# Supplementary material for: Flower bud proteome reveals modulation of sex-biased proteins potentially associated with sex expression and modification in dioecious Coccinia grandis
Source: BMC Plant Biol. 2019 Jul 23;19:330. doi: 10.1186/s12870-019-1937-1 (PMC6651928; doi:10.1186/s12870-019-1937-1)
Supplement: Supplementary file 1 — Data S1. Detailed report of protein identification from C. grandis flower buds using Paragon algorithm with ProteinPilot v5.0.1. (XLSX 12245 kb) [file 12870_2019_1937_MOESM1_ESM.xlsx]

## Sheet: Metadata
_RESULTS_version	5
RESULTS_SEARCH_STAT_search_begin_time_clock	03/24/2017 17:21:20
RESULTS_SEARCH_STAT_search_end_time_clock	03/27/2017 19:48:02
RESULTS_SEARCH_STAT_search_time_duration	#VALUE!
RESULTS_SEARCH_STAT_stage_signal_processing_begin_time_clock	03/24/2017 17:21:20
RESULTS_SEARCH_STAT_stage_signal_processing_end_time_clock	03/25/2017 12:56:10
RESULTS_SEARCH_STAT_stage_signal_processing_time_duration	#VALUE!
RESULTS_SEARCH_STAT_stage_waiting_begin_time_clock	03/25/2017 12:56:10
RESULTS_SEARCH_STAT_stage_waiting_end_time_clock	03/25/2017 13:01:11
RESULTS_SEARCH_STAT_stage_waiting_time_duration	2723-11-09
RESULTS_SEARCH_STAT_stage_searching_begin_time_clock	03/25/2017 13:01:11
RESULTS_SEARCH_STAT_stage_searching_end_time_clock	03/27/2017 16:57:03
RESULTS_SEARCH_STAT_stage_searching_time_duration	#VALUE!
RESULTS_SEARCH_STAT_stage_fdr_begin_time_clock	03/27/2017 16:57:06
RESULTS_SEARCH_STAT_stage_fdr_end_time_clock	03/27/2017 19:48:02
RESULTS_SEARCH_STAT_stage_fdr_time_duration	#VALUE!
RESULTS_SEARCH_STAT_task_fraglet_exe_begin_time_clock	03/25/2017 12:56:15
RESULTS_SEARCH_STAT_task_fraglet_exe_end_time_clock	03/25/2017 16:18:57
RESULTS_SEARCH_STAT_task_fraglet_exe_time_duration	12161547
RESULTS_SEARCH_STAT_task_fraglet_exe_time_cpu	#VALUE!
RESULTS_SEARCH_STAT_task_taglet_exe_begin_time_clock	03/25/2017 21:38:33
RESULTS_SEARCH_STAT_task_taglet_exe_end_time_clock	03/27/2017 09:08:12
RESULTS_SEARCH_STAT_task_taglet_exe_time_duration	127779481
RESULTS_SEARCH_STAT_task_taglet_exe_time_cpu	#VALUE!
RESULTS_SEARCH_STAT_task_progroup_begin_time_clock	03/27/2017 09:08:12
RESULTS_SEARCH_STAT_task_progroup_end_time_clock	03/27/2017 16:57:03
RESULTS_SEARCH_STAT_task_progroup_time_duration	28130484
RESULTS_SEARCH_STAT_task_progroup_time_cpu	#VALUE!
RESULTS_SEARCH_STAT_task_focusing_begin_time_clock	03/25/2017 16:18:57
RESULTS_SEARCH_STAT_task_focusing_end_time_clock	03/25/2017 21:38:33
RESULTS_SEARCH_STAT_task_focusing_time_duration	19175959
RESULTS_SEARCH_STAT_task_focusing_time_cpu	33468033
RESULTS_SEARCH_STAT_computer_memory	16273
RESULTS_SEARCH_STAT_computer_name	IISER-SAGARP
RESULTS_SEARCH_STAT_num_proteins	321834
RESULTS_SEARCH_STAT_num_residues	77477342
RESULTS_SEARCH_STAT_number_cores	4
RESULTS_SEARCH_STAT_number_licensed_tasks	16
RESULTS_SEARCH_STAT_number_processors	4
RESULTS_SEARCH_STAT_os	Windows 7 Professional Service Pack 1 (6.1.7601)
RESULTS_SEARCH_1_time_cpu	102055
RESULTS_SEARCH_1_time_duration	106189
RESULTS_SEARCH_1_version	5.0.1.4874
RESULTS_SEARCH_1_xml:id	SEARCH:1:636259728802065085_0
RESULTS_SEARCH_1_PARAMETERS_chemical_data_edited	FALSE
RESULTS_SEARCH_1_PARAMETERS_do_multiprecursor_search	TRUE
RESULTS_SEARCH_1_PARAMETERS_do_reverse_search	TRUE
RESULTS_SEARCH_1_PARAMETERS_max_quant_labels	35
RESULTS_SEARCH_1_PARAMETERS_maxresults	15
RESULTS_SEARCH_1_PARAMETERS_separate_searches	FALSE
RESULTS_SEARCH_1_PARAMETERS_MSTOLERANCE_type	dalton
RESULTS_SEARCH_1_PARAMETERS_MSTOLERANCE_value	0.05
RESULTS_SEARCH_1_PARAMETERS_MSMSTOLERANCE_type	dalton
RESULTS_SEARCH_1_PARAMETERS_MSMSTOLERANCE_value	0.1
RESULTS_SEARCH_1_PARAMETERS_MS_STANDARD_DEVIATION_type	dalton
RESULTS_SEARCH_1_PARAMETERS_MS_STANDARD_DEVIATION_value	0.0011
RESULTS_SEARCH_1_PARAMETERS_MSMS_STANDARD_DEVIATION_type	dalton
RESULTS_SEARCH_1_PARAMETERS_MSMS_STANDARD_DEVIATION_value	0.01
RESULTS_SEARCH_1_PARAMETERS_FASTA_filename	C:\AB SCIEX\ProteinPilot Data\SearchDatabases\trinity_output_final_A_B_nonorm.Trinity.fasta
RESULTS_SEARCH_1_PARAMETERS_AUTO_CALIBRATION_ms	TRUE
RESULTS_SEARCH_1_PARAMETERS_AUTO_CALIBRATION_msexport	FALSE
RESULTS_SEARCH_1_PARAMETERS_AUTO_CALIBRATION_msms	TRUE
RESULTS_SEARCH_1_PARAMETERS_AUTO_CALIBRATION_msmstolsdratio	2.75
RESULTS_SEARCH_1_PARAMETERS_AUTO_CALIBRATION_mstolsdratio	7
RESULTS_SEARCH_1_PARAMETERS_AUTO_CALIBRATION_squareroot	TRUE
RESULTS_SEARCH_1_PARAMETERS_AUTO_CALIBRATION_type	dalton
RESULTS_SEARCH_1_PARAMETERS_AUTO_CALIBRATION_MCP_d_s_s_f	0.0666667
RESULTS_SEARCH_1_PARAMETERS_AUTO_CALIBRATION_MCP_d_s_w_f	3
RESULTS_SEARCH_1_PARAMETERS_AUTO_CALIBRATION_MCP_m_f_r_mbc	200
RESULTS_SEARCH_1_PARAMETERS_AUTO_CALIBRATION_MCP_m_m_c	10
RESULTS_SEARCH_1_PARAMETERS_AUTO_CALIBRATION_MCP_m_m_f_s	0.25
RESULTS_SEARCH_1_PARAMETERS_AUTO_CALIBRATION_MCP_m_m_p_f	0.33
RESULTS_SEARCH_1_PARAMETERS_AUTO_CALIBRATION_MCP_m_m_p_rms_f	1
RESULTS_SEARCH_1_PARAMETERS_AUTO_CALIBRATION_MCP_m_p_t_f	1
RESULTS_SEARCH_1_PARAMETERS_AUTO_CALIBRATION_MCP_m_r_h_n_b	15
RESULTS_SEARCH_1_PARAMETERS_AUTO_CALIBRATION_MCP_m_z_n_s	99
RESULTS_SEARCH_1_PARAMETERS_AUTO_CALIBRATION_MCP_m_z_s_mn_f_r	0.0666667
RESULTS_SEARCH_1_PARAMETERS_AUTO_CALIBRATION_MCP_m_z_s_mx_f_r	0.1
RESULTS_SEARCH_1_PARAMETERS_MS_AUTO_CALIBRATION_OUT_avres	-2.59576e-08
RESULTS_SEARCH_1_PARAMETERS_MS_AUTO_CALIBRATION_OUT_c0	0.000122423
RESULTS_SEARCH_1_PARAMETERS_MS_AUTO_CALIBRATION_OUT_c1minus1	-3.21971e-06
RESULTS_SEARCH_1_PARAMETERS_MS_AUTO_CALIBRATION_OUT_c2	0
RESULTS_SEARCH_1_PARAMETERS_MS_AUTO_CALIBRATION_OUT_file	1
RESULTS_SEARCH_1_PARAMETERS_MS_AUTO_CALIBRATION_OUT_partnumber	1
RESULTS_SEARCH_1_PARAMETERS_MS_AUTO_CALIBRATION_OUT_polyorder	1
RESULTS_SEARCH_1_PARAMETERS_MS_AUTO_CALIBRATION_OUT_sample	1
RESULTS_SEARCH_1_PARAMETERS_MS_AUTO_CALIBRATION_OUT_squareroot	TRUE
RESULTS_SEARCH_1_PARAMETERS_MSMS_AUTO_CALIBRATION_OUT_avres	-1.50375e-07
RESULTS_SEARCH_1_PARAMETERS_MSMS_AUTO_CALIBRATION_OUT_c0	-0.000126572
RESULTS_SEARCH_1_PARAMETERS_MSMS_AUTO_CALIBRATION_OUT_c1minus1	4.49497e-06
RESULTS_SEARCH_1_PARAMETERS_MSMS_AUTO_CALIBRATION_OUT_c2	0
RESULTS_SEARCH_1_PARAMETERS_MSMS_AUTO_CALIBRATION_OUT_file	1
RESULTS_SEARCH_1_PARAMETERS_MSMS_AUTO_CALIBRATION_OUT_partnumber	1
RESULTS_SEARCH_1_PARAMETERS_MSMS_AUTO_CALIBRATION_OUT_polyorder	1
RESULTS_SEARCH_1_PARAMETERS_MSMS_AUTO_CALIBRATION_OUT_sample	1
RESULTS_SEARCH_1_PARAMETERS_MSMS_AUTO_CALIBRATION_OUT_squareroot	TRUE
RESULTS_SEARCH_1_PARAMETERS_MAX_PRECURSORS_FRAGLET	5
RESULTS_SEARCH_1_PARAMETERS_MAX_PRECURSORS_TAGLET	1
RESULTS_SEARCH_1_PARAMETERS_PRECURSORS_DR_FRAGLET	10
RESULTS_SEARCH_1_PARAMETERS_PRECURSORS_DR_TAGLET	3
RESULTS_SEARCH_1_PARAMETERS_DEFAULT_CHARGE_STATE_1_charge	2
RESULTS_SEARCH_1_PARAMETERS_DEFAULT_CHARGE_STATE_1_probability	1
RESULTS_SEARCH_1_PARAMETERS_DEFAULT_CHARGE_STATE_2_charge	3
RESULTS_SEARCH_1_PARAMETERS_DEFAULT_CHARGE_STATE_2_probability	1
RESULTS_SEARCH_1_PARAMETERS_DEFAULT_CHARGE_STATE_3_charge	4
RESULTS_SEARCH_1_PARAMETERS_DEFAULT_CHARGE_STATE_3_probability	1
RESULTS_SEARCH_1_PARAMETERS_VERSION	5.0.1.0, 4895
RESULTS_SEARCH_1_PARAMETERS_PARAGON_VERSION	5.0.1.0, 4874
RESULTS_SEARCH_1_PARAMETERS_APPLICATION	ProteinPilot(tm) Software
RESULTS_SEARCH_1_PARAMETERS_PROGROUP_alternativedispositionmaximumfoldprobabilitydrop	100
RESULTS_SEARCH_1_PARAMETERS_PROGROUP_alternativedispositionmaximumfoldscoredrop	2
RESULTS_SEARCH_1_PARAMETERS_PROGROUP_autodiscordantpeptidethreshold	0.3
RESULTS_SEARCH_1_PARAMETERS_PROGROUP_bayesconfidencecalclulation	TRUE
RESULTS_SEARCH_1_PARAMETERS_PROGROUP_calibrateconfidence	TRUE
RESULTS_SEARCH_1_PARAMETERS_PROGROUP_compresspeptides	FALSE
RESULTS_SEARCH_1_PARAMETERS_PROGROUP_confidencepercentthresholdforexcludingothersfromquant	15
RESULTS_SEARCH_1_PARAMETERS_PROGROUP_confidencepercentthresholdforincludingselfinquant	15
RESULTS_SEARCH_1_PARAMETERS_PROGROUP_donotstoremspeaklists	FALSE
RESULTS_SEARCH_1_PARAMETERS_PROGROUP_fasta	C:\AB SCIEX\ProteinPilot Data\SearchDatabases\trinity_output_final_A_B_nonorm.Trinity.fasta
RESULTS_SEARCH_1_PARAMETERS_PROGROUP_featuregroupminpepconf	0.66
RESULTS_SEARCH_1_PARAMETERS_PROGROUP_featuregroupminups	0.47
RESULTS_SEARCH_1_PARAMETERS_PROGROUP_focusingintersection	4
RESULTS_SEARCH_1_PARAMETERS_PROGROUP_focusingminimummatchconfidence	0.1
RESULTS_SEARCH_1_PARAMETERS_PROGROUP_focusingminunusedprotscore	0.1
RESULTS_SEARCH_1_PARAMETERS_PROGROUP_focusingsubsetcutoff	6
RESULTS_SEARCH_1_PARAMETERS_PROGROUP_intersection	1.3
RESULTS_SEARCH_1_PARAMETERS_PROGROUP_minimummatchconfidencecutoff	0.001
RESULTS_SEARCH_1_PARAMETERS_PROGROUP_minunusedprotscore	0.0458
RESULTS_SEARCH_1_PARAMETERS_PROGROUP_subsetcutoff	2
RESULTS_SEARCH_1_PARAMETERS_PROGROUP_unusedprotscorethresholdforexcludingothersfromquant	1.3
RESULTS_SEARCH_1_PARAMETERS_PEAKLIST_count	1910-02-04
RESULTS_SEARCH_1_PARAMETERS_PEAKLIST_filenumber	1
RESULTS_SEARCH_1_PARAMETERS_PEAKLIST_original_count	3688
RESULTS_SEARCH_1_PARAMETERS_PEAKLIST_originalfilename	G:\ABSCIEX\Triple TOF data\AGM_MIX_IDA.wiff
RESULTS_SEARCH_1_PARAMETERS_PEAKLIST_partnumber	1
RESULTS_SEARCH_1_PARAMETERS_QUANT_TYPE_background_correction	FALSE
RESULTS_SEARCH_1_PARAMETERS_QUANT_TYPE_bias_correction	TRUE
RESULTS_SEARCH_1_PARAMETERS_QUANT_TYPE_keep_extreme_peptides_over_fraction	0
RESULTS_SEARCH_1_PARAMETERS_QUANT_TYPE_low_confidence_check	TRUE
RESULTS_SEARCH_1_PARAMETERS_QUANT_TYPE_low_intensity_check	TRUE
RESULTS_SEARCH_1_PARAMETERS_QUANT_TYPE_median_statistic	TRUE
RESULTS_SEARCH_1_PARAMETERS_QUANT_TYPE_mod_check	TRUE
RESULTS_SEARCH_1_PARAMETERS_QUANT_TYPE_quant_threshold	-1
RESULTS_SEARCH_1_PARAMETERS_QUANT_TYPE_quant_threshold_sn	9
RESULTS_SEARCH_1_PARAMETERS_QUANT_TYPE_separate_searches	FALSE
RESULTS_SEARCH_1_PARAMETERS_QUANT_TYPE_shared_msms_check	TRUE
RESULTS_SEARCH_1_PARAMETERS_PARAGON_METHOD_SETTINGS_UI_SAMPLE_TYPE	Identification
RESULTS_SEARCH_1_PARAMETERS_PARAGON_METHOD_SETTINGS_UI_CYS_ALKYLATION	Iodoacetic acid
RESULTS_SEARCH_1_PARAMETERS_PARAGON_METHOD_SETTINGS_UI_DIGESTION	Trypsin
RESULTS_SEARCH_1_PARAMETERS_PARAGON_METHOD_SETTINGS_UI_INSTRUMENT	TripleTOF 5600
RESULTS_SEARCH_1_PARAMETERS_PARAGON_METHOD_SETTINGS_UI_SEARCH_EFFORT	Thorough
RESULTS_SEARCH_1_PARAMETERS_PARAGON_METHOD_SETTINGS_UI_ID_FOCUS	Biological modifications
RESULTS_SEARCH_1_PARAMETERS_PARAGON_METHOD_SETTINGS_UI_USER_NAME	IISER-SAGARP\Anjan Proteomics
RESULTS_SEARCH_1_PARAMETERS_PARAGON_METHOD_SETTINGS_UI_MACHINE_NAME	IISER-SAGARP
RESULTS_SEARCH_1_PARAMETERS_PARAGON_METHOD_SETTINGS_UI_SEARCH_ID	6.3626e+17
RESULTS_SEARCH_1_PARAMETERS_PARAGON_METHOD_SETTINGS_UI_START_TIME	2017-03-24 17:21:20
RESULTS_SEARCH_1_PARAMETERS_PARAGON_METHOD_SETTINGS_UI_MIN_UNUSED_PROTSCORE	0.0458
RESULTS_SEARCH_1_PARAMETERS_PARAGON_METHOD_SETTINGS_UI_PSPEP	TRUE
RESULTS_SEARCH_2_time_cpu	629900
RESULTS_SEARCH_2_time_duration	631598
RESULTS_SEARCH_2_version	5.0.1.4874
RESULTS_SEARCH_2_xml:id	SEARCH:2:636259728802065085_0
RESULTS_SEARCH_2_PARAMETERS_chemical_data_edited	FALSE
RESULTS_SEARCH_2_PARAMETERS_do_multiprecursor_search	TRUE
RESULTS_SEARCH_2_PARAMETERS_do_reverse_search	TRUE
RESULTS_SEARCH_2_PARAMETERS_max_quant_labels	35
RESULTS_SEARCH_2_PARAMETERS_maxresults	15
RESULTS_SEARCH_2_PARAMETERS_separate_searches	FALSE
RESULTS_SEARCH_2_PARAMETERS_MSTOLERANCE_type	dalton
RESULTS_SEARCH_2_PARAMETERS_MSTOLERANCE_value	0.05
RESULTS_SEARCH_2_PARAMETERS_MSMSTOLERANCE_type	dalton
RESULTS_SEARCH_2_PARAMETERS_MSMSTOLERANCE_value	0.1
RESULTS_SEARCH_2_PARAMETERS_MS_STANDARD_DEVIATION_type	dalton
RESULTS_SEARCH_2_PARAMETERS_MS_STANDARD_DEVIATION_value	0.0011
RESULTS_SEARCH_2_PARAMETERS_MSMS_STANDARD_DEVIATION_type	dalton
RESULTS_SEARCH_2_PARAMETERS_MSMS_STANDARD_DEVIATION_value	0.01
RESULTS_SEARCH_2_PARAMETERS_FASTA_filename	C:\AB SCIEX\ProteinPilot Data\SearchDatabases\trinity_output_final_A_B_nonorm.Trinity.fasta
RESULTS_SEARCH_2_PARAMETERS_AUTO_CALIBRATION_ms	TRUE
RESULTS_SEARCH_2_PARAMETERS_AUTO_CALIBRATION_msexport	FALSE
RESULTS_SEARCH_2_PARAMETERS_AUTO_CALIBRATION_msms	TRUE
RESULTS_SEARCH_2_PARAMETERS_AUTO_CALIBRATION_msmstolsdratio	2.75
RESULTS_SEARCH_2_PARAMETERS_AUTO_CALIBRATION_mstolsdratio	7
RESULTS_SEARCH_2_PARAMETERS_AUTO_CALIBRATION_squareroot	TRUE
RESULTS_SEARCH_2_PARAMETERS_AUTO_CALIBRATION_type	dalton
RESULTS_SEARCH_2_PARAMETERS_AUTO_CALIBRATION_MCP_d_s_s_f	0.0666667
RESULTS_SEARCH_2_PARAMETERS_AUTO_CALIBRATION_MCP_d_s_w_f	3
RESULTS_SEARCH_2_PARAMETERS_AUTO_CALIBRATION_MCP_m_f_r_mbc	200
RESULTS_SEARCH_2_PARAMETERS_AUTO_CALIBRATION_MCP_m_m_c	10
RESULTS_SEARCH_2_PARAMETERS_AUTO_CALIBRATION_MCP_m_m_f_s	0.25
RESULTS_SEARCH_2_PARAMETERS_AUTO_CALIBRATION_MCP_m_m_p_f	0.33
RESULTS_SEARCH_2_PARAMETERS_AUTO_CALIBRATION_MCP_m_m_p_rms_f	1
RESULTS_SEARCH_2_PARAMETERS_AUTO_CALIBRATION_MCP_m_p_t_f	1
RESULTS_SEARCH_2_PARAMETERS_AUTO_CALIBRATION_MCP_m_r_h_n_b	15
RESULTS_SEARCH_2_PARAMETERS_AUTO_CALIBRATION_MCP_m_z_n_s	99
RESULTS_SEARCH_2_PARAMETERS_AUTO_CALIBRATION_MCP_m_z_s_mn_f_r	0.0666667
RESULTS_SEARCH_2_PARAMETERS_AUTO_CALIBRATION_MCP_m_z_s_mx_f_r	0.1
RESULTS_SEARCH_2_PARAMETERS_MS_AUTO_CALIBRATION_OUT_avres	-2.59576e-08
RESULTS_SEARCH_2_PARAMETERS_MS_AUTO_CALIBRATION_OUT_c0	0.000122423
RESULTS_SEARCH_2_PARAMETERS_MS_AUTO_CALIBRATION_OUT_c1minus1	-3.21971e-06
RESULTS_SEARCH_2_PARAMETERS_MS_AUTO_CALIBRATION_OUT_c2	0
RESULTS_SEARCH_2_PARAMETERS_MS_AUTO_CALIBRATION_OUT_file	1
RESULTS_SEARCH_2_PARAMETERS_MS_AUTO_CALIBRATION_OUT_partnumber	1900-01-01
RESULTS_SEARCH_2_PARAMETERS_MS_AUTO_CALIBRATION_OUT_polyorder	1
RESULTS_SEARCH_2_PARAMETERS_MS_AUTO_CALIBRATION_OUT_sample	1
RESULTS_SEARCH_2_PARAMETERS_MS_AUTO_CALIBRATION_OUT_squareroot	TRUE
RESULTS_SEARCH_2_PARAMETERS_MSMS_AUTO_CALIBRATION_OUT_avres	-1.50375e-07
RESULTS_SEARCH_2_PARAMETERS_MSMS_AUTO_CALIBRATION_OUT_c0	-0.000126572
RESULTS_SEARCH_2_PARAMETERS_MSMS_AUTO_CALIBRATION_OUT_c1minus1	4.49497e-06
RESULTS_SEARCH_2_PARAMETERS_MSMS_AUTO_CALIBRATION_OUT_c2	0
RESULTS_SEARCH_2_PARAMETERS_MSMS_AUTO_CALIBRATION_OUT_file	1
RESULTS_SEARCH_2_PARAMETERS_MSMS_AUTO_CALIBRATION_OUT_partnumber	1
RESULTS_SEARCH_2_PARAMETERS_MSMS_AUTO_CALIBRATION_OUT_polyorder	1
RESULTS_SEARCH_2_PARAMETERS_MSMS_AUTO_CALIBRATION_OUT_sample	1
RESULTS_SEARCH_2_PARAMETERS_MSMS_AUTO_CALIBRATION_OUT_squareroot	TRUE
RESULTS_SEARCH_2_PARAMETERS_MAX_PRECURSORS_FRAGLET	5
RESULTS_SEARCH_2_PARAMETERS_MAX_PRECURSORS_TAGLET	1
RESULTS_SEARCH_2_PARAMETERS_PRECURSORS_DR_FRAGLET	10
RESULTS_SEARCH_2_PARAMETERS_PRECURSORS_DR_TAGLET	3
RESULTS_SEARCH_2_PARAMETERS_DEFAULT_CHARGE_STATE_1_charge	2
RESULTS_SEARCH_2_PARAMETERS_DEFAULT_CHARGE_STATE_1_probability	1
RESULTS_SEARCH_2_PARAMETERS_DEFAULT_CHARGE_STATE_2_charge	3
RESULTS_SEARCH_2_PARAMETERS_DEFAULT_CHARGE_STATE_2_probability	1
RESULTS_SEARCH_2_PARAMETERS_DEFAULT_CHARGE_STATE_3_charge	4
RESULTS_SEARCH_2_PARAMETERS_DEFAULT_CHARGE_STATE_3_probability	1
RESULTS_SEARCH_2_PARAMETERS_VERSION	5.0.1.0, 4895
RESULTS_SEARCH_2_PARAMETERS_PARAGON_VERSION	5.0.1.0, 4874
RESULTS_SEARCH_2_PARAMETERS_APPLICATION	ProteinPilot(tm) Software
RESULTS_SEARCH_2_PARAMETERS_PROGROUP_alternativedispositionmaximumfoldprobabilitydrop	100
RESULTS_SEARCH_2_PARAMETERS_PROGROUP_alternativedispositionmaximumfoldscoredrop	2
RESULTS_SEARCH_2_PARAMETERS_PROGROUP_autodiscordantpeptidethreshold	0.3
RESULTS_SEARCH_2_PARAMETERS_PROGROUP_bayesconfidencecalclulation	TRUE
RESULTS_SEARCH_2_PARAMETERS_PROGROUP_calibrateconfidence	TRUE
RESULTS_SEARCH_2_PARAMETERS_PROGROUP_compresspeptides	FALSE
RESULTS_SEARCH_2_PARAMETERS_PROGROUP_confidencepercentthresholdforexcludingothersfromquant	15
RESULTS_SEARCH_2_PARAMETERS_PROGROUP_confidencepercentthresholdforincludingselfinquant	15
RESULTS_SEARCH_2_PARAMETERS_PROGROUP_donotstoremspeaklists	FALSE
RESULTS_SEARCH_2_PARAMETERS_PROGROUP_fasta	C:\AB SCIEX\ProteinPilot Data\SearchDatabases\trinity_output_final_A_B_nonorm.Trinity.fasta
RESULTS_SEARCH_2_PARAMETERS_PROGROUP_featuregroupminpepconf	0.66
RESULTS_SEARCH_2_PARAMETERS_PROGROUP_featuregroupminups	0.47
RESULTS_SEARCH_2_PARAMETERS_PROGROUP_focusingintersection	4
RESULTS_SEARCH_2_PARAMETERS_PROGROUP_focusingminimummatchconfidence	0.1
RESULTS_SEARCH_2_PARAMETERS_PROGROUP_focusingminunusedprotscore	0.1
RESULTS_SEARCH_2_PARAMETERS_PROGROUP_focusingsubsetcutoff	6
RESULTS_SEARCH_2_PARAMETERS_PROGROUP_intersection	1.3
RESULTS_SEARCH_2_PARAMETERS_PROGROUP_minimummatchconfidencecutoff	0.001
RESULTS_SEARCH_2_PARAMETERS_PROGROUP_minunusedprotscore	0.0458
RESULTS_SEARCH_2_PARAMETERS_PROGROUP_subsetcutoff	2
RESULTS_SEARCH_2_PARAMETERS_PROGROUP_unusedprotscorethresholdforexcludingothersfromquant	1.3
RESULTS_SEARCH_2_PARAMETERS_PEAKLIST_count	3688
RESULTS_SEARCH_2_PARAMETERS_PEAKLIST_filenumber	1
RESULTS_SEARCH_2_PARAMETERS_PEAKLIST_original_count	3688
RESULTS_SEARCH_2_PARAMETERS_PEAKLIST_originalfilename	G:\ABSCIEX\Triple TOF data\AGM_MIX_IDA.wiff
RESULTS_SEARCH_2_PARAMETERS_PEAKLIST_partnumber	1
RESULTS_SEARCH_2_PARAMETERS_QUANT_TYPE_background_correction	FALSE
RESULTS_SEARCH_2_PARAMETERS_QUANT_TYPE_bias_correction	TRUE
RESULTS_SEARCH_2_PARAMETERS_QUANT_TYPE_keep_extreme_peptides_over_fraction	0
RESULTS_SEARCH_2_PARAMETERS_QUANT_TYPE_low_confidence_check	TRUE
RESULTS_SEARCH_2_PARAMETERS_QUANT_TYPE_low_intensity_check	TRUE
RESULTS_SEARCH_2_PARAMETERS_QUANT_TYPE_median_statistic	TRUE
RESULTS_SEARCH_2_PARAMETERS_QUANT_TYPE_mod_check	TRUE
RESULTS_SEARCH_2_PARAMETERS_QUANT_TYPE_quant_threshold	-1
RESULTS_SEARCH_2_PARAMETERS_QUANT_TYPE_quant_threshold_sn	9
RESULTS_SEARCH_2_PARAMETERS_QUANT_TYPE_separate_searches	FALSE
RESULTS_SEARCH_2_PARAMETERS_QUANT_TYPE_shared_msms_check	TRUE
RESULTS_SEARCH_2_PARAMETERS_PARAGON_METHOD_SETTINGS_UI_SAMPLE_TYPE	Identification
RESULTS_SEARCH_2_PARAMETERS_PARAGON_METHOD_SETTINGS_UI_CYS_ALKYLATION	Iodoacetic acid
RESULTS_SEARCH_2_PARAMETERS_PARAGON_METHOD_SETTINGS_UI_DIGESTION	Trypsin
RESULTS_SEARCH_2_PARAMETERS_PARAGON_METHOD_SETTINGS_UI_INSTRUMENT	TripleTOF 5600
RESULTS_SEARCH_2_PARAMETERS_PARAGON_METHOD_SETTINGS_UI_SEARCH_EFFORT	Thorough
RESULTS_SEARCH_2_PARAMETERS_PARAGON_METHOD_SETTINGS_UI_ID_FOCUS	Biological modifications
RESULTS_SEARCH_2_PARAMETERS_PARAGON_METHOD_SETTINGS_UI_USER_NAME	IISER-SAGARP\Anjan Proteomics
RESULTS_SEARCH_2_PARAMETERS_PARAGON_METHOD_SETTINGS_UI_MACHINE_NAME	IISER-SAGARP
RESULTS_SEARCH_2_PARAMETERS_PARAGON_METHOD_SETTINGS_UI_SEARCH_ID	6.3626e+17
RESULTS_SEARCH_2_PARAMETERS_PARAGON_METHOD_SETTINGS_UI_START_TIME	2017-03-24 17:21:20
RESULTS_SEARCH_2_PARAMETERS_PARAGON_METHOD_SETTINGS_UI_MIN_UNUSED_PROTSCORE	0.0458
RESULTS_SEARCH_2_PARAMETERS_PARAGON_METHOD_SETTINGS_UI_PSPEP	TRUE
RESULTS_SEARCH_3_time_cpu	118919
RESULTS_SEARCH_3_time_duration	120338
RESULTS_SEARCH_3_version	5.0.1.4874
RESULTS_SEARCH_3_xml:id	SEARCH:1:636259728802065085_1
RESULTS_SEARCH_3_PARAMETERS_chemical_data_edited	FALSE
RESULTS_SEARCH_3_PARAMETERS_do_multiprecursor_search	TRUE
RESULTS_SEARCH_3_PARAMETERS_do_reverse_search	TRUE
RESULTS_SEARCH_3_PARAMETERS_max_quant_labels	35
RESULTS_SEARCH_3_PARAMETERS_maxresults	15
RESULTS_SEARCH_3_PARAMETERS_separate_searches	FALSE
RESULTS_SEARCH_3_PARAMETERS_MSTOLERANCE_type	dalton
RESULTS_SEARCH_3_PARAMETERS_MSTOLERANCE_value	0.05
RESULTS_SEARCH_3_PARAMETERS_MSMSTOLERANCE_type	dalton
RESULTS_SEARCH_3_PARAMETERS_MSMSTOLERANCE_value	0.1
RESULTS_SEARCH_3_PARAMETERS_MS_STANDARD_DEVIATION_type	dalton
RESULTS_SEARCH_3_PARAMETERS_MS_STANDARD_DEVIATION_value	0.0011
RESULTS_SEARCH_3_PARAMETERS_MSMS_STANDARD_DEVIATION_type	dalton
RESULTS_SEARCH_3_PARAMETERS_MSMS_STANDARD_DEVIATION_value	0.01
RESULTS_SEARCH_3_PARAMETERS_FASTA_filename	C:\AB SCIEX\ProteinPilot Data\SearchDatabases\trinity_output_final_A_B_nonorm.Trinity.fasta
RESULTS_SEARCH_3_PARAMETERS_AUTO_CALIBRATION_ms	TRUE
RESULTS_SEARCH_3_PARAMETERS_AUTO_CALIBRATION_msexport	FALSE
RESULTS_SEARCH_3_PARAMETERS_AUTO_CALIBRATION_msms	TRUE
RESULTS_SEARCH_3_PARAMETERS_AUTO_CALIBRATION_msmstolsdratio	2.75
RESULTS_SEARCH_3_PARAMETERS_AUTO_CALIBRATION_mstolsdratio	7
RESULTS_SEARCH_3_PARAMETERS_AUTO_CALIBRATION_squareroot	TRUE
RESULTS_SEARCH_3_PARAMETERS_AUTO_CALIBRATION_type	dalton
RESULTS_SEARCH_3_PARAMETERS_AUTO_CALIBRATION_MCP_d_s_s_f	0.0666667
RESULTS_SEARCH_3_PARAMETERS_AUTO_CALIBRATION_MCP_d_s_w_f	3
RESULTS_SEARCH_3_PARAMETERS_AUTO_CALIBRATION_MCP_m_f_r_mbc	200
RESULTS_SEARCH_3_PARAMETERS_AUTO_CALIBRATION_MCP_m_m_c	10
RESULTS_SEARCH_3_PARAMETERS_AUTO_CALIBRATION_MCP_m_m_f_s	0.25
RESULTS_SEARCH_3_PARAMETERS_AUTO_CALIBRATION_MCP_m_m_p_f	0.33
RESULTS_SEARCH_3_PARAMETERS_AUTO_CALIBRATION_MCP_m_m_p_rms_f	1
RESULTS_SEARCH_3_PARAMETERS_AUTO_CALIBRATION_MCP_m_p_t_f	1
RESULTS_SEARCH_3_PARAMETERS_AUTO_CALIBRATION_MCP_m_r_h_n_b	15
RESULTS_SEARCH_3_PARAMETERS_AUTO_CALIBRATION_MCP_m_z_n_s	99
RESULTS_SEARCH_3_PARAMETERS_AUTO_CALIBRATION_MCP_m_z_s_mn_f_r	0.0666667
RESULTS_SEARCH_3_PARAMETERS_AUTO_CALIBRATION_MCP_m_z_s_mx_f_r	0.1
RESULTS_SEARCH_3_PARAMETERS_MS_AUTO_CALIBRATION_OUT_avres	-3.67273e-11
RESULTS_SEARCH_3_PARAMETERS_MS_AUTO_CALIBRATION_OUT_c0	7.16293e-05
RESULTS_SEARCH_3_PARAMETERS_MS_AUTO_CALIBRATION_OUT_c1minus1	-1.15016e-06
RESULTS_SEARCH_3_PARAMETERS_MS_AUTO_CALIBRATION_OUT_c2	0
RESULTS_SEARCH_3_PARAMETERS_MS_AUTO_CALIBRATION_OUT_file	1
RESULTS_SEARCH_3_PARAMETERS_MS_AUTO_CALIBRATION_OUT_partnumber	2
RESULTS_SEARCH_3_PARAMETERS_MS_AUTO_CALIBRATION_OUT_polyorder	1
RESULTS_SEARCH_3_PARAMETERS_MS_AUTO_CALIBRATION_OUT_sample	1
RESULTS_SEARCH_3_PARAMETERS_MS_AUTO_CALIBRATION_OUT_squareroot	TRUE
RESULTS_SEARCH_3_PARAMETERS_MSMS_AUTO_CALIBRATION_OUT_avres	-1.94264e-08
RESULTS_SEARCH_3_PARAMETERS_MSMS_AUTO_CALIBRATION_OUT_c0	-0.000104267
RESULTS_SEARCH_3_PARAMETERS_MSMS_AUTO_CALIBRATION_OUT_c1minus1	3.78751e-06
RESULTS_SEARCH_3_PARAMETERS_MSMS_AUTO_CALIBRATION_OUT_c2	0
RESULTS_SEARCH_3_PARAMETERS_MSMS_AUTO_CALIBRATION_OUT_file	1
RESULTS_SEARCH_3_PARAMETERS_MSMS_AUTO_CALIBRATION_OUT_partnumber	2
RESULTS_SEARCH_3_PARAMETERS_MSMS_AUTO_CALIBRATION_OUT_polyorder	1
RESULTS_SEARCH_3_PARAMETERS_MSMS_AUTO_CALIBRATION_OUT_sample	1
RESULTS_SEARCH_3_PARAMETERS_MSMS_AUTO_CALIBRATION_OUT_squareroot	TRUE
RESULTS_SEARCH_3_PARAMETERS_MAX_PRECURSORS_FRAGLET	1900-01-05
RESULTS_SEARCH_3_PARAMETERS_MAX_PRECURSORS_TAGLET	1
RESULTS_SEARCH_3_PARAMETERS_PRECURSORS_DR_FRAGLET	10
RESULTS_SEARCH_3_PARAMETERS_PRECURSORS_DR_TAGLET	3
RESULTS_SEARCH_3_PARAMETERS_DEFAULT_CHARGE_STATE_1_charge	2
RESULTS_SEARCH_3_PARAMETERS_DEFAULT_CHARGE_STATE_1_probability	1
RESULTS_SEARCH_3_PARAMETERS_DEFAULT_CHARGE_STATE_2_charge	3
RESULTS_SEARCH_3_PARAMETERS_DEFAULT_CHARGE_STATE_2_probability	1
RESULTS_SEARCH_3_PARAMETERS_DEFAULT_CHARGE_STATE_3_charge	4
RESULTS_SEARCH_3_PARAMETERS_DEFAULT_CHARGE_STATE_3_probability	1
RESULTS_SEARCH_3_PARAMETERS_VERSION	5.0.1.0, 4895
RESULTS_SEARCH_3_PARAMETERS_PARAGON_VERSION	5.0.1.0, 4874
RESULTS_SEARCH_3_PARAMETERS_APPLICATION	ProteinPilot(tm) Software
RESULTS_SEARCH_3_PARAMETERS_PROGROUP_alternativedispositionmaximumfoldprobabilitydrop	100
RESULTS_SEARCH_3_PARAMETERS_PROGROUP_alternativedispositionmaximumfoldscoredrop	2
RESULTS_SEARCH_3_PARAMETERS_PROGROUP_autodiscordantpeptidethreshold	0.3
RESULTS_SEARCH_3_PARAMETERS_PROGROUP_bayesconfidencecalclulation	TRUE
RESULTS_SEARCH_3_PARAMETERS_PROGROUP_calibrateconfidence	TRUE
RESULTS_SEARCH_3_PARAMETERS_PROGROUP_compresspeptides	FALSE
RESULTS_SEARCH_3_PARAMETERS_PROGROUP_confidencepercentthresholdforexcludingothersfromquant	15
RESULTS_SEARCH_3_PARAMETERS_PROGROUP_confidencepercentthresholdforincludingselfinquant	15
RESULTS_SEARCH_3_PARAMETERS_PROGROUP_donotstoremspeaklists	FALSE
RESULTS_SEARCH_3_PARAMETERS_PROGROUP_fasta	C:\AB SCIEX\ProteinPilot Data\SearchDatabases\trinity_output_final_A_B_nonorm.Trinity.fasta
RESULTS_SEARCH_3_PARAMETERS_PROGROUP_featuregroupminpepconf	0.66
RESULTS_SEARCH_3_PARAMETERS_PROGROUP_featuregroupminups	0.47
RESULTS_SEARCH_3_PARAMETERS_PROGROUP_focusingintersection	4
RESULTS_SEARCH_3_PARAMETERS_PROGROUP_focusingminimummatchconfidence	0.1
RESULTS_SEARCH_3_PARAMETERS_PROGROUP_focusingminunusedprotscore	0.1
RESULTS_SEARCH_3_PARAMETERS_PROGROUP_focusingsubsetcutoff	6
RESULTS_SEARCH_3_PARAMETERS_PROGROUP_intersection	1.3
RESULTS_SEARCH_3_PARAMETERS_PROGROUP_minimummatchconfidencecutoff	0.001
RESULTS_SEARCH_3_PARAMETERS_PROGROUP_minunusedprotscore	0.0458
RESULTS_SEARCH_3_PARAMETERS_PROGROUP_subsetcutoff	2
RESULTS_SEARCH_3_PARAMETERS_PROGROUP_unusedprotscorethresholdforexcludingothersfromquant	1900-01-01 07:12:00
RESULTS_SEARCH_3_PARAMETERS_PEAKLIST_count	3675
RESULTS_SEARCH_3_PARAMETERS_PEAKLIST_filenumber	1
RESULTS_SEARCH_3_PARAMETERS_PEAKLIST_original_count	3675
RESULTS_SEARCH_3_PARAMETERS_PEAKLIST_originalfilename	G:\ABSCIEX\Triple TOF data\AGM_MIX_IDA.wiff
RESULTS_SEARCH_3_PARAMETERS_PEAKLIST_partnumber	2
RESULTS_SEARCH_3_PARAMETERS_QUANT_TYPE_background_correction	FALSE
RESULTS_SEARCH_3_PARAMETERS_QUANT_TYPE_bias_correction	TRUE
RESULTS_SEARCH_3_PARAMETERS_QUANT_TYPE_keep_extreme_peptides_over_fraction	0
RESULTS_SEARCH_3_PARAMETERS_QUANT_TYPE_low_confidence_check	TRUE
RESULTS_SEARCH_3_PARAMETERS_QUANT_TYPE_low_intensity_check	TRUE
RESULTS_SEARCH_3_PARAMETERS_QUANT_TYPE_median_statistic	TRUE
RESULTS_SEARCH_3_PARAMETERS_QUANT_TYPE_mod_check	TRUE
RESULTS_SEARCH_3_PARAMETERS_QUANT_TYPE_quant_threshold	-1
RESULTS_SEARCH_3_PARAMETERS_QUANT_TYPE_quant_threshold_sn	9
RESULTS_SEARCH_3_PARAMETERS_QUANT_TYPE_separate_searches	FALSE
RESULTS_SEARCH_3_PARAMETERS_QUANT_TYPE_shared_msms_check	TRUE
RESULTS_SEARCH_3_PARAMETERS_PARAGON_METHOD_SETTINGS_UI_SAMPLE_TYPE	Identification
RESULTS_SEARCH_3_PARAMETERS_PARAGON_METHOD_SETTINGS_UI_CYS_ALKYLATION	Iodoacetic acid
RESULTS_SEARCH_3_PARAMETERS_PARAGON_METHOD_SETTINGS_UI_DIGESTION	Trypsin
RESULTS_SEARCH_3_PARAMETERS_PARAGON_METHOD_SETTINGS_UI_INSTRUMENT	TripleTOF 5600
RESULTS_SEARCH_3_PARAMETERS_PARAGON_METHOD_SETTINGS_UI_SEARCH_EFFORT	Thorough
RESULTS_SEARCH_3_PARAMETERS_PARAGON_METHOD_SETTINGS_UI_ID_FOCUS	Biological modifications
RESULTS_SEARCH_3_PARAMETERS_PARAGON_METHOD_SETTINGS_UI_USER_NAME	IISER-SAGARP\Anjan Proteomics
RESULTS_SEARCH_3_PARAMETERS_PARAGON_METHOD_SETTINGS_UI_MACHINE_NAME	IISER-SAGARP
RESULTS_SEARCH_3_PARAMETERS_PARAGON_METHOD_SETTINGS_UI_SEARCH_ID	6.3626e+17
RESULTS_SEARCH_3_PARAMETERS_PARAGON_METHOD_SETTINGS_UI_START_TIME	2017-03-24 17:21:20
RESULTS_SEARCH_3_PARAMETERS_PARAGON_METHOD_SETTINGS_UI_MIN_UNUSED_PROTSCORE	0.0458
RESULTS_SEARCH_3_PARAMETERS_PARAGON_METHOD_SETTINGS_UI_PSPEP	TRUE
RESULTS_SEARCH_4_time_cpu	754639
RESULTS_SEARCH_4_time_duration	757022
RESULTS_SEARCH_4_version	5.0.1.4874
RESULTS_SEARCH_4_xml:id	SEARCH:2:636259728802065085_1
RESULTS_SEARCH_4_PARAMETERS_chemical_data_edited	FALSE
RESULTS_SEARCH_4_PARAMETERS_do_multiprecursor_search	TRUE
RESULTS_SEARCH_4_PARAMETERS_do_reverse_search	TRUE
RESULTS_SEARCH_4_PARAMETERS_max_quant_labels	35
RESULTS_SEARCH_4_PARAMETERS_maxresults	15
RESULTS_SEARCH_4_PARAMETERS_separate_searches	FALSE
RESULTS_SEARCH_4_PARAMETERS_MSTOLERANCE_type	dalton
RESULTS_SEARCH_4_PARAMETERS_MSTOLERANCE_value	0.05
RESULTS_SEARCH_4_PARAMETERS_MSMSTOLERANCE_type	dalton
RESULTS_SEARCH_4_PARAMETERS_MSMSTOLERANCE_value	0.1
RESULTS_SEARCH_4_PARAMETERS_MS_STANDARD_DEVIATION_type	dalton
RESULTS_SEARCH_4_PARAMETERS_MS_STANDARD_DEVIATION_value	0.0011
RESULTS_SEARCH_4_PARAMETERS_MSMS_STANDARD_DEVIATION_type	dalton
RESULTS_SEARCH_4_PARAMETERS_MSMS_STANDARD_DEVIATION_value	0.01
RESULTS_SEARCH_4_PARAMETERS_FASTA_filename	C:\AB SCIEX\ProteinPilot Data\SearchDatabases\trinity_output_final_A_B_nonorm.Trinity.fasta
RESULTS_SEARCH_4_PARAMETERS_AUTO_CALIBRATION_ms	TRUE
RESULTS_SEARCH_4_PARAMETERS_AUTO_CALIBRATION_msexport	FALSE
RESULTS_SEARCH_4_PARAMETERS_AUTO_CALIBRATION_msms	TRUE
RESULTS_SEARCH_4_PARAMETERS_AUTO_CALIBRATION_msmstolsdratio	2.75
RESULTS_SEARCH_4_PARAMETERS_AUTO_CALIBRATION_mstolsdratio	7
RESULTS_SEARCH_4_PARAMETERS_AUTO_CALIBRATION_squareroot	TRUE
RESULTS_SEARCH_4_PARAMETERS_AUTO_CALIBRATION_type	dalton
RESULTS_SEARCH_4_PARAMETERS_AUTO_CALIBRATION_MCP_d_s_s_f	0.0666667
RESULTS_SEARCH_4_PARAMETERS_AUTO_CALIBRATION_MCP_d_s_w_f	3
RESULTS_SEARCH_4_PARAMETERS_AUTO_CALIBRATION_MCP_m_f_r_mbc	200
RESULTS_SEARCH_4_PARAMETERS_AUTO_CALIBRATION_MCP_m_m_c	10
RESULTS_SEARCH_4_PARAMETERS_AUTO_CALIBRATION_MCP_m_m_f_s	0.25
RESULTS_SEARCH_4_PARAMETERS_AUTO_CALIBRATION_MCP_m_m_p_f	0.33
RESULTS_SEARCH_4_PARAMETERS_AUTO_CALIBRATION_MCP_m_m_p_rms_f	1
RESULTS_SEARCH_4_PARAMETERS_AUTO_CALIBRATION_MCP_m_p_t_f	1
RESULTS_SEARCH_4_PARAMETERS_AUTO_CALIBRATION_MCP_m_r_h_n_b	15
RESULTS_SEARCH_4_PARAMETERS_AUTO_CALIBRATION_MCP_m_z_n_s	99
RESULTS_SEARCH_4_PARAMETERS_AUTO_CALIBRATION_MCP_m_z_s_mn_f_r	0.0666667
RESULTS_SEARCH_4_PARAMETERS_AUTO_CALIBRATION_MCP_m_z_s_mx_f_r	0.1
RESULTS_SEARCH_4_PARAMETERS_MS_AUTO_CALIBRATION_OUT_avres	-3.67273e-11
RESULTS_SEARCH_4_PARAMETERS_MS_AUTO_CALIBRATION_OUT_c0	7.16293e-05
RESULTS_SEARCH_4_PARAMETERS_MS_AUTO_CALIBRATION_OUT_c1minus1	-1.15016e-06
RESULTS_SEARCH_4_PARAMETERS_MS_AUTO_CALIBRATION_OUT_c2	0
RESULTS_SEARCH_4_PARAMETERS_MS_AUTO_CALIBRATION_OUT_file	1
RESULTS_SEARCH_4_PARAMETERS_MS_AUTO_CALIBRATION_OUT_partnumber	2
RESULTS_SEARCH_4_PARAMETERS_MS_AUTO_CALIBRATION_OUT_polyorder	1
RESULTS_SEARCH_4_PARAMETERS_MS_AUTO_CALIBRATION_OUT_sample	1
RESULTS_SEARCH_4_PARAMETERS_MS_AUTO_CALIBRATION_OUT_squareroot	TRUE
RESULTS_SEARCH_4_PARAMETERS_MSMS_AUTO_CALIBRATION_OUT_avres	-1.94264e-08
RESULTS_SEARCH_4_PARAMETERS_MSMS_AUTO_CALIBRATION_OUT_c0	-0.000104267
RESULTS_SEARCH_4_PARAMETERS_MSMS_AUTO_CALIBRATION_OUT_c1minus1	3.78751e-06
RESULTS_SEARCH_4_PARAMETERS_MSMS_AUTO_CALIBRATION_OUT_c2	0
RESULTS_SEARCH_4_PARAMETERS_MSMS_AUTO_CALIBRATION_OUT_file	1
RESULTS_SEARCH_4_PARAMETERS_MSMS_AUTO_CALIBRATION_OUT_partnumber	2
RESULTS_SEARCH_4_PARAMETERS_MSMS_AUTO_CALIBRATION_OUT_polyorder	1
RESULTS_SEARCH_4_PARAMETERS_MSMS_AUTO_CALIBRATION_OUT_sample	1
RESULTS_SEARCH_4_PARAMETERS_MSMS_AUTO_CALIBRATION_OUT_squareroot	TRUE
RESULTS_SEARCH_4_PARAMETERS_MAX_PRECURSORS_FRAGLET	5
RESULTS_SEARCH_4_PARAMETERS_MAX_PRECURSORS_TAGLET	1
RESULTS_SEARCH_4_PARAMETERS_PRECURSORS_DR_FRAGLET	10
RESULTS_SEARCH_4_PARAMETERS_PRECURSORS_DR_TAGLET	3
RESULTS_SEARCH_4_PARAMETERS_DEFAULT_CHARGE_STATE_1_charge	2
RESULTS_SEARCH_4_PARAMETERS_DEFAULT_CHARGE_STATE_1_probability	1
RESULTS_SEARCH_4_PARAMETERS_DEFAULT_CHARGE_STATE_2_charge	3
RESULTS_SEARCH_4_PARAMETERS_DEFAULT_CHARGE_STATE_2_probability	1
RESULTS_SEARCH_4_PARAMETERS_DEFAULT_CHARGE_STATE_3_charge	4
RESULTS_SEARCH_4_PARAMETERS_DEFAULT_CHARGE_STATE_3_probability	1
RESULTS_SEARCH_4_PARAMETERS_VERSION	5.0.1.0, 4895
RESULTS_SEARCH_4_PARAMETERS_PARAGON_VERSION	5.0.1.0, 4874
RESULTS_SEARCH_4_PARAMETERS_APPLICATION	ProteinPilot(tm) Software
RESULTS_SEARCH_4_PARAMETERS_PROGROUP_alternativedispositionmaximumfoldprobabilitydrop	100
RESULTS_SEARCH_4_PARAMETERS_PROGROUP_alternativedispositionmaximumfoldscoredrop	2
RESULTS_SEARCH_4_PARAMETERS_PROGROUP_autodiscordantpeptidethreshold	0.3
RESULTS_SEARCH_4_PARAMETERS_PROGROUP_bayesconfidencecalclulation	TRUE
RESULTS_SEARCH_4_PARAMETERS_PROGROUP_calibrateconfidence	TRUE
RESULTS_SEARCH_4_PARAMETERS_PROGROUP_compresspeptides	FALSE
RESULTS_SEARCH_4_PARAMETERS_PROGROUP_confidencepercentthresholdforexcludingothersfromquant	15
RESULTS_SEARCH_4_PARAMETERS_PROGROUP_confidencepercentthresholdforincludingselfinquant	15
RESULTS_SEARCH_4_PARAMETERS_PROGROUP_donotstoremspeaklists	FALSE
RESULTS_SEARCH_4_PARAMETERS_PROGROUP_fasta	C:\AB SCIEX\ProteinPilot Data\SearchDatabases\trinity_output_final_A_B_nonorm.Trinity.fasta
RESULTS_SEARCH_4_PARAMETERS_PROGROUP_featuregroupminpepconf	0.66
RESULTS_SEARCH_4_PARAMETERS_PROGROUP_featuregroupminups	0.47
RESULTS_SEARCH_4_PARAMETERS_PROGROUP_focusingintersection	4
RESULTS_SEARCH_4_PARAMETERS_PROGROUP_focusingminimummatchconfidence	0.1
RESULTS_SEARCH_4_PARAMETERS_PROGROUP_focusingminunusedprotscore	0.1
RESULTS_SEARCH_4_PARAMETERS_PROGROUP_focusingsubsetcutoff	6
RESULTS_SEARCH_4_PARAMETERS_PROGROUP_intersection	1.3
RESULTS_SEARCH_4_PARAMETERS_PROGROUP_minimummatchconfidencecutoff	0.001
RESULTS_SEARCH_4_PARAMETERS_PROGROUP_minunusedprotscore	0.0458
RESULTS_SEARCH_4_PARAMETERS_PROGROUP_subsetcutoff	2
RESULTS_SEARCH_4_PARAMETERS_PROGROUP_unusedprotscorethresholdforexcludingothersfromquant	1.3
RESULTS_SEARCH_4_PARAMETERS_PEAKLIST_count	3675
RESULTS_SEARCH_4_PARAMETERS_PEAKLIST_filenumber	1
RESULTS_SEARCH_4_PARAMETERS_PEAKLIST_original_count	3675
RESULTS_SEARCH_4_PARAMETERS_PEAKLIST_originalfilename	G:\ABSCIEX\Triple TOF data\AGM_MIX_IDA.wiff
RESULTS_SEARCH_4_PARAMETERS_PEAKLIST_partnumber	2
RESULTS_SEARCH_4_PARAMETERS_QUANT_TYPE_background_correction	FALSE
RESULTS_SEARCH_4_PARAMETERS_QUANT_TYPE_bias_correction	TRUE
RESULTS_SEARCH_4_PARAMETERS_QUANT_TYPE_keep_extreme_peptides_over_fraction	0
RESULTS_SEARCH_4_PARAMETERS_QUANT_TYPE_low_confidence_check	TRUE
RESULTS_SEARCH_4_PARAMETERS_QUANT_TYPE_low_intensity_check	TRUE
RESULTS_SEARCH_4_PARAMETERS_QUANT_TYPE_median_statistic	TRUE
RESULTS_SEARCH_4_PARAMETERS_QUANT_TYPE_mod_check	TRUE
RESULTS_SEARCH_4_PARAMETERS_QUANT_TYPE_quant_threshold	-1
RESULTS_SEARCH_4_PARAMETERS_QUANT_TYPE_quant_threshold_sn	9
RESULTS_SEARCH_4_PARAMETERS_QUANT_TYPE_separate_searches	FALSE
RESULTS_SEARCH_4_PARAMETERS_QUANT_TYPE_shared_msms_check	TRUE
RESULTS_SEARCH_4_PARAMETERS_PARAGON_METHOD_SETTINGS_UI_SAMPLE_TYPE	Identification
RESULTS_SEARCH_4_PARAMETERS_PARAGON_METHOD_SETTINGS_UI_CYS_ALKYLATION	Iodoacetic acid
RESULTS_SEARCH_4_PARAMETERS_PARAGON_METHOD_SETTINGS_UI_DIGESTION	Trypsin
RESULTS_SEARCH_4_PARAMETERS_PARAGON_METHOD_SETTINGS_UI_INSTRUMENT	TripleTOF 5600
RESULTS_SEARCH_4_PARAMETERS_PARAGON_METHOD_SETTINGS_UI_SEARCH_EFFORT	Thorough
RESULTS_SEARCH_4_PARAMETERS_PARAGON_METHOD_SETTINGS_UI_ID_FOCUS	Biological modifications
RESULTS_SEARCH_4_PARAMETERS_PARAGON_METHOD_SETTINGS_UI_USER_NAME	IISER-SAGARP\Anjan Proteomics
RESULTS_SEARCH_4_PARAMETERS_PARAGON_METHOD_SETTINGS_UI_MACHINE_NAME	IISER-SAGARP
RESULTS_SEARCH_4_PARAMETERS_PARAGON_METHOD_SETTINGS_UI_SEARCH_ID	6.3626e+17
RESULTS_SEARCH_4_PARAMETERS_PARAGON_METHOD_SETTINGS_UI_START_TIME	2017-03-24 17:21:20
RESULTS_SEARCH_4_PARAMETERS_PARAGON_METHOD_SETTINGS_UI_MIN_UNUSED_PROTSCORE	0.0458
RESULTS_SEARCH_4_PARAMETERS_PARAGON_METHOD_SETTINGS_UI_PSPEP	TRUE
RESULTS_SEARCH_5_time_cpu	138591
RESULTS_SEARCH_5_time_duration	2292-01-16
RESULTS_SEARCH_5_version	5.0.1.4874
RESULTS_SEARCH_5_xml:id	SEARCH:1:636259728802065085_2
RESULTS_SEARCH_5_PARAMETERS_chemical_data_edited	FALSE
RESULTS_SEARCH_5_PARAMETERS_do_multiprecursor_search	TRUE
RESULTS_SEARCH_5_PARAMETERS_do_reverse_search	TRUE
RESULTS_SEARCH_5_PARAMETERS_max_quant_labels	35
RESULTS_SEARCH_5_PARAMETERS_maxresults	15
RESULTS_SEARCH_5_PARAMETERS_separate_searches	FALSE
RESULTS_SEARCH_5_PARAMETERS_MSTOLERANCE_type	dalton
RESULTS_SEARCH_5_PARAMETERS_MSTOLERANCE_value	0.05
RESULTS_SEARCH_5_PARAMETERS_MSMSTOLERANCE_type	dalton
RESULTS_SEARCH_5_PARAMETERS_MSMSTOLERANCE_value	0.1
RESULTS_SEARCH_5_PARAMETERS_MS_STANDARD_DEVIATION_type	dalton
RESULTS_SEARCH_5_PARAMETERS_MS_STANDARD_DEVIATION_value	0.0011
RESULTS_SEARCH_5_PARAMETERS_MSMS_STANDARD_DEVIATION_type	dalton
RESULTS_SEARCH_5_PARAMETERS_MSMS_STANDARD_DEVIATION_value	0.01
RESULTS_SEARCH_5_PARAMETERS_FASTA_filename	C:\AB SCIEX\ProteinPilot Data\SearchDatabases\trinity_output_final_A_B_nonorm.Trinity.fasta
RESULTS_SEARCH_5_PARAMETERS_AUTO_CALIBRATION_ms	TRUE
RESULTS_SEARCH_5_PARAMETERS_AUTO_CALIBRATION_msexport	FALSE
RESULTS_SEARCH_5_PARAMETERS_AUTO_CALIBRATION_msms	TRUE
RESULTS_SEARCH_5_PARAMETERS_AUTO_CALIBRATION_msmstolsdratio	2.75
RESULTS_SEARCH_5_PARAMETERS_AUTO_CALIBRATION_mstolsdratio	7
RESULTS_SEARCH_5_PARAMETERS_AUTO_CALIBRATION_squareroot	TRUE
RESULTS_SEARCH_5_PARAMETERS_AUTO_CALIBRATION_type	dalton
RESULTS_SEARCH_5_PARAMETERS_AUTO_CALIBRATION_MCP_d_s_s_f	0.0666667
RESULTS_SEARCH_5_PARAMETERS_AUTO_CALIBRATION_MCP_d_s_w_f	3
RESULTS_SEARCH_5_PARAMETERS_AUTO_CALIBRATION_MCP_m_f_r_mbc	200
RESULTS_SEARCH_5_PARAMETERS_AUTO_CALIBRATION_MCP_m_m_c	10
RESULTS_SEARCH_5_PARAMETERS_AUTO_CALIBRATION_MCP_m_m_f_s	0.25
RESULTS_SEARCH_5_PARAMETERS_AUTO_CALIBRATION_MCP_m_m_p_f	0.33
RESULTS_SEARCH_5_PARAMETERS_AUTO_CALIBRATION_MCP_m_m_p_rms_f	1
RESULTS_SEARCH_5_PARAMETERS_AUTO_CALIBRATION_MCP_m_p_t_f	1
RESULTS_SEARCH_5_PARAMETERS_AUTO_CALIBRATION_MCP_m_r_h_n_b	15
RESULTS_SEARCH_5_PARAMETERS_AUTO_CALIBRATION_MCP_m_z_n_s	99
RESULTS_SEARCH_5_PARAMETERS_AUTO_CALIBRATION_MCP_m_z_s_mn_f_r	0.0666667
RESULTS_SEARCH_5_PARAMETERS_AUTO_CALIBRATION_MCP_m_z_s_mx_f_r	0.1
RESULTS_SEARCH_5_PARAMETERS_MS_AUTO_CALIBRATION_OUT_avres	-1.31044e-10
RESULTS_SEARCH_5_PARAMETERS_MS_AUTO_CALIBRATION_OUT_c0	0.000123488
RESULTS_SEARCH_5_PARAMETERS_MS_AUTO_CALIBRATION_OUT_c1minus1	-3.29628e-06
RESULTS_SEARCH_5_PARAMETERS_MS_AUTO_CALIBRATION_OUT_c2	0
RESULTS_SEARCH_5_PARAMETERS_MS_AUTO_CALIBRATION_OUT_file	1
RESULTS_SEARCH_5_PARAMETERS_MS_AUTO_CALIBRATION_OUT_partnumber	3
RESULTS_SEARCH_5_PARAMETERS_MS_AUTO_CALIBRATION_OUT_polyorder	1
RESULTS_SEARCH_5_PARAMETERS_MS_AUTO_CALIBRATION_OUT_sample	1
RESULTS_SEARCH_5_PARAMETERS_MS_AUTO_CALIBRATION_OUT_squareroot	TRUE
RESULTS_SEARCH_5_PARAMETERS_MSMS_AUTO_CALIBRATION_OUT_avres	-6.84989e-08
RESULTS_SEARCH_5_PARAMETERS_MSMS_AUTO_CALIBRATION_OUT_c0	-8.64009e-05
RESULTS_SEARCH_5_PARAMETERS_MSMS_AUTO_CALIBRATION_OUT_c1minus1	3.41724e-06
RESULTS_SEARCH_5_PARAMETERS_MSMS_AUTO_CALIBRATION_OUT_c2	0
RESULTS_SEARCH_5_PARAMETERS_MSMS_AUTO_CALIBRATION_OUT_file	1
RESULTS_SEARCH_5_PARAMETERS_MSMS_AUTO_CALIBRATION_OUT_partnumber	3
RESULTS_SEARCH_5_PARAMETERS_MSMS_AUTO_CALIBRATION_OUT_polyorder	1
RESULTS_SEARCH_5_PARAMETERS_MSMS_AUTO_CALIBRATION_OUT_sample	1
RESULTS_SEARCH_5_PARAMETERS_MSMS_AUTO_CALIBRATION_OUT_squareroot	TRUE
RESULTS_SEARCH_5_PARAMETERS_MAX_PRECURSORS_FRAGLET	5
RESULTS_SEARCH_5_PARAMETERS_MAX_PRECURSORS_TAGLET	1
RESULTS_SEARCH_5_PARAMETERS_PRECURSORS_DR_FRAGLET	10
RESULTS_SEARCH_5_PARAMETERS_PRECURSORS_DR_TAGLET	3
RESULTS_SEARCH_5_PARAMETERS_DEFAULT_CHARGE_STATE_1_charge	2
RESULTS_SEARCH_5_PARAMETERS_DEFAULT_CHARGE_STATE_1_probability	1
RESULTS_SEARCH_5_PARAMETERS_DEFAULT_CHARGE_STATE_2_charge	3
RESULTS_SEARCH_5_PARAMETERS_DEFAULT_CHARGE_STATE_2_probability	1
RESULTS_SEARCH_5_PARAMETERS_DEFAULT_CHARGE_STATE_3_charge	4
RESULTS_SEARCH_5_PARAMETERS_DEFAULT_CHARGE_STATE_3_probability	1
RESULTS_SEARCH_5_PARAMETERS_VERSION	5.0.1.0, 4895
RESULTS_SEARCH_5_PARAMETERS_PARAGON_VERSION	5.0.1.0, 4874
RESULTS_SEARCH_5_PARAMETERS_APPLICATION	ProteinPilot(tm) Software
RESULTS_SEARCH_5_PARAMETERS_PROGROUP_alternativedispositionmaximumfoldprobabilitydrop	100
RESULTS_SEARCH_5_PARAMETERS_PROGROUP_alternativedispositionmaximumfoldscoredrop	2
RESULTS_SEARCH_5_PARAMETERS_PROGROUP_autodiscordantpeptidethreshold	0.3
RESULTS_SEARCH_5_PARAMETERS_PROGROUP_bayesconfidencecalclulation	TRUE
RESULTS_SEARCH_5_PARAMETERS_PROGROUP_calibrateconfidence	TRUE
RESULTS_SEARCH_5_PARAMETERS_PROGROUP_compresspeptides	FALSE
RESULTS_SEARCH_5_PARAMETERS_PROGROUP_confidencepercentthresholdforexcludingothersfromquant	15
RESULTS_SEARCH_5_PARAMETERS_PROGROUP_confidencepercentthresholdforincludingselfinquant	15
RESULTS_SEARCH_5_PARAMETERS_PROGROUP_donotstoremspeaklists	FALSE
RESULTS_SEARCH_5_PARAMETERS_PROGROUP_fasta	C:\AB SCIEX\ProteinPilot Data\SearchDatabases\trinity_output_final_A_B_nonorm.Trinity.fasta
RESULTS_SEARCH_5_PARAMETERS_PROGROUP_featuregroupminpepconf	0.66
RESULTS_SEARCH_5_PARAMETERS_PROGROUP_featuregroupminups	0.47
RESULTS_SEARCH_5_PARAMETERS_PROGROUP_focusingintersection	4
RESULTS_SEARCH_5_PARAMETERS_PROGROUP_focusingminimummatchconfidence	0.1
RESULTS_SEARCH_5_PARAMETERS_PROGROUP_focusingminunusedprotscore	0.1
RESULTS_SEARCH_5_PARAMETERS_PROGROUP_focusingsubsetcutoff	6
RESULTS_SEARCH_5_PARAMETERS_PROGROUP_intersection	1.3
RESULTS_SEARCH_5_PARAMETERS_PROGROUP_minimummatchconfidencecutoff	0.001
RESULTS_SEARCH_5_PARAMETERS_PROGROUP_minunusedprotscore	0.0458
RESULTS_SEARCH_5_PARAMETERS_PROGROUP_subsetcutoff	2
RESULTS_SEARCH_5_PARAMETERS_PROGROUP_unusedprotscorethresholdforexcludingothersfromquant	1.3
RESULTS_SEARCH_5_PARAMETERS_PEAKLIST_count	3680
RESULTS_SEARCH_5_PARAMETERS_PEAKLIST_filenumber	1
RESULTS_SEARCH_5_PARAMETERS_PEAKLIST_original_count	3680
RESULTS_SEARCH_5_PARAMETERS_PEAKLIST_originalfilename	G:\ABSCIEX\Triple TOF data\AGM_MIX_IDA.wiff
RESULTS_SEARCH_5_PARAMETERS_PEAKLIST_partnumber	3
RESULTS_SEARCH_5_PARAMETERS_QUANT_TYPE_background_correction	FALSE
RESULTS_SEARCH_5_PARAMETERS_QUANT_TYPE_bias_correction	TRUE
RESULTS_SEARCH_5_PARAMETERS_QUANT_TYPE_keep_extreme_peptides_over_fraction	0
RESULTS_SEARCH_5_PARAMETERS_QUANT_TYPE_low_confidence_check	TRUE
RESULTS_SEARCH_5_PARAMETERS_QUANT_TYPE_low_intensity_check	TRUE
RESULTS_SEARCH_5_PARAMETERS_QUANT_TYPE_median_statistic	TRUE
RESULTS_SEARCH_5_PARAMETERS_QUANT_TYPE_mod_check	TRUE
RESULTS_SEARCH_5_PARAMETERS_QUANT_TYPE_quant_threshold	-1
RESULTS_SEARCH_5_PARAMETERS_QUANT_TYPE_quant_threshold_sn	9
RESULTS_SEARCH_5_PARAMETERS_QUANT_TYPE_separate_searches	FALSE
RESULTS_SEARCH_5_PARAMETERS_QUANT_TYPE_shared_msms_check	TRUE
RESULTS_SEARCH_5_PARAMETERS_PARAGON_METHOD_SETTINGS_UI_SAMPLE_TYPE	Identification
RESULTS_SEARCH_5_PARAMETERS_PARAGON_METHOD_SETTINGS_UI_CYS_ALKYLATION	Iodoacetic acid
RESULTS_SEARCH_5_PARAMETERS_PARAGON_METHOD_SETTINGS_UI_DIGESTION	Trypsin
RESULTS_SEARCH_5_PARAMETERS_PARAGON_METHOD_SETTINGS_UI_INSTRUMENT	TripleTOF 5600
RESULTS_SEARCH_5_PARAMETERS_PARAGON_METHOD_SETTINGS_UI_SEARCH_EFFORT	Thorough
RESULTS_SEARCH_5_PARAMETERS_PARAGON_METHOD_SETTINGS_UI_ID_FOCUS	Biological modifications
RESULTS_SEARCH_5_PARAMETERS_PARAGON_METHOD_SETTINGS_UI_USER_NAME	IISER-SAGARP\Anjan Proteomics
RESULTS_SEARCH_5_PARAMETERS_PARAGON_METHOD_SETTINGS_UI_MACHINE_NAME	IISER-SAGARP
RESULTS_SEARCH_5_PARAMETERS_PARAGON_METHOD_SETTINGS_UI_SEARCH_ID	6.3626e+17
RESULTS_SEARCH_5_PARAMETERS_PARAGON_METHOD_SETTINGS_UI_START_TIME	2017-03-24 17:21:20
RESULTS_SEARCH_5_PARAMETERS_PARAGON_METHOD_SETTINGS_UI_MIN_UNUSED_PROTSCORE	0.0458
RESULTS_SEARCH_5_PARAMETERS_PARAGON_METHOD_SETTINGS_UI_PSPEP	TRUE
RESULTS_SEARCH_6_time_cpu	861874
RESULTS_SEARCH_6_time_duration	863555
RESULTS_SEARCH_6_version	5.0.1.4874
RESULTS_SEARCH_6_xml:id	SEARCH:2:636259728802065085_2
RESULTS_SEARCH_6_PARAMETERS_chemical_data_edited	FALSE
RESULTS_SEARCH_6_PARAMETERS_do_multiprecursor_search	TRUE
RESULTS_SEARCH_6_PARAMETERS_do_reverse_search	TRUE
RESULTS_SEARCH_6_PARAMETERS_max_quant_labels	35
RESULTS_SEARCH_6_PARAMETERS_maxresults	15
RESULTS_SEARCH_6_PARAMETERS_separate_searches	FALSE
RESULTS_SEARCH_6_PARAMETERS_MSTOLERANCE_type	dalton
RESULTS_SEARCH_6_PARAMETERS_MSTOLERANCE_value	0.05
RESULTS_SEARCH_6_PARAMETERS_MSMSTOLERANCE_type	dalton
RESULTS_SEARCH_6_PARAMETERS_MSMSTOLERANCE_value	0.1
RESULTS_SEARCH_6_PARAMETERS_MS_STANDARD_DEVIATION_type	dalton
RESULTS_SEARCH_6_PARAMETERS_MS_STANDARD_DEVIATION_value	0.0011
RESULTS_SEARCH_6_PARAMETERS_MSMS_STANDARD_DEVIATION_type	dalton
RESULTS_SEARCH_6_PARAMETERS_MSMS_STANDARD_DEVIATION_value	0.01
RESULTS_SEARCH_6_PARAMETERS_FASTA_filename	C:\AB SCIEX\ProteinPilot Data\SearchDatabases\trinity_output_final_A_B_nonorm.Trinity.fasta
RESULTS_SEARCH_6_PARAMETERS_AUTO_CALIBRATION_ms	TRUE
RESULTS_SEARCH_6_PARAMETERS_AUTO_CALIBRATION_msexport	FALSE
RESULTS_SEARCH_6_PARAMETERS_AUTO_CALIBRATION_msms	TRUE
RESULTS_SEARCH_6_PARAMETERS_AUTO_CALIBRATION_msmstolsdratio	2.75
RESULTS_SEARCH_6_PARAMETERS_AUTO_CALIBRATION_mstolsdratio	7
RESULTS_SEARCH_6_PARAMETERS_AUTO_CALIBRATION_squareroot	TRUE
RESULTS_SEARCH_6_PARAMETERS_AUTO_CALIBRATION_type	dalton
RESULTS_SEARCH_6_PARAMETERS_AUTO_CALIBRATION_MCP_d_s_s_f	0.0666667
RESULTS_SEARCH_6_PARAMETERS_AUTO_CALIBRATION_MCP_d_s_w_f	3
RESULTS_SEARCH_6_PARAMETERS_AUTO_CALIBRATION_MCP_m_f_r_mbc	200
RESULTS_SEARCH_6_PARAMETERS_AUTO_CALIBRATION_MCP_m_m_c	10
RESULTS_SEARCH_6_PARAMETERS_AUTO_CALIBRATION_MCP_m_m_f_s	0.25
RESULTS_SEARCH_6_PARAMETERS_AUTO_CALIBRATION_MCP_m_m_p_f	0.33
RESULTS_SEARCH_6_PARAMETERS_AUTO_CALIBRATION_MCP_m_m_p_rms_f	1
RESULTS_SEARCH_6_PARAMETERS_AUTO_CALIBRATION_MCP_m_p_t_f	1
RESULTS_SEARCH_6_PARAMETERS_AUTO_CALIBRATION_MCP_m_r_h_n_b	15
RESULTS_SEARCH_6_PARAMETERS_AUTO_CALIBRATION_MCP_m_z_n_s	99
RESULTS_SEARCH_6_PARAMETERS_AUTO_CALIBRATION_MCP_m_z_s_mn_f_r	0.0666667
RESULTS_SEARCH_6_PARAMETERS_AUTO_CALIBRATION_MCP_m_z_s_mx_f_r	0.1
RESULTS_SEARCH_6_PARAMETERS_MS_AUTO_CALIBRATION_OUT_avres	-1.31044e-10
RESULTS_SEARCH_6_PARAMETERS_MS_AUTO_CALIBRATION_OUT_c0	0.000123488
RESULTS_SEARCH_6_PARAMETERS_MS_AUTO_CALIBRATION_OUT_c1minus1	-3.29628e-06
RESULTS_SEARCH_6_PARAMETERS_MS_AUTO_CALIBRATION_OUT_c2	0
RESULTS_SEARCH_6_PARAMETERS_MS_AUTO_CALIBRATION_OUT_file	1
RESULTS_SEARCH_6_PARAMETERS_MS_AUTO_CALIBRATION_OUT_partnumber	3
RESULTS_SEARCH_6_PARAMETERS_MS_AUTO_CALIBRATION_OUT_polyorder	1
RESULTS_SEARCH_6_PARAMETERS_MS_AUTO_CALIBRATION_OUT_sample	1
RESULTS_SEARCH_6_PARAMETERS_MS_AUTO_CALIBRATION_OUT_squareroot	TRUE
RESULTS_SEARCH_6_PARAMETERS_MSMS_AUTO_CALIBRATION_OUT_avres	-6.84989e-08
RESULTS_SEARCH_6_PARAMETERS_MSMS_AUTO_CALIBRATION_OUT_c0	-8.64009e-05
RESULTS_SEARCH_6_PARAMETERS_MSMS_AUTO_CALIBRATION_OUT_c1minus1	3.41724e-06
RESULTS_SEARCH_6_PARAMETERS_MSMS_AUTO_CALIBRATION_OUT_c2	0
RESULTS_SEARCH_6_PARAMETERS_MSMS_AUTO_CALIBRATION_OUT_file	1
RESULTS_SEARCH_6_PARAMETERS_MSMS_AUTO_CALIBRATION_OUT_partnumber	3
RESULTS_SEARCH_6_PARAMETERS_MSMS_AUTO_CALIBRATION_OUT_polyorder	1
RESULTS_SEARCH_6_PARAMETERS_MSMS_AUTO_CALIBRATION_OUT_sample	1
RESULTS_SEARCH_6_PARAMETERS_MSMS_AUTO_CALIBRATION_OUT_squareroot	TRUE
RESULTS_SEARCH_6_PARAMETERS_MAX_PRECURSORS_FRAGLET	5
RESULTS_SEARCH_6_PARAMETERS_MAX_PRECURSORS_TAGLET	1
RESULTS_SEARCH_6_PARAMETERS_PRECURSORS_DR_FRAGLET	10
RESULTS_SEARCH_6_PARAMETERS_PRECURSORS_DR_TAGLET	3
RESULTS_SEARCH_6_PARAMETERS_DEFAULT_CHARGE_STATE_1_charge	2
RESULTS_SEARCH_6_PARAMETERS_DEFAULT_CHARGE_STATE_1_probability	1
RESULTS_SEARCH_6_PARAMETERS_DEFAULT_CHARGE_STATE_2_charge	3
RESULTS_SEARCH_6_PARAMETERS_DEFAULT_CHARGE_STATE_2_probability	1900-01-01
RESULTS_SEARCH_6_PARAMETERS_DEFAULT_CHARGE_STATE_3_charge	4
RESULTS_SEARCH_6_PARAMETERS_DEFAULT_CHARGE_STATE_3_probability	1
RESULTS_SEARCH_6_PARAMETERS_VERSION	5.0.1.0, 4895
RESULTS_SEARCH_6_PARAMETERS_PARAGON_VERSION	5.0.1.0, 4874
RESULTS_SEARCH_6_PARAMETERS_APPLICATION	ProteinPilot(tm) Software
RESULTS_SEARCH_6_PARAMETERS_PROGROUP_alternativedispositionmaximumfoldprobabilitydrop	100
RESULTS_SEARCH_6_PARAMETERS_PROGROUP_alternativedispositionmaximumfoldscoredrop	2
RESULTS_SEARCH_6_PARAMETERS_PROGROUP_autodiscordantpeptidethreshold	0.3
RESULTS_SEARCH_6_PARAMETERS_PROGROUP_bayesconfidencecalclulation	TRUE
RESULTS_SEARCH_6_PARAMETERS_PROGROUP_calibrateconfidence	TRUE
RESULTS_SEARCH_6_PARAMETERS_PROGROUP_compresspeptides	FALSE
RESULTS_SEARCH_6_PARAMETERS_PROGROUP_confidencepercentthresholdforexcludingothersfromquant	15
RESULTS_SEARCH_6_PARAMETERS_PROGROUP_confidencepercentthresholdforincludingselfinquant	15
RESULTS_SEARCH_6_PARAMETERS_PROGROUP_donotstoremspeaklists	FALSE
RESULTS_SEARCH_6_PARAMETERS_PROGROUP_fasta	C:\AB SCIEX\ProteinPilot Data\SearchDatabases\trinity_output_final_A_B_nonorm.Trinity.fasta
RESULTS_SEARCH_6_PARAMETERS_PROGROUP_featuregroupminpepconf	0.66
RESULTS_SEARCH_6_PARAMETERS_PROGROUP_featuregroupminups	0.47
RESULTS_SEARCH_6_PARAMETERS_PROGROUP_focusingintersection	4
RESULTS_SEARCH_6_PARAMETERS_PROGROUP_focusingminimummatchconfidence	0.1
RESULTS_SEARCH_6_PARAMETERS_PROGROUP_focusingminunusedprotscore	0.1
RESULTS_SEARCH_6_PARAMETERS_PROGROUP_focusingsubsetcutoff	6
RESULTS_SEARCH_6_PARAMETERS_PROGROUP_intersection	1.3
RESULTS_SEARCH_6_PARAMETERS_PROGROUP_minimummatchconfidencecutoff	0.001
RESULTS_SEARCH_6_PARAMETERS_PROGROUP_minunusedprotscore	0.0458
RESULTS_SEARCH_6_PARAMETERS_PROGROUP_subsetcutoff	2
RESULTS_SEARCH_6_PARAMETERS_PROGROUP_unusedprotscorethresholdforexcludingothersfromquant	1.3
RESULTS_SEARCH_6_PARAMETERS_PEAKLIST_count	3680
RESULTS_SEARCH_6_PARAMETERS_PEAKLIST_filenumber	1
RESULTS_SEARCH_6_PARAMETERS_PEAKLIST_original_count	3680
RESULTS_SEARCH_6_PARAMETERS_PEAKLIST_originalfilename	G:\ABSCIEX\Triple TOF data\AGM_MIX_IDA.wiff
RESULTS_SEARCH_6_PARAMETERS_PEAKLIST_partnumber	3
RESULTS_SEARCH_6_PARAMETERS_QUANT_TYPE_background_correction	FALSE
RESULTS_SEARCH_6_PARAMETERS_QUANT_TYPE_bias_correction	TRUE
RESULTS_SEARCH_6_PARAMETERS_QUANT_TYPE_keep_extreme_peptides_over_fraction	0
RESULTS_SEARCH_6_PARAMETERS_QUANT_TYPE_low_confidence_check	TRUE
RESULTS_SEARCH_6_PARAMETERS_QUANT_TYPE_low_intensity_check	TRUE
RESULTS_SEARCH_6_PARAMETERS_QUANT_TYPE_median_statistic	TRUE
RESULTS_SEARCH_6_PARAMETERS_QUANT_TYPE_mod_check	TRUE
RESULTS_SEARCH_6_PARAMETERS_QUANT_TYPE_quant_threshold	-1
RESULTS_SEARCH_6_PARAMETERS_QUANT_TYPE_quant_threshold_sn	9
RESULTS_SEARCH_6_PARAMETERS_QUANT_TYPE_separate_searches	FALSE
RESULTS_SEARCH_6_PARAMETERS_QUANT_TYPE_shared_msms_check	TRUE
RESULTS_SEARCH_6_PARAMETERS_PARAGON_METHOD_SETTINGS_UI_SAMPLE_TYPE	Identification
RESULTS_SEARCH_6_PARAMETERS_PARAGON_METHOD_SETTINGS_UI_CYS_ALKYLATION	Iodoacetic acid
RESULTS_SEARCH_6_PARAMETERS_PARAGON_METHOD_SETTINGS_UI_DIGESTION	Trypsin
RESULTS_SEARCH_6_PARAMETERS_PARAGON_METHOD_SETTINGS_UI_INSTRUMENT	TripleTOF 5600
RESULTS_SEARCH_6_PARAMETERS_PARAGON_METHOD_SETTINGS_UI_SEARCH_EFFORT	Thorough
RESULTS_SEARCH_6_PARAMETERS_PARAGON_METHOD_SETTINGS_UI_ID_FOCUS	Biological modifications
RESULTS_SEARCH_6_PARAMETERS_PARAGON_METHOD_SETTINGS_UI_USER_NAME	IISER-SAGARP\Anjan Proteomics
RESULTS_SEARCH_6_PARAMETERS_PARAGON_METHOD_SETTINGS_UI_MACHINE_NAME	IISER-SAGARP
RESULTS_SEARCH_6_PARAMETERS_PARAGON_METHOD_SETTINGS_UI_SEARCH_ID	6.3626e+17
RESULTS_SEARCH_6_PARAMETERS_PARAGON_METHOD_SETTINGS_UI_START_TIME	2017-03-24 17:21:20
RESULTS_SEARCH_6_PARAMETERS_PARAGON_METHOD_SETTINGS_UI_MIN_UNUSED_PROTSCORE	0.0458
RESULTS_SEARCH_6_PARAMETERS_PARAGON_METHOD_SETTINGS_UI_PSPEP	TRUE
RESULTS_SEARCH_7_time_cpu	148606
RESULTS_SEARCH_7_time_duration	149339
RESULTS_SEARCH_7_version	5.0.1.4874
RESULTS_SEARCH_7_xml:id	SEARCH:1:636259728802065085_3
RESULTS_SEARCH_7_PARAMETERS_chemical_data_edited	FALSE
RESULTS_SEARCH_7_PARAMETERS_do_multiprecursor_search	TRUE
RESULTS_SEARCH_7_PARAMETERS_do_reverse_search	TRUE
RESULTS_SEARCH_7_PARAMETERS_max_quant_labels	35
RESULTS_SEARCH_7_PARAMETERS_maxresults	15
RESULTS_SEARCH_7_PARAMETERS_separate_searches	FALSE
RESULTS_SEARCH_7_PARAMETERS_MSTOLERANCE_type	dalton
RESULTS_SEARCH_7_PARAMETERS_MSTOLERANCE_value	0.05
RESULTS_SEARCH_7_PARAMETERS_MSMSTOLERANCE_type	dalton
RESULTS_SEARCH_7_PARAMETERS_MSMSTOLERANCE_value	0.1
RESULTS_SEARCH_7_PARAMETERS_MS_STANDARD_DEVIATION_type	dalton
RESULTS_SEARCH_7_PARAMETERS_MS_STANDARD_DEVIATION_value	0.0011
RESULTS_SEARCH_7_PARAMETERS_MSMS_STANDARD_DEVIATION_type	dalton
RESULTS_SEARCH_7_PARAMETERS_MSMS_STANDARD_DEVIATION_value	0.01
RESULTS_SEARCH_7_PARAMETERS_FASTA_filename	C:\AB SCIEX\ProteinPilot Data\SearchDatabases\trinity_output_final_A_B_nonorm.Trinity.fasta
RESULTS_SEARCH_7_PARAMETERS_AUTO_CALIBRATION_ms	TRUE
RESULTS_SEARCH_7_PARAMETERS_AUTO_CALIBRATION_msexport	FALSE
RESULTS_SEARCH_7_PARAMETERS_AUTO_CALIBRATION_msms	TRUE
RESULTS_SEARCH_7_PARAMETERS_AUTO_CALIBRATION_msmstolsdratio	2.75
RESULTS_SEARCH_7_PARAMETERS_AUTO_CALIBRATION_mstolsdratio	7
RESULTS_SEARCH_7_PARAMETERS_AUTO_CALIBRATION_squareroot	TRUE
RESULTS_SEARCH_7_PARAMETERS_AUTO_CALIBRATION_type	dalton
RESULTS_SEARCH_7_PARAMETERS_AUTO_CALIBRATION_MCP_d_s_s_f	0.0666667
RESULTS_SEARCH_7_PARAMETERS_AUTO_CALIBRATION_MCP_d_s_w_f	3
RESULTS_SEARCH_7_PARAMETERS_AUTO_CALIBRATION_MCP_m_f_r_mbc	200
RESULTS_SEARCH_7_PARAMETERS_AUTO_CALIBRATION_MCP_m_m_c	10
RESULTS_SEARCH_7_PARAMETERS_AUTO_CALIBRATION_MCP_m_m_f_s	0.25
RESULTS_SEARCH_7_PARAMETERS_AUTO_CALIBRATION_MCP_m_m_p_f	0.33
RESULTS_SEARCH_7_PARAMETERS_AUTO_CALIBRATION_MCP_m_m_p_rms_f	1
RESULTS_SEARCH_7_PARAMETERS_AUTO_CALIBRATION_MCP_m_p_t_f	1
RESULTS_SEARCH_7_PARAMETERS_AUTO_CALIBRATION_MCP_m_r_h_n_b	15
RESULTS_SEARCH_7_PARAMETERS_AUTO_CALIBRATION_MCP_m_z_n_s	99
RESULTS_SEARCH_7_PARAMETERS_AUTO_CALIBRATION_MCP_m_z_s_mn_f_r	0.0666667
RESULTS_SEARCH_7_PARAMETERS_AUTO_CALIBRATION_MCP_m_z_s_mx_f_r	0.1
RESULTS_SEARCH_7_PARAMETERS_MS_AUTO_CALIBRATION_OUT_avres	-1.22895e-10
RESULTS_SEARCH_7_PARAMETERS_MS_AUTO_CALIBRATION_OUT_c0	0.000132768
RESULTS_SEARCH_7_PARAMETERS_MS_AUTO_CALIBRATION_OUT_c1minus1	-4.20468e-06
RESULTS_SEARCH_7_PARAMETERS_MS_AUTO_CALIBRATION_OUT_c2	0
RESULTS_SEARCH_7_PARAMETERS_MS_AUTO_CALIBRATION_OUT_file	1
RESULTS_SEARCH_7_PARAMETERS_MS_AUTO_CALIBRATION_OUT_partnumber	4
RESULTS_SEARCH_7_PARAMETERS_MS_AUTO_CALIBRATION_OUT_polyorder	1
RESULTS_SEARCH_7_PARAMETERS_MS_AUTO_CALIBRATION_OUT_sample	1
RESULTS_SEARCH_7_PARAMETERS_MS_AUTO_CALIBRATION_OUT_squareroot	TRUE
RESULTS_SEARCH_7_PARAMETERS_MSMS_AUTO_CALIBRATION_OUT_avres	-7.48823e-08
RESULTS_SEARCH_7_PARAMETERS_MSMS_AUTO_CALIBRATION_OUT_c0	-8.72169e-05
RESULTS_SEARCH_7_PARAMETERS_MSMS_AUTO_CALIBRATION_OUT_c1minus1	3.06551e-06
RESULTS_SEARCH_7_PARAMETERS_MSMS_AUTO_CALIBRATION_OUT_c2	0
RESULTS_SEARCH_7_PARAMETERS_MSMS_AUTO_CALIBRATION_OUT_file	1
RESULTS_SEARCH_7_PARAMETERS_MSMS_AUTO_CALIBRATION_OUT_partnumber	4
RESULTS_SEARCH_7_PARAMETERS_MSMS_AUTO_CALIBRATION_OUT_polyorder	1
RESULTS_SEARCH_7_PARAMETERS_MSMS_AUTO_CALIBRATION_OUT_sample	1
RESULTS_SEARCH_7_PARAMETERS_MSMS_AUTO_CALIBRATION_OUT_squareroot	TRUE
RESULTS_SEARCH_7_PARAMETERS_MAX_PRECURSORS_FRAGLET	5
RESULTS_SEARCH_7_PARAMETERS_MAX_PRECURSORS_TAGLET	1
RESULTS_SEARCH_7_PARAMETERS_PRECURSORS_DR_FRAGLET	10
RESULTS_SEARCH_7_PARAMETERS_PRECURSORS_DR_TAGLET	3
RESULTS_SEARCH_7_PARAMETERS_DEFAULT_CHARGE_STATE_1_charge	2
RESULTS_SEARCH_7_PARAMETERS_DEFAULT_CHARGE_STATE_1_probability	1
RESULTS_SEARCH_7_PARAMETERS_DEFAULT_CHARGE_STATE_2_charge	3
RESULTS_SEARCH_7_PARAMETERS_DEFAULT_CHARGE_STATE_2_probability	1
RESULTS_SEARCH_7_PARAMETERS_DEFAULT_CHARGE_STATE_3_charge	4
RESULTS_SEARCH_7_PARAMETERS_DEFAULT_CHARGE_STATE_3_probability	1
RESULTS_SEARCH_7_PARAMETERS_VERSION	5.0.1.0, 4895
RESULTS_SEARCH_7_PARAMETERS_PARAGON_VERSION	5.0.1.0, 4874
RESULTS_SEARCH_7_PARAMETERS_APPLICATION	ProteinPilot(tm) Software
RESULTS_SEARCH_7_PARAMETERS_PROGROUP_alternativedispositionmaximumfoldprobabilitydrop	100
RESULTS_SEARCH_7_PARAMETERS_PROGROUP_alternativedispositionmaximumfoldscoredrop	2
RESULTS_SEARCH_7_PARAMETERS_PROGROUP_autodiscordantpeptidethreshold	0.3
RESULTS_SEARCH_7_PARAMETERS_PROGROUP_bayesconfidencecalclulation	TRUE
RESULTS_SEARCH_7_PARAMETERS_PROGROUP_calibrateconfidence	TRUE
RESULTS_SEARCH_7_PARAMETERS_PROGROUP_compresspeptides	FALSE
RESULTS_SEARCH_7_PARAMETERS_PROGROUP_confidencepercentthresholdforexcludingothersfromquant	15
RESULTS_SEARCH_7_PARAMETERS_PROGROUP_confidencepercentthresholdforincludingselfinquant	15
RESULTS_SEARCH_7_PARAMETERS_PROGROUP_donotstoremspeaklists	FALSE
RESULTS_SEARCH_7_PARAMETERS_PROGROUP_fasta	C:\AB SCIEX\ProteinPilot Data\SearchDatabases\trinity_output_final_A_B_nonorm.Trinity.fasta
RESULTS_SEARCH_7_PARAMETERS_PROGROUP_featuregroupminpepconf	0.66
RESULTS_SEARCH_7_PARAMETERS_PROGROUP_featuregroupminups	0.47
RESULTS_SEARCH_7_PARAMETERS_PROGROUP_focusingintersection	4
RESULTS_SEARCH_7_PARAMETERS_PROGROUP_focusingminimummatchconfidence	0.1
RESULTS_SEARCH_7_PARAMETERS_PROGROUP_focusingminunusedprotscore	0.1
RESULTS_SEARCH_7_PARAMETERS_PROGROUP_focusingsubsetcutoff	6
RESULTS_SEARCH_7_PARAMETERS_PROGROUP_intersection	1.3
RESULTS_SEARCH_7_PARAMETERS_PROGROUP_minimummatchconfidencecutoff	0.001
RESULTS_SEARCH_7_PARAMETERS_PROGROUP_minunusedprotscore	0.0458
RESULTS_SEARCH_7_PARAMETERS_PROGROUP_subsetcutoff	2
RESULTS_SEARCH_7_PARAMETERS_PROGROUP_unusedprotscorethresholdforexcludingothersfromquant	1.3
RESULTS_SEARCH_7_PARAMETERS_PEAKLIST_count	3700
RESULTS_SEARCH_7_PARAMETERS_PEAKLIST_filenumber	1
RESULTS_SEARCH_7_PARAMETERS_PEAKLIST_original_count	3700
RESULTS_SEARCH_7_PARAMETERS_PEAKLIST_originalfilename	G:\ABSCIEX\Triple TOF data\AGM_MIX_IDA.wiff
RESULTS_SEARCH_7_PARAMETERS_PEAKLIST_partnumber	4
RESULTS_SEARCH_7_PARAMETERS_QUANT_TYPE_background_correction	FALSE
RESULTS_SEARCH_7_PARAMETERS_QUANT_TYPE_bias_correction	TRUE
RESULTS_SEARCH_7_PARAMETERS_QUANT_TYPE_keep_extreme_peptides_over_fraction	0
RESULTS_SEARCH_7_PARAMETERS_QUANT_TYPE_low_confidence_check	TRUE
RESULTS_SEARCH_7_PARAMETERS_QUANT_TYPE_low_intensity_check	TRUE
RESULTS_SEARCH_7_PARAMETERS_QUANT_TYPE_median_statistic	TRUE
RESULTS_SEARCH_7_PARAMETERS_QUANT_TYPE_mod_check	TRUE
RESULTS_SEARCH_7_PARAMETERS_QUANT_TYPE_quant_threshold	-1
RESULTS_SEARCH_7_PARAMETERS_QUANT_TYPE_quant_threshold_sn	9
RESULTS_SEARCH_7_PARAMETERS_QUANT_TYPE_separate_searches	FALSE
RESULTS_SEARCH_7_PARAMETERS_QUANT_TYPE_shared_msms_check	TRUE
RESULTS_SEARCH_7_PARAMETERS_PARAGON_METHOD_SETTINGS_UI_SAMPLE_TYPE	Identification
RESULTS_SEARCH_7_PARAMETERS_PARAGON_METHOD_SETTINGS_UI_CYS_ALKYLATION	Iodoacetic acid
RESULTS_SEARCH_7_PARAMETERS_PARAGON_METHOD_SETTINGS_UI_DIGESTION	Trypsin
RESULTS_SEARCH_7_PARAMETERS_PARAGON_METHOD_SETTINGS_UI_INSTRUMENT	TripleTOF 5600
RESULTS_SEARCH_7_PARAMETERS_PARAGON_METHOD_SETTINGS_UI_SEARCH_EFFORT	Thorough
RESULTS_SEARCH_7_PARAMETERS_PARAGON_METHOD_SETTINGS_UI_ID_FOCUS	Biological modifications
RESULTS_SEARCH_7_PARAMETERS_PARAGON_METHOD_SETTINGS_UI_USER_NAME	IISER-SAGARP\Anjan Proteomics
RESULTS_SEARCH_7_PARAMETERS_PARAGON_METHOD_SETTINGS_UI_MACHINE_NAME	IISER-SAGARP
RESULTS_SEARCH_7_PARAMETERS_PARAGON_METHOD_SETTINGS_UI_SEARCH_ID	6.3626e+17
RESULTS_SEARCH_7_PARAMETERS_PARAGON_METHOD_SETTINGS_UI_START_TIME	2017-03-24 17:21:20
RESULTS_SEARCH_7_PARAMETERS_PARAGON_METHOD_SETTINGS_UI_MIN_UNUSED_PROTSCORE	0.0458
RESULTS_SEARCH_7_PARAMETERS_PARAGON_METHOD_SETTINGS_UI_PSPEP	TRUE
RESULTS_SEARCH_8_time_cpu	949312
RESULTS_SEARCH_8_time_duration	950572
RESULTS_SEARCH_8_version	5.0.1.4874
RESULTS_SEARCH_8_xml:id	SEARCH:2:636259728802065085_3
RESULTS_SEARCH_8_PARAMETERS_chemical_data_edited	FALSE
RESULTS_SEARCH_8_PARAMETERS_do_multiprecursor_search	TRUE
RESULTS_SEARCH_8_PARAMETERS_do_reverse_search	TRUE
RESULTS_SEARCH_8_PARAMETERS_max_quant_labels	35
RESULTS_SEARCH_8_PARAMETERS_maxresults	15
RESULTS_SEARCH_8_PARAMETERS_separate_searches	FALSE
RESULTS_SEARCH_8_PARAMETERS_MSTOLERANCE_type	dalton
RESULTS_SEARCH_8_PARAMETERS_MSTOLERANCE_value	0.05
RESULTS_SEARCH_8_PARAMETERS_MSMSTOLERANCE_type	dalton
RESULTS_SEARCH_8_PARAMETERS_MSMSTOLERANCE_value	0.1
RESULTS_SEARCH_8_PARAMETERS_MS_STANDARD_DEVIATION_type	dalton
RESULTS_SEARCH_8_PARAMETERS_MS_STANDARD_DEVIATION_value	0.0011
RESULTS_SEARCH_8_PARAMETERS_MSMS_STANDARD_DEVIATION_type	dalton
RESULTS_SEARCH_8_PARAMETERS_MSMS_STANDARD_DEVIATION_value	0.01
RESULTS_SEARCH_8_PARAMETERS_FASTA_filename	C:\AB SCIEX\ProteinPilot Data\SearchDatabases\trinity_output_final_A_B_nonorm.Trinity.fasta
RESULTS_SEARCH_8_PARAMETERS_AUTO_CALIBRATION_ms	TRUE
RESULTS_SEARCH_8_PARAMETERS_AUTO_CALIBRATION_msexport	FALSE
RESULTS_SEARCH_8_PARAMETERS_AUTO_CALIBRATION_msms	TRUE
RESULTS_SEARCH_8_PARAMETERS_AUTO_CALIBRATION_msmstolsdratio	2.75
RESULTS_SEARCH_8_PARAMETERS_AUTO_CALIBRATION_mstolsdratio	7
RESULTS_SEARCH_8_PARAMETERS_AUTO_CALIBRATION_squareroot	TRUE
RESULTS_SEARCH_8_PARAMETERS_AUTO_CALIBRATION_type	dalton
RESULTS_SEARCH_8_PARAMETERS_AUTO_CALIBRATION_MCP_d_s_s_f	0.0666667
RESULTS_SEARCH_8_PARAMETERS_AUTO_CALIBRATION_MCP_d_s_w_f	3
RESULTS_SEARCH_8_PARAMETERS_AUTO_CALIBRATION_MCP_m_f_r_mbc	200
RESULTS_SEARCH_8_PARAMETERS_AUTO_CALIBRATION_MCP_m_m_c	10
RESULTS_SEARCH_8_PARAMETERS_AUTO_CALIBRATION_MCP_m_m_f_s	0.25
RESULTS_SEARCH_8_PARAMETERS_AUTO_CALIBRATION_MCP_m_m_p_f	0.33
RESULTS_SEARCH_8_PARAMETERS_AUTO_CALIBRATION_MCP_m_m_p_rms_f	1
RESULTS_SEARCH_8_PARAMETERS_AUTO_CALIBRATION_MCP_m_p_t_f	1
RESULTS_SEARCH_8_PARAMETERS_AUTO_CALIBRATION_MCP_m_r_h_n_b	15
RESULTS_SEARCH_8_PARAMETERS_AUTO_CALIBRATION_MCP_m_z_n_s	99
RESULTS_SEARCH_8_PARAMETERS_AUTO_CALIBRATION_MCP_m_z_s_mn_f_r	0.0666667
RESULTS_SEARCH_8_PARAMETERS_AUTO_CALIBRATION_MCP_m_z_s_mx_f_r	0.1
RESULTS_SEARCH_8_PARAMETERS_MS_AUTO_CALIBRATION_OUT_avres	-1.22895e-10
RESULTS_SEARCH_8_PARAMETERS_MS_AUTO_CALIBRATION_OUT_c0	0.000132768
RESULTS_SEARCH_8_PARAMETERS_MS_AUTO_CALIBRATION_OUT_c1minus1	-4.20468e-06
RESULTS_SEARCH_8_PARAMETERS_MS_AUTO_CALIBRATION_OUT_c2	0
RESULTS_SEARCH_8_PARAMETERS_MS_AUTO_CALIBRATION_OUT_file	1
RESULTS_SEARCH_8_PARAMETERS_MS_AUTO_CALIBRATION_OUT_partnumber	4
RESULTS_SEARCH_8_PARAMETERS_MS_AUTO_CALIBRATION_OUT_polyorder	1
RESULTS_SEARCH_8_PARAMETERS_MS_AUTO_CALIBRATION_OUT_sample	1
RESULTS_SEARCH_8_PARAMETERS_MS_AUTO_CALIBRATION_OUT_squareroot	TRUE
RESULTS_SEARCH_8_PARAMETERS_MSMS_AUTO_CALIBRATION_OUT_avres	-7.48823e-08
RESULTS_SEARCH_8_PARAMETERS_MSMS_AUTO_CALIBRATION_OUT_c0	-8.72169e-05
RESULTS_SEARCH_8_PARAMETERS_MSMS_AUTO_CALIBRATION_OUT_c1minus1	3.06551e-06
RESULTS_SEARCH_8_PARAMETERS_MSMS_AUTO_CALIBRATION_OUT_c2	0
RESULTS_SEARCH_8_PARAMETERS_MSMS_AUTO_CALIBRATION_OUT_file	1
RESULTS_SEARCH_8_PARAMETERS_MSMS_AUTO_CALIBRATION_OUT_partnumber	4
RESULTS_SEARCH_8_PARAMETERS_MSMS_AUTO_CALIBRATION_OUT_polyorder	1
RESULTS_SEARCH_8_PARAMETERS_MSMS_AUTO_CALIBRATION_OUT_sample	1
RESULTS_SEARCH_8_PARAMETERS_MSMS_AUTO_CALIBRATION_OUT_squareroot	TRUE
RESULTS_SEARCH_8_PARAMETERS_MAX_PRECURSORS_FRAGLET	5
RESULTS_SEARCH_8_PARAMETERS_MAX_PRECURSORS_TAGLET	1
RESULTS_SEARCH_8_PARAMETERS_PRECURSORS_DR_FRAGLET	10
RESULTS_SEARCH_8_PARAMETERS_PRECURSORS_DR_TAGLET	3
RESULTS_SEARCH_8_PARAMETERS_DEFAULT_CHARGE_STATE_1_charge	2
RESULTS_SEARCH_8_PARAMETERS_DEFAULT_CHARGE_STATE_1_probability	1
RESULTS_SEARCH_8_PARAMETERS_DEFAULT_CHARGE_STATE_2_charge	1900-01-03
RESULTS_SEARCH_8_PARAMETERS_DEFAULT_CHARGE_STATE_2_probability	1900-01-01
RESULTS_SEARCH_8_PARAMETERS_DEFAULT_CHARGE_STATE_3_charge	4
RESULTS_SEARCH_8_PARAMETERS_DEFAULT_CHARGE_STATE_3_probability	1
RESULTS_SEARCH_8_PARAMETERS_VERSION	5.0.1.0, 4895
RESULTS_SEARCH_8_PARAMETERS_PARAGON_VERSION	5.0.1.0, 4874
RESULTS_SEARCH_8_PARAMETERS_APPLICATION	ProteinPilot(tm) Software
RESULTS_SEARCH_8_PARAMETERS_PROGROUP_alternativedispositionmaximumfoldprobabilitydrop	100
RESULTS_SEARCH_8_PARAMETERS_PROGROUP_alternativedispositionmaximumfoldscoredrop	2
RESULTS_SEARCH_8_PARAMETERS_PROGROUP_autodiscordantpeptidethreshold	0.3
RESULTS_SEARCH_8_PARAMETERS_PROGROUP_bayesconfidencecalclulation	TRUE
RESULTS_SEARCH_8_PARAMETERS_PROGROUP_calibrateconfidence	TRUE
RESULTS_SEARCH_8_PARAMETERS_PROGROUP_compresspeptides	FALSE
RESULTS_SEARCH_8_PARAMETERS_PROGROUP_confidencepercentthresholdforexcludingothersfromquant	15
RESULTS_SEARCH_8_PARAMETERS_PROGROUP_confidencepercentthresholdforincludingselfinquant	15
RESULTS_SEARCH_8_PARAMETERS_PROGROUP_donotstoremspeaklists	FALSE
RESULTS_SEARCH_8_PARAMETERS_PROGROUP_fasta	C:\AB SCIEX\ProteinPilot Data\SearchDatabases\trinity_output_final_A_B_nonorm.Trinity.fasta
RESULTS_SEARCH_8_PARAMETERS_PROGROUP_featuregroupminpepconf	0.66
RESULTS_SEARCH_8_PARAMETERS_PROGROUP_featuregroupminups	0.47
RESULTS_SEARCH_8_PARAMETERS_PROGROUP_focusingintersection	4
RESULTS_SEARCH_8_PARAMETERS_PROGROUP_focusingminimummatchconfidence	0.1
RESULTS_SEARCH_8_PARAMETERS_PROGROUP_focusingminunusedprotscore	0.1
RESULTS_SEARCH_8_PARAMETERS_PROGROUP_focusingsubsetcutoff	6
RESULTS_SEARCH_8_PARAMETERS_PROGROUP_intersection	1.3
RESULTS_SEARCH_8_PARAMETERS_PROGROUP_minimummatchconfidencecutoff	0.001
RESULTS_SEARCH_8_PARAMETERS_PROGROUP_minunusedprotscore	0.0458
RESULTS_SEARCH_8_PARAMETERS_PROGROUP_subsetcutoff	2
RESULTS_SEARCH_8_PARAMETERS_PROGROUP_unusedprotscorethresholdforexcludingothersfromquant	1.3
RESULTS_SEARCH_8_PARAMETERS_PEAKLIST_count	3700
RESULTS_SEARCH_8_PARAMETERS_PEAKLIST_filenumber	1
RESULTS_SEARCH_8_PARAMETERS_PEAKLIST_original_count	3700
RESULTS_SEARCH_8_PARAMETERS_PEAKLIST_originalfilename	G:\ABSCIEX\Triple TOF data\AGM_MIX_IDA.wiff
RESULTS_SEARCH_8_PARAMETERS_PEAKLIST_partnumber	4
RESULTS_SEARCH_8_PARAMETERS_QUANT_TYPE_background_correction	FALSE
RESULTS_SEARCH_8_PARAMETERS_QUANT_TYPE_bias_correction	TRUE
RESULTS_SEARCH_8_PARAMETERS_QUANT_TYPE_keep_extreme_peptides_over_fraction	0
RESULTS_SEARCH_8_PARAMETERS_QUANT_TYPE_low_confidence_check	TRUE
RESULTS_SEARCH_8_PARAMETERS_QUANT_TYPE_low_intensity_check	TRUE
RESULTS_SEARCH_8_PARAMETERS_QUANT_TYPE_median_statistic	TRUE
RESULTS_SEARCH_8_PARAMETERS_QUANT_TYPE_mod_check	TRUE
RESULTS_SEARCH_8_PARAMETERS_QUANT_TYPE_quant_threshold	-1
RESULTS_SEARCH_8_PARAMETERS_QUANT_TYPE_quant_threshold_sn	9
RESULTS_SEARCH_8_PARAMETERS_QUANT_TYPE_separate_searches	FALSE
RESULTS_SEARCH_8_PARAMETERS_QUANT_TYPE_shared_msms_check	TRUE
RESULTS_SEARCH_8_PARAMETERS_PARAGON_METHOD_SETTINGS_UI_SAMPLE_TYPE	Identification
RESULTS_SEARCH_8_PARAMETERS_PARAGON_METHOD_SETTINGS_UI_CYS_ALKYLATION	Iodoacetic acid
RESULTS_SEARCH_8_PARAMETERS_PARAGON_METHOD_SETTINGS_UI_DIGESTION	Trypsin
RESULTS_SEARCH_8_PARAMETERS_PARAGON_METHOD_SETTINGS_UI_INSTRUMENT	TripleTOF 5600
RESULTS_SEARCH_8_PARAMETERS_PARAGON_METHOD_SETTINGS_UI_SEARCH_EFFORT	Thorough
RESULTS_SEARCH_8_PARAMETERS_PARAGON_METHOD_SETTINGS_UI_ID_FOCUS	Biological modifications
RESULTS_SEARCH_8_PARAMETERS_PARAGON_METHOD_SETTINGS_UI_USER_NAME	IISER-SAGARP\Anjan Proteomics
RESULTS_SEARCH_8_PARAMETERS_PARAGON_METHOD_SETTINGS_UI_MACHINE_NAME	IISER-SAGARP
RESULTS_SEARCH_8_PARAMETERS_PARAGON_METHOD_SETTINGS_UI_SEARCH_ID	6.3626e+17
RESULTS_SEARCH_8_PARAMETERS_PARAGON_METHOD_SETTINGS_UI_START_TIME	2017-03-24 17:21:20
RESULTS_SEARCH_8_PARAMETERS_PARAGON_METHOD_SETTINGS_UI_MIN_UNUSED_PROTSCORE	0.0458
RESULTS_SEARCH_8_PARAMETERS_PARAGON_METHOD_SETTINGS_UI_PSPEP	TRUE
RESULTS_SEARCH_9_time_cpu	130276
RESULTS_SEARCH_9_time_duration	133068
RESULTS_SEARCH_9_version	5.0.1.4874
RESULTS_SEARCH_9_xml:id	SEARCH:1:636259728802065085_4
RESULTS_SEARCH_9_PARAMETERS_chemical_data_edited	FALSE
RESULTS_SEARCH_9_PARAMETERS_do_multiprecursor_search	TRUE
RESULTS_SEARCH_9_PARAMETERS_do_reverse_search	TRUE
RESULTS_SEARCH_9_PARAMETERS_max_quant_labels	35
RESULTS_SEARCH_9_PARAMETERS_maxresults	15
RESULTS_SEARCH_9_PARAMETERS_separate_searches	FALSE
RESULTS_SEARCH_9_PARAMETERS_MSTOLERANCE_type	dalton
RESULTS_SEARCH_9_PARAMETERS_MSTOLERANCE_value	0.05
RESULTS_SEARCH_9_PARAMETERS_MSMSTOLERANCE_type	dalton
RESULTS_SEARCH_9_PARAMETERS_MSMSTOLERANCE_value	0.1
RESULTS_SEARCH_9_PARAMETERS_MS_STANDARD_DEVIATION_type	dalton
RESULTS_SEARCH_9_PARAMETERS_MS_STANDARD_DEVIATION_value	0.0011
RESULTS_SEARCH_9_PARAMETERS_MSMS_STANDARD_DEVIATION_type	dalton
RESULTS_SEARCH_9_PARAMETERS_MSMS_STANDARD_DEVIATION_value	0.01
RESULTS_SEARCH_9_PARAMETERS_FASTA_filename	C:\AB SCIEX\ProteinPilot Data\SearchDatabases\trinity_output_final_A_B_nonorm.Trinity.fasta
RESULTS_SEARCH_9_PARAMETERS_AUTO_CALIBRATION_ms	TRUE
RESULTS_SEARCH_9_PARAMETERS_AUTO_CALIBRATION_msexport	FALSE
RESULTS_SEARCH_9_PARAMETERS_AUTO_CALIBRATION_msms	TRUE
RESULTS_SEARCH_9_PARAMETERS_AUTO_CALIBRATION_msmstolsdratio	2.75
RESULTS_SEARCH_9_PARAMETERS_AUTO_CALIBRATION_mstolsdratio	7
RESULTS_SEARCH_9_PARAMETERS_AUTO_CALIBRATION_squareroot	TRUE
RESULTS_SEARCH_9_PARAMETERS_AUTO_CALIBRATION_type	dalton
RESULTS_SEARCH_9_PARAMETERS_AUTO_CALIBRATION_MCP_d_s_s_f	0.0666667
RESULTS_SEARCH_9_PARAMETERS_AUTO_CALIBRATION_MCP_d_s_w_f	3
RESULTS_SEARCH_9_PARAMETERS_AUTO_CALIBRATION_MCP_m_f_r_mbc	200
RESULTS_SEARCH_9_PARAMETERS_AUTO_CALIBRATION_MCP_m_m_c	10
RESULTS_SEARCH_9_PARAMETERS_AUTO_CALIBRATION_MCP_m_m_f_s	0.25
RESULTS_SEARCH_9_PARAMETERS_AUTO_CALIBRATION_MCP_m_m_p_f	0.33
RESULTS_SEARCH_9_PARAMETERS_AUTO_CALIBRATION_MCP_m_m_p_rms_f	1
RESULTS_SEARCH_9_PARAMETERS_AUTO_CALIBRATION_MCP_m_p_t_f	1
RESULTS_SEARCH_9_PARAMETERS_AUTO_CALIBRATION_MCP_m_r_h_n_b	15
RESULTS_SEARCH_9_PARAMETERS_AUTO_CALIBRATION_MCP_m_z_n_s	99
RESULTS_SEARCH_9_PARAMETERS_AUTO_CALIBRATION_MCP_m_z_s_mn_f_r	0.0666667
RESULTS_SEARCH_9_PARAMETERS_AUTO_CALIBRATION_MCP_m_z_s_mx_f_r	0.1
RESULTS_SEARCH_9_PARAMETERS_MS_AUTO_CALIBRATION_OUT_avres	-8.06229e-11
RESULTS_SEARCH_9_PARAMETERS_MS_AUTO_CALIBRATION_OUT_c0	0.000191825
RESULTS_SEARCH_9_PARAMETERS_MS_AUTO_CALIBRATION_OUT_c1minus1	-6.45956e-06
RESULTS_SEARCH_9_PARAMETERS_MS_AUTO_CALIBRATION_OUT_c2	0
RESULTS_SEARCH_9_PARAMETERS_MS_AUTO_CALIBRATION_OUT_file	1
RESULTS_SEARCH_9_PARAMETERS_MS_AUTO_CALIBRATION_OUT_partnumber	5
RESULTS_SEARCH_9_PARAMETERS_MS_AUTO_CALIBRATION_OUT_polyorder	1
RESULTS_SEARCH_9_PARAMETERS_MS_AUTO_CALIBRATION_OUT_sample	1
RESULTS_SEARCH_9_PARAMETERS_MS_AUTO_CALIBRATION_OUT_squareroot	TRUE
RESULTS_SEARCH_9_PARAMETERS_MSMS_AUTO_CALIBRATION_OUT_avres	-5.04833e-08
RESULTS_SEARCH_9_PARAMETERS_MSMS_AUTO_CALIBRATION_OUT_c0	-8.45348e-05
RESULTS_SEARCH_9_PARAMETERS_MSMS_AUTO_CALIBRATION_OUT_c1minus1	3.2122e-06
RESULTS_SEARCH_9_PARAMETERS_MSMS_AUTO_CALIBRATION_OUT_c2	0
RESULTS_SEARCH_9_PARAMETERS_MSMS_AUTO_CALIBRATION_OUT_file	1
RESULTS_SEARCH_9_PARAMETERS_MSMS_AUTO_CALIBRATION_OUT_partnumber	5
RESULTS_SEARCH_9_PARAMETERS_MSMS_AUTO_CALIBRATION_OUT_polyorder	1
RESULTS_SEARCH_9_PARAMETERS_MSMS_AUTO_CALIBRATION_OUT_sample	1
RESULTS_SEARCH_9_PARAMETERS_MSMS_AUTO_CALIBRATION_OUT_squareroot	TRUE
RESULTS_SEARCH_9_PARAMETERS_MAX_PRECURSORS_FRAGLET	5
RESULTS_SEARCH_9_PARAMETERS_MAX_PRECURSORS_TAGLET	1
RESULTS_SEARCH_9_PARAMETERS_PRECURSORS_DR_FRAGLET	10
RESULTS_SEARCH_9_PARAMETERS_PRECURSORS_DR_TAGLET	3
RESULTS_SEARCH_9_PARAMETERS_DEFAULT_CHARGE_STATE_1_charge	2
RESULTS_SEARCH_9_PARAMETERS_DEFAULT_CHARGE_STATE_1_probability	1
RESULTS_SEARCH_9_PARAMETERS_DEFAULT_CHARGE_STATE_2_charge	3
RESULTS_SEARCH_9_PARAMETERS_DEFAULT_CHARGE_STATE_2_probability	1
RESULTS_SEARCH_9_PARAMETERS_DEFAULT_CHARGE_STATE_3_charge	4
RESULTS_SEARCH_9_PARAMETERS_DEFAULT_CHARGE_STATE_3_probability	1
RESULTS_SEARCH_9_PARAMETERS_VERSION	5.0.1.0, 4895
RESULTS_SEARCH_9_PARAMETERS_PARAGON_VERSION	5.0.1.0, 4874
RESULTS_SEARCH_9_PARAMETERS_APPLICATION	ProteinPilot(tm) Software
RESULTS_SEARCH_9_PARAMETERS_PROGROUP_alternativedispositionmaximumfoldprobabilitydrop	100
RESULTS_SEARCH_9_PARAMETERS_PROGROUP_alternativedispositionmaximumfoldscoredrop	2
RESULTS_SEARCH_9_PARAMETERS_PROGROUP_autodiscordantpeptidethreshold	0.3
RESULTS_SEARCH_9_PARAMETERS_PROGROUP_bayesconfidencecalclulation	TRUE
RESULTS_SEARCH_9_PARAMETERS_PROGROUP_calibrateconfidence	TRUE
RESULTS_SEARCH_9_PARAMETERS_PROGROUP_compresspeptides	FALSE
RESULTS_SEARCH_9_PARAMETERS_PROGROUP_confidencepercentthresholdforexcludingothersfromquant	15
RESULTS_SEARCH_9_PARAMETERS_PROGROUP_confidencepercentthresholdforincludingselfinquant	15
RESULTS_SEARCH_9_PARAMETERS_PROGROUP_donotstoremspeaklists	FALSE
RESULTS_SEARCH_9_PARAMETERS_PROGROUP_fasta	C:\AB SCIEX\ProteinPilot Data\SearchDatabases\trinity_output_final_A_B_nonorm.Trinity.fasta
RESULTS_SEARCH_9_PARAMETERS_PROGROUP_featuregroupminpepconf	0.66
RESULTS_SEARCH_9_PARAMETERS_PROGROUP_featuregroupminups	0.47
RESULTS_SEARCH_9_PARAMETERS_PROGROUP_focusingintersection	4
RESULTS_SEARCH_9_PARAMETERS_PROGROUP_focusingminimummatchconfidence	0.1
RESULTS_SEARCH_9_PARAMETERS_PROGROUP_focusingminunusedprotscore	02:24:00
RESULTS_SEARCH_9_PARAMETERS_PROGROUP_focusingsubsetcutoff	6
RESULTS_SEARCH_9_PARAMETERS_PROGROUP_intersection	1.3
RESULTS_SEARCH_9_PARAMETERS_PROGROUP_minimummatchconfidencecutoff	0.001
RESULTS_SEARCH_9_PARAMETERS_PROGROUP_minunusedprotscore	0.0458
RESULTS_SEARCH_9_PARAMETERS_PROGROUP_subsetcutoff	2
RESULTS_SEARCH_9_PARAMETERS_PROGROUP_unusedprotscorethresholdforexcludingothersfromquant	1.3
RESULTS_SEARCH_9_PARAMETERS_PEAKLIST_count	3680
RESULTS_SEARCH_9_PARAMETERS_PEAKLIST_filenumber	1
RESULTS_SEARCH_9_PARAMETERS_PEAKLIST_original_count	3680
RESULTS_SEARCH_9_PARAMETERS_PEAKLIST_originalfilename	G:\ABSCIEX\Triple TOF data\AGM_MIX_IDA.wiff
RESULTS_SEARCH_9_PARAMETERS_PEAKLIST_partnumber	5
RESULTS_SEARCH_9_PARAMETERS_QUANT_TYPE_background_correction	FALSE
RESULTS_SEARCH_9_PARAMETERS_QUANT_TYPE_bias_correction	TRUE
RESULTS_SEARCH_9_PARAMETERS_QUANT_TYPE_keep_extreme_peptides_over_fraction	0
RESULTS_SEARCH_9_PARAMETERS_QUANT_TYPE_low_confidence_check	TRUE
RESULTS_SEARCH_9_PARAMETERS_QUANT_TYPE_low_intensity_check	TRUE
RESULTS_SEARCH_9_PARAMETERS_QUANT_TYPE_median_statistic	TRUE
RESULTS_SEARCH_9_PARAMETERS_QUANT_TYPE_mod_check	TRUE
RESULTS_SEARCH_9_PARAMETERS_QUANT_TYPE_quant_threshold	-1
RESULTS_SEARCH_9_PARAMETERS_QUANT_TYPE_quant_threshold_sn	9
RESULTS_SEARCH_9_PARAMETERS_QUANT_TYPE_separate_searches	FALSE
RESULTS_SEARCH_9_PARAMETERS_QUANT_TYPE_shared_msms_check	TRUE
RESULTS_SEARCH_9_PARAMETERS_PARAGON_METHOD_SETTINGS_UI_SAMPLE_TYPE	Identification
RESULTS_SEARCH_9_PARAMETERS_PARAGON_METHOD_SETTINGS_UI_CYS_ALKYLATION	Iodoacetic acid
RESULTS_SEARCH_9_PARAMETERS_PARAGON_METHOD_SETTINGS_UI_DIGESTION	Trypsin
RESULTS_SEARCH_9_PARAMETERS_PARAGON_METHOD_SETTINGS_UI_INSTRUMENT	TripleTOF 5600
RESULTS_SEARCH_9_PARAMETERS_PARAGON_METHOD_SETTINGS_UI_SEARCH_EFFORT	Thorough
RESULTS_SEARCH_9_PARAMETERS_PARAGON_METHOD_SETTINGS_UI_ID_FOCUS	Biological modifications
RESULTS_SEARCH_9_PARAMETERS_PARAGON_METHOD_SETTINGS_UI_USER_NAME	IISER-SAGARP\Anjan Proteomics
RESULTS_SEARCH_9_PARAMETERS_PARAGON_METHOD_SETTINGS_UI_MACHINE_NAME	IISER-SAGARP
RESULTS_SEARCH_9_PARAMETERS_PARAGON_METHOD_SETTINGS_UI_SEARCH_ID	6.3626e+17
RESULTS_SEARCH_9_PARAMETERS_PARAGON_METHOD_SETTINGS_UI_START_TIME	2017-03-24 17:21:20
RESULTS_SEARCH_9_PARAMETERS_PARAGON_METHOD_SETTINGS_UI_MIN_UNUSED_PROTSCORE	0.0458
RESULTS_SEARCH_9_PARAMETERS_PARAGON_METHOD_SETTINGS_UI_PSPEP	TRUE
RESULTS_SEARCH_10_time_cpu	1015363
RESULTS_SEARCH_10_time_duration	1018213
RESULTS_SEARCH_10_version	5.0.1.4874
RESULTS_SEARCH_10_xml:id	SEARCH:2:636259728802065085_4
RESULTS_SEARCH_10_PARAMETERS_chemical_data_edited	FALSE
RESULTS_SEARCH_10_PARAMETERS_do_multiprecursor_search	TRUE
RESULTS_SEARCH_10_PARAMETERS_do_reverse_search	TRUE
RESULTS_SEARCH_10_PARAMETERS_max_quant_labels	35
RESULTS_SEARCH_10_PARAMETERS_maxresults	15
RESULTS_SEARCH_10_PARAMETERS_separate_searches	FALSE
RESULTS_SEARCH_10_PARAMETERS_MSTOLERANCE_type	dalton
RESULTS_SEARCH_10_PARAMETERS_MSTOLERANCE_value	0.05
RESULTS_SEARCH_10_PARAMETERS_MSMSTOLERANCE_type	dalton
RESULTS_SEARCH_10_PARAMETERS_MSMSTOLERANCE_value	0.1
RESULTS_SEARCH_10_PARAMETERS_MS_STANDARD_DEVIATION_type	dalton
RESULTS_SEARCH_10_PARAMETERS_MS_STANDARD_DEVIATION_value	0.0011
RESULTS_SEARCH_10_PARAMETERS_MSMS_STANDARD_DEVIATION_type	dalton
RESULTS_SEARCH_10_PARAMETERS_MSMS_STANDARD_DEVIATION_value	0.01
RESULTS_SEARCH_10_PARAMETERS_FASTA_filename	C:\AB SCIEX\ProteinPilot Data\SearchDatabases\trinity_output_final_A_B_nonorm.Trinity.fasta
RESULTS_SEARCH_10_PARAMETERS_AUTO_CALIBRATION_ms	TRUE
RESULTS_SEARCH_10_PARAMETERS_AUTO_CALIBRATION_msexport	FALSE
RESULTS_SEARCH_10_PARAMETERS_AUTO_CALIBRATION_msms	TRUE
RESULTS_SEARCH_10_PARAMETERS_AUTO_CALIBRATION_msmstolsdratio	2.75
RESULTS_SEARCH_10_PARAMETERS_AUTO_CALIBRATION_mstolsdratio	7
RESULTS_SEARCH_10_PARAMETERS_AUTO_CALIBRATION_squareroot	TRUE
RESULTS_SEARCH_10_PARAMETERS_AUTO_CALIBRATION_type	dalton
RESULTS_SEARCH_10_PARAMETERS_AUTO_CALIBRATION_MCP_d_s_s_f	0.0666667
RESULTS_SEARCH_10_PARAMETERS_AUTO_CALIBRATION_MCP_d_s_w_f	3
RESULTS_SEARCH_10_PARAMETERS_AUTO_CALIBRATION_MCP_m_f_r_mbc	200
RESULTS_SEARCH_10_PARAMETERS_AUTO_CALIBRATION_MCP_m_m_c	10
RESULTS_SEARCH_10_PARAMETERS_AUTO_CALIBRATION_MCP_m_m_f_s	0.25
RESULTS_SEARCH_10_PARAMETERS_AUTO_CALIBRATION_MCP_m_m_p_f	0.33
RESULTS_SEARCH_10_PARAMETERS_AUTO_CALIBRATION_MCP_m_m_p_rms_f	1
RESULTS_SEARCH_10_PARAMETERS_AUTO_CALIBRATION_MCP_m_p_t_f	1
RESULTS_SEARCH_10_PARAMETERS_AUTO_CALIBRATION_MCP_m_r_h_n_b	15
RESULTS_SEARCH_10_PARAMETERS_AUTO_CALIBRATION_MCP_m_z_n_s	99
RESULTS_SEARCH_10_PARAMETERS_AUTO_CALIBRATION_MCP_m_z_s_mn_f_r	0.0666667
RESULTS_SEARCH_10_PARAMETERS_AUTO_CALIBRATION_MCP_m_z_s_mx_f_r	0.1
RESULTS_SEARCH_10_PARAMETERS_MS_AUTO_CALIBRATION_OUT_avres	-8.06229e-11
RESULTS_SEARCH_10_PARAMETERS_MS_AUTO_CALIBRATION_OUT_c0	0.000191825
RESULTS_SEARCH_10_PARAMETERS_MS_AUTO_CALIBRATION_OUT_c1minus1	-6.45956e-06
RESULTS_SEARCH_10_PARAMETERS_MS_AUTO_CALIBRATION_OUT_c2	0
RESULTS_SEARCH_10_PARAMETERS_MS_AUTO_CALIBRATION_OUT_file	1
RESULTS_SEARCH_10_PARAMETERS_MS_AUTO_CALIBRATION_OUT_partnumber	5
RESULTS_SEARCH_10_PARAMETERS_MS_AUTO_CALIBRATION_OUT_polyorder	1
RESULTS_SEARCH_10_PARAMETERS_MS_AUTO_CALIBRATION_OUT_sample	1
RESULTS_SEARCH_10_PARAMETERS_MS_AUTO_CALIBRATION_OUT_squareroot	TRUE
RESULTS_SEARCH_10_PARAMETERS_MSMS_AUTO_CALIBRATION_OUT_avres	-5.04833e-08
RESULTS_SEARCH_10_PARAMETERS_MSMS_AUTO_CALIBRATION_OUT_c0	-8.45348e-05
RESULTS_SEARCH_10_PARAMETERS_MSMS_AUTO_CALIBRATION_OUT_c1minus1	3.2122e-06
RESULTS_SEARCH_10_PARAMETERS_MSMS_AUTO_CALIBRATION_OUT_c2	0
RESULTS_SEARCH_10_PARAMETERS_MSMS_AUTO_CALIBRATION_OUT_file	1
RESULTS_SEARCH_10_PARAMETERS_MSMS_AUTO_CALIBRATION_OUT_partnumber	5
RESULTS_SEARCH_10_PARAMETERS_MSMS_AUTO_CALIBRATION_OUT_polyorder	1
RESULTS_SEARCH_10_PARAMETERS_MSMS_AUTO_CALIBRATION_OUT_sample	1
RESULTS_SEARCH_10_PARAMETERS_MSMS_AUTO_CALIBRATION_OUT_squareroot	TRUE
RESULTS_SEARCH_10_PARAMETERS_MAX_PRECURSORS_FRAGLET	5
RESULTS_SEARCH_10_PARAMETERS_MAX_PRECURSORS_TAGLET	1
RESULTS_SEARCH_10_PARAMETERS_PRECURSORS_DR_FRAGLET	10
RESULTS_SEARCH_10_PARAMETERS_PRECURSORS_DR_TAGLET	3
RESULTS_SEARCH_10_PARAMETERS_DEFAULT_CHARGE_STATE_1_charge	2
RESULTS_SEARCH_10_PARAMETERS_DEFAULT_CHARGE_STATE_1_probability	1
RESULTS_SEARCH_10_PARAMETERS_DEFAULT_CHARGE_STATE_2_charge	3
RESULTS_SEARCH_10_PARAMETERS_DEFAULT_CHARGE_STATE_2_probability	1
RESULTS_SEARCH_10_PARAMETERS_DEFAULT_CHARGE_STATE_3_charge	4
RESULTS_SEARCH_10_PARAMETERS_DEFAULT_CHARGE_STATE_3_probability	1
RESULTS_SEARCH_10_PARAMETERS_VERSION	5.0.1.0, 4895
RESULTS_SEARCH_10_PARAMETERS_PARAGON_VERSION	5.0.1.0, 4874
RESULTS_SEARCH_10_PARAMETERS_APPLICATION	ProteinPilot(tm) Software
RESULTS_SEARCH_10_PARAMETERS_PROGROUP_alternativedispositionmaximumfoldprobabilitydrop	100
RESULTS_SEARCH_10_PARAMETERS_PROGROUP_alternativedispositionmaximumfoldscoredrop	2
RESULTS_SEARCH_10_PARAMETERS_PROGROUP_autodiscordantpeptidethreshold	0.3
RESULTS_SEARCH_10_PARAMETERS_PROGROUP_bayesconfidencecalclulation	TRUE
RESULTS_SEARCH_10_PARAMETERS_PROGROUP_calibrateconfidence	TRUE
RESULTS_SEARCH_10_PARAMETERS_PROGROUP_compresspeptides	FALSE
RESULTS_SEARCH_10_PARAMETERS_PROGROUP_confidencepercentthresholdforexcludingothersfromquant	15
RESULTS_SEARCH_10_PARAMETERS_PROGROUP_confidencepercentthresholdforincludingselfinquant	15
RESULTS_SEARCH_10_PARAMETERS_PROGROUP_donotstoremspeaklists	FALSE
RESULTS_SEARCH_10_PARAMETERS_PROGROUP_fasta	C:\AB SCIEX\ProteinPilot Data\SearchDatabases\trinity_output_final_A_B_nonorm.Trinity.fasta
RESULTS_SEARCH_10_PARAMETERS_PROGROUP_featuregroupminpepconf	0.66
RESULTS_SEARCH_10_PARAMETERS_PROGROUP_featuregroupminups	0.47
RESULTS_SEARCH_10_PARAMETERS_PROGROUP_focusingintersection	4
RESULTS_SEARCH_10_PARAMETERS_PROGROUP_focusingminimummatchconfidence	0.1
RESULTS_SEARCH_10_PARAMETERS_PROGROUP_focusingminunusedprotscore	02:24:00
RESULTS_SEARCH_10_PARAMETERS_PROGROUP_focusingsubsetcutoff	6
RESULTS_SEARCH_10_PARAMETERS_PROGROUP_intersection	1.3
RESULTS_SEARCH_10_PARAMETERS_PROGROUP_minimummatchconfidencecutoff	0.001
RESULTS_SEARCH_10_PARAMETERS_PROGROUP_minunusedprotscore	0.0458
RESULTS_SEARCH_10_PARAMETERS_PROGROUP_subsetcutoff	2
RESULTS_SEARCH_10_PARAMETERS_PROGROUP_unusedprotscorethresholdforexcludingothersfromquant	1.3
RESULTS_SEARCH_10_PARAMETERS_PEAKLIST_count	3680
RESULTS_SEARCH_10_PARAMETERS_PEAKLIST_filenumber	1
RESULTS_SEARCH_10_PARAMETERS_PEAKLIST_original_count	3680
RESULTS_SEARCH_10_PARAMETERS_PEAKLIST_originalfilename	G:\ABSCIEX\Triple TOF data\AGM_MIX_IDA.wiff
RESULTS_SEARCH_10_PARAMETERS_PEAKLIST_partnumber	5
RESULTS_SEARCH_10_PARAMETERS_QUANT_TYPE_background_correction	FALSE
RESULTS_SEARCH_10_PARAMETERS_QUANT_TYPE_bias_correction	TRUE
RESULTS_SEARCH_10_PARAMETERS_QUANT_TYPE_keep_extreme_peptides_over_fraction	0
RESULTS_SEARCH_10_PARAMETERS_QUANT_TYPE_low_confidence_check	TRUE
RESULTS_SEARCH_10_PARAMETERS_QUANT_TYPE_low_intensity_check	TRUE
RESULTS_SEARCH_10_PARAMETERS_QUANT_TYPE_median_statistic	TRUE
RESULTS_SEARCH_10_PARAMETERS_QUANT_TYPE_mod_check	TRUE
RESULTS_SEARCH_10_PARAMETERS_QUANT_TYPE_quant_threshold	-1
RESULTS_SEARCH_10_PARAMETERS_QUANT_TYPE_quant_threshold_sn	9
RESULTS_SEARCH_10_PARAMETERS_QUANT_TYPE_separate_searches	FALSE
RESULTS_SEARCH_10_PARAMETERS_QUANT_TYPE_shared_msms_check	TRUE
RESULTS_SEARCH_10_PARAMETERS_PARAGON_METHOD_SETTINGS_UI_SAMPLE_TYPE	Identification
RESULTS_SEARCH_10_PARAMETERS_PARAGON_METHOD_SETTINGS_UI_CYS_ALKYLATION	Iodoacetic acid
RESULTS_SEARCH_10_PARAMETERS_PARAGON_METHOD_SETTINGS_UI_DIGESTION	Trypsin
RESULTS_SEARCH_10_PARAMETERS_PARAGON_METHOD_SETTINGS_UI_INSTRUMENT	TripleTOF 5600
RESULTS_SEARCH_10_PARAMETERS_PARAGON_METHOD_SETTINGS_UI_SEARCH_EFFORT	Thorough
RESULTS_SEARCH_10_PARAMETERS_PARAGON_METHOD_SETTINGS_UI_ID_FOCUS	Biological modifications
RESULTS_SEARCH_10_PARAMETERS_PARAGON_METHOD_SETTINGS_UI_USER_NAME	IISER-SAGARP\Anjan Proteomics
RESULTS_SEARCH_10_PARAMETERS_PARAGON_METHOD_SETTINGS_UI_MACHINE_NAME	IISER-SAGARP
RESULTS_SEARCH_10_PARAMETERS_PARAGON_METHOD_SETTINGS_UI_SEARCH_ID	6.3626e+17
RESULTS_SEARCH_10_PARAMETERS_PARAGON_METHOD_SETTINGS_UI_START_TIME	2017-03-24 17:21:20
RESULTS_SEARCH_10_PARAMETERS_PARAGON_METHOD_SETTINGS_UI_MIN_UNUSED_PROTSCORE	0.0458
RESULTS_SEARCH_10_PARAMETERS_PARAGON_METHOD_SETTINGS_UI_PSPEP	TRUE
RESULTS_SEARCH_11_time_cpu	128950
RESULTS_SEARCH_11_time_duration	130478
RESULTS_SEARCH_11_version	5.0.1.4874
RESULTS_SEARCH_11_xml:id	SEARCH:1:636259728802065085_5
RESULTS_SEARCH_11_PARAMETERS_chemical_data_edited	FALSE
RESULTS_SEARCH_11_PARAMETERS_do_multiprecursor_search	TRUE
RESULTS_SEARCH_11_PARAMETERS_do_reverse_search	TRUE
RESULTS_SEARCH_11_PARAMETERS_max_quant_labels	35
RESULTS_SEARCH_11_PARAMETERS_maxresults	15
RESULTS_SEARCH_11_PARAMETERS_separate_searches	FALSE
RESULTS_SEARCH_11_PARAMETERS_MSTOLERANCE_type	dalton
RESULTS_SEARCH_11_PARAMETERS_MSTOLERANCE_value	0.05
RESULTS_SEARCH_11_PARAMETERS_MSMSTOLERANCE_type	dalton
RESULTS_SEARCH_11_PARAMETERS_MSMSTOLERANCE_value	0.1
RESULTS_SEARCH_11_PARAMETERS_MS_STANDARD_DEVIATION_type	dalton
RESULTS_SEARCH_11_PARAMETERS_MS_STANDARD_DEVIATION_value	0.0011
RESULTS_SEARCH_11_PARAMETERS_MSMS_STANDARD_DEVIATION_type	dalton
RESULTS_SEARCH_11_PARAMETERS_MSMS_STANDARD_DEVIATION_value	0.01
RESULTS_SEARCH_11_PARAMETERS_FASTA_filename	C:\AB SCIEX\ProteinPilot Data\SearchDatabases\trinity_output_final_A_B_nonorm.Trinity.fasta
RESULTS_SEARCH_11_PARAMETERS_AUTO_CALIBRATION_ms	TRUE
RESULTS_SEARCH_11_PARAMETERS_AUTO_CALIBRATION_msexport	FALSE
RESULTS_SEARCH_11_PARAMETERS_AUTO_CALIBRATION_msms	TRUE
RESULTS_SEARCH_11_PARAMETERS_AUTO_CALIBRATION_msmstolsdratio	2.75
RESULTS_SEARCH_11_PARAMETERS_AUTO_CALIBRATION_mstolsdratio	7
RESULTS_SEARCH_11_PARAMETERS_AUTO_CALIBRATION_squareroot	TRUE
RESULTS_SEARCH_11_PARAMETERS_AUTO_CALIBRATION_type	dalton
RESULTS_SEARCH_11_PARAMETERS_AUTO_CALIBRATION_MCP_d_s_s_f	0.0666667
RESULTS_SEARCH_11_PARAMETERS_AUTO_CALIBRATION_MCP_d_s_w_f	3
RESULTS_SEARCH_11_PARAMETERS_AUTO_CALIBRATION_MCP_m_f_r_mbc	200
RESULTS_SEARCH_11_PARAMETERS_AUTO_CALIBRATION_MCP_m_m_c	10
RESULTS_SEARCH_11_PARAMETERS_AUTO_CALIBRATION_MCP_m_m_f_s	0.25
RESULTS_SEARCH_11_PARAMETERS_AUTO_CALIBRATION_MCP_m_m_p_f	0.33
RESULTS_SEARCH_11_PARAMETERS_AUTO_CALIBRATION_MCP_m_m_p_rms_f	1
RESULTS_SEARCH_11_PARAMETERS_AUTO_CALIBRATION_MCP_m_p_t_f	1
RESULTS_SEARCH_11_PARAMETERS_AUTO_CALIBRATION_MCP_m_r_h_n_b	15
RESULTS_SEARCH_11_PARAMETERS_AUTO_CALIBRATION_MCP_m_z_n_s	99
RESULTS_SEARCH_11_PARAMETERS_AUTO_CALIBRATION_MCP_m_z_s_mn_f_r	0.0666667
RESULTS_SEARCH_11_PARAMETERS_AUTO_CALIBRATION_MCP_m_z_s_mx_f_r	0.1
RESULTS_SEARCH_11_PARAMETERS_MS_AUTO_CALIBRATION_OUT_avres	-6.22775e-11
RESULTS_SEARCH_11_PARAMETERS_MS_AUTO_CALIBRATION_OUT_c0	0.000187023
RESULTS_SEARCH_11_PARAMETERS_MS_AUTO_CALIBRATION_OUT_c1minus1	-5.901e-06
RESULTS_SEARCH_11_PARAMETERS_MS_AUTO_CALIBRATION_OUT_c2	0
RESULTS_SEARCH_11_PARAMETERS_MS_AUTO_CALIBRATION_OUT_file	1
RESULTS_SEARCH_11_PARAMETERS_MS_AUTO_CALIBRATION_OUT_partnumber	6
RESULTS_SEARCH_11_PARAMETERS_MS_AUTO_CALIBRATION_OUT_polyorder	1
RESULTS_SEARCH_11_PARAMETERS_MS_AUTO_CALIBRATION_OUT_sample	1
RESULTS_SEARCH_11_PARAMETERS_MS_AUTO_CALIBRATION_OUT_squareroot	TRUE
RESULTS_SEARCH_11_PARAMETERS_MSMS_AUTO_CALIBRATION_OUT_avres	-8.12915e-08
RESULTS_SEARCH_11_PARAMETERS_MSMS_AUTO_CALIBRATION_OUT_c0	-7.65263e-05
RESULTS_SEARCH_11_PARAMETERS_MSMS_AUTO_CALIBRATION_OUT_c1minus1	3.46759e-06
RESULTS_SEARCH_11_PARAMETERS_MSMS_AUTO_CALIBRATION_OUT_c2	0
RESULTS_SEARCH_11_PARAMETERS_MSMS_AUTO_CALIBRATION_OUT_file	1
RESULTS_SEARCH_11_PARAMETERS_MSMS_AUTO_CALIBRATION_OUT_partnumber	6
RESULTS_SEARCH_11_PARAMETERS_MSMS_AUTO_CALIBRATION_OUT_polyorder	1900-01-01
RESULTS_SEARCH_11_PARAMETERS_MSMS_AUTO_CALIBRATION_OUT_sample	1
RESULTS_SEARCH_11_PARAMETERS_MSMS_AUTO_CALIBRATION_OUT_squareroot	TRUE
RESULTS_SEARCH_11_PARAMETERS_MAX_PRECURSORS_FRAGLET	5
RESULTS_SEARCH_11_PARAMETERS_MAX_PRECURSORS_TAGLET	1
RESULTS_SEARCH_11_PARAMETERS_PRECURSORS_DR_FRAGLET	10
RESULTS_SEARCH_11_PARAMETERS_PRECURSORS_DR_TAGLET	3
RESULTS_SEARCH_11_PARAMETERS_DEFAULT_CHARGE_STATE_1_charge	2
RESULTS_SEARCH_11_PARAMETERS_DEFAULT_CHARGE_STATE_1_probability	1
RESULTS_SEARCH_11_PARAMETERS_DEFAULT_CHARGE_STATE_2_charge	3
RESULTS_SEARCH_11_PARAMETERS_DEFAULT_CHARGE_STATE_2_probability	1
RESULTS_SEARCH_11_PARAMETERS_DEFAULT_CHARGE_STATE_3_charge	4
RESULTS_SEARCH_11_PARAMETERS_DEFAULT_CHARGE_STATE_3_probability	1
RESULTS_SEARCH_11_PARAMETERS_VERSION	5.0.1.0, 4895
RESULTS_SEARCH_11_PARAMETERS_PARAGON_VERSION	5.0.1.0, 4874
RESULTS_SEARCH_11_PARAMETERS_APPLICATION	ProteinPilot(tm) Software
RESULTS_SEARCH_11_PARAMETERS_PROGROUP_alternativedispositionmaximumfoldprobabilitydrop	100
RESULTS_SEARCH_11_PARAMETERS_PROGROUP_alternativedispositionmaximumfoldscoredrop	2
RESULTS_SEARCH_11_PARAMETERS_PROGROUP_autodiscordantpeptidethreshold	0.3
RESULTS_SEARCH_11_PARAMETERS_PROGROUP_bayesconfidencecalclulation	TRUE
RESULTS_SEARCH_11_PARAMETERS_PROGROUP_calibrateconfidence	TRUE
RESULTS_SEARCH_11_PARAMETERS_PROGROUP_compresspeptides	FALSE
RESULTS_SEARCH_11_PARAMETERS_PROGROUP_confidencepercentthresholdforexcludingothersfromquant	15
RESULTS_SEARCH_11_PARAMETERS_PROGROUP_confidencepercentthresholdforincludingselfinquant	15
RESULTS_SEARCH_11_PARAMETERS_PROGROUP_donotstoremspeaklists	FALSE
RESULTS_SEARCH_11_PARAMETERS_PROGROUP_fasta	C:\AB SCIEX\ProteinPilot Data\SearchDatabases\trinity_output_final_A_B_nonorm.Trinity.fasta
RESULTS_SEARCH_11_PARAMETERS_PROGROUP_featuregroupminpepconf	0.66
RESULTS_SEARCH_11_PARAMETERS_PROGROUP_featuregroupminups	0.47
RESULTS_SEARCH_11_PARAMETERS_PROGROUP_focusingintersection	4
RESULTS_SEARCH_11_PARAMETERS_PROGROUP_focusingminimummatchconfidence	0.1
RESULTS_SEARCH_11_PARAMETERS_PROGROUP_focusingminunusedprotscore	0.1
RESULTS_SEARCH_11_PARAMETERS_PROGROUP_focusingsubsetcutoff	1900-01-06
RESULTS_SEARCH_11_PARAMETERS_PROGROUP_intersection	1900-01-01 07:12:00
RESULTS_SEARCH_11_PARAMETERS_PROGROUP_minimummatchconfidencecutoff	0.001
RESULTS_SEARCH_11_PARAMETERS_PROGROUP_minunusedprotscore	0.0458
RESULTS_SEARCH_11_PARAMETERS_PROGROUP_subsetcutoff	2
RESULTS_SEARCH_11_PARAMETERS_PROGROUP_unusedprotscorethresholdforexcludingothersfromquant	1.3
RESULTS_SEARCH_11_PARAMETERS_PEAKLIST_count	3680
RESULTS_SEARCH_11_PARAMETERS_PEAKLIST_filenumber	1
RESULTS_SEARCH_11_PARAMETERS_PEAKLIST_original_count	3680
RESULTS_SEARCH_11_PARAMETERS_PEAKLIST_originalfilename	G:\ABSCIEX\Triple TOF data\AGM_MIX_IDA.wiff
RESULTS_SEARCH_11_PARAMETERS_PEAKLIST_partnumber	6
RESULTS_SEARCH_11_PARAMETERS_QUANT_TYPE_background_correction	FALSE
RESULTS_SEARCH_11_PARAMETERS_QUANT_TYPE_bias_correction	TRUE
RESULTS_SEARCH_11_PARAMETERS_QUANT_TYPE_keep_extreme_peptides_over_fraction	0
RESULTS_SEARCH_11_PARAMETERS_QUANT_TYPE_low_confidence_check	TRUE
RESULTS_SEARCH_11_PARAMETERS_QUANT_TYPE_low_intensity_check	TRUE
RESULTS_SEARCH_11_PARAMETERS_QUANT_TYPE_median_statistic	TRUE
RESULTS_SEARCH_11_PARAMETERS_QUANT_TYPE_mod_check	TRUE
RESULTS_SEARCH_11_PARAMETERS_QUANT_TYPE_quant_threshold	-1
RESULTS_SEARCH_11_PARAMETERS_QUANT_TYPE_quant_threshold_sn	9
RESULTS_SEARCH_11_PARAMETERS_QUANT_TYPE_separate_searches	FALSE
RESULTS_SEARCH_11_PARAMETERS_QUANT_TYPE_shared_msms_check	TRUE
RESULTS_SEARCH_11_PARAMETERS_PARAGON_METHOD_SETTINGS_UI_SAMPLE_TYPE	Identification
RESULTS_SEARCH_11_PARAMETERS_PARAGON_METHOD_SETTINGS_UI_CYS_ALKYLATION	Iodoacetic acid
RESULTS_SEARCH_11_PARAMETERS_PARAGON_METHOD_SETTINGS_UI_DIGESTION	Trypsin
RESULTS_SEARCH_11_PARAMETERS_PARAGON_METHOD_SETTINGS_UI_INSTRUMENT	TripleTOF 5600
RESULTS_SEARCH_11_PARAMETERS_PARAGON_METHOD_SETTINGS_UI_SEARCH_EFFORT	Thorough
RESULTS_SEARCH_11_PARAMETERS_PARAGON_METHOD_SETTINGS_UI_ID_FOCUS	Biological modifications
RESULTS_SEARCH_11_PARAMETERS_PARAGON_METHOD_SETTINGS_UI_USER_NAME	IISER-SAGARP\Anjan Proteomics
RESULTS_SEARCH_11_PARAMETERS_PARAGON_METHOD_SETTINGS_UI_MACHINE_NAME	IISER-SAGARP
RESULTS_SEARCH_11_PARAMETERS_PARAGON_METHOD_SETTINGS_UI_SEARCH_ID	6.3626e+17
RESULTS_SEARCH_11_PARAMETERS_PARAGON_METHOD_SETTINGS_UI_START_TIME	2017-03-24 17:21:20
RESULTS_SEARCH_11_PARAMETERS_PARAGON_METHOD_SETTINGS_UI_MIN_UNUSED_PROTSCORE	0.0458
RESULTS_SEARCH_11_PARAMETERS_PARAGON_METHOD_SETTINGS_UI_PSPEP	TRUE
RESULTS_SEARCH_12_time_cpu	1085267
RESULTS_SEARCH_12_time_duration	1086900
RESULTS_SEARCH_12_version	5.0.1.4874
RESULTS_SEARCH_12_xml:id	SEARCH:2:636259728802065085_5
RESULTS_SEARCH_12_PARAMETERS_chemical_data_edited	FALSE
RESULTS_SEARCH_12_PARAMETERS_do_multiprecursor_search	TRUE
RESULTS_SEARCH_12_PARAMETERS_do_reverse_search	TRUE
RESULTS_SEARCH_12_PARAMETERS_max_quant_labels	35
RESULTS_SEARCH_12_PARAMETERS_maxresults	1900-01-15
RESULTS_SEARCH_12_PARAMETERS_separate_searches	FALSE
RESULTS_SEARCH_12_PARAMETERS_MSTOLERANCE_type	dalton
RESULTS_SEARCH_12_PARAMETERS_MSTOLERANCE_value	0.05
RESULTS_SEARCH_12_PARAMETERS_MSMSTOLERANCE_type	dalton
RESULTS_SEARCH_12_PARAMETERS_MSMSTOLERANCE_value	0.1
RESULTS_SEARCH_12_PARAMETERS_MS_STANDARD_DEVIATION_type	dalton
RESULTS_SEARCH_12_PARAMETERS_MS_STANDARD_DEVIATION_value	0.0011
RESULTS_SEARCH_12_PARAMETERS_MSMS_STANDARD_DEVIATION_type	dalton
RESULTS_SEARCH_12_PARAMETERS_MSMS_STANDARD_DEVIATION_value	0.01
RESULTS_SEARCH_12_PARAMETERS_FASTA_filename	C:\AB SCIEX\ProteinPilot Data\SearchDatabases\trinity_output_final_A_B_nonorm.Trinity.fasta
RESULTS_SEARCH_12_PARAMETERS_AUTO_CALIBRATION_ms	TRUE
RESULTS_SEARCH_12_PARAMETERS_AUTO_CALIBRATION_msexport	FALSE
RESULTS_SEARCH_12_PARAMETERS_AUTO_CALIBRATION_msms	TRUE
RESULTS_SEARCH_12_PARAMETERS_AUTO_CALIBRATION_msmstolsdratio	2.75
RESULTS_SEARCH_12_PARAMETERS_AUTO_CALIBRATION_mstolsdratio	7
RESULTS_SEARCH_12_PARAMETERS_AUTO_CALIBRATION_squareroot	TRUE
RESULTS_SEARCH_12_PARAMETERS_AUTO_CALIBRATION_type	dalton
RESULTS_SEARCH_12_PARAMETERS_AUTO_CALIBRATION_MCP_d_s_s_f	0.0666667
RESULTS_SEARCH_12_PARAMETERS_AUTO_CALIBRATION_MCP_d_s_w_f	3
RESULTS_SEARCH_12_PARAMETERS_AUTO_CALIBRATION_MCP_m_f_r_mbc	200
RESULTS_SEARCH_12_PARAMETERS_AUTO_CALIBRATION_MCP_m_m_c	10
RESULTS_SEARCH_12_PARAMETERS_AUTO_CALIBRATION_MCP_m_m_f_s	0.25
RESULTS_SEARCH_12_PARAMETERS_AUTO_CALIBRATION_MCP_m_m_p_f	0.33
RESULTS_SEARCH_12_PARAMETERS_AUTO_CALIBRATION_MCP_m_m_p_rms_f	1
RESULTS_SEARCH_12_PARAMETERS_AUTO_CALIBRATION_MCP_m_p_t_f	1
RESULTS_SEARCH_12_PARAMETERS_AUTO_CALIBRATION_MCP_m_r_h_n_b	15
RESULTS_SEARCH_12_PARAMETERS_AUTO_CALIBRATION_MCP_m_z_n_s	99
RESULTS_SEARCH_12_PARAMETERS_AUTO_CALIBRATION_MCP_m_z_s_mn_f_r	0.0666667
RESULTS_SEARCH_12_PARAMETERS_AUTO_CALIBRATION_MCP_m_z_s_mx_f_r	0.1
RESULTS_SEARCH_12_PARAMETERS_MS_AUTO_CALIBRATION_OUT_avres	-6.22775e-11
RESULTS_SEARCH_12_PARAMETERS_MS_AUTO_CALIBRATION_OUT_c0	0.000187023
RESULTS_SEARCH_12_PARAMETERS_MS_AUTO_CALIBRATION_OUT_c1minus1	-5.901e-06
RESULTS_SEARCH_12_PARAMETERS_MS_AUTO_CALIBRATION_OUT_c2	0
RESULTS_SEARCH_12_PARAMETERS_MS_AUTO_CALIBRATION_OUT_file	1
RESULTS_SEARCH_12_PARAMETERS_MS_AUTO_CALIBRATION_OUT_partnumber	6
RESULTS_SEARCH_12_PARAMETERS_MS_AUTO_CALIBRATION_OUT_polyorder	1
RESULTS_SEARCH_12_PARAMETERS_MS_AUTO_CALIBRATION_OUT_sample	1
RESULTS_SEARCH_12_PARAMETERS_MS_AUTO_CALIBRATION_OUT_squareroot	TRUE
RESULTS_SEARCH_12_PARAMETERS_MSMS_AUTO_CALIBRATION_OUT_avres	-8.12915e-08
RESULTS_SEARCH_12_PARAMETERS_MSMS_AUTO_CALIBRATION_OUT_c0	-7.65263e-05
RESULTS_SEARCH_12_PARAMETERS_MSMS_AUTO_CALIBRATION_OUT_c1minus1	3.46759e-06
RESULTS_SEARCH_12_PARAMETERS_MSMS_AUTO_CALIBRATION_OUT_c2	0
RESULTS_SEARCH_12_PARAMETERS_MSMS_AUTO_CALIBRATION_OUT_file	1
RESULTS_SEARCH_12_PARAMETERS_MSMS_AUTO_CALIBRATION_OUT_partnumber	6
RESULTS_SEARCH_12_PARAMETERS_MSMS_AUTO_CALIBRATION_OUT_polyorder	1
RESULTS_SEARCH_12_PARAMETERS_MSMS_AUTO_CALIBRATION_OUT_sample	1
RESULTS_SEARCH_12_PARAMETERS_MSMS_AUTO_CALIBRATION_OUT_squareroot	TRUE
RESULTS_SEARCH_12_PARAMETERS_MAX_PRECURSORS_FRAGLET	5
RESULTS_SEARCH_12_PARAMETERS_MAX_PRECURSORS_TAGLET	1
RESULTS_SEARCH_12_PARAMETERS_PRECURSORS_DR_FRAGLET	10
RESULTS_SEARCH_12_PARAMETERS_PRECURSORS_DR_TAGLET	3
RESULTS_SEARCH_12_PARAMETERS_DEFAULT_CHARGE_STATE_1_charge	2
RESULTS_SEARCH_12_PARAMETERS_DEFAULT_CHARGE_STATE_1_probability	1
RESULTS_SEARCH_12_PARAMETERS_DEFAULT_CHARGE_STATE_2_charge	3
RESULTS_SEARCH_12_PARAMETERS_DEFAULT_CHARGE_STATE_2_probability	1
RESULTS_SEARCH_12_PARAMETERS_DEFAULT_CHARGE_STATE_3_charge	4
RESULTS_SEARCH_12_PARAMETERS_DEFAULT_CHARGE_STATE_3_probability	1
RESULTS_SEARCH_12_PARAMETERS_VERSION	5.0.1.0, 4895
RESULTS_SEARCH_12_PARAMETERS_PARAGON_VERSION	5.0.1.0, 4874
RESULTS_SEARCH_12_PARAMETERS_APPLICATION	ProteinPilot(tm) Software
RESULTS_SEARCH_12_PARAMETERS_PROGROUP_alternativedispositionmaximumfoldprobabilitydrop	100
RESULTS_SEARCH_12_PARAMETERS_PROGROUP_alternativedispositionmaximumfoldscoredrop	2
RESULTS_SEARCH_12_PARAMETERS_PROGROUP_autodiscordantpeptidethreshold	0.3
RESULTS_SEARCH_12_PARAMETERS_PROGROUP_bayesconfidencecalclulation	TRUE
RESULTS_SEARCH_12_PARAMETERS_PROGROUP_calibrateconfidence	TRUE
RESULTS_SEARCH_12_PARAMETERS_PROGROUP_compresspeptides	FALSE
RESULTS_SEARCH_12_PARAMETERS_PROGROUP_confidencepercentthresholdforexcludingothersfromquant	1900-01-15
RESULTS_SEARCH_12_PARAMETERS_PROGROUP_confidencepercentthresholdforincludingselfinquant	15
RESULTS_SEARCH_12_PARAMETERS_PROGROUP_donotstoremspeaklists	FALSE
RESULTS_SEARCH_12_PARAMETERS_PROGROUP_fasta	C:\AB SCIEX\ProteinPilot Data\SearchDatabases\trinity_output_final_A_B_nonorm.Trinity.fasta
RESULTS_SEARCH_12_PARAMETERS_PROGROUP_featuregroupminpepconf	0.66
RESULTS_SEARCH_12_PARAMETERS_PROGROUP_featuregroupminups	0.47
RESULTS_SEARCH_12_PARAMETERS_PROGROUP_focusingintersection	4
RESULTS_SEARCH_12_PARAMETERS_PROGROUP_focusingminimummatchconfidence	0.1
RESULTS_SEARCH_12_PARAMETERS_PROGROUP_focusingminunusedprotscore	0.1
RESULTS_SEARCH_12_PARAMETERS_PROGROUP_focusingsubsetcutoff	6
RESULTS_SEARCH_12_PARAMETERS_PROGROUP_intersection	1.3
RESULTS_SEARCH_12_PARAMETERS_PROGROUP_minimummatchconfidencecutoff	0.001
RESULTS_SEARCH_12_PARAMETERS_PROGROUP_minunusedprotscore	0.0458
RESULTS_SEARCH_12_PARAMETERS_PROGROUP_subsetcutoff	2
RESULTS_SEARCH_12_PARAMETERS_PROGROUP_unusedprotscorethresholdforexcludingothersfromquant	1.3
RESULTS_SEARCH_12_PARAMETERS_PEAKLIST_count	3680
RESULTS_SEARCH_12_PARAMETERS_PEAKLIST_filenumber	1
RESULTS_SEARCH_12_PARAMETERS_PEAKLIST_original_count	3680
RESULTS_SEARCH_12_PARAMETERS_PEAKLIST_originalfilename	G:\ABSCIEX\Triple TOF data\AGM_MIX_IDA.wiff
RESULTS_SEARCH_12_PARAMETERS_PEAKLIST_partnumber	6
RESULTS_SEARCH_12_PARAMETERS_QUANT_TYPE_background_correction	FALSE
RESULTS_SEARCH_12_PARAMETERS_QUANT_TYPE_bias_correction	TRUE
RESULTS_SEARCH_12_PARAMETERS_QUANT_TYPE_keep_extreme_peptides_over_fraction	0
RESULTS_SEARCH_12_PARAMETERS_QUANT_TYPE_low_confidence_check	TRUE
RESULTS_SEARCH_12_PARAMETERS_QUANT_TYPE_low_intensity_check	TRUE
RESULTS_SEARCH_12_PARAMETERS_QUANT_TYPE_median_statistic	TRUE
RESULTS_SEARCH_12_PARAMETERS_QUANT_TYPE_mod_check	TRUE
RESULTS_SEARCH_12_PARAMETERS_QUANT_TYPE_quant_threshold	-1
RESULTS_SEARCH_12_PARAMETERS_QUANT_TYPE_quant_threshold_sn	1900-01-09
RESULTS_SEARCH_12_PARAMETERS_QUANT_TYPE_separate_searches	FALSE
RESULTS_SEARCH_12_PARAMETERS_QUANT_TYPE_shared_msms_check	TRUE
RESULTS_SEARCH_12_PARAMETERS_PARAGON_METHOD_SETTINGS_UI_SAMPLE_TYPE	Identification
RESULTS_SEARCH_12_PARAMETERS_PARAGON_METHOD_SETTINGS_UI_CYS_ALKYLATION	Iodoacetic acid
RESULTS_SEARCH_12_PARAMETERS_PARAGON_METHOD_SETTINGS_UI_DIGESTION	Trypsin
RESULTS_SEARCH_12_PARAMETERS_PARAGON_METHOD_SETTINGS_UI_INSTRUMENT	TripleTOF 5600
RESULTS_SEARCH_12_PARAMETERS_PARAGON_METHOD_SETTINGS_UI_SEARCH_EFFORT	Thorough
RESULTS_SEARCH_12_PARAMETERS_PARAGON_METHOD_SETTINGS_UI_ID_FOCUS	Biological modifications
RESULTS_SEARCH_12_PARAMETERS_PARAGON_METHOD_SETTINGS_UI_USER_NAME	IISER-SAGARP\Anjan Proteomics
RESULTS_SEARCH_12_PARAMETERS_PARAGON_METHOD_SETTINGS_UI_MACHINE_NAME	IISER-SAGARP
RESULTS_SEARCH_12_PARAMETERS_PARAGON_METHOD_SETTINGS_UI_SEARCH_ID	6.3626e+17
RESULTS_SEARCH_12_PARAMETERS_PARAGON_METHOD_SETTINGS_UI_START_TIME	2017-03-24 17:21:20
RESULTS_SEARCH_12_PARAMETERS_PARAGON_METHOD_SETTINGS_UI_MIN_UNUSED_PROTSCORE	0.0458
RESULTS_SEARCH_12_PARAMETERS_PARAGON_METHOD_SETTINGS_UI_PSPEP	TRUE
RESULTS_SEARCH_13_time_cpu	115861
RESULTS_SEARCH_13_time_duration	117577
RESULTS_SEARCH_13_version	5.0.1.4874
RESULTS_SEARCH_13_xml:id	SEARCH:1:636259728802065085_6
RESULTS_SEARCH_13_PARAMETERS_chemical_data_edited	FALSE
RESULTS_SEARCH_13_PARAMETERS_do_multiprecursor_search	TRUE
RESULTS_SEARCH_13_PARAMETERS_do_reverse_search	TRUE
RESULTS_SEARCH_13_PARAMETERS_max_quant_labels	35
RESULTS_SEARCH_13_PARAMETERS_maxresults	15
RESULTS_SEARCH_13_PARAMETERS_separate_searches	FALSE
RESULTS_SEARCH_13_PARAMETERS_MSTOLERANCE_type	dalton
RESULTS_SEARCH_13_PARAMETERS_MSTOLERANCE_value	0.05
RESULTS_SEARCH_13_PARAMETERS_MSMSTOLERANCE_type	dalton
RESULTS_SEARCH_13_PARAMETERS_MSMSTOLERANCE_value	0.1
RESULTS_SEARCH_13_PARAMETERS_MS_STANDARD_DEVIATION_type	dalton
RESULTS_SEARCH_13_PARAMETERS_MS_STANDARD_DEVIATION_value	0.0011
RESULTS_SEARCH_13_PARAMETERS_MSMS_STANDARD_DEVIATION_type	dalton
RESULTS_SEARCH_13_PARAMETERS_MSMS_STANDARD_DEVIATION_value	0.01
RESULTS_SEARCH_13_PARAMETERS_FASTA_filename	C:\AB SCIEX\ProteinPilot Data\SearchDatabases\trinity_output_final_A_B_nonorm.Trinity.fasta
RESULTS_SEARCH_13_PARAMETERS_AUTO_CALIBRATION_ms	TRUE
RESULTS_SEARCH_13_PARAMETERS_AUTO_CALIBRATION_msexport	FALSE
RESULTS_SEARCH_13_PARAMETERS_AUTO_CALIBRATION_msms	TRUE
RESULTS_SEARCH_13_PARAMETERS_AUTO_CALIBRATION_msmstolsdratio	2.75
RESULTS_SEARCH_13_PARAMETERS_AUTO_CALIBRATION_mstolsdratio	7
RESULTS_SEARCH_13_PARAMETERS_AUTO_CALIBRATION_squareroot	TRUE
RESULTS_SEARCH_13_PARAMETERS_AUTO_CALIBRATION_type	dalton
RESULTS_SEARCH_13_PARAMETERS_AUTO_CALIBRATION_MCP_d_s_s_f	0.0666667
RESULTS_SEARCH_13_PARAMETERS_AUTO_CALIBRATION_MCP_d_s_w_f	3
RESULTS_SEARCH_13_PARAMETERS_AUTO_CALIBRATION_MCP_m_f_r_mbc	200
RESULTS_SEARCH_13_PARAMETERS_AUTO_CALIBRATION_MCP_m_m_c	10
RESULTS_SEARCH_13_PARAMETERS_AUTO_CALIBRATION_MCP_m_m_f_s	0.25
RESULTS_SEARCH_13_PARAMETERS_AUTO_CALIBRATION_MCP_m_m_p_f	0.33
RESULTS_SEARCH_13_PARAMETERS_AUTO_CALIBRATION_MCP_m_m_p_rms_f	1
RESULTS_SEARCH_13_PARAMETERS_AUTO_CALIBRATION_MCP_m_p_t_f	1
RESULTS_SEARCH_13_PARAMETERS_AUTO_CALIBRATION_MCP_m_r_h_n_b	15
RESULTS_SEARCH_13_PARAMETERS_AUTO_CALIBRATION_MCP_m_z_n_s	99
RESULTS_SEARCH_13_PARAMETERS_AUTO_CALIBRATION_MCP_m_z_s_mn_f_r	0.0666667
RESULTS_SEARCH_13_PARAMETERS_AUTO_CALIBRATION_MCP_m_z_s_mx_f_r	0.1
RESULTS_SEARCH_13_PARAMETERS_MS_AUTO_CALIBRATION_OUT_avres	-5.34277e-11
RESULTS_SEARCH_13_PARAMETERS_MS_AUTO_CALIBRATION_OUT_c0	0.000251787
RESULTS_SEARCH_13_PARAMETERS_MS_AUTO_CALIBRATION_OUT_c1minus1	-8.22725e-06
RESULTS_SEARCH_13_PARAMETERS_MS_AUTO_CALIBRATION_OUT_c2	0
RESULTS_SEARCH_13_PARAMETERS_MS_AUTO_CALIBRATION_OUT_file	1
RESULTS_SEARCH_13_PARAMETERS_MS_AUTO_CALIBRATION_OUT_partnumber	7
RESULTS_SEARCH_13_PARAMETERS_MS_AUTO_CALIBRATION_OUT_polyorder	1
RESULTS_SEARCH_13_PARAMETERS_MS_AUTO_CALIBRATION_OUT_sample	1
RESULTS_SEARCH_13_PARAMETERS_MS_AUTO_CALIBRATION_OUT_squareroot	TRUE
RESULTS_SEARCH_13_PARAMETERS_MSMS_AUTO_CALIBRATION_OUT_avres	-4.57449e-08
RESULTS_SEARCH_13_PARAMETERS_MSMS_AUTO_CALIBRATION_OUT_c0	-5.04157e-05
RESULTS_SEARCH_13_PARAMETERS_MSMS_AUTO_CALIBRATION_OUT_c1minus1	2.77771e-06
RESULTS_SEARCH_13_PARAMETERS_MSMS_AUTO_CALIBRATION_OUT_c2	0
RESULTS_SEARCH_13_PARAMETERS_MSMS_AUTO_CALIBRATION_OUT_file	1
RESULTS_SEARCH_13_PARAMETERS_MSMS_AUTO_CALIBRATION_OUT_partnumber	7
RESULTS_SEARCH_13_PARAMETERS_MSMS_AUTO_CALIBRATION_OUT_polyorder	1
RESULTS_SEARCH_13_PARAMETERS_MSMS_AUTO_CALIBRATION_OUT_sample	1
RESULTS_SEARCH_13_PARAMETERS_MSMS_AUTO_CALIBRATION_OUT_squareroot	TRUE
RESULTS_SEARCH_13_PARAMETERS_MAX_PRECURSORS_FRAGLET	5
RESULTS_SEARCH_13_PARAMETERS_MAX_PRECURSORS_TAGLET	1
RESULTS_SEARCH_13_PARAMETERS_PRECURSORS_DR_FRAGLET	10
RESULTS_SEARCH_13_PARAMETERS_PRECURSORS_DR_TAGLET	3
RESULTS_SEARCH_13_PARAMETERS_DEFAULT_CHARGE_STATE_1_charge	2
RESULTS_SEARCH_13_PARAMETERS_DEFAULT_CHARGE_STATE_1_probability	1
RESULTS_SEARCH_13_PARAMETERS_DEFAULT_CHARGE_STATE_2_charge	3
RESULTS_SEARCH_13_PARAMETERS_DEFAULT_CHARGE_STATE_2_probability	1
RESULTS_SEARCH_13_PARAMETERS_DEFAULT_CHARGE_STATE_3_charge	4
RESULTS_SEARCH_13_PARAMETERS_DEFAULT_CHARGE_STATE_3_probability	1
RESULTS_SEARCH_13_PARAMETERS_VERSION	5.0.1.0, 4895
RESULTS_SEARCH_13_PARAMETERS_PARAGON_VERSION	5.0.1.0, 4874
RESULTS_SEARCH_13_PARAMETERS_APPLICATION	ProteinPilot(tm) Software
RESULTS_SEARCH_13_PARAMETERS_PROGROUP_alternativedispositionmaximumfoldprobabilitydrop	100
RESULTS_SEARCH_13_PARAMETERS_PROGROUP_alternativedispositionmaximumfoldscoredrop	2
RESULTS_SEARCH_13_PARAMETERS_PROGROUP_autodiscordantpeptidethreshold	0.3
RESULTS_SEARCH_13_PARAMETERS_PROGROUP_bayesconfidencecalclulation	TRUE
RESULTS_SEARCH_13_PARAMETERS_PROGROUP_calibrateconfidence	TRUE
RESULTS_SEARCH_13_PARAMETERS_PROGROUP_compresspeptides	FALSE
RESULTS_SEARCH_13_PARAMETERS_PROGROUP_confidencepercentthresholdforexcludingothersfromquant	15
RESULTS_SEARCH_13_PARAMETERS_PROGROUP_confidencepercentthresholdforincludingselfinquant	15
RESULTS_SEARCH_13_PARAMETERS_PROGROUP_donotstoremspeaklists	FALSE
RESULTS_SEARCH_13_PARAMETERS_PROGROUP_fasta	C:\AB SCIEX\ProteinPilot Data\SearchDatabases\trinity_output_final_A_B_nonorm.Trinity.fasta
RESULTS_SEARCH_13_PARAMETERS_PROGROUP_featuregroupminpepconf	0.66
RESULTS_SEARCH_13_PARAMETERS_PROGROUP_featuregroupminups	0.47
RESULTS_SEARCH_13_PARAMETERS_PROGROUP_focusingintersection	4
RESULTS_SEARCH_13_PARAMETERS_PROGROUP_focusingminimummatchconfidence	0.1
RESULTS_SEARCH_13_PARAMETERS_PROGROUP_focusingminunusedprotscore	0.1
RESULTS_SEARCH_13_PARAMETERS_PROGROUP_focusingsubsetcutoff	6
RESULTS_SEARCH_13_PARAMETERS_PROGROUP_intersection	1.3
RESULTS_SEARCH_13_PARAMETERS_PROGROUP_minimummatchconfidencecutoff	0.001
RESULTS_SEARCH_13_PARAMETERS_PROGROUP_minunusedprotscore	0.0458
RESULTS_SEARCH_13_PARAMETERS_PROGROUP_subsetcutoff	2
RESULTS_SEARCH_13_PARAMETERS_PROGROUP_unusedprotscorethresholdforexcludingothersfromquant	1.3
RESULTS_SEARCH_13_PARAMETERS_PEAKLIST_count	3680
RESULTS_SEARCH_13_PARAMETERS_PEAKLIST_filenumber	1
RESULTS_SEARCH_13_PARAMETERS_PEAKLIST_original_count	3680
RESULTS_SEARCH_13_PARAMETERS_PEAKLIST_originalfilename	G:\ABSCIEX\Triple TOF data\AGM_MIX_IDA.wiff
RESULTS_SEARCH_13_PARAMETERS_PEAKLIST_partnumber	7
RESULTS_SEARCH_13_PARAMETERS_QUANT_TYPE_background_correction	FALSE
RESULTS_SEARCH_13_PARAMETERS_QUANT_TYPE_bias_correction	TRUE
RESULTS_SEARCH_13_PARAMETERS_QUANT_TYPE_keep_extreme_peptides_over_fraction	00:00:00
RESULTS_SEARCH_13_PARAMETERS_QUANT_TYPE_low_confidence_check	TRUE
RESULTS_SEARCH_13_PARAMETERS_QUANT_TYPE_low_intensity_check	TRUE
RESULTS_SEARCH_13_PARAMETERS_QUANT_TYPE_median_statistic	TRUE
RESULTS_SEARCH_13_PARAMETERS_QUANT_TYPE_mod_check	TRUE
RESULTS_SEARCH_13_PARAMETERS_QUANT_TYPE_quant_threshold	1899-12-29
RESULTS_SEARCH_13_PARAMETERS_QUANT_TYPE_quant_threshold_sn	9
RESULTS_SEARCH_13_PARAMETERS_QUANT_TYPE_separate_searches	FALSE
RESULTS_SEARCH_13_PARAMETERS_QUANT_TYPE_shared_msms_check	TRUE
RESULTS_SEARCH_13_PARAMETERS_PARAGON_METHOD_SETTINGS_UI_SAMPLE_TYPE	Identification
RESULTS_SEARCH_13_PARAMETERS_PARAGON_METHOD_SETTINGS_UI_CYS_ALKYLATION	Iodoacetic acid
RESULTS_SEARCH_13_PARAMETERS_PARAGON_METHOD_SETTINGS_UI_DIGESTION	Trypsin
RESULTS_SEARCH_13_PARAMETERS_PARAGON_METHOD_SETTINGS_UI_INSTRUMENT	TripleTOF 5600
RESULTS_SEARCH_13_PARAMETERS_PARAGON_METHOD_SETTINGS_UI_SEARCH_EFFORT	Thorough
RESULTS_SEARCH_13_PARAMETERS_PARAGON_METHOD_SETTINGS_UI_ID_FOCUS	Biological modifications
RESULTS_SEARCH_13_PARAMETERS_PARAGON_METHOD_SETTINGS_UI_USER_NAME	IISER-SAGARP\Anjan Proteomics
RESULTS_SEARCH_13_PARAMETERS_PARAGON_METHOD_SETTINGS_UI_MACHINE_NAME	IISER-SAGARP
RESULTS_SEARCH_13_PARAMETERS_PARAGON_METHOD_SETTINGS_UI_SEARCH_ID	6.3626e+17
RESULTS_SEARCH_13_PARAMETERS_PARAGON_METHOD_SETTINGS_UI_START_TIME	2017-03-24 17:21:20
RESULTS_SEARCH_13_PARAMETERS_PARAGON_METHOD_SETTINGS_UI_MIN_UNUSED_PROTSCORE	0.0458
RESULTS_SEARCH_13_PARAMETERS_PARAGON_METHOD_SETTINGS_UI_PSPEP	TRUE
RESULTS_SEARCH_14_time_cpu	1269770
RESULTS_SEARCH_14_time_duration	1272338
RESULTS_SEARCH_14_version	5.0.1.4874
RESULTS_SEARCH_14_xml:id	SEARCH:2:636259728802065085_6
RESULTS_SEARCH_14_PARAMETERS_chemical_data_edited	FALSE
RESULTS_SEARCH_14_PARAMETERS_do_multiprecursor_search	TRUE
RESULTS_SEARCH_14_PARAMETERS_do_reverse_search	TRUE
RESULTS_SEARCH_14_PARAMETERS_max_quant_labels	35
RESULTS_SEARCH_14_PARAMETERS_maxresults	15
RESULTS_SEARCH_14_PARAMETERS_separate_searches	FALSE
RESULTS_SEARCH_14_PARAMETERS_MSTOLERANCE_type	dalton
RESULTS_SEARCH_14_PARAMETERS_MSTOLERANCE_value	0.05
RESULTS_SEARCH_14_PARAMETERS_MSMSTOLERANCE_type	dalton
RESULTS_SEARCH_14_PARAMETERS_MSMSTOLERANCE_value	0.1
RESULTS_SEARCH_14_PARAMETERS_MS_STANDARD_DEVIATION_type	dalton
RESULTS_SEARCH_14_PARAMETERS_MS_STANDARD_DEVIATION_value	0.0011
RESULTS_SEARCH_14_PARAMETERS_MSMS_STANDARD_DEVIATION_type	dalton
RESULTS_SEARCH_14_PARAMETERS_MSMS_STANDARD_DEVIATION_value	0.01
RESULTS_SEARCH_14_PARAMETERS_FASTA_filename	C:\AB SCIEX\ProteinPilot Data\SearchDatabases\trinity_output_final_A_B_nonorm.Trinity.fasta
RESULTS_SEARCH_14_PARAMETERS_AUTO_CALIBRATION_ms	TRUE
RESULTS_SEARCH_14_PARAMETERS_AUTO_CALIBRATION_msexport	FALSE
RESULTS_SEARCH_14_PARAMETERS_AUTO_CALIBRATION_msms	TRUE
RESULTS_SEARCH_14_PARAMETERS_AUTO_CALIBRATION_msmstolsdratio	2.75
RESULTS_SEARCH_14_PARAMETERS_AUTO_CALIBRATION_mstolsdratio	7
RESULTS_SEARCH_14_PARAMETERS_AUTO_CALIBRATION_squareroot	TRUE
RESULTS_SEARCH_14_PARAMETERS_AUTO_CALIBRATION_type	dalton
RESULTS_SEARCH_14_PARAMETERS_AUTO_CALIBRATION_MCP_d_s_s_f	0.0666667
RESULTS_SEARCH_14_PARAMETERS_AUTO_CALIBRATION_MCP_d_s_w_f	3
RESULTS_SEARCH_14_PARAMETERS_AUTO_CALIBRATION_MCP_m_f_r_mbc	200
RESULTS_SEARCH_14_PARAMETERS_AUTO_CALIBRATION_MCP_m_m_c	10
RESULTS_SEARCH_14_PARAMETERS_AUTO_CALIBRATION_MCP_m_m_f_s	0.25
RESULTS_SEARCH_14_PARAMETERS_AUTO_CALIBRATION_MCP_m_m_p_f	0.33
RESULTS_SEARCH_14_PARAMETERS_AUTO_CALIBRATION_MCP_m_m_p_rms_f	1
RESULTS_SEARCH_14_PARAMETERS_AUTO_CALIBRATION_MCP_m_p_t_f	1
RESULTS_SEARCH_14_PARAMETERS_AUTO_CALIBRATION_MCP_m_r_h_n_b	15
RESULTS_SEARCH_14_PARAMETERS_AUTO_CALIBRATION_MCP_m_z_n_s	99
RESULTS_SEARCH_14_PARAMETERS_AUTO_CALIBRATION_MCP_m_z_s_mn_f_r	0.0666667
RESULTS_SEARCH_14_PARAMETERS_AUTO_CALIBRATION_MCP_m_z_s_mx_f_r	0.1
RESULTS_SEARCH_14_PARAMETERS_MS_AUTO_CALIBRATION_OUT_avres	-5.34277e-11
RESULTS_SEARCH_14_PARAMETERS_MS_AUTO_CALIBRATION_OUT_c0	0.000251787
RESULTS_SEARCH_14_PARAMETERS_MS_AUTO_CALIBRATION_OUT_c1minus1	-8.22725e-06
RESULTS_SEARCH_14_PARAMETERS_MS_AUTO_CALIBRATION_OUT_c2	0
RESULTS_SEARCH_14_PARAMETERS_MS_AUTO_CALIBRATION_OUT_file	1
RESULTS_SEARCH_14_PARAMETERS_MS_AUTO_CALIBRATION_OUT_partnumber	7
RESULTS_SEARCH_14_PARAMETERS_MS_AUTO_CALIBRATION_OUT_polyorder	1
RESULTS_SEARCH_14_PARAMETERS_MS_AUTO_CALIBRATION_OUT_sample	1
RESULTS_SEARCH_14_PARAMETERS_MS_AUTO_CALIBRATION_OUT_squareroot	TRUE
RESULTS_SEARCH_14_PARAMETERS_MSMS_AUTO_CALIBRATION_OUT_avres	-4.57449e-08
RESULTS_SEARCH_14_PARAMETERS_MSMS_AUTO_CALIBRATION_OUT_c0	-5.04157e-05
RESULTS_SEARCH_14_PARAMETERS_MSMS_AUTO_CALIBRATION_OUT_c1minus1	2.77771e-06
RESULTS_SEARCH_14_PARAMETERS_MSMS_AUTO_CALIBRATION_OUT_c2	0
RESULTS_SEARCH_14_PARAMETERS_MSMS_AUTO_CALIBRATION_OUT_file	1
RESULTS_SEARCH_14_PARAMETERS_MSMS_AUTO_CALIBRATION_OUT_partnumber	7
RESULTS_SEARCH_14_PARAMETERS_MSMS_AUTO_CALIBRATION_OUT_polyorder	1
RESULTS_SEARCH_14_PARAMETERS_MSMS_AUTO_CALIBRATION_OUT_sample	1
RESULTS_SEARCH_14_PARAMETERS_MSMS_AUTO_CALIBRATION_OUT_squareroot	TRUE
RESULTS_SEARCH_14_PARAMETERS_MAX_PRECURSORS_FRAGLET	5
RESULTS_SEARCH_14_PARAMETERS_MAX_PRECURSORS_TAGLET	1
RESULTS_SEARCH_14_PARAMETERS_PRECURSORS_DR_FRAGLET	10
RESULTS_SEARCH_14_PARAMETERS_PRECURSORS_DR_TAGLET	3
RESULTS_SEARCH_14_PARAMETERS_DEFAULT_CHARGE_STATE_1_charge	2
RESULTS_SEARCH_14_PARAMETERS_DEFAULT_CHARGE_STATE_1_probability	1
RESULTS_SEARCH_14_PARAMETERS_DEFAULT_CHARGE_STATE_2_charge	3
RESULTS_SEARCH_14_PARAMETERS_DEFAULT_CHARGE_STATE_2_probability	1
RESULTS_SEARCH_14_PARAMETERS_DEFAULT_CHARGE_STATE_3_charge	4
RESULTS_SEARCH_14_PARAMETERS_DEFAULT_CHARGE_STATE_3_probability	1
RESULTS_SEARCH_14_PARAMETERS_VERSION	5.0.1.0, 4895
RESULTS_SEARCH_14_PARAMETERS_PARAGON_VERSION	5.0.1.0, 4874
RESULTS_SEARCH_14_PARAMETERS_APPLICATION	ProteinPilot(tm) Software
RESULTS_SEARCH_14_PARAMETERS_PROGROUP_alternativedispositionmaximumfoldprobabilitydrop	100
RESULTS_SEARCH_14_PARAMETERS_PROGROUP_alternativedispositionmaximumfoldscoredrop	2
RESULTS_SEARCH_14_PARAMETERS_PROGROUP_autodiscordantpeptidethreshold	0.3
RESULTS_SEARCH_14_PARAMETERS_PROGROUP_bayesconfidencecalclulation	TRUE
RESULTS_SEARCH_14_PARAMETERS_PROGROUP_calibrateconfidence	TRUE
RESULTS_SEARCH_14_PARAMETERS_PROGROUP_compresspeptides	FALSE
RESULTS_SEARCH_14_PARAMETERS_PROGROUP_confidencepercentthresholdforexcludingothersfromquant	15
RESULTS_SEARCH_14_PARAMETERS_PROGROUP_confidencepercentthresholdforincludingselfinquant	15
RESULTS_SEARCH_14_PARAMETERS_PROGROUP_donotstoremspeaklists	FALSE
RESULTS_SEARCH_14_PARAMETERS_PROGROUP_fasta	C:\AB SCIEX\ProteinPilot Data\SearchDatabases\trinity_output_final_A_B_nonorm.Trinity.fasta
RESULTS_SEARCH_14_PARAMETERS_PROGROUP_featuregroupminpepconf	0.66
RESULTS_SEARCH_14_PARAMETERS_PROGROUP_featuregroupminups	0.47
RESULTS_SEARCH_14_PARAMETERS_PROGROUP_focusingintersection	4
RESULTS_SEARCH_14_PARAMETERS_PROGROUP_focusingminimummatchconfidence	0.1
RESULTS_SEARCH_14_PARAMETERS_PROGROUP_focusingminunusedprotscore	0.1
RESULTS_SEARCH_14_PARAMETERS_PROGROUP_focusingsubsetcutoff	6
RESULTS_SEARCH_14_PARAMETERS_PROGROUP_intersection	1.3
RESULTS_SEARCH_14_PARAMETERS_PROGROUP_minimummatchconfidencecutoff	0.001
RESULTS_SEARCH_14_PARAMETERS_PROGROUP_minunusedprotscore	0.0458
RESULTS_SEARCH_14_PARAMETERS_PROGROUP_subsetcutoff	2
RESULTS_SEARCH_14_PARAMETERS_PROGROUP_unusedprotscorethresholdforexcludingothersfromquant	1.3
RESULTS_SEARCH_14_PARAMETERS_PEAKLIST_count	3680
RESULTS_SEARCH_14_PARAMETERS_PEAKLIST_filenumber	1
RESULTS_SEARCH_14_PARAMETERS_PEAKLIST_original_count	3680
RESULTS_SEARCH_14_PARAMETERS_PEAKLIST_originalfilename	G:\ABSCIEX\Triple TOF data\AGM_MIX_IDA.wiff
RESULTS_SEARCH_14_PARAMETERS_PEAKLIST_partnumber	7
RESULTS_SEARCH_14_PARAMETERS_QUANT_TYPE_background_correction	FALSE
RESULTS_SEARCH_14_PARAMETERS_QUANT_TYPE_bias_correction	TRUE
RESULTS_SEARCH_14_PARAMETERS_QUANT_TYPE_keep_extreme_peptides_over_fraction	00:00:00
RESULTS_SEARCH_14_PARAMETERS_QUANT_TYPE_low_confidence_check	TRUE
RESULTS_SEARCH_14_PARAMETERS_QUANT_TYPE_low_intensity_check	TRUE
RESULTS_SEARCH_14_PARAMETERS_QUANT_TYPE_median_statistic	TRUE
RESULTS_SEARCH_14_PARAMETERS_QUANT_TYPE_mod_check	TRUE
RESULTS_SEARCH_14_PARAMETERS_QUANT_TYPE_quant_threshold	-1
RESULTS_SEARCH_14_PARAMETERS_QUANT_TYPE_quant_threshold_sn	9
RESULTS_SEARCH_14_PARAMETERS_QUANT_TYPE_separate_searches	FALSE
RESULTS_SEARCH_14_PARAMETERS_QUANT_TYPE_shared_msms_check	TRUE
RESULTS_SEARCH_14_PARAMETERS_PARAGON_METHOD_SETTINGS_UI_SAMPLE_TYPE	Identification
RESULTS_SEARCH_14_PARAMETERS_PARAGON_METHOD_SETTINGS_UI_CYS_ALKYLATION	Iodoacetic acid
RESULTS_SEARCH_14_PARAMETERS_PARAGON_METHOD_SETTINGS_UI_DIGESTION	Trypsin
RESULTS_SEARCH_14_PARAMETERS_PARAGON_METHOD_SETTINGS_UI_INSTRUMENT	TripleTOF 5600
RESULTS_SEARCH_14_PARAMETERS_PARAGON_METHOD_SETTINGS_UI_SEARCH_EFFORT	Thorough
RESULTS_SEARCH_14_PARAMETERS_PARAGON_METHOD_SETTINGS_UI_ID_FOCUS	Biological modifications
RESULTS_SEARCH_14_PARAMETERS_PARAGON_METHOD_SETTINGS_UI_USER_NAME	IISER-SAGARP\Anjan Proteomics
RESULTS_SEARCH_14_PARAMETERS_PARAGON_METHOD_SETTINGS_UI_MACHINE_NAME	IISER-SAGARP
RESULTS_SEARCH_14_PARAMETERS_PARAGON_METHOD_SETTINGS_UI_SEARCH_ID	6.3626e+17
RESULTS_SEARCH_14_PARAMETERS_PARAGON_METHOD_SETTINGS_UI_START_TIME	2017-03-24 17:21:20
RESULTS_SEARCH_14_PARAMETERS_PARAGON_METHOD_SETTINGS_UI_MIN_UNUSED_PROTSCORE	0.0458
RESULTS_SEARCH_14_PARAMETERS_PARAGON_METHOD_SETTINGS_UI_PSPEP	TRUE
RESULTS_SEARCH_15_time_cpu	91666
RESULTS_SEARCH_15_time_duration	2153-12-31
RESULTS_SEARCH_15_version	5.0.1.4874
RESULTS_SEARCH_15_xml:id	SEARCH:1:636259728802065085_7
RESULTS_SEARCH_15_PARAMETERS_chemical_data_edited	FALSE
RESULTS_SEARCH_15_PARAMETERS_do_multiprecursor_search	TRUE
RESULTS_SEARCH_15_PARAMETERS_do_reverse_search	TRUE
RESULTS_SEARCH_15_PARAMETERS_max_quant_labels	35
RESULTS_SEARCH_15_PARAMETERS_maxresults	15
RESULTS_SEARCH_15_PARAMETERS_separate_searches	FALSE
RESULTS_SEARCH_15_PARAMETERS_MSTOLERANCE_type	dalton
RESULTS_SEARCH_15_PARAMETERS_MSTOLERANCE_value	0.05
RESULTS_SEARCH_15_PARAMETERS_MSMSTOLERANCE_type	dalton
RESULTS_SEARCH_15_PARAMETERS_MSMSTOLERANCE_value	0.1
RESULTS_SEARCH_15_PARAMETERS_MS_STANDARD_DEVIATION_type	dalton
RESULTS_SEARCH_15_PARAMETERS_MS_STANDARD_DEVIATION_value	0.0011
RESULTS_SEARCH_15_PARAMETERS_MSMS_STANDARD_DEVIATION_type	dalton
RESULTS_SEARCH_15_PARAMETERS_MSMS_STANDARD_DEVIATION_value	0.01
RESULTS_SEARCH_15_PARAMETERS_FASTA_filename	C:\AB SCIEX\ProteinPilot Data\SearchDatabases\trinity_output_final_A_B_nonorm.Trinity.fasta
RESULTS_SEARCH_15_PARAMETERS_AUTO_CALIBRATION_ms	TRUE
RESULTS_SEARCH_15_PARAMETERS_AUTO_CALIBRATION_msexport	FALSE
RESULTS_SEARCH_15_PARAMETERS_AUTO_CALIBRATION_msms	TRUE
RESULTS_SEARCH_15_PARAMETERS_AUTO_CALIBRATION_msmstolsdratio	2.75
RESULTS_SEARCH_15_PARAMETERS_AUTO_CALIBRATION_mstolsdratio	7
RESULTS_SEARCH_15_PARAMETERS_AUTO_CALIBRATION_squareroot	TRUE
RESULTS_SEARCH_15_PARAMETERS_AUTO_CALIBRATION_type	dalton
RESULTS_SEARCH_15_PARAMETERS_AUTO_CALIBRATION_MCP_d_s_s_f	0.0666667
RESULTS_SEARCH_15_PARAMETERS_AUTO_CALIBRATION_MCP_d_s_w_f	3
RESULTS_SEARCH_15_PARAMETERS_AUTO_CALIBRATION_MCP_m_f_r_mbc	200
RESULTS_SEARCH_15_PARAMETERS_AUTO_CALIBRATION_MCP_m_m_c	10
RESULTS_SEARCH_15_PARAMETERS_AUTO_CALIBRATION_MCP_m_m_f_s	0.25
RESULTS_SEARCH_15_PARAMETERS_AUTO_CALIBRATION_MCP_m_m_p_f	0.33
RESULTS_SEARCH_15_PARAMETERS_AUTO_CALIBRATION_MCP_m_m_p_rms_f	1
RESULTS_SEARCH_15_PARAMETERS_AUTO_CALIBRATION_MCP_m_p_t_f	1
RESULTS_SEARCH_15_PARAMETERS_AUTO_CALIBRATION_MCP_m_r_h_n_b	15
RESULTS_SEARCH_15_PARAMETERS_AUTO_CALIBRATION_MCP_m_z_n_s	99
RESULTS_SEARCH_15_PARAMETERS_AUTO_CALIBRATION_MCP_m_z_s_mn_f_r	0.0666667
RESULTS_SEARCH_15_PARAMETERS_AUTO_CALIBRATION_MCP_m_z_s_mx_f_r	0.1
RESULTS_SEARCH_15_PARAMETERS_MS_AUTO_CALIBRATION_OUT_avres	-7.00236e-11
RESULTS_SEARCH_15_PARAMETERS_MS_AUTO_CALIBRATION_OUT_c0	0.000280933
RESULTS_SEARCH_15_PARAMETERS_MS_AUTO_CALIBRATION_OUT_c1minus1	-8.94676e-06
RESULTS_SEARCH_15_PARAMETERS_MS_AUTO_CALIBRATION_OUT_c2	0
RESULTS_SEARCH_15_PARAMETERS_MS_AUTO_CALIBRATION_OUT_file	1
RESULTS_SEARCH_15_PARAMETERS_MS_AUTO_CALIBRATION_OUT_partnumber	8
RESULTS_SEARCH_15_PARAMETERS_MS_AUTO_CALIBRATION_OUT_polyorder	1
RESULTS_SEARCH_15_PARAMETERS_MS_AUTO_CALIBRATION_OUT_sample	1
RESULTS_SEARCH_15_PARAMETERS_MS_AUTO_CALIBRATION_OUT_squareroot	TRUE
RESULTS_SEARCH_15_PARAMETERS_MSMS_AUTO_CALIBRATION_OUT_avres	-4.80178e-08
RESULTS_SEARCH_15_PARAMETERS_MSMS_AUTO_CALIBRATION_OUT_c0	-3.41527e-05
RESULTS_SEARCH_15_PARAMETERS_MSMS_AUTO_CALIBRATION_OUT_c1minus1	3.07512e-06
RESULTS_SEARCH_15_PARAMETERS_MSMS_AUTO_CALIBRATION_OUT_c2	0
RESULTS_SEARCH_15_PARAMETERS_MSMS_AUTO_CALIBRATION_OUT_file	1
RESULTS_SEARCH_15_PARAMETERS_MSMS_AUTO_CALIBRATION_OUT_partnumber	8
RESULTS_SEARCH_15_PARAMETERS_MSMS_AUTO_CALIBRATION_OUT_polyorder	1
RESULTS_SEARCH_15_PARAMETERS_MSMS_AUTO_CALIBRATION_OUT_sample	1
RESULTS_SEARCH_15_PARAMETERS_MSMS_AUTO_CALIBRATION_OUT_squareroot	TRUE
RESULTS_SEARCH_15_PARAMETERS_MAX_PRECURSORS_FRAGLET	5
RESULTS_SEARCH_15_PARAMETERS_MAX_PRECURSORS_TAGLET	1
RESULTS_SEARCH_15_PARAMETERS_PRECURSORS_DR_FRAGLET	10
RESULTS_SEARCH_15_PARAMETERS_PRECURSORS_DR_TAGLET	3
RESULTS_SEARCH_15_PARAMETERS_DEFAULT_CHARGE_STATE_1_charge	2
RESULTS_SEARCH_15_PARAMETERS_DEFAULT_CHARGE_STATE_1_probability	1
RESULTS_SEARCH_15_PARAMETERS_DEFAULT_CHARGE_STATE_2_charge	3
RESULTS_SEARCH_15_PARAMETERS_DEFAULT_CHARGE_STATE_2_probability	1
RESULTS_SEARCH_15_PARAMETERS_DEFAULT_CHARGE_STATE_3_charge	4
RESULTS_SEARCH_15_PARAMETERS_DEFAULT_CHARGE_STATE_3_probability	1
RESULTS_SEARCH_15_PARAMETERS_VERSION	5.0.1.0, 4895
RESULTS_SEARCH_15_PARAMETERS_PARAGON_VERSION	5.0.1.0, 4874
RESULTS_SEARCH_15_PARAMETERS_APPLICATION	ProteinPilot(tm) Software
RESULTS_SEARCH_15_PARAMETERS_PROGROUP_alternativedispositionmaximumfoldprobabilitydrop	100
RESULTS_SEARCH_15_PARAMETERS_PROGROUP_alternativedispositionmaximumfoldscoredrop	2
RESULTS_SEARCH_15_PARAMETERS_PROGROUP_autodiscordantpeptidethreshold	0.3
RESULTS_SEARCH_15_PARAMETERS_PROGROUP_bayesconfidencecalclulation	TRUE
RESULTS_SEARCH_15_PARAMETERS_PROGROUP_calibrateconfidence	TRUE
RESULTS_SEARCH_15_PARAMETERS_PROGROUP_compresspeptides	FALSE
RESULTS_SEARCH_15_PARAMETERS_PROGROUP_confidencepercentthresholdforexcludingothersfromquant	15
RESULTS_SEARCH_15_PARAMETERS_PROGROUP_confidencepercentthresholdforincludingselfinquant	15
RESULTS_SEARCH_15_PARAMETERS_PROGROUP_donotstoremspeaklists	FALSE
RESULTS_SEARCH_15_PARAMETERS_PROGROUP_fasta	C:\AB SCIEX\ProteinPilot Data\SearchDatabases\trinity_output_final_A_B_nonorm.Trinity.fasta
RESULTS_SEARCH_15_PARAMETERS_PROGROUP_featuregroupminpepconf	0.66
RESULTS_SEARCH_15_PARAMETERS_PROGROUP_featuregroupminups	0.47
RESULTS_SEARCH_15_PARAMETERS_PROGROUP_focusingintersection	4
RESULTS_SEARCH_15_PARAMETERS_PROGROUP_focusingminimummatchconfidence	0.1
RESULTS_SEARCH_15_PARAMETERS_PROGROUP_focusingminunusedprotscore	0.1
RESULTS_SEARCH_15_PARAMETERS_PROGROUP_focusingsubsetcutoff	6
RESULTS_SEARCH_15_PARAMETERS_PROGROUP_intersection	1.3
RESULTS_SEARCH_15_PARAMETERS_PROGROUP_minimummatchconfidencecutoff	0.001
RESULTS_SEARCH_15_PARAMETERS_PROGROUP_minunusedprotscore	0.0458
RESULTS_SEARCH_15_PARAMETERS_PROGROUP_subsetcutoff	2
RESULTS_SEARCH_15_PARAMETERS_PROGROUP_unusedprotscorethresholdforexcludingothersfromquant	1.3
RESULTS_SEARCH_15_PARAMETERS_PEAKLIST_count	3680
RESULTS_SEARCH_15_PARAMETERS_PEAKLIST_filenumber	1
RESULTS_SEARCH_15_PARAMETERS_PEAKLIST_original_count	3680
RESULTS_SEARCH_15_PARAMETERS_PEAKLIST_originalfilename	G:\ABSCIEX\Triple TOF data\AGM_MIX_IDA.wiff
RESULTS_SEARCH_15_PARAMETERS_PEAKLIST_partnumber	8
RESULTS_SEARCH_15_PARAMETERS_QUANT_TYPE_background_correction	FALSE
RESULTS_SEARCH_15_PARAMETERS_QUANT_TYPE_bias_correction	TRUE
RESULTS_SEARCH_15_PARAMETERS_QUANT_TYPE_keep_extreme_peptides_over_fraction	0
RESULTS_SEARCH_15_PARAMETERS_QUANT_TYPE_low_confidence_check	TRUE
RESULTS_SEARCH_15_PARAMETERS_QUANT_TYPE_low_intensity_check	TRUE
RESULTS_SEARCH_15_PARAMETERS_QUANT_TYPE_median_statistic	TRUE
RESULTS_SEARCH_15_PARAMETERS_QUANT_TYPE_mod_check	TRUE
RESULTS_SEARCH_15_PARAMETERS_QUANT_TYPE_quant_threshold	-1
RESULTS_SEARCH_15_PARAMETERS_QUANT_TYPE_quant_threshold_sn	9
RESULTS_SEARCH_15_PARAMETERS_QUANT_TYPE_separate_searches	FALSE
RESULTS_SEARCH_15_PARAMETERS_QUANT_TYPE_shared_msms_check	TRUE
RESULTS_SEARCH_15_PARAMETERS_PARAGON_METHOD_SETTINGS_UI_SAMPLE_TYPE	Identification
RESULTS_SEARCH_15_PARAMETERS_PARAGON_METHOD_SETTINGS_UI_CYS_ALKYLATION	Iodoacetic acid
RESULTS_SEARCH_15_PARAMETERS_PARAGON_METHOD_SETTINGS_UI_DIGESTION	Trypsin
RESULTS_SEARCH_15_PARAMETERS_PARAGON_METHOD_SETTINGS_UI_INSTRUMENT	TripleTOF 5600
RESULTS_SEARCH_15_PARAMETERS_PARAGON_METHOD_SETTINGS_UI_SEARCH_EFFORT	Thorough
RESULTS_SEARCH_15_PARAMETERS_PARAGON_METHOD_SETTINGS_UI_ID_FOCUS	Biological modifications
RESULTS_SEARCH_15_PARAMETERS_PARAGON_METHOD_SETTINGS_UI_USER_NAME	IISER-SAGARP\Anjan Proteomics
RESULTS_SEARCH_15_PARAMETERS_PARAGON_METHOD_SETTINGS_UI_MACHINE_NAME	IISER-SAGARP
RESULTS_SEARCH_15_PARAMETERS_PARAGON_METHOD_SETTINGS_UI_SEARCH_ID	6.3626e+17
RESULTS_SEARCH_15_PARAMETERS_PARAGON_METHOD_SETTINGS_UI_START_TIME	2017-03-24 17:21:20
RESULTS_SEARCH_15_PARAMETERS_PARAGON_METHOD_SETTINGS_UI_MIN_UNUSED_PROTSCORE	0.0458
RESULTS_SEARCH_15_PARAMETERS_PARAGON_METHOD_SETTINGS_UI_PSPEP	TRUE
RESULTS_SEARCH_16_time_cpu	1420638
RESULTS_SEARCH_16_time_duration	1424968
RESULTS_SEARCH_16_version	5.0.1.4874
RESULTS_SEARCH_16_xml:id	SEARCH:2:636259728802065085_7
RESULTS_SEARCH_16_PARAMETERS_chemical_data_edited	FALSE
RESULTS_SEARCH_16_PARAMETERS_do_multiprecursor_search	TRUE
RESULTS_SEARCH_16_PARAMETERS_do_reverse_search	TRUE
RESULTS_SEARCH_16_PARAMETERS_max_quant_labels	35
RESULTS_SEARCH_16_PARAMETERS_maxresults	15
RESULTS_SEARCH_16_PARAMETERS_separate_searches	FALSE
RESULTS_SEARCH_16_PARAMETERS_MSTOLERANCE_type	dalton
RESULTS_SEARCH_16_PARAMETERS_MSTOLERANCE_value	0.05
RESULTS_SEARCH_16_PARAMETERS_MSMSTOLERANCE_type	dalton
RESULTS_SEARCH_16_PARAMETERS_MSMSTOLERANCE_value	0.1
RESULTS_SEARCH_16_PARAMETERS_MS_STANDARD_DEVIATION_type	dalton
RESULTS_SEARCH_16_PARAMETERS_MS_STANDARD_DEVIATION_value	0.0011
RESULTS_SEARCH_16_PARAMETERS_MSMS_STANDARD_DEVIATION_type	dalton
RESULTS_SEARCH_16_PARAMETERS_MSMS_STANDARD_DEVIATION_value	0.01
RESULTS_SEARCH_16_PARAMETERS_FASTA_filename	C:\AB SCIEX\ProteinPilot Data\SearchDatabases\trinity_output_final_A_B_nonorm.Trinity.fasta
RESULTS_SEARCH_16_PARAMETERS_AUTO_CALIBRATION_ms	TRUE
RESULTS_SEARCH_16_PARAMETERS_AUTO_CALIBRATION_msexport	FALSE
RESULTS_SEARCH_16_PARAMETERS_AUTO_CALIBRATION_msms	TRUE
RESULTS_SEARCH_16_PARAMETERS_AUTO_CALIBRATION_msmstolsdratio	2.75
RESULTS_SEARCH_16_PARAMETERS_AUTO_CALIBRATION_mstolsdratio	7
RESULTS_SEARCH_16_PARAMETERS_AUTO_CALIBRATION_squareroot	TRUE
RESULTS_SEARCH_16_PARAMETERS_AUTO_CALIBRATION_type	dalton
RESULTS_SEARCH_16_PARAMETERS_AUTO_CALIBRATION_MCP_d_s_s_f	0.0666667
RESULTS_SEARCH_16_PARAMETERS_AUTO_CALIBRATION_MCP_d_s_w_f	3
RESULTS_SEARCH_16_PARAMETERS_AUTO_CALIBRATION_MCP_m_f_r_mbc	200
RESULTS_SEARCH_16_PARAMETERS_AUTO_CALIBRATION_MCP_m_m_c	10
RESULTS_SEARCH_16_PARAMETERS_AUTO_CALIBRATION_MCP_m_m_f_s	0.25
RESULTS_SEARCH_16_PARAMETERS_AUTO_CALIBRATION_MCP_m_m_p_f	0.33
RESULTS_SEARCH_16_PARAMETERS_AUTO_CALIBRATION_MCP_m_m_p_rms_f	1
RESULTS_SEARCH_16_PARAMETERS_AUTO_CALIBRATION_MCP_m_p_t_f	1
RESULTS_SEARCH_16_PARAMETERS_AUTO_CALIBRATION_MCP_m_r_h_n_b	15
RESULTS_SEARCH_16_PARAMETERS_AUTO_CALIBRATION_MCP_m_z_n_s	99
RESULTS_SEARCH_16_PARAMETERS_AUTO_CALIBRATION_MCP_m_z_s_mn_f_r	0.0666667
RESULTS_SEARCH_16_PARAMETERS_AUTO_CALIBRATION_MCP_m_z_s_mx_f_r	0.1
RESULTS_SEARCH_16_PARAMETERS_MS_AUTO_CALIBRATION_OUT_avres	-7.00236e-11
RESULTS_SEARCH_16_PARAMETERS_MS_AUTO_CALIBRATION_OUT_c0	0.000280933
RESULTS_SEARCH_16_PARAMETERS_MS_AUTO_CALIBRATION_OUT_c1minus1	-8.94676e-06
RESULTS_SEARCH_16_PARAMETERS_MS_AUTO_CALIBRATION_OUT_c2	0
RESULTS_SEARCH_16_PARAMETERS_MS_AUTO_CALIBRATION_OUT_file	1
RESULTS_SEARCH_16_PARAMETERS_MS_AUTO_CALIBRATION_OUT_partnumber	8
RESULTS_SEARCH_16_PARAMETERS_MS_AUTO_CALIBRATION_OUT_polyorder	1
RESULTS_SEARCH_16_PARAMETERS_MS_AUTO_CALIBRATION_OUT_sample	1
RESULTS_SEARCH_16_PARAMETERS_MS_AUTO_CALIBRATION_OUT_squareroot	TRUE
RESULTS_SEARCH_16_PARAMETERS_MSMS_AUTO_CALIBRATION_OUT_avres	-4.80178e-08
RESULTS_SEARCH_16_PARAMETERS_MSMS_AUTO_CALIBRATION_OUT_c0	-3.41527e-05
RESULTS_SEARCH_16_PARAMETERS_MSMS_AUTO_CALIBRATION_OUT_c1minus1	3.07512e-06
RESULTS_SEARCH_16_PARAMETERS_MSMS_AUTO_CALIBRATION_OUT_c2	0
RESULTS_SEARCH_16_PARAMETERS_MSMS_AUTO_CALIBRATION_OUT_file	1
RESULTS_SEARCH_16_PARAMETERS_MSMS_AUTO_CALIBRATION_OUT_partnumber	8
RESULTS_SEARCH_16_PARAMETERS_MSMS_AUTO_CALIBRATION_OUT_polyorder	1
RESULTS_SEARCH_16_PARAMETERS_MSMS_AUTO_CALIBRATION_OUT_sample	1
RESULTS_SEARCH_16_PARAMETERS_MSMS_AUTO_CALIBRATION_OUT_squareroot	TRUE
RESULTS_SEARCH_16_PARAMETERS_MAX_PRECURSORS_FRAGLET	5
RESULTS_SEARCH_16_PARAMETERS_MAX_PRECURSORS_TAGLET	1
RESULTS_SEARCH_16_PARAMETERS_PRECURSORS_DR_FRAGLET	1900-01-10
RESULTS_SEARCH_16_PARAMETERS_PRECURSORS_DR_TAGLET	1900-01-03
RESULTS_SEARCH_16_PARAMETERS_DEFAULT_CHARGE_STATE_1_charge	2
RESULTS_SEARCH_16_PARAMETERS_DEFAULT_CHARGE_STATE_1_probability	1
RESULTS_SEARCH_16_PARAMETERS_DEFAULT_CHARGE_STATE_2_charge	3
RESULTS_SEARCH_16_PARAMETERS_DEFAULT_CHARGE_STATE_2_probability	1
RESULTS_SEARCH_16_PARAMETERS_DEFAULT_CHARGE_STATE_3_charge	4
RESULTS_SEARCH_16_PARAMETERS_DEFAULT_CHARGE_STATE_3_probability	1
RESULTS_SEARCH_16_PARAMETERS_VERSION	5.0.1.0, 4895
RESULTS_SEARCH_16_PARAMETERS_PARAGON_VERSION	5.0.1.0, 4874
RESULTS_SEARCH_16_PARAMETERS_APPLICATION	ProteinPilot(tm) Software
RESULTS_SEARCH_16_PARAMETERS_PROGROUP_alternativedispositionmaximumfoldprobabilitydrop	100
RESULTS_SEARCH_16_PARAMETERS_PROGROUP_alternativedispositionmaximumfoldscoredrop	2
RESULTS_SEARCH_16_PARAMETERS_PROGROUP_autodiscordantpeptidethreshold	0.3
RESULTS_SEARCH_16_PARAMETERS_PROGROUP_bayesconfidencecalclulation	TRUE
RESULTS_SEARCH_16_PARAMETERS_PROGROUP_calibrateconfidence	TRUE
RESULTS_SEARCH_16_PARAMETERS_PROGROUP_compresspeptides	FALSE
RESULTS_SEARCH_16_PARAMETERS_PROGROUP_confidencepercentthresholdforexcludingothersfromquant	15
RESULTS_SEARCH_16_PARAMETERS_PROGROUP_confidencepercentthresholdforincludingselfinquant	15
RESULTS_SEARCH_16_PARAMETERS_PROGROUP_donotstoremspeaklists	FALSE
RESULTS_SEARCH_16_PARAMETERS_PROGROUP_fasta	C:\AB SCIEX\ProteinPilot Data\SearchDatabases\trinity_output_final_A_B_nonorm.Trinity.fasta
RESULTS_SEARCH_16_PARAMETERS_PROGROUP_featuregroupminpepconf	0.66
RESULTS_SEARCH_16_PARAMETERS_PROGROUP_featuregroupminups	0.47
RESULTS_SEARCH_16_PARAMETERS_PROGROUP_focusingintersection	4
RESULTS_SEARCH_16_PARAMETERS_PROGROUP_focusingminimummatchconfidence	0.1
RESULTS_SEARCH_16_PARAMETERS_PROGROUP_focusingminunusedprotscore	0.1
RESULTS_SEARCH_16_PARAMETERS_PROGROUP_focusingsubsetcutoff	6
RESULTS_SEARCH_16_PARAMETERS_PROGROUP_intersection	1.3
RESULTS_SEARCH_16_PARAMETERS_PROGROUP_minimummatchconfidencecutoff	0.001
RESULTS_SEARCH_16_PARAMETERS_PROGROUP_minunusedprotscore	0.0458
RESULTS_SEARCH_16_PARAMETERS_PROGROUP_subsetcutoff	2
RESULTS_SEARCH_16_PARAMETERS_PROGROUP_unusedprotscorethresholdforexcludingothersfromquant	1.3
RESULTS_SEARCH_16_PARAMETERS_PEAKLIST_count	3680
RESULTS_SEARCH_16_PARAMETERS_PEAKLIST_filenumber	1
RESULTS_SEARCH_16_PARAMETERS_PEAKLIST_original_count	3680
RESULTS_SEARCH_16_PARAMETERS_PEAKLIST_originalfilename	G:\ABSCIEX\Triple TOF data\AGM_MIX_IDA.wiff
RESULTS_SEARCH_16_PARAMETERS_PEAKLIST_partnumber	8
RESULTS_SEARCH_16_PARAMETERS_QUANT_TYPE_background_correction	FALSE
RESULTS_SEARCH_16_PARAMETERS_QUANT_TYPE_bias_correction	TRUE
RESULTS_SEARCH_16_PARAMETERS_QUANT_TYPE_keep_extreme_peptides_over_fraction	0
RESULTS_SEARCH_16_PARAMETERS_QUANT_TYPE_low_confidence_check	TRUE
RESULTS_SEARCH_16_PARAMETERS_QUANT_TYPE_low_intensity_check	TRUE
RESULTS_SEARCH_16_PARAMETERS_QUANT_TYPE_median_statistic	TRUE
RESULTS_SEARCH_16_PARAMETERS_QUANT_TYPE_mod_check	TRUE
RESULTS_SEARCH_16_PARAMETERS_QUANT_TYPE_quant_threshold	-1
RESULTS_SEARCH_16_PARAMETERS_QUANT_TYPE_quant_threshold_sn	9
RESULTS_SEARCH_16_PARAMETERS_QUANT_TYPE_separate_searches	FALSE
RESULTS_SEARCH_16_PARAMETERS_QUANT_TYPE_shared_msms_check	TRUE
RESULTS_SEARCH_16_PARAMETERS_PARAGON_METHOD_SETTINGS_UI_SAMPLE_TYPE	Identification
RESULTS_SEARCH_16_PARAMETERS_PARAGON_METHOD_SETTINGS_UI_CYS_ALKYLATION	Iodoacetic acid
RESULTS_SEARCH_16_PARAMETERS_PARAGON_METHOD_SETTINGS_UI_DIGESTION	Trypsin
RESULTS_SEARCH_16_PARAMETERS_PARAGON_METHOD_SETTINGS_UI_INSTRUMENT	TripleTOF 5600
RESULTS_SEARCH_16_PARAMETERS_PARAGON_METHOD_SETTINGS_UI_SEARCH_EFFORT	Thorough
RESULTS_SEARCH_16_PARAMETERS_PARAGON_METHOD_SETTINGS_UI_ID_FOCUS	Biological modifications
RESULTS_SEARCH_16_PARAMETERS_PARAGON_METHOD_SETTINGS_UI_USER_NAME	IISER-SAGARP\Anjan Proteomics
RESULTS_SEARCH_16_PARAMETERS_PARAGON_METHOD_SETTINGS_UI_MACHINE_NAME	IISER-SAGARP
RESULTS_SEARCH_16_PARAMETERS_PARAGON_METHOD_SETTINGS_UI_SEARCH_ID	6.3626e+17
RESULTS_SEARCH_16_PARAMETERS_PARAGON_METHOD_SETTINGS_UI_START_TIME	2017-03-24 17:21:20
RESULTS_SEARCH_16_PARAMETERS_PARAGON_METHOD_SETTINGS_UI_MIN_UNUSED_PROTSCORE	0.0458
RESULTS_SEARCH_16_PARAMETERS_PARAGON_METHOD_SETTINGS_UI_PSPEP	TRUE
RESULTS_SEARCH_17_time_cpu	68032
RESULTS_SEARCH_17_time_duration	68515
RESULTS_SEARCH_17_version	5.0.1.4874
RESULTS_SEARCH_17_xml:id	SEARCH:1:636259728802065085_8
RESULTS_SEARCH_17_PARAMETERS_chemical_data_edited	FALSE
RESULTS_SEARCH_17_PARAMETERS_do_multiprecursor_search	TRUE
RESULTS_SEARCH_17_PARAMETERS_do_reverse_search	TRUE
RESULTS_SEARCH_17_PARAMETERS_max_quant_labels	35
RESULTS_SEARCH_17_PARAMETERS_maxresults	15
RESULTS_SEARCH_17_PARAMETERS_separate_searches	FALSE
RESULTS_SEARCH_17_PARAMETERS_MSTOLERANCE_type	dalton
RESULTS_SEARCH_17_PARAMETERS_MSTOLERANCE_value	0.05
RESULTS_SEARCH_17_PARAMETERS_MSMSTOLERANCE_type	dalton
RESULTS_SEARCH_17_PARAMETERS_MSMSTOLERANCE_value	0.1
RESULTS_SEARCH_17_PARAMETERS_MS_STANDARD_DEVIATION_type	dalton
RESULTS_SEARCH_17_PARAMETERS_MS_STANDARD_DEVIATION_value	0.0011
RESULTS_SEARCH_17_PARAMETERS_MSMS_STANDARD_DEVIATION_type	dalton
RESULTS_SEARCH_17_PARAMETERS_MSMS_STANDARD_DEVIATION_value	0.01
RESULTS_SEARCH_17_PARAMETERS_FASTA_filename	C:\AB SCIEX\ProteinPilot Data\SearchDatabases\trinity_output_final_A_B_nonorm.Trinity.fasta
RESULTS_SEARCH_17_PARAMETERS_AUTO_CALIBRATION_ms	TRUE
RESULTS_SEARCH_17_PARAMETERS_AUTO_CALIBRATION_msexport	FALSE
RESULTS_SEARCH_17_PARAMETERS_AUTO_CALIBRATION_msms	TRUE
RESULTS_SEARCH_17_PARAMETERS_AUTO_CALIBRATION_msmstolsdratio	2.75
RESULTS_SEARCH_17_PARAMETERS_AUTO_CALIBRATION_mstolsdratio	7
RESULTS_SEARCH_17_PARAMETERS_AUTO_CALIBRATION_squareroot	TRUE
RESULTS_SEARCH_17_PARAMETERS_AUTO_CALIBRATION_type	dalton
RESULTS_SEARCH_17_PARAMETERS_AUTO_CALIBRATION_MCP_d_s_s_f	0.0666667
RESULTS_SEARCH_17_PARAMETERS_AUTO_CALIBRATION_MCP_d_s_w_f	3
RESULTS_SEARCH_17_PARAMETERS_AUTO_CALIBRATION_MCP_m_f_r_mbc	200
RESULTS_SEARCH_17_PARAMETERS_AUTO_CALIBRATION_MCP_m_m_c	10
RESULTS_SEARCH_17_PARAMETERS_AUTO_CALIBRATION_MCP_m_m_f_s	0.25
RESULTS_SEARCH_17_PARAMETERS_AUTO_CALIBRATION_MCP_m_m_p_f	0.33
RESULTS_SEARCH_17_PARAMETERS_AUTO_CALIBRATION_MCP_m_m_p_rms_f	1
RESULTS_SEARCH_17_PARAMETERS_AUTO_CALIBRATION_MCP_m_p_t_f	1
RESULTS_SEARCH_17_PARAMETERS_AUTO_CALIBRATION_MCP_m_r_h_n_b	15
RESULTS_SEARCH_17_PARAMETERS_AUTO_CALIBRATION_MCP_m_z_n_s	99
RESULTS_SEARCH_17_PARAMETERS_AUTO_CALIBRATION_MCP_m_z_s_mn_f_r	0.0666667
RESULTS_SEARCH_17_PARAMETERS_AUTO_CALIBRATION_MCP_m_z_s_mx_f_r	0.1
RESULTS_SEARCH_17_PARAMETERS_MS_AUTO_CALIBRATION_OUT_avres	-8.49794e-11
RESULTS_SEARCH_17_PARAMETERS_MS_AUTO_CALIBRATION_OUT_c0	0.000300994
RESULTS_SEARCH_17_PARAMETERS_MS_AUTO_CALIBRATION_OUT_c1minus1	-9.54751e-06
RESULTS_SEARCH_17_PARAMETERS_MS_AUTO_CALIBRATION_OUT_c2	0
RESULTS_SEARCH_17_PARAMETERS_MS_AUTO_CALIBRATION_OUT_file	1
RESULTS_SEARCH_17_PARAMETERS_MS_AUTO_CALIBRATION_OUT_partnumber	9
RESULTS_SEARCH_17_PARAMETERS_MS_AUTO_CALIBRATION_OUT_polyorder	1
RESULTS_SEARCH_17_PARAMETERS_MS_AUTO_CALIBRATION_OUT_sample	1900-01-01
RESULTS_SEARCH_17_PARAMETERS_MS_AUTO_CALIBRATION_OUT_squareroot	TRUE
RESULTS_SEARCH_17_PARAMETERS_MSMS_AUTO_CALIBRATION_OUT_avres	-5.10584e-08
RESULTS_SEARCH_17_PARAMETERS_MSMS_AUTO_CALIBRATION_OUT_c0	-3.57251e-05
RESULTS_SEARCH_17_PARAMETERS_MSMS_AUTO_CALIBRATION_OUT_c1minus1	3.1764e-06
RESULTS_SEARCH_17_PARAMETERS_MSMS_AUTO_CALIBRATION_OUT_c2	0
RESULTS_SEARCH_17_PARAMETERS_MSMS_AUTO_CALIBRATION_OUT_file	1
RESULTS_SEARCH_17_PARAMETERS_MSMS_AUTO_CALIBRATION_OUT_partnumber	9
RESULTS_SEARCH_17_PARAMETERS_MSMS_AUTO_CALIBRATION_OUT_polyorder	1
RESULTS_SEARCH_17_PARAMETERS_MSMS_AUTO_CALIBRATION_OUT_sample	1
RESULTS_SEARCH_17_PARAMETERS_MSMS_AUTO_CALIBRATION_OUT_squareroot	TRUE
RESULTS_SEARCH_17_PARAMETERS_MAX_PRECURSORS_FRAGLET	5
RESULTS_SEARCH_17_PARAMETERS_MAX_PRECURSORS_TAGLET	1
RESULTS_SEARCH_17_PARAMETERS_PRECURSORS_DR_FRAGLET	10
RESULTS_SEARCH_17_PARAMETERS_PRECURSORS_DR_TAGLET	3
RESULTS_SEARCH_17_PARAMETERS_DEFAULT_CHARGE_STATE_1_charge	2
RESULTS_SEARCH_17_PARAMETERS_DEFAULT_CHARGE_STATE_1_probability	1
RESULTS_SEARCH_17_PARAMETERS_DEFAULT_CHARGE_STATE_2_charge	3
RESULTS_SEARCH_17_PARAMETERS_DEFAULT_CHARGE_STATE_2_probability	1
RESULTS_SEARCH_17_PARAMETERS_DEFAULT_CHARGE_STATE_3_charge	4
RESULTS_SEARCH_17_PARAMETERS_DEFAULT_CHARGE_STATE_3_probability	1
RESULTS_SEARCH_17_PARAMETERS_VERSION	5.0.1.0, 4895
RESULTS_SEARCH_17_PARAMETERS_PARAGON_VERSION	5.0.1.0, 4874
RESULTS_SEARCH_17_PARAMETERS_APPLICATION	ProteinPilot(tm) Software
RESULTS_SEARCH_17_PARAMETERS_PROGROUP_alternativedispositionmaximumfoldprobabilitydrop	100
RESULTS_SEARCH_17_PARAMETERS_PROGROUP_alternativedispositionmaximumfoldscoredrop	2
RESULTS_SEARCH_17_PARAMETERS_PROGROUP_autodiscordantpeptidethreshold	0.3
[truncated: 106,224 more rows]

## Sheet: Metadata Calculations
	Subsearch	Search string	present		File index down	Part number	Spectra - 'original'	Spectra 'count' - non-empty?	max original Spectra for part	Max non-empty spectra for part	File Index for first only
	1	RESULTS_SEARCH_1_PARAMETERS_PEAKLIST_rawdatafilename		G:\ABSCIEX\Triple TOF data\AGM_MIX_IDA.wiff	1	1	3688	3688	3688	3688	1
	2	RESULTS_SEARCH_2_PARAMETERS_PEAKLIST_rawdatafilename		G:\ABSCIEX\Triple TOF data\AGM_MIX_IDA.wiff	1	1	3688	3688
	3	RESULTS_SEARCH_3_PARAMETERS_PEAKLIST_rawdatafilename		G:\ABSCIEX\Triple TOF data\AGM_MIX_IDA.wiff	1	2	3675	3675	3675	3675
1 if Rapid, 2 if Thor	4	RESULTS_SEARCH_4_PARAMETERS_PEAKLIST_rawdatafilename		G:\ABSCIEX\Triple TOF data\AGM_MIX_IDA.wiff	1	2	3675	3675
2	5	RESULTS_SEARCH_5_PARAMETERS_PEAKLIST_rawdatafilename		G:\ABSCIEX\Triple TOF data\AGM_MIX_IDA.wiff	1	3	3680	3680	3680	3680
	6	RESULTS_SEARCH_6_PARAMETERS_PEAKLIST_rawdatafilename		G:\ABSCIEX\Triple TOF data\AGM_MIX_IDA.wiff	1	3	3680	3680
# Segments	7	RESULTS_SEARCH_7_PARAMETERS_PEAKLIST_rawdatafilename		G:\ABSCIEX\Triple TOF data\AGM_MIX_IDA.wiff	1	4	3700	3700	3700	3700
920	8	RESULTS_SEARCH_8_PARAMETERS_PEAKLIST_rawdatafilename		G:\ABSCIEX\Triple TOF data\AGM_MIX_IDA.wiff	1	4	3700	3700
(max is 1000 segments)	9	RESULTS_SEARCH_9_PARAMETERS_PEAKLIST_rawdatafilename		G:\ABSCIEX\Triple TOF data\AGM_MIX_IDA.wiff	1	5	3680	3680	3680	3680
	10	RESULTS_SEARCH_10_PARAMETERS_PEAKLIST_rawdatafilename		G:\ABSCIEX\Triple TOF data\AGM_MIX_IDA.wiff	1	5	3680	3680
	11	RESULTS_SEARCH_11_PARAMETERS_PEAKLIST_rawdatafilename		G:\ABSCIEX\Triple TOF data\AGM_MIX_IDA.wiff	1	6	3680	3680	3680	3680
	12	RESULTS_SEARCH_12_PARAMETERS_PEAKLIST_rawdatafilename		G:\ABSCIEX\Triple TOF data\AGM_MIX_IDA.wiff	1	6	3680	3680
	13	RESULTS_SEARCH_13_PARAMETERS_PEAKLIST_rawdatafilename		G:\ABSCIEX\Triple TOF data\AGM_MIX_IDA.wiff	1	7	3680	3680	3680	3680
	14	RESULTS_SEARCH_14_PARAMETERS_PEAKLIST_rawdatafilename		G:\ABSCIEX\Triple TOF data\AGM_MIX_IDA.wiff	1	7	3680	3680
	15	RESULTS_SEARCH_15_PARAMETERS_PEAKLIST_rawdatafilename		G:\ABSCIEX\Triple TOF data\AGM_MIX_IDA.wiff	1	8	3680	3680	3680	3680
	16	RESULTS_SEARCH_16_PARAMETERS_PEAKLIST_rawdatafilename		G:\ABSCIEX\Triple TOF data\AGM_MIX_IDA.wiff	1	8	3680	3680
	17	RESULTS_SEARCH_17_PARAMETERS_PEAKLIST_rawdatafilename		G:\ABSCIEX\Triple TOF data\AGM_MIX_IDA.wiff	1	9	3680	3680	3680	3680
	18	RESULTS_SEARCH_18_PARAMETERS_PEAKLIST_rawdatafilename		G:\ABSCIEX\Triple TOF data\AGM_MIX_IDA.wiff	1	9	3680	3680
	19	RESULTS_SEARCH_19_PARAMETERS_PEAKLIST_rawdatafilename		G:\ABSCIEX\Triple TOF data\AGM_MIX_IDA.wiff	1	10	3659	3659	3659	3659
	20	RESULTS_SEARCH_20_PARAMETERS_PEAKLIST_rawdatafilename		G:\ABSCIEX\Triple TOF data\AGM_MIX_IDA.wiff	1	10	3659	3659
	21	RESULTS_SEARCH_21_PARAMETERS_PEAKLIST_rawdatafilename		G:\ABSCIEX\Triple TOF data\AGM_2_IDA.wiff	2	11	3878	3878	3878	3878	2
	22	RESULTS_SEARCH_22_PARAMETERS_PEAKLIST_rawdatafilename		G:\ABSCIEX\Triple TOF data\AGM_2_IDA.wiff	2	11	3878	3878
	23	RESULTS_SEARCH_23_PARAMETERS_PEAKLIST_rawdatafilename		G:\ABSCIEX\Triple TOF data\AGM_2_IDA.wiff	2	12	3880	3880	3880	3880
	24	RESULTS_SEARCH_24_PARAMETERS_PEAKLIST_rawdatafilename		G:\ABSCIEX\Triple TOF data\AGM_2_IDA.wiff	2	12	3880	3880
	25	RESULTS_SEARCH_25_PARAMETERS_PEAKLIST_rawdatafilename		G:\ABSCIEX\Triple TOF data\AGM_2_IDA.wiff	2	13	3860	3860	3860	3860
	26	RESULTS_SEARCH_26_PARAMETERS_PEAKLIST_rawdatafilename		G:\ABSCIEX\Triple TOF data\AGM_2_IDA.wiff	2	13	3860	3860
	27	RESULTS_SEARCH_27_PARAMETERS_PEAKLIST_rawdatafilename		G:\ABSCIEX\Triple TOF data\AGM_2_IDA.wiff	2	14	3880	3880	3880	3880
	28	RESULTS_SEARCH_28_PARAMETERS_PEAKLIST_rawdatafilename		G:\ABSCIEX\Triple TOF data\AGM_2_IDA.wiff	2	14	3880	3880
	29	RESULTS_SEARCH_29_PARAMETERS_PEAKLIST_rawdatafilename		G:\ABSCIEX\Triple TOF data\AGM_2_IDA.wiff	2	15	3857	3857	3857	3857
	30	RESULTS_SEARCH_30_PARAMETERS_PEAKLIST_rawdatafilename		G:\ABSCIEX\Triple TOF data\AGM_2_IDA.wiff	2	15	3857	3857
	31	RESULTS_SEARCH_31_PARAMETERS_PEAKLIST_rawdatafilename		G:\ABSCIEX\Triple TOF data\AGM_2_IDA.wiff	2	16	3880	3880	3880	3880
	32	RESULTS_SEARCH_32_PARAMETERS_PEAKLIST_rawdatafilename		G:\ABSCIEX\Triple TOF data\AGM_2_IDA.wiff	2	16	3880	3880
	33	RESULTS_SEARCH_33_PARAMETERS_PEAKLIST_rawdatafilename		G:\ABSCIEX\Triple TOF data\AGM_2_IDA.wiff	2	17	3860	3860	3860	3860
	34	RESULTS_SEARCH_34_PARAMETERS_PEAKLIST_rawdatafilename		G:\ABSCIEX\Triple TOF data\AGM_2_IDA.wiff	2	17	3860	3860
	35	RESULTS_SEARCH_35_PARAMETERS_PEAKLIST_rawdatafilename		G:\ABSCIEX\Triple TOF data\AGM_2_IDA.wiff	2	18	3879	3879	3879	3879
	36	RESULTS_SEARCH_36_PARAMETERS_PEAKLIST_rawdatafilename		G:\ABSCIEX\Triple TOF data\AGM_2_IDA.wiff	2	18	3879	3879
	37	RESULTS_SEARCH_37_PARAMETERS_PEAKLIST_rawdatafilename		G:\ABSCIEX\Triple TOF data\AGM_2_IDA.wiff	2	19	3848	3848	3848	3848
	38	RESULTS_SEARCH_38_PARAMETERS_PEAKLIST_rawdatafilename		G:\ABSCIEX\Triple TOF data\AGM_2_IDA.wiff	2	19	3848	3848
	39	RESULTS_SEARCH_39_PARAMETERS_PEAKLIST_rawdatafilename		G:\ABSCIEX\Triple TOF data\AGM_1_IDA.wiff	3	20	3871	3871	3871	3871	3
	40	RESULTS_SEARCH_40_PARAMETERS_PEAKLIST_rawdatafilename		G:\ABSCIEX\Triple TOF data\AGM_1_IDA.wiff	3	20	3871	3871
	41	RESULTS_SEARCH_41_PARAMETERS_PEAKLIST_rawdatafilename		G:\ABSCIEX\Triple TOF data\AGM_1_IDA.wiff	3	21	3869	3869	3869	3869
	42	RESULTS_SEARCH_42_PARAMETERS_PEAKLIST_rawdatafilename		G:\ABSCIEX\Triple TOF data\AGM_1_IDA.wiff	3	21	3869	3869
	43	RESULTS_SEARCH_43_PARAMETERS_PEAKLIST_rawdatafilename		G:\ABSCIEX\Triple TOF data\AGM_1_IDA.wiff	3	22	3860	3860	3860	3860
	44	RESULTS_SEARCH_44_PARAMETERS_PEAKLIST_rawdatafilename		G:\ABSCIEX\Triple TOF data\AGM_1_IDA.wiff	3	22	3860	3860
	45	RESULTS_SEARCH_45_PARAMETERS_PEAKLIST_rawdatafilename		G:\ABSCIEX\Triple TOF data\AGM_1_IDA.wiff	3	23	3860	3860	3860	3860
	46	RESULTS_SEARCH_46_PARAMETERS_PEAKLIST_rawdatafilename		G:\ABSCIEX\Triple TOF data\AGM_1_IDA.wiff	3	23	3860	3860
	47	RESULTS_SEARCH_47_PARAMETERS_PEAKLIST_rawdatafilename		G:\ABSCIEX\Triple TOF data\AGM_1_IDA.wiff	3	24	3860	3860	3860	3860
	48	RESULTS_SEARCH_48_PARAMETERS_PEAKLIST_rawdatafilename		G:\ABSCIEX\Triple TOF data\AGM_1_IDA.wiff	3	24	3860	3860
	49	RESULTS_SEARCH_49_PARAMETERS_PEAKLIST_rawdatafilename		G:\ABSCIEX\Triple TOF data\AGM_1_IDA.wiff	3	25	3859	3859	3859	3859
	50	RESULTS_SEARCH_50_PARAMETERS_PEAKLIST_rawdatafilename		G:\ABSCIEX\Triple TOF data\AGM_1_IDA.wiff	3	25	3859	3859
	51	RESULTS_SEARCH_51_PARAMETERS_PEAKLIST_rawdatafilename		G:\ABSCIEX\Triple TOF data\AGM_1_IDA.wiff	3	26	3860	3860	3860	3860
	52	RESULTS_SEARCH_52_PARAMETERS_PEAKLIST_rawdatafilename		G:\ABSCIEX\Triple TOF data\AGM_1_IDA.wiff	3	26	3860	3860
	53	RESULTS_SEARCH_53_PARAMETERS_PEAKLIST_rawdatafilename		G:\ABSCIEX\Triple TOF data\AGM_1_IDA.wiff	3	27	3858	3858	3858	3858
	54	RESULTS_SEARCH_54_PARAMETERS_PEAKLIST_rawdatafilename		G:\ABSCIEX\Triple TOF data\AGM_1_IDA.wiff	3	27	3858	3858
	55	RESULTS_SEARCH_55_PARAMETERS_PEAKLIST_rawdatafilename		G:\ABSCIEX\Triple TOF data\AGM_1_IDA.wiff	3	28	3849	3849	3849	3849
	56	RESULTS_SEARCH_56_PARAMETERS_PEAKLIST_rawdatafilename		G:\ABSCIEX\Triple TOF data\AGM_1_IDA.wiff	3	28	3849	3849
	57	RESULTS_SEARCH_57_PARAMETERS_PEAKLIST_rawdatafilename		G:\ABSCIEX\Triple TOF data\AGM_6_IDA.wiff	4	29	3628	3628	3628	3628	4
	58	RESULTS_SEARCH_58_PARAMETERS_PEAKLIST_rawdatafilename		G:\ABSCIEX\Triple TOF data\AGM_6_IDA.wiff	4	29	3628	3628
	59	RESULTS_SEARCH_59_PARAMETERS_PEAKLIST_rawdatafilename		G:\ABSCIEX\Triple TOF data\AGM_6_IDA.wiff	4	30	3600	3600	3600	3600
	60	RESULTS_SEARCH_60_PARAMETERS_PEAKLIST_rawdatafilename		G:\ABSCIEX\Triple TOF data\AGM_6_IDA.wiff	4	30	3600	3600
	61	RESULTS_SEARCH_61_PARAMETERS_PEAKLIST_rawdatafilename		G:\ABSCIEX\Triple TOF data\AGM_6_IDA.wiff	4	31	3620	3620	3620	3620
	62	RESULTS_SEARCH_62_PARAMETERS_PEAKLIST_rawdatafilename		G:\ABSCIEX\Triple TOF data\AGM_6_IDA.wiff	4	31	3620	3620
	63	RESULTS_SEARCH_63_PARAMETERS_PEAKLIST_rawdatafilename		G:\ABSCIEX\Triple TOF data\AGM_6_IDA.wiff	4	32	3600	3600	3600	3600
	64	RESULTS_SEARCH_64_PARAMETERS_PEAKLIST_rawdatafilename		G:\ABSCIEX\Triple TOF data\AGM_6_IDA.wiff	4	32	3600	3600
	65	RESULTS_SEARCH_65_PARAMETERS_PEAKLIST_rawdatafilename		G:\ABSCIEX\Triple TOF data\AGM_6_IDA.wiff	4	33	3620	3620	3620	3620
	66	RESULTS_SEARCH_66_PARAMETERS_PEAKLIST_rawdatafilename		G:\ABSCIEX\Triple TOF data\AGM_6_IDA.wiff	4	33	3620	3620
	67	RESULTS_SEARCH_67_PARAMETERS_PEAKLIST_rawdatafilename		G:\ABSCIEX\Triple TOF data\AGM_6_IDA.wiff	4	34	3600	3600	3600	3600
	68	RESULTS_SEARCH_68_PARAMETERS_PEAKLIST_rawdatafilename		G:\ABSCIEX\Triple TOF data\AGM_6_IDA.wiff	4	34	3600	3600
	69	RESULTS_SEARCH_69_PARAMETERS_PEAKLIST_rawdatafilename		G:\ABSCIEX\Triple TOF data\AGM_6_IDA.wiff	4	35	3620	3620	3620	3620
	70	RESULTS_SEARCH_70_PARAMETERS_PEAKLIST_rawdatafilename		G:\ABSCIEX\Triple TOF data\AGM_6_IDA.wiff	4	35	3620	3620
	71	RESULTS_SEARCH_71_PARAMETERS_PEAKLIST_rawdatafilename		G:\ABSCIEX\Triple TOF data\AGM_6_IDA.wiff	4	36	3600	3600	3600	3600
	72	RESULTS_SEARCH_72_PARAMETERS_PEAKLIST_rawdatafilename		G:\ABSCIEX\Triple TOF data\AGM_6_IDA.wiff	4	36	3600	3600
	73	RESULTS_SEARCH_73_PARAMETERS_PEAKLIST_rawdatafilename		G:\ABSCIEX\Triple TOF data\AGM_6_IDA.wiff	4	37	3622	3622	3622	3622
	74	RESULTS_SEARCH_74_PARAMETERS_PEAKLIST_rawdatafilename		G:\ABSCIEX\Triple TOF data\AGM_6_IDA.wiff	4	37	3622	3622
	75	RESULTS_SEARCH_75_PARAMETERS_PEAKLIST_rawdatafilename		G:\ABSCIEX\Triple TOF data\AGM_6_IDA.wiff	4	38	3594	3594	3594	3594
	76	RESULTS_SEARCH_76_PARAMETERS_PEAKLIST_rawdatafilename		G:\ABSCIEX\Triple TOF data\AGM_6_IDA.wiff	4	38	3594	3594
	77	RESULTS_SEARCH_77_PARAMETERS_PEAKLIST_rawdatafilename		G:\ABSCIEX\Triple TOF data\AGM_4_IDA.wiff	5	39	3872	3872	3872	3872	5
	78	RESULTS_SEARCH_78_PARAMETERS_PEAKLIST_rawdatafilename		G:\ABSCIEX\Triple TOF data\AGM_4_IDA.wiff	5	39	3872	3872
	79	RESULTS_SEARCH_79_PARAMETERS_PEAKLIST_rawdatafilename		G:\ABSCIEX\Triple TOF data\AGM_4_IDA.wiff	5	40	3880	3880	3880	3880
	80	RESULTS_SEARCH_80_PARAMETERS_PEAKLIST_rawdatafilename		G:\ABSCIEX\Triple TOF data\AGM_4_IDA.wiff	5	40	3880	3880
	81	RESULTS_SEARCH_81_PARAMETERS_PEAKLIST_rawdatafilename		G:\ABSCIEX\Triple TOF data\AGM_4_IDA.wiff	5	41	3860	3860	3860	3860
	82	RESULTS_SEARCH_82_PARAMETERS_PEAKLIST_rawdatafilename		G:\ABSCIEX\Triple TOF data\AGM_4_IDA.wiff	5	41	3860	3860
	83	RESULTS_SEARCH_83_PARAMETERS_PEAKLIST_rawdatafilename		G:\ABSCIEX\Triple TOF data\AGM_4_IDA.wiff	5	42	3880	3880	3880	3880
	84	RESULTS_SEARCH_84_PARAMETERS_PEAKLIST_rawdatafilename		G:\ABSCIEX\Triple TOF data\AGM_4_IDA.wiff	5	42	3880	3880
	85	RESULTS_SEARCH_85_PARAMETERS_PEAKLIST_rawdatafilename		G:\ABSCIEX\Triple TOF data\AGM_4_IDA.wiff	5	43	3860	3860	3860	3860
	86	RESULTS_SEARCH_86_PARAMETERS_PEAKLIST_rawdatafilename		G:\ABSCIEX\Triple TOF data\AGM_4_IDA.wiff	5	43	3860	3860
	87	RESULTS_SEARCH_87_PARAMETERS_PEAKLIST_rawdatafilename		G:\ABSCIEX\Triple TOF data\AGM_4_IDA.wiff	5	44	3880	3880	3880	3880
	88	RESULTS_SEARCH_88_PARAMETERS_PEAKLIST_rawdatafilename		G:\ABSCIEX\Triple TOF data\AGM_4_IDA.wiff	5	44	3880	3880
	89	RESULTS_SEARCH_89_PARAMETERS_PEAKLIST_rawdatafilename		G:\ABSCIEX\Triple TOF data\AGM_4_IDA.wiff	5	45	3860	3860	3860	3860
	90	RESULTS_SEARCH_90_PARAMETERS_PEAKLIST_rawdatafilename		G:\ABSCIEX\Triple TOF data\AGM_4_IDA.wiff	5	45	3860	3860
	91	RESULTS_SEARCH_91_PARAMETERS_PEAKLIST_rawdatafilename		G:\ABSCIEX\Triple TOF data\AGM_4_IDA.wiff	5	46	3870	3870	3870	3870
	92	RESULTS_SEARCH_92_PARAMETERS_PEAKLIST_rawdatafilename		G:\ABSCIEX\Triple TOF data\AGM_4_IDA.wiff	5	46	3870	3870
	93	RESULTS_SEARCH_93_PARAMETERS_PEAKLIST_rawdatafilename		G:\ABSCIEX\Triple TOF data\AGM_4_IDA.wiff	5	47	3868	3868	3868	3868
	94	RESULTS_SEARCH_94_PARAMETERS_PEAKLIST_rawdatafilename		G:\ABSCIEX\Triple TOF data\AGM_4_IDA.wiff	5	47	3868	3868
	95	RESULTS_SEARCH_95_PARAMETERS_PEAKLIST_rawdatafilename		G:\ABSCIEX\Triple TOF data\AGM_5_IDA.wiff	6	48	3839	3839	3839	3839	6
	96	RESULTS_SEARCH_96_PARAMETERS_PEAKLIST_rawdatafilename		G:\ABSCIEX\Triple TOF data\AGM_5_IDA.wiff	6	48	3839	3839
	97	RESULTS_SEARCH_97_PARAMETERS_PEAKLIST_rawdatafilename		G:\ABSCIEX\Triple TOF data\AGM_5_IDA.wiff	6	49	3840	3840	3840	3840
	98	RESULTS_SEARCH_98_PARAMETERS_PEAKLIST_rawdatafilename		G:\ABSCIEX\Triple TOF data\AGM_5_IDA.wiff	6	49	3840	3840
	99	RESULTS_SEARCH_99_PARAMETERS_PEAKLIST_rawdatafilename		G:\ABSCIEX\Triple TOF data\AGM_5_IDA.wiff	6	50	3840	3840	3840	3840
	100	RESULTS_SEARCH_100_PARAMETERS_PEAKLIST_rawdatafilename		G:\ABSCIEX\Triple TOF data\AGM_5_IDA.wiff	6	50	3840	3840
	101	RESULTS_SEARCH_101_PARAMETERS_PEAKLIST_rawdatafilename		G:\ABSCIEX\Triple TOF data\AGM_5_IDA.wiff	6	51	3840	3840	3840	3840
	102	RESULTS_SEARCH_102_PARAMETERS_PEAKLIST_rawdatafilename		G:\ABSCIEX\Triple TOF data\AGM_5_IDA.wiff	6	51	3840	3840
	103	RESULTS_SEARCH_103_PARAMETERS_PEAKLIST_rawdatafilename		G:\ABSCIEX\Triple TOF data\AGM_5_IDA.wiff	6	52	3850	3850	3850	3850
	104	RESULTS_SEARCH_104_PARAMETERS_PEAKLIST_rawdatafilename		G:\ABSCIEX\Triple TOF data\AGM_5_IDA.wiff	6	52	3850	3850
	105	RESULTS_SEARCH_105_PARAMETERS_PEAKLIST_rawdatafilename		G:\ABSCIEX\Triple TOF data\AGM_5_IDA.wiff	6	53	3840	3840	3840	3840
	106	RESULTS_SEARCH_106_PARAMETERS_PEAKLIST_rawdatafilename		G:\ABSCIEX\Triple TOF data\AGM_5_IDA.wiff	6	53	3840	3840
	107	RESULTS_SEARCH_107_PARAMETERS_PEAKLIST_rawdatafilename		G:\ABSCIEX\Triple TOF data\AGM_5_IDA.wiff	6	54	3831	3831	3831	3831
	108	RESULTS_SEARCH_108_PARAMETERS_PEAKLIST_rawdatafilename		G:\ABSCIEX\Triple TOF data\AGM_5_IDA.wiff	6	54	3831	3831
	109	RESULTS_SEARCH_109_PARAMETERS_PEAKLIST_rawdatafilename		G:\ABSCIEX\Triple TOF data\AGM_5_IDA.wiff	6	55	3827	3827	3827	3827
	110	RESULTS_SEARCH_110_PARAMETERS_PEAKLIST_rawdatafilename		G:\ABSCIEX\Triple TOF data\AGM_5_IDA.wiff	6	55	3827	3827
	111	RESULTS_SEARCH_111_PARAMETERS_PEAKLIST_rawdatafilename		G:\ABSCIEX\Triple TOF data\AGM_3_IDA.wiff	7	56	3825	3825	3825	3825	7
	112	RESULTS_SEARCH_112_PARAMETERS_PEAKLIST_rawdatafilename		G:\ABSCIEX\Triple TOF data\AGM_3_IDA.wiff	7	56	3825	3825
	113	RESULTS_SEARCH_113_PARAMETERS_PEAKLIST_rawdatafilename		G:\ABSCIEX\Triple TOF data\AGM_3_IDA.wiff	7	57	3800	3800	3800	3800
	114	RESULTS_SEARCH_114_PARAMETERS_PEAKLIST_rawdatafilename		G:\ABSCIEX\Triple TOF data\AGM_3_IDA.wiff	7	57	3800	3800
	115	RESULTS_SEARCH_115_PARAMETERS_PEAKLIST_rawdatafilename		G:\ABSCIEX\Triple TOF data\AGM_3_IDA.wiff	7	58	3820	3820	3820	3820
	116	RESULTS_SEARCH_116_PARAMETERS_PEAKLIST_rawdatafilename		G:\ABSCIEX\Triple TOF data\AGM_3_IDA.wiff	7	58	3820	3820
	117	RESULTS_SEARCH_117_PARAMETERS_PEAKLIST_rawdatafilename		G:\ABSCIEX\Triple TOF data\AGM_3_IDA.wiff	7	59	3800	3800	3800	3800
	118	RESULTS_SEARCH_118_PARAMETERS_PEAKLIST_rawdatafilename		G:\ABSCIEX\Triple TOF data\AGM_3_IDA.wiff	7	59	3800	3800
	119	RESULTS_SEARCH_119_PARAMETERS_PEAKLIST_rawdatafilename		G:\ABSCIEX\Triple TOF data\AGM_3_IDA.wiff	7	60	3820	3820	3820	3820
	120	RESULTS_SEARCH_120_PARAMETERS_PEAKLIST_rawdatafilename		G:\ABSCIEX\Triple TOF data\AGM_3_IDA.wiff	7	60	3820	3820
	121	RESULTS_SEARCH_121_PARAMETERS_PEAKLIST_rawdatafilename		G:\ABSCIEX\Triple TOF data\AGM_3_IDA.wiff	7	61	3800	3800	3800	3800
	122	RESULTS_SEARCH_122_PARAMETERS_PEAKLIST_rawdatafilename		G:\ABSCIEX\Triple TOF data\AGM_3_IDA.wiff	7	61	3800	3800
	123	RESULTS_SEARCH_123_PARAMETERS_PEAKLIST_rawdatafilename		G:\ABSCIEX\Triple TOF data\AGM_3_IDA.wiff	7	62	3820	3820	3820	3820
	124	RESULTS_SEARCH_124_PARAMETERS_PEAKLIST_rawdatafilename		G:\ABSCIEX\Triple TOF data\AGM_3_IDA.wiff	7	62	3820	3820
	125	RESULTS_SEARCH_125_PARAMETERS_PEAKLIST_rawdatafilename		G:\ABSCIEX\Triple TOF data\AGM_3_IDA.wiff	7	63	3813	3813	3813	3813
	126	RESULTS_SEARCH_126_PARAMETERS_PEAKLIST_rawdatafilename		G:\ABSCIEX\Triple TOF data\AGM_3_IDA.wiff	7	63	3813	3813
	127	RESULTS_SEARCH_127_PARAMETERS_PEAKLIST_rawdatafilename		G:\ABSCIEX\Triple TOF data\AGM_3_IDA.wiff	7	64	3792	3792	3792	3792
	128	RESULTS_SEARCH_128_PARAMETERS_PEAKLIST_rawdatafilename		G:\ABSCIEX\Triple TOF data\AGM_3_IDA.wiff	7	64	3792	3792
	129	RESULTS_SEARCH_129_PARAMETERS_PEAKLIST_rawdatafilename		G:\ABSCIEX\Triple TOF data\AGE_MIX_IDA_2.wiff	8	65	3745	3745	3745	3745	8
	130	RESULTS_SEARCH_130_PARAMETERS_PEAKLIST_rawdatafilename		G:\ABSCIEX\Triple TOF data\AGE_MIX_IDA_2.wiff	8	65	3745	3745
	131	RESULTS_SEARCH_131_PARAMETERS_PEAKLIST_rawdatafilename		G:\ABSCIEX\Triple TOF data\AGE_MIX_IDA_2.wiff	8	66	3740	3740	3740	3740
	132	RESULTS_SEARCH_132_PARAMETERS_PEAKLIST_rawdatafilename		G:\ABSCIEX\Triple TOF data\AGE_MIX_IDA_2.wiff	8	66	3740	3740
	133	RESULTS_SEARCH_133_PARAMETERS_PEAKLIST_rawdatafilename		G:\ABSCIEX\Triple TOF data\AGE_MIX_IDA_2.wiff	8	67	3740	3740	3740	3740
	134	RESULTS_SEARCH_134_PARAMETERS_PEAKLIST_rawdatafilename		G:\ABSCIEX\Triple TOF data\AGE_MIX_IDA_2.wiff	8	67	3740	3740
	135	RESULTS_SEARCH_135_PARAMETERS_PEAKLIST_rawdatafilename		G:\ABSCIEX\Triple TOF data\AGE_MIX_IDA_2.wiff	8	68	3740	3740	3740	3740
	136	RESULTS_SEARCH_136_PARAMETERS_PEAKLIST_rawdatafilename		G:\ABSCIEX\Triple TOF data\AGE_MIX_IDA_2.wiff	8	68	3740	3740
	137	RESULTS_SEARCH_137_PARAMETERS_PEAKLIST_rawdatafilename		G:\ABSCIEX\Triple TOF data\AGE_MIX_IDA_2.wiff	8	69	3740	3740	3740	3740
	138	RESULTS_SEARCH_138_PARAMETERS_PEAKLIST_rawdatafilename		G:\ABSCIEX\Triple TOF data\AGE_MIX_IDA_2.wiff	8	69	3740	3740
	139	RESULTS_SEARCH_139_PARAMETERS_PEAKLIST_rawdatafilename		G:\ABSCIEX\Triple TOF data\AGE_MIX_IDA_2.wiff	8	70	3740	3740	3740	3740
	140	RESULTS_SEARCH_140_PARAMETERS_PEAKLIST_rawdatafilename		G:\ABSCIEX\Triple TOF data\AGE_MIX_IDA_2.wiff	8	70	3740	3740
	141	RESULTS_SEARCH_141_PARAMETERS_PEAKLIST_rawdatafilename		G:\ABSCIEX\Triple TOF data\AGE_MIX_IDA_2.wiff	8	71	3740	3740	3740	3740
	142	RESULTS_SEARCH_142_PARAMETERS_PEAKLIST_rawdatafilename		G:\ABSCIEX\Triple TOF data\AGE_MIX_IDA_2.wiff	8	71	3740	3740
	143	RESULTS_SEARCH_143_PARAMETERS_PEAKLIST_rawdatafilename		G:\ABSCIEX\Triple TOF data\AGE_MIX_IDA_2.wiff	8	72	3741	3741	3741	3741
	144	RESULTS_SEARCH_144_PARAMETERS_PEAKLIST_rawdatafilename		G:\ABSCIEX\Triple TOF data\AGE_MIX_IDA_2.wiff	8	72	3741	3741
	145	RESULTS_SEARCH_145_PARAMETERS_PEAKLIST_rawdatafilename		G:\ABSCIEX\Triple TOF data\AGE_MIX_IDA_2.wiff	8	73	3719	3719	3719	3719
	146	RESULTS_SEARCH_146_PARAMETERS_PEAKLIST_rawdatafilename		G:\ABSCIEX\Triple TOF data\AGE_MIX_IDA_2.wiff	8	73	3719	3719
	147	RESULTS_SEARCH_147_PARAMETERS_PEAKLIST_rawdatafilename		G:\ABSCIEX\Triple TOF data\AGE_MIX_IDA_1.wiff	9	74	3760	3760	3760	3760	9
	148	RESULTS_SEARCH_148_PARAMETERS_PEAKLIST_rawdatafilename		G:\ABSCIEX\Triple TOF data\AGE_MIX_IDA_1.wiff	9	74	3760	3760
	149	RESULTS_SEARCH_149_PARAMETERS_PEAKLIST_rawdatafilename		G:\ABSCIEX\Triple TOF data\AGE_MIX_IDA_1.wiff	9	75	3760	3760	3760	3760
	150	RESULTS_SEARCH_150_PARAMETERS_PEAKLIST_rawdatafilename		G:\ABSCIEX\Triple TOF data\AGE_MIX_IDA_1.wiff	9	75	3760	3760
	151	RESULTS_SEARCH_151_PARAMETERS_PEAKLIST_rawdatafilename		G:\ABSCIEX\Triple TOF data\AGE_MIX_IDA_1.wiff	9	76	3760	3760	3760	3760
	152	RESULTS_SEARCH_152_PARAMETERS_PEAKLIST_rawdatafilename		G:\ABSCIEX\Triple TOF data\AGE_MIX_IDA_1.wiff	9	76	3760	3760
	153	RESULTS_SEARCH_153_PARAMETERS_PEAKLIST_rawdatafilename		G:\ABSCIEX\Triple TOF data\AGE_MIX_IDA_1.wiff	9	77	3760	3760	3760	3760
	154	RESULTS_SEARCH_154_PARAMETERS_PEAKLIST_rawdatafilename		G:\ABSCIEX\Triple TOF data\AGE_MIX_IDA_1.wiff	9	77	3760	3760
	155	RESULTS_SEARCH_155_PARAMETERS_PEAKLIST_rawdatafilename		G:\ABSCIEX\Triple TOF data\AGE_MIX_IDA_1.wiff	9	78	3760	3760	3760	3760
	156	RESULTS_SEARCH_156_PARAMETERS_PEAKLIST_rawdatafilename		G:\ABSCIEX\Triple TOF data\AGE_MIX_IDA_1.wiff	9	78	3760	3760
	157	RESULTS_SEARCH_157_PARAMETERS_PEAKLIST_rawdatafilename		G:\ABSCIEX\Triple TOF data\AGE_MIX_IDA_1.wiff	9	79	3760	3760	3760	3760
	158	RESULTS_SEARCH_158_PARAMETERS_PEAKLIST_rawdatafilename		G:\ABSCIEX\Triple TOF data\AGE_MIX_IDA_1.wiff	9	79	3760	3760
	159	RESULTS_SEARCH_159_PARAMETERS_PEAKLIST_rawdatafilename		G:\ABSCIEX\Triple TOF data\AGE_MIX_IDA_1.wiff	9	80	3760	3760	3760	3760
	160	RESULTS_SEARCH_160_PARAMETERS_PEAKLIST_rawdatafilename		G:\ABSCIEX\Triple TOF data\AGE_MIX_IDA_1.wiff	9	80	3760	3760
	161	RESULTS_SEARCH_161_PARAMETERS_PEAKLIST_rawdatafilename		G:\ABSCIEX\Triple TOF data\AGE_MIX_IDA_1.wiff	9	81	3777	3777	3777	3777
	162	RESULTS_SEARCH_162_PARAMETERS_PEAKLIST_rawdatafilename		G:\ABSCIEX\Triple TOF data\AGE_MIX_IDA_1.wiff	9	81	3777	3777
	163	RESULTS_SEARCH_163_PARAMETERS_PEAKLIST_rawdatafilename		G:\ABSCIEX\Triple TOF data\AGE_MIX_IDA_1.wiff	9	82	3735	3735	3735	3735
	164	RESULTS_SEARCH_164_PARAMETERS_PEAKLIST_rawdatafilename		G:\ABSCIEX\Triple TOF data\AGE_MIX_IDA_1.wiff	9	82	3735	3735
	165	RESULTS_SEARCH_165_PARAMETERS_PEAKLIST_rawdatafilename		G:\ABSCIEX\Triple TOF data\AGE_IDA_6.wiff	10	83	3909	3909	3909	3909	10
	166	RESULTS_SEARCH_166_PARAMETERS_PEAKLIST_rawdatafilename		G:\ABSCIEX\Triple TOF data\AGE_IDA_6.wiff	10	83	3909	3909
	167	RESULTS_SEARCH_167_PARAMETERS_PEAKLIST_rawdatafilename		G:\ABSCIEX\Triple TOF data\AGE_IDA_6.wiff	10	84	3920	3920	3920	3920
	168	RESULTS_SEARCH_168_PARAMETERS_PEAKLIST_rawdatafilename		G:\ABSCIEX\Triple TOF data\AGE_IDA_6.wiff	10	84	3920	3920
	169	RESULTS_SEARCH_169_PARAMETERS_PEAKLIST_rawdatafilename		G:\ABSCIEX\Triple TOF data\AGE_IDA_6.wiff	10	85	3900	3900	3900	3900
	170	RESULTS_SEARCH_170_PARAMETERS_PEAKLIST_rawdatafilename		G:\ABSCIEX\Triple TOF data\AGE_IDA_6.wiff	10	85	3900	3900
	171	RESULTS_SEARCH_171_PARAMETERS_PEAKLIST_rawdatafilename		G:\ABSCIEX\Triple TOF data\AGE_IDA_6.wiff	10	86	3900	3900	3900	3900
	172	RESULTS_SEARCH_172_PARAMETERS_PEAKLIST_rawdatafilename		G:\ABSCIEX\Triple TOF data\AGE_IDA_6.wiff	10	86	3900	3900
	173	RESULTS_SEARCH_173_PARAMETERS_PEAKLIST_rawdatafilename		G:\ABSCIEX\Triple TOF data\AGE_IDA_6.wiff	10	87	3920	3920	3920	3920
	174	RESULTS_SEARCH_174_PARAMETERS_PEAKLIST_rawdatafilename		G:\ABSCIEX\Triple TOF data\AGE_IDA_6.wiff	10	87	3920	3920
	175	RESULTS_SEARCH_175_PARAMETERS_PEAKLIST_rawdatafilename		G:\ABSCIEX\Triple TOF data\AGE_IDA_6.wiff	10	88	3900	3900	3900	3900
	176	RESULTS_SEARCH_176_PARAMETERS_PEAKLIST_rawdatafilename		G:\ABSCIEX\Triple TOF data\AGE_IDA_6.wiff	10	88	3900	3900
	177	RESULTS_SEARCH_177_PARAMETERS_PEAKLIST_rawdatafilename		G:\ABSCIEX\Triple TOF data\AGE_IDA_6.wiff	10	89	3917	3917	3917	3917
	178	RESULTS_SEARCH_178_PARAMETERS_PEAKLIST_rawdatafilename		G:\ABSCIEX\Triple TOF data\AGE_IDA_6.wiff	10	89	3917	3917
	179	RESULTS_SEARCH_179_PARAMETERS_PEAKLIST_rawdatafilename		G:\ABSCIEX\Triple TOF data\AGE_IDA_6.wiff	10	90	3890	3890	3890	3890
	180	RESULTS_SEARCH_180_PARAMETERS_PEAKLIST_rawdatafilename		G:\ABSCIEX\Triple TOF data\AGE_IDA_6.wiff	10	90	3890	3890
	181	RESULTS_SEARCH_181_PARAMETERS_PEAKLIST_rawdatafilename		G:\ABSCIEX\Triple TOF data\AGE_IDA_5.wiff	11	91	3805	3805	3805	3805	11
	182	RESULTS_SEARCH_182_PARAMETERS_PEAKLIST_rawdatafilename		G:\ABSCIEX\Triple TOF data\AGE_IDA_5.wiff	11	91	3805	3805
	183	RESULTS_SEARCH_183_PARAMETERS_PEAKLIST_rawdatafilename		G:\ABSCIEX\Triple TOF data\AGE_IDA_5.wiff	11	92	3820	3820	3820	3820
	184	RESULTS_SEARCH_184_PARAMETERS_PEAKLIST_rawdatafilename		G:\ABSCIEX\Triple TOF data\AGE_IDA_5.wiff	11	92	3820	3820
	185	RESULTS_SEARCH_185_PARAMETERS_PEAKLIST_rawdatafilename		G:\ABSCIEX\Triple TOF data\AGE_IDA_5.wiff	11	93	3800	3800	3800	3800
	186	RESULTS_SEARCH_186_PARAMETERS_PEAKLIST_rawdatafilename		G:\ABSCIEX\Triple TOF data\AGE_IDA_5.wiff	11	93	3800	3800
	187	RESULTS_SEARCH_187_PARAMETERS_PEAKLIST_rawdatafilename		G:\ABSCIEX\Triple TOF data\AGE_IDA_5.wiff	11	94	3807	3807	3807	3807
	188	RESULTS_SEARCH_188_PARAMETERS_PEAKLIST_rawdatafilename		G:\ABSCIEX\Triple TOF data\AGE_IDA_5.wiff	11	94	3807	3807
	189	RESULTS_SEARCH_189_PARAMETERS_PEAKLIST_rawdatafilename		G:\ABSCIEX\Triple TOF data\AGE_IDA_5.wiff	11	95	3800	3800	3800	3800
	190	RESULTS_SEARCH_190_PARAMETERS_PEAKLIST_rawdatafilename		G:\ABSCIEX\Triple TOF data\AGE_IDA_5.wiff	11	95	3800	3800
	191	RESULTS_SEARCH_191_PARAMETERS_PEAKLIST_rawdatafilename		G:\ABSCIEX\Triple TOF data\AGE_IDA_5.wiff	11	96	3800	3800	3800	3800
	192	RESULTS_SEARCH_192_PARAMETERS_PEAKLIST_rawdatafilename		G:\ABSCIEX\Triple TOF data\AGE_IDA_5.wiff	11	96	3800	3800
	193	RESULTS_SEARCH_193_PARAMETERS_PEAKLIST_rawdatafilename		G:\ABSCIEX\Triple TOF data\AGE_IDA_5.wiff	11	97	3816	3816	3816	3816
	194	RESULTS_SEARCH_194_PARAMETERS_PEAKLIST_rawdatafilename		G:\ABSCIEX\Triple TOF data\AGE_IDA_5.wiff	11	97	3816	3816
	195	RESULTS_SEARCH_195_PARAMETERS_PEAKLIST_rawdatafilename		G:\ABSCIEX\Triple TOF data\AGE_IDA_5.wiff	11	98	3785	3785	3785	3785
	196	RESULTS_SEARCH_196_PARAMETERS_PEAKLIST_rawdatafilename		G:\ABSCIEX\Triple TOF data\AGE_IDA_5.wiff	11	98	3785	3785
	197	RESULTS_SEARCH_197_PARAMETERS_PEAKLIST_rawdatafilename		G:\ABSCIEX\Triple TOF data\AGE_IDA_4.wiff	12	99	3925	3925	3925	3925	12
	198	RESULTS_SEARCH_198_PARAMETERS_PEAKLIST_rawdatafilename		G:\ABSCIEX\Triple TOF data\AGE_IDA_4.wiff	12	99	3925	3925
	199	RESULTS_SEARCH_199_PARAMETERS_PEAKLIST_rawdatafilename		G:\ABSCIEX\Triple TOF data\AGE_IDA_4.wiff	12	100	3920	3920	3920	3920
	200	RESULTS_SEARCH_200_PARAMETERS_PEAKLIST_rawdatafilename		G:\ABSCIEX\Triple TOF data\AGE_IDA_4.wiff	12	100	3920	3920
	201	RESULTS_SEARCH_201_PARAMETERS_PEAKLIST_rawdatafilename		G:\ABSCIEX\Triple TOF data\AGE_IDA_4.wiff	12	101	3920	3920	3920	3920
	202	RESULTS_SEARCH_202_PARAMETERS_PEAKLIST_rawdatafilename		G:\ABSCIEX\Triple TOF data\AGE_IDA_4.wiff	12	101	3920	3920
	203	RESULTS_SEARCH_203_PARAMETERS_PEAKLIST_rawdatafilename		G:\ABSCIEX\Triple TOF data\AGE_IDA_4.wiff	12	102	3912	3912	3912	3912
	204	RESULTS_SEARCH_204_PARAMETERS_PEAKLIST_rawdatafilename		G:\ABSCIEX\Triple TOF data\AGE_IDA_4.wiff	12	102	3912	3912
	205	RESULTS_SEARCH_205_PARAMETERS_PEAKLIST_rawdatafilename		G:\ABSCIEX\Triple TOF data\AGE_IDA_4.wiff	12	103	3920	3920	3920	3920
	206	RESULTS_SEARCH_206_PARAMETERS_PEAKLIST_rawdatafilename		G:\ABSCIEX\Triple TOF data\AGE_IDA_4.wiff	12	103	3920	3920
	207	RESULTS_SEARCH_207_PARAMETERS_PEAKLIST_rawdatafilename		G:\ABSCIEX\Triple TOF data\AGE_IDA_4.wiff	12	104	3919	3919	3919	3919
	208	RESULTS_SEARCH_208_PARAMETERS_PEAKLIST_rawdatafilename		G:\ABSCIEX\Triple TOF data\AGE_IDA_4.wiff	12	104	3919	3919
	209	RESULTS_SEARCH_209_PARAMETERS_PEAKLIST_rawdatafilename		G:\ABSCIEX\Triple TOF data\AGE_IDA_4.wiff	12	105	3899	3899	3899	3899
	210	RESULTS_SEARCH_210_PARAMETERS_PEAKLIST_rawdatafilename		G:\ABSCIEX\Triple TOF data\AGE_IDA_4.wiff	12	105	3899	3899
	211	RESULTS_SEARCH_211_PARAMETERS_PEAKLIST_rawdatafilename		G:\ABSCIEX\Triple TOF data\AGE_IDA_3.wiff	13	106	3855	3855	3855	3855	13
	212	RESULTS_SEARCH_212_PARAMETERS_PEAKLIST_rawdatafilename		G:\ABSCIEX\Triple TOF data\AGE_IDA_3.wiff	13	106	3855	3855
	213	RESULTS_SEARCH_213_PARAMETERS_PEAKLIST_rawdatafilename		G:\ABSCIEX\Triple TOF data\AGE_IDA_3.wiff	13	107	3820	3820	3820	3820
	214	RESULTS_SEARCH_214_PARAMETERS_PEAKLIST_rawdatafilename		G:\ABSCIEX\Triple TOF data\AGE_IDA_3.wiff	13	107	3820	3820
	215	RESULTS_SEARCH_215_PARAMETERS_PEAKLIST_rawdatafilename		G:\ABSCIEX\Triple TOF data\AGE_IDA_3.wiff	13	108	3840	3840	3840	3840
	216	RESULTS_SEARCH_216_PARAMETERS_PEAKLIST_rawdatafilename		G:\ABSCIEX\Triple TOF data\AGE_IDA_3.wiff	13	108	3840	3840
	217	RESULTS_SEARCH_217_PARAMETERS_PEAKLIST_rawdatafilename		G:\ABSCIEX\Triple TOF data\AGE_IDA_3.wiff	13	109	3839	3839	3839	3839
	218	RESULTS_SEARCH_218_PARAMETERS_PEAKLIST_rawdatafilename		G:\ABSCIEX\Triple TOF data\AGE_IDA_3.wiff	13	109	3839	3839
	219	RESULTS_SEARCH_219_PARAMETERS_PEAKLIST_rawdatafilename		G:\ABSCIEX\Triple TOF data\AGE_IDA_3.wiff	13	110	3840	3840	3840	3840
	220	RESULTS_SEARCH_220_PARAMETERS_PEAKLIST_rawdatafilename		G:\ABSCIEX\Triple TOF data\AGE_IDA_3.wiff	13	110	3840	3840
	221	RESULTS_SEARCH_221_PARAMETERS_PEAKLIST_rawdatafilename		G:\ABSCIEX\Triple TOF data\AGE_IDA_3.wiff	13	111	3840	3840	3840	3840
	222	RESULTS_SEARCH_222_PARAMETERS_PEAKLIST_rawdatafilename		G:\ABSCIEX\Triple TOF data\AGE_IDA_3.wiff	13	111	3840	3840
	223	RESULTS_SEARCH_223_PARAMETERS_PEAKLIST_rawdatafilename		G:\ABSCIEX\Triple TOF data\AGE_IDA_3.wiff	13	112	3834	3834	3834	3834
	224	RESULTS_SEARCH_224_PARAMETERS_PEAKLIST_rawdatafilename		G:\ABSCIEX\Triple TOF data\AGE_IDA_3.wiff	13	112	3834	3834
	225	RESULTS_SEARCH_225_PARAMETERS_PEAKLIST_rawdatafilename		G:\ABSCIEX\Triple TOF data\AGE_IDA_3.wiff	13	113	3825	3825	3825	3825
	226	RESULTS_SEARCH_226_PARAMETERS_PEAKLIST_rawdatafilename		G:\ABSCIEX\Triple TOF data\AGE_IDA_3.wiff	13	113	3825	3825
	227	RESULTS_SEARCH_227_PARAMETERS_PEAKLIST_rawdatafilename		G:\ABSCIEX\Triple TOF data\AGE_IDA_2.wiff	14	114	3764	3764	3764	3764	14
	228	RESULTS_SEARCH_228_PARAMETERS_PEAKLIST_rawdatafilename		G:\ABSCIEX\Triple TOF data\AGE_IDA_2.wiff	14	114	3764	3764
	229	RESULTS_SEARCH_229_PARAMETERS_PEAKLIST_rawdatafilename		G:\ABSCIEX\Triple TOF data\AGE_IDA_2.wiff	14	115	3740	3740	3740	3740
	230	RESULTS_SEARCH_230_PARAMETERS_PEAKLIST_rawdatafilename		G:\ABSCIEX\Triple TOF data\AGE_IDA_2.wiff	14	115	3740	3740
	231	RESULTS_SEARCH_231_PARAMETERS_PEAKLIST_rawdatafilename		G:\ABSCIEX\Triple TOF data\AGE_IDA_2.wiff	14	116	3740	3740	3740	3740
	232	RESULTS_SEARCH_232_PARAMETERS_PEAKLIST_rawdatafilename		G:\ABSCIEX\Triple TOF data\AGE_IDA_2.wiff	14	116	3740	3740
	233	RESULTS_SEARCH_233_PARAMETERS_PEAKLIST_rawdatafilename		G:\ABSCIEX\Triple TOF data\AGE_IDA_2.wiff	14	117	3760	3760	3760	3760
	234	RESULTS_SEARCH_234_PARAMETERS_PEAKLIST_rawdatafilename		G:\ABSCIEX\Triple TOF data\AGE_IDA_2.wiff	14	117	3760	3760
	235	RESULTS_SEARCH_235_PARAMETERS_PEAKLIST_rawdatafilename		G:\ABSCIEX\Triple TOF data\AGE_IDA_2.wiff	14	118	3737	3737	3737	3737
	236	RESULTS_SEARCH_236_PARAMETERS_PEAKLIST_rawdatafilename		G:\ABSCIEX\Triple TOF data\AGE_IDA_2.wiff	14	118	3737	3737
	237	RESULTS_SEARCH_237_PARAMETERS_PEAKLIST_rawdatafilename		G:\ABSCIEX\Triple TOF data\AGE_IDA_2.wiff	14	119	3760	3760	3760	3760
	238	RESULTS_SEARCH_238_PARAMETERS_PEAKLIST_rawdatafilename		G:\ABSCIEX\Triple TOF data\AGE_IDA_2.wiff	14	119	3760	3760
	239	RESULTS_SEARCH_239_PARAMETERS_PEAKLIST_rawdatafilename		G:\ABSCIEX\Triple TOF data\AGE_IDA_2.wiff	14	120	3740	3740	3740	3740
	240	RESULTS_SEARCH_240_PARAMETERS_PEAKLIST_rawdatafilename		G:\ABSCIEX\Triple TOF data\AGE_IDA_2.wiff	14	120	3740	3740
	241	RESULTS_SEARCH_241_PARAMETERS_PEAKLIST_rawdatafilename		G:\ABSCIEX\Triple TOF data\AGE_IDA_2.wiff	14	121	3748	3748	3748	3748
	242	RESULTS_SEARCH_242_PARAMETERS_PEAKLIST_rawdatafilename		G:\ABSCIEX\Triple TOF data\AGE_IDA_2.wiff	14	121	3748	3748
	243	RESULTS_SEARCH_243_PARAMETERS_PEAKLIST_rawdatafilename		G:\ABSCIEX\Triple TOF data\AGE_IDA_2.wiff	14	122	3727	3727	3727	3727
	244	RESULTS_SEARCH_244_PARAMETERS_PEAKLIST_rawdatafilename		G:\ABSCIEX\Triple TOF data\AGE_IDA_2.wiff	14	122	3727	3727
	245	RESULTS_SEARCH_245_PARAMETERS_PEAKLIST_rawdatafilename		G:\ABSCIEX\Triple TOF data\AGE_IDA_1.wiff	15	123	3912	3912	3912	3912	15
	246	RESULTS_SEARCH_246_PARAMETERS_PEAKLIST_rawdatafilename		G:\ABSCIEX\Triple TOF data\AGE_IDA_1.wiff	15	123	3912	3912
	247	RESULTS_SEARCH_247_PARAMETERS_PEAKLIST_rawdatafilename		G:\ABSCIEX\Triple TOF data\AGE_IDA_1.wiff	15	124	3879	3879	3879	3879
	248	RESULTS_SEARCH_248_PARAMETERS_PEAKLIST_rawdatafilename		G:\ABSCIEX\Triple TOF data\AGE_IDA_1.wiff	15	124	3879	3879
	249	RESULTS_SEARCH_249_PARAMETERS_PEAKLIST_rawdatafilename		G:\ABSCIEX\Triple TOF data\AGE_IDA_1.wiff	15	125	3900	3900	3900	3900
	250	RESULTS_SEARCH_250_PARAMETERS_PEAKLIST_rawdatafilename		G:\ABSCIEX\Triple TOF data\AGE_IDA_1.wiff	15	125	3900	3900
	251	RESULTS_SEARCH_251_PARAMETERS_PEAKLIST_rawdatafilename		G:\ABSCIEX\Triple TOF data\AGE_IDA_1.wiff	15	126	3900	3900	3900	3900
	252	RESULTS_SEARCH_252_PARAMETERS_PEAKLIST_rawdatafilename		G:\ABSCIEX\Triple TOF data\AGE_IDA_1.wiff	15	126	3900	3900
	253	RESULTS_SEARCH_253_PARAMETERS_PEAKLIST_rawdatafilename		G:\ABSCIEX\Triple TOF data\AGE_IDA_1.wiff	15	127	3900	3900	3900	3900
	254	RESULTS_SEARCH_254_PARAMETERS_PEAKLIST_rawdatafilename		G:\ABSCIEX\Triple TOF data\AGE_IDA_1.wiff	15	127	3900	3900
	255	RESULTS_SEARCH_255_PARAMETERS_PEAKLIST_rawdatafilename		G:\ABSCIEX\Triple TOF data\AGE_IDA_1.wiff	15	128	3880	3880	3880	3880
	256	RESULTS_SEARCH_256_PARAMETERS_PEAKLIST_rawdatafilename		G:\ABSCIEX\Triple TOF data\AGE_IDA_1.wiff	15	128	3880	3880
	257	RESULTS_SEARCH_257_PARAMETERS_PEAKLIST_rawdatafilename		G:\ABSCIEX\Triple TOF data\AGE_IDA_1.wiff	15	129	3900	3900	3900	3900
	258	RESULTS_SEARCH_258_PARAMETERS_PEAKLIST_rawdatafilename		G:\ABSCIEX\Triple TOF data\AGE_IDA_1.wiff	15	129	3900	3900
	259	RESULTS_SEARCH_259_PARAMETERS_PEAKLIST_rawdatafilename		G:\ABSCIEX\Triple TOF data\AGE_IDA_1.wiff	15	130	3906	3906	3906	3906
	260	RESULTS_SEARCH_260_PARAMETERS_PEAKLIST_rawdatafilename		G:\ABSCIEX\Triple TOF data\AGE_IDA_1.wiff	15	130	3906	3906
	261	RESULTS_SEARCH_261_PARAMETERS_PEAKLIST_rawdatafilename		G:\ABSCIEX\Triple TOF data\AGE_IDA_1.wiff	15	131	3876	3876	3876	3876
	262	RESULTS_SEARCH_262_PARAMETERS_PEAKLIST_rawdatafilename		G:\ABSCIEX\Triple TOF data\AGE_IDA_1.wiff	15	131	3876	3876
	263	RESULTS_SEARCH_263_PARAMETERS_PEAKLIST_rawdatafilename		G:\ABSCIEX\Triple TOF data\GM_MIX_IDA_2.wiff	16	132	3805	3805	3805	3805	16
	264	RESULTS_SEARCH_264_PARAMETERS_PEAKLIST_rawdatafilename		G:\ABSCIEX\Triple TOF data\GM_MIX_IDA_2.wiff	16	132	3805	3805
	265	RESULTS_SEARCH_265_PARAMETERS_PEAKLIST_rawdatafilename		G:\ABSCIEX\Triple TOF data\GM_MIX_IDA_2.wiff	16	133	3800	3800	3800	3800
	266	RESULTS_SEARCH_266_PARAMETERS_PEAKLIST_rawdatafilename		G:\ABSCIEX\Triple TOF data\GM_MIX_IDA_2.wiff	16	133	3800	3800
	267	RESULTS_SEARCH_267_PARAMETERS_PEAKLIST_rawdatafilename		G:\ABSCIEX\Triple TOF data\GM_MIX_IDA_2.wiff	16	134	3780	3780	3780	3780
	268	RESULTS_SEARCH_268_PARAMETERS_PEAKLIST_rawdatafilename		G:\ABSCIEX\Triple TOF data\GM_MIX_IDA_2.wiff	16	134	3780	3780
	269	RESULTS_SEARCH_269_PARAMETERS_PEAKLIST_rawdatafilename		G:\ABSCIEX\Triple TOF data\GM_MIX_IDA_2.wiff	16	135	3800	3800	3800	3800
	270	RESULTS_SEARCH_270_PARAMETERS_PEAKLIST_rawdatafilename		G:\ABSCIEX\Triple TOF data\GM_MIX_IDA_2.wiff	16	135	3800	3800
	271	RESULTS_SEARCH_271_PARAMETERS_PEAKLIST_rawdatafilename		G:\ABSCIEX\Triple TOF data\GM_MIX_IDA_2.wiff	16	136	3788	3788	3788	3788
	272	RESULTS_SEARCH_272_PARAMETERS_PEAKLIST_rawdatafilename		G:\ABSCIEX\Triple TOF data\GM_MIX_IDA_2.wiff	16	136	3788	3788
	273	RESULTS_SEARCH_273_PARAMETERS_PEAKLIST_rawdatafilename		G:\ABSCIEX\Triple TOF data\GM_MIX_IDA_2.wiff	16	137	3800	3800	3800	3800
	274	RESULTS_SEARCH_274_PARAMETERS_PEAKLIST_rawdatafilename		G:\ABSCIEX\Triple TOF data\GM_MIX_IDA_2.wiff	16	137	3800	3800
	275	RESULTS_SEARCH_275_PARAMETERS_PEAKLIST_rawdatafilename		G:\ABSCIEX\Triple TOF data\GM_MIX_IDA_2.wiff	16	138	3803	3803	3803	3803
	276	RESULTS_SEARCH_276_PARAMETERS_PEAKLIST_rawdatafilename		G:\ABSCIEX\Triple TOF data\GM_MIX_IDA_2.wiff	16	138	3803	3803
	277	RESULTS_SEARCH_277_PARAMETERS_PEAKLIST_rawdatafilename		G:\ABSCIEX\Triple TOF data\GM_MIX_IDA_2.wiff	16	139	3772	3772	3772	3772
	278	RESULTS_SEARCH_278_PARAMETERS_PEAKLIST_rawdatafilename		G:\ABSCIEX\Triple TOF data\GM_MIX_IDA_2.wiff	16	139	3772	3772
	279	RESULTS_SEARCH_279_PARAMETERS_PEAKLIST_rawdatafilename		G:\ABSCIEX\Triple TOF data\GM_MIX_IDA_1.wiff	17	140	3818	3818	3818	3818	17
	280	RESULTS_SEARCH_280_PARAMETERS_PEAKLIST_rawdatafilename		G:\ABSCIEX\Triple TOF data\GM_MIX_IDA_1.wiff	17	140	3818	3818
	281	RESULTS_SEARCH_281_PARAMETERS_PEAKLIST_rawdatafilename		G:\ABSCIEX\Triple TOF data\GM_MIX_IDA_1.wiff	17	141	3819	3819	3819	3819
	282	RESULTS_SEARCH_282_PARAMETERS_PEAKLIST_rawdatafilename		G:\ABSCIEX\Triple TOF data\GM_MIX_IDA_1.wiff	17	141	3819	3819
	283	RESULTS_SEARCH_283_PARAMETERS_PEAKLIST_rawdatafilename		G:\ABSCIEX\Triple TOF data\GM_MIX_IDA_1.wiff	17	142	3820	3820	3820	3820
	284	RESULTS_SEARCH_284_PARAMETERS_PEAKLIST_rawdatafilename		G:\ABSCIEX\Triple TOF data\GM_MIX_IDA_1.wiff	17	142	3820	3820
	285	RESULTS_SEARCH_285_PARAMETERS_PEAKLIST_rawdatafilename		G:\ABSCIEX\Triple TOF data\GM_MIX_IDA_1.wiff	17	143	3807	3807	3807	3807
	286	RESULTS_SEARCH_286_PARAMETERS_PEAKLIST_rawdatafilename		G:\ABSCIEX\Triple TOF data\GM_MIX_IDA_1.wiff	17	143	3807	3807
	287	RESULTS_SEARCH_287_PARAMETERS_PEAKLIST_rawdatafilename		G:\ABSCIEX\Triple TOF data\GM_MIX_IDA_1.wiff	17	144	3828	3828	3828	3828
	288	RESULTS_SEARCH_288_PARAMETERS_PEAKLIST_rawdatafilename		G:\ABSCIEX\Triple TOF data\GM_MIX_IDA_1.wiff	17	144	3828	3828
	289	RESULTS_SEARCH_289_PARAMETERS_PEAKLIST_rawdatafilename		G:\ABSCIEX\Triple TOF data\GM_MIX_IDA_1.wiff	17	145	3800	3800	3800	3800
	290	RESULTS_SEARCH_290_PARAMETERS_PEAKLIST_rawdatafilename		G:\ABSCIEX\Triple TOF data\GM_MIX_IDA_1.wiff	17	145	3800	3800
	291	RESULTS_SEARCH_291_PARAMETERS_PEAKLIST_rawdatafilename		G:\ABSCIEX\Triple TOF data\GM_MIX_IDA_1.wiff	17	146	3828	3828	3828	3828
	292	RESULTS_SEARCH_292_PARAMETERS_PEAKLIST_rawdatafilename		G:\ABSCIEX\Triple TOF data\GM_MIX_IDA_1.wiff	17	146	3828	3828
	293	RESULTS_SEARCH_293_PARAMETERS_PEAKLIST_rawdatafilename		G:\ABSCIEX\Triple TOF data\GM_MIX_IDA_1.wiff	17	147	3794	3794	3794	3794
	294	RESULTS_SEARCH_294_PARAMETERS_PEAKLIST_rawdatafilename		G:\ABSCIEX\Triple TOF data\GM_MIX_IDA_1.wiff	17	147	3794	3794
	295	RESULTS_SEARCH_295_PARAMETERS_PEAKLIST_rawdatafilename		G:\ABSCIEX\Triple TOF data\F1_IDA_1.wiff	18	148	2429	2429	2429	2429	18
	296	RESULTS_SEARCH_296_PARAMETERS_PEAKLIST_rawdatafilename		G:\ABSCIEX\Triple TOF data\F1_IDA_1.wiff	18	148	2429	2429
	297	RESULTS_SEARCH_297_PARAMETERS_PEAKLIST_rawdatafilename		G:\ABSCIEX\Triple TOF data\F1_IDA_1.wiff	18	149	2416	2416	2416	2416
	298	RESULTS_SEARCH_298_PARAMETERS_PEAKLIST_rawdatafilename		G:\ABSCIEX\Triple TOF data\F1_IDA_1.wiff	18	149	2416	2416
	299	RESULTS_SEARCH_299_PARAMETERS_PEAKLIST_rawdatafilename		G:\ABSCIEX\Triple TOF data\F2_IDA_1.wiff	19	150	2436	2436	2436	2436	19
	300	RESULTS_SEARCH_300_PARAMETERS_PEAKLIST_rawdatafilename		G:\ABSCIEX\Triple TOF data\F2_IDA_1.wiff	19	150	2436	2436
	301	RESULTS_SEARCH_301_PARAMETERS_PEAKLIST_rawdatafilename		G:\ABSCIEX\Triple TOF data\F2_IDA_1.wiff	19	151	2435	2435	2435	2435
	302	RESULTS_SEARCH_302_PARAMETERS_PEAKLIST_rawdatafilename		G:\ABSCIEX\Triple TOF data\F2_IDA_1.wiff	19	151	2435	2435
	303	RESULTS_SEARCH_303_PARAMETERS_PEAKLIST_rawdatafilename		G:\ABSCIEX\Triple TOF data\GM_IDA_6.wiff	20	152	3809	3809	3809	3809	20
	304	RESULTS_SEARCH_304_PARAMETERS_PEAKLIST_rawdatafilename		G:\ABSCIEX\Triple TOF data\GM_IDA_6.wiff	20	152	3809	3809
	305	RESULTS_SEARCH_305_PARAMETERS_PEAKLIST_rawdatafilename		G:\ABSCIEX\Triple TOF data\GM_IDA_6.wiff	20	153	3800	3800	3800	3800
	306	RESULTS_SEARCH_306_PARAMETERS_PEAKLIST_rawdatafilename		G:\ABSCIEX\Triple TOF data\GM_IDA_6.wiff	20	153	3800	3800
	307	RESULTS_SEARCH_307_PARAMETERS_PEAKLIST_rawdatafilename		G:\ABSCIEX\Triple TOF data\GM_IDA_6.wiff	20	154	3780	3780	3780	3780
	308	RESULTS_SEARCH_308_PARAMETERS_PEAKLIST_rawdatafilename		G:\ABSCIEX\Triple TOF data\GM_IDA_6.wiff	20	154	3780	3780
	309	RESULTS_SEARCH_309_PARAMETERS_PEAKLIST_rawdatafilename		G:\ABSCIEX\Triple TOF data\GM_IDA_6.wiff	20	155	3793	3793	3793	3793
	310	RESULTS_SEARCH_310_PARAMETERS_PEAKLIST_rawdatafilename		G:\ABSCIEX\Triple TOF data\GM_IDA_6.wiff	20	155	3793	3793
	311	RESULTS_SEARCH_311_PARAMETERS_PEAKLIST_rawdatafilename		G:\ABSCIEX\Triple TOF data\GM_IDA_6.wiff	20	156	3800	3800	3800	3800
	312	RESULTS_SEARCH_312_PARAMETERS_PEAKLIST_rawdatafilename		G:\ABSCIEX\Triple TOF data\GM_IDA_6.wiff	20	156	3800	3800
	313	RESULTS_SEARCH_313_PARAMETERS_PEAKLIST_rawdatafilename		G:\ABSCIEX\Triple TOF data\GM_IDA_6.wiff	20	157	3800	3800	3800	3800
	314	RESULTS_SEARCH_314_PARAMETERS_PEAKLIST_rawdatafilename		G:\ABSCIEX\Triple TOF data\GM_IDA_6.wiff	20	157	3800	3800
	315	RESULTS_SEARCH_315_PARAMETERS_PEAKLIST_rawdatafilename		G:\ABSCIEX\Triple TOF data\GM_IDA_6.wiff	20	158	3791	3791	3791	3791
	316	RESULTS_SEARCH_316_PARAMETERS_PEAKLIST_rawdatafilename		G:\ABSCIEX\Triple TOF data\GM_IDA_6.wiff	20	158	3791	3791
	317	RESULTS_SEARCH_317_PARAMETERS_PEAKLIST_rawdatafilename		G:\ABSCIEX\Triple TOF data\GM_IDA_6.wiff	20	159	3782	3782	3782	3782
	318	RESULTS_SEARCH_318_PARAMETERS_PEAKLIST_rawdatafilename		G:\ABSCIEX\Triple TOF data\GM_IDA_6.wiff	20	159	3782	3782
	319	RESULTS_SEARCH_319_PARAMETERS_PEAKLIST_rawdatafilename		G:\ABSCIEX\Triple TOF data\GM_IDA_5.wiff	21	160	3762	3762	3762	3762	21
	320	RESULTS_SEARCH_320_PARAMETERS_PEAKLIST_rawdatafilename		G:\ABSCIEX\Triple TOF data\GM_IDA_5.wiff	21	160	3762	3762
	321	RESULTS_SEARCH_321_PARAMETERS_PEAKLIST_rawdatafilename		G:\ABSCIEX\Triple TOF data\GM_IDA_5.wiff	21	161	3765	3765	3765	3765
	322	RESULTS_SEARCH_322_PARAMETERS_PEAKLIST_rawdatafilename		G:\ABSCIEX\Triple TOF data\GM_IDA_5.wiff	21	161	3765	3765
	323	RESULTS_SEARCH_323_PARAMETERS_PEAKLIST_rawdatafilename		G:\ABSCIEX\Triple TOF data\GM_IDA_5.wiff	21	162	3760	3760	3760	3760
	324	RESULTS_SEARCH_324_PARAMETERS_PEAKLIST_rawdatafilename		G:\ABSCIEX\Triple TOF data\GM_IDA_5.wiff	21	162	3760	3760
	325	RESULTS_SEARCH_325_PARAMETERS_PEAKLIST_rawdatafilename		G:\ABSCIEX\Triple TOF data\GM_IDA_5.wiff	21	163	3760	3760	3760	3760
	326	RESULTS_SEARCH_326_PARAMETERS_PEAKLIST_rawdatafilename		G:\ABSCIEX\Triple TOF data\GM_IDA_5.wiff	21	163	3760	3760
	327	RESULTS_SEARCH_327_PARAMETERS_PEAKLIST_rawdatafilename		G:\ABSCIEX\Triple TOF data\GM_IDA_5.wiff	21	164	3770	3770	3770	3770
	328	RESULTS_SEARCH_328_PARAMETERS_PEAKLIST_rawdatafilename		G:\ABSCIEX\Triple TOF data\GM_IDA_5.wiff	21	164	3770	3770
	329	RESULTS_SEARCH_329_PARAMETERS_PEAKLIST_rawdatafilename		G:\ABSCIEX\Triple TOF data\GM_IDA_5.wiff	21	165	3760	3760	3760	3760
	330	RESULTS_SEARCH_330_PARAMETERS_PEAKLIST_rawdatafilename		G:\ABSCIEX\Triple TOF data\GM_IDA_5.wiff	21	165	3760	3760
	331	RESULTS_SEARCH_331_PARAMETERS_PEAKLIST_rawdatafilename		G:\ABSCIEX\Triple TOF data\GM_IDA_5.wiff	21	166	3759	3759	3759	3759
	332	RESULTS_SEARCH_332_PARAMETERS_PEAKLIST_rawdatafilename		G:\ABSCIEX\Triple TOF data\GM_IDA_5.wiff	21	166	3759	3759
	333	RESULTS_SEARCH_333_PARAMETERS_PEAKLIST_rawdatafilename		G:\ABSCIEX\Triple TOF data\GM_IDA_5.wiff	21	167	3764	3764	3764	3764
	334	RESULTS_SEARCH_334_PARAMETERS_PEAKLIST_rawdatafilename		G:\ABSCIEX\Triple TOF data\GM_IDA_5.wiff	21	167	3764	3764
	335	RESULTS_SEARCH_335_PARAMETERS_PEAKLIST_rawdatafilename		G:\ABSCIEX\Triple TOF data\GM_IDA_5.wiff	21	168	3741	3741	3741	3741
	336	RESULTS_SEARCH_336_PARAMETERS_PEAKLIST_rawdatafilename		G:\ABSCIEX\Triple TOF data\GM_IDA_5.wiff	21	168	3741	3741
	337	RESULTS_SEARCH_337_PARAMETERS_PEAKLIST_rawdatafilename		G:\ABSCIEX\Triple TOF data\GE_IDA_MIX_2.wiff	22	169	3843	3843	3843	3843	22
	338	RESULTS_SEARCH_338_PARAMETERS_PEAKLIST_rawdatafilename		G:\ABSCIEX\Triple TOF data\GE_IDA_MIX_2.wiff	22	169	3843	3843
	339	RESULTS_SEARCH_339_PARAMETERS_PEAKLIST_rawdatafilename		G:\ABSCIEX\Triple TOF data\GE_IDA_MIX_2.wiff	22	170	3820	3820	3820	3820
	340	RESULTS_SEARCH_340_PARAMETERS_PEAKLIST_rawdatafilename		G:\ABSCIEX\Triple TOF data\GE_IDA_MIX_2.wiff	22	170	3820	3820
	341	RESULTS_SEARCH_341_PARAMETERS_PEAKLIST_rawdatafilename		G:\ABSCIEX\Triple TOF data\GE_IDA_MIX_2.wiff	22	171	3840	3840	3840	3840
	342	RESULTS_SEARCH_342_PARAMETERS_PEAKLIST_rawdatafilename		G:\ABSCIEX\Triple TOF data\GE_IDA_MIX_2.wiff	22	171	3840	3840
	343	RESULTS_SEARCH_343_PARAMETERS_PEAKLIST_rawdatafilename		G:\ABSCIEX\Triple TOF data\GE_IDA_MIX_2.wiff	22	172	3820	3820	3820	3820
	344	RESULTS_SEARCH_344_PARAMETERS_PEAKLIST_rawdatafilename		G:\ABSCIEX\Triple TOF data\GE_IDA_MIX_2.wiff	22	172	3820	3820
	345	RESULTS_SEARCH_345_PARAMETERS_PEAKLIST_rawdatafilename		G:\ABSCIEX\Triple TOF data\GE_IDA_MIX_2.wiff	22	173	3824	3824	3824	3824
	346	RESULTS_SEARCH_346_PARAMETERS_PEAKLIST_rawdatafilename		G:\ABSCIEX\Triple TOF data\GE_IDA_MIX_2.wiff	22	173	3824	3824
	347	RESULTS_SEARCH_347_PARAMETERS_PEAKLIST_rawdatafilename		G:\ABSCIEX\Triple TOF data\GE_IDA_MIX_2.wiff	22	174	3840	3840	3840	3840
	348	RESULTS_SEARCH_348_PARAMETERS_PEAKLIST_rawdatafilename		G:\ABSCIEX\Triple TOF data\GE_IDA_MIX_2.wiff	22	174	3840	3840
	349	RESULTS_SEARCH_349_PARAMETERS_PEAKLIST_rawdatafilename		G:\ABSCIEX\Triple TOF data\GE_IDA_MIX_2.wiff	22	175	3817	3817	3817	3817
	350	RESULTS_SEARCH_350_PARAMETERS_PEAKLIST_rawdatafilename		G:\ABSCIEX\Triple TOF data\GE_IDA_MIX_2.wiff	22	175	3817	3817
	351	RESULTS_SEARCH_351_PARAMETERS_PEAKLIST_rawdatafilename		G:\ABSCIEX\Triple TOF data\GE_IDA_MIX_2.wiff	22	176	3827	3827	3827	3827
	352	RESULTS_SEARCH_352_PARAMETERS_PEAKLIST_rawdatafilename		G:\ABSCIEX\Triple TOF data\GE_IDA_MIX_2.wiff	22	176	3827	3827
	353	RESULTS_SEARCH_353_PARAMETERS_PEAKLIST_rawdatafilename		G:\ABSCIEX\Triple TOF data\GE_IDA_MIX_1.wiff	23	177	3844	3844	3844	3844	23
	354	RESULTS_SEARCH_354_PARAMETERS_PEAKLIST_rawdatafilename		G:\ABSCIEX\Triple TOF data\GE_IDA_MIX_1.wiff	23	177	3844	3844
	355	RESULTS_SEARCH_355_PARAMETERS_PEAKLIST_rawdatafilename		G:\ABSCIEX\Triple TOF data\GE_IDA_MIX_1.wiff	23	178	3840	3840	3840	3840
	356	RESULTS_SEARCH_356_PARAMETERS_PEAKLIST_rawdatafilename		G:\ABSCIEX\Triple TOF data\GE_IDA_MIX_1.wiff	23	178	3840	3840
	357	RESULTS_SEARCH_357_PARAMETERS_PEAKLIST_rawdatafilename		G:\ABSCIEX\Triple TOF data\GE_IDA_MIX_1.wiff	23	179	3840	3840	3840	3840
	358	RESULTS_SEARCH_358_PARAMETERS_PEAKLIST_rawdatafilename		G:\ABSCIEX\Triple TOF data\GE_IDA_MIX_1.wiff	23	179	3840	3840
	359	RESULTS_SEARCH_359_PARAMETERS_PEAKLIST_rawdatafilename		G:\ABSCIEX\Triple TOF data\GE_IDA_MIX_1.wiff	23	180	3840	3840	3840	3840
	360	RESULTS_SEARCH_360_PARAMETERS_PEAKLIST_rawdatafilename		G:\ABSCIEX\Triple TOF data\GE_IDA_MIX_1.wiff	23	180	3840	3840
	361	RESULTS_SEARCH_361_PARAMETERS_PEAKLIST_rawdatafilename		G:\ABSCIEX\Triple TOF data\GE_IDA_MIX_1.wiff	23	181	3823	3823	3823	3823
	362	RESULTS_SEARCH_362_PARAMETERS_PEAKLIST_rawdatafilename		G:\ABSCIEX\Triple TOF data\GE_IDA_MIX_1.wiff	23	181	3823	3823
	363	RESULTS_SEARCH_363_PARAMETERS_PEAKLIST_rawdatafilename		G:\ABSCIEX\Triple TOF data\GE_IDA_MIX_1.wiff	23	182	3840	3840	3840	3840
	364	RESULTS_SEARCH_364_PARAMETERS_PEAKLIST_rawdatafilename		G:\ABSCIEX\Triple TOF data\GE_IDA_MIX_1.wiff	23	182	3840	3840
	365	RESULTS_SEARCH_365_PARAMETERS_PEAKLIST_rawdatafilename		G:\ABSCIEX\Triple TOF data\GE_IDA_MIX_1.wiff	23	183	3846	3846	3846	3846
	366	RESULTS_SEARCH_366_PARAMETERS_PEAKLIST_rawdatafilename		G:\ABSCIEX\Triple TOF data\GE_IDA_MIX_1.wiff	23	183	3846	3846
	367	RESULTS_SEARCH_367_PARAMETERS_PEAKLIST_rawdatafilename		G:\ABSCIEX\Triple TOF data\GE_IDA_MIX_1.wiff	23	184	3817	3817	3817	3817
	368	RESULTS_SEARCH_368_PARAMETERS_PEAKLIST_rawdatafilename		G:\ABSCIEX\Triple TOF data\GE_IDA_MIX_1.wiff	23	184	3817	3817
	369	RESULTS_SEARCH_369_PARAMETERS_PEAKLIST_rawdatafilename		G:\ABSCIEX\Triple TOF data\GM_IDA_4.wiff	24	185	3528	3528	3528	3528	24
	370	RESULTS_SEARCH_370_PARAMETERS_PEAKLIST_rawdatafilename		G:\ABSCIEX\Triple TOF data\GM_IDA_4.wiff	24	185	3528	3528
	371	RESULTS_SEARCH_371_PARAMETERS_PEAKLIST_rawdatafilename		G:\ABSCIEX\Triple TOF data\GM_IDA_4.wiff	24	186	3520	3520	3520	3520
	372	RESULTS_SEARCH_372_PARAMETERS_PEAKLIST_rawdatafilename		G:\ABSCIEX\Triple TOF data\GM_IDA_4.wiff	24	186	3520	3520
	373	RESULTS_SEARCH_373_PARAMETERS_PEAKLIST_rawdatafilename		G:\ABSCIEX\Triple TOF data\GM_IDA_4.wiff	24	187	3540	3540	3540	3540
	374	RESULTS_SEARCH_374_PARAMETERS_PEAKLIST_rawdatafilename		G:\ABSCIEX\Triple TOF data\GM_IDA_4.wiff	24	187	3540	3540
	375	RESULTS_SEARCH_375_PARAMETERS_PEAKLIST_rawdatafilename		G:\ABSCIEX\Triple TOF data\GM_IDA_4.wiff	24	188	3520	3520	3520	3520
	376	RESULTS_SEARCH_376_PARAMETERS_PEAKLIST_rawdatafilename		G:\ABSCIEX\Triple TOF data\GM_IDA_4.wiff	24	188	3520	3520
	377	RESULTS_SEARCH_377_PARAMETERS_PEAKLIST_rawdatafilename		G:\ABSCIEX\Triple TOF data\GM_IDA_4.wiff	24	189	3526	3526	3526	3526
	378	RESULTS_SEARCH_378_PARAMETERS_PEAKLIST_rawdatafilename		G:\ABSCIEX\Triple TOF data\GM_IDA_4.wiff	24	189	3526	3526
	379	RESULTS_SEARCH_379_PARAMETERS_PEAKLIST_rawdatafilename		G:\ABSCIEX\Triple TOF data\GM_IDA_4.wiff	24	190	3520	3520	3520	3520
	380	RESULTS_SEARCH_380_PARAMETERS_PEAKLIST_rawdatafilename		G:\ABSCIEX\Triple TOF data\GM_IDA_4.wiff	24	190	3520	3520
	381	RESULTS_SEARCH_381_PARAMETERS_PEAKLIST_rawdatafilename		G:\ABSCIEX\Triple TOF data\GM_IDA_4.wiff	24	191	3512	3512	3512	3512
	382	RESULTS_SEARCH_382_PARAMETERS_PEAKLIST_rawdatafilename		G:\ABSCIEX\Triple TOF data\GM_IDA_4.wiff	24	191	3512	3512
	383	RESULTS_SEARCH_383_PARAMETERS_PEAKLIST_rawdatafilename		G:\ABSCIEX\Triple TOF data\GM_IDA_4.wiff	24	192	3515	3515	3515	3515
	384	RESULTS_SEARCH_384_PARAMETERS_PEAKLIST_rawdatafilename		G:\ABSCIEX\Triple TOF data\GM_IDA_4.wiff	24	192	3515	3515
	385	RESULTS_SEARCH_385_PARAMETERS_PEAKLIST_rawdatafilename		G:\ABSCIEX\Triple TOF data\GM_IDA_3.wiff	25	193	3733	3733	3733	3733	25
	386	RESULTS_SEARCH_386_PARAMETERS_PEAKLIST_rawdatafilename		G:\ABSCIEX\Triple TOF data\GM_IDA_3.wiff	25	193	3733	3733
	387	RESULTS_SEARCH_387_PARAMETERS_PEAKLIST_rawdatafilename		G:\ABSCIEX\Triple TOF data\GM_IDA_3.wiff	25	194	3719	3719	3719	3719
	388	RESULTS_SEARCH_388_PARAMETERS_PEAKLIST_rawdatafilename		G:\ABSCIEX\Triple TOF data\GM_IDA_3.wiff	25	194	3719	3719
	389	RESULTS_SEARCH_389_PARAMETERS_PEAKLIST_rawdatafilename		G:\ABSCIEX\Triple TOF data\GM_IDA_3.wiff	25	195	3715	3715	3715	3715
	390	RESULTS_SEARCH_390_PARAMETERS_PEAKLIST_rawdatafilename		G:\ABSCIEX\Triple TOF data\GM_IDA_3.wiff	25	195	3715	3715
	391	RESULTS_SEARCH_391_PARAMETERS_PEAKLIST_rawdatafilename		G:\ABSCIEX\Triple TOF data\GM_IDA_3.wiff	25	196	3713	3713	3713	3713
	392	RESULTS_SEARCH_392_PARAMETERS_PEAKLIST_rawdatafilename		G:\ABSCIEX\Triple TOF data\GM_IDA_3.wiff	25	196	3713	3713
	393	RESULTS_SEARCH_393_PARAMETERS_PEAKLIST_rawdatafilename		G:\ABSCIEX\Triple TOF data\GM_IDA_3.wiff	25	197	3736	3736	3736	3736
	394	RESULTS_SEARCH_394_PARAMETERS_PEAKLIST_rawdatafilename		G:\ABSCIEX\Triple TOF data\GM_IDA_3.wiff	25	197	3736	3736
	395	RESULTS_SEARCH_395_PARAMETERS_PEAKLIST_rawdatafilename		G:\ABSCIEX\Triple TOF data\GM_IDA_3.wiff	25	198	3720	3720	3720	3720
	396	RESULTS_SEARCH_396_PARAMETERS_PEAKLIST_rawdatafilename		G:\ABSCIEX\Triple TOF data\GM_IDA_3.wiff	25	198	3720	3720
	397	RESULTS_SEARCH_397_PARAMETERS_PEAKLIST_rawdatafilename		G:\ABSCIEX\Triple TOF data\GM_IDA_3.wiff	25	199	3704	3704	3704	3704
	398	RESULTS_SEARCH_398_PARAMETERS_PEAKLIST_rawdatafilename		G:\ABSCIEX\Triple TOF data\GM_IDA_3.wiff	25	199	3704	3704
	399	RESULTS_SEARCH_399_PARAMETERS_PEAKLIST_rawdatafilename		G:\ABSCIEX\Triple TOF data\GM_IDA_3.wiff	25	200	3716	3716	3716	3716
	400	RESULTS_SEARCH_400_PARAMETERS_PEAKLIST_rawdatafilename		G:\ABSCIEX\Triple TOF data\GM_IDA_3.wiff	25	200	3716	3716
	401	RESULTS_SEARCH_401_PARAMETERS_PEAKLIST_rawdatafilename		G:\ABSCIEX\Triple TOF data\GM_IDA_2.wiff	26	201	3930	3930	3930	3930	26
	402	RESULTS_SEARCH_402_PARAMETERS_PEAKLIST_rawdatafilename		G:\ABSCIEX\Triple TOF data\GM_IDA_2.wiff	26	201	3930	3930
	403	RESULTS_SEARCH_403_PARAMETERS_PEAKLIST_rawdatafilename		G:\ABSCIEX\Triple TOF data\GM_IDA_2.wiff	26	202	3900	3900	3900	3900
	404	RESULTS_SEARCH_404_PARAMETERS_PEAKLIST_rawdatafilename		G:\ABSCIEX\Triple TOF data\GM_IDA_2.wiff	26	202	3900	3900
	405	RESULTS_SEARCH_405_PARAMETERS_PEAKLIST_rawdatafilename		G:\ABSCIEX\Triple TOF data\GM_IDA_2.wiff	26	203	3920	3920	3920	3920
	406	RESULTS_SEARCH_406_PARAMETERS_PEAKLIST_rawdatafilename		G:\ABSCIEX\Triple TOF data\GM_IDA_2.wiff	26	203	3920	3920
	407	RESULTS_SEARCH_407_PARAMETERS_PEAKLIST_rawdatafilename		G:\ABSCIEX\Triple TOF data\GM_IDA_2.wiff	26	204	3902	3902	3902	3902
	408	RESULTS_SEARCH_408_PARAMETERS_PEAKLIST_rawdatafilename		G:\ABSCIEX\Triple TOF data\GM_IDA_2.wiff	26	204	3902	3902
	409	RESULTS_SEARCH_409_PARAMETERS_PEAKLIST_rawdatafilename		G:\ABSCIEX\Triple TOF data\GM_IDA_2.wiff	26	205	3920	3920	3920	3920
	410	RESULTS_SEARCH_410_PARAMETERS_PEAKLIST_rawdatafilename		G:\ABSCIEX\Triple TOF data\GM_IDA_2.wiff	26	205	3920	3920
	411	RESULTS_SEARCH_411_PARAMETERS_PEAKLIST_rawdatafilename		G:\ABSCIEX\Triple TOF data\GM_IDA_2.wiff	26	206	3900	3900	3900	3900
	412	RESULTS_SEARCH_412_PARAMETERS_PEAKLIST_rawdatafilename		G:\ABSCIEX\Triple TOF data\GM_IDA_2.wiff	26	206	3900	3900
	413	RESULTS_SEARCH_413_PARAMETERS_PEAKLIST_rawdatafilename		G:\ABSCIEX\Triple TOF data\GM_IDA_2.wiff	26	207	3920	3920	3920	3920
	414	RESULTS_SEARCH_414_PARAMETERS_PEAKLIST_rawdatafilename		G:\ABSCIEX\Triple TOF data\GM_IDA_2.wiff	26	207	3920	3920
	415	RESULTS_SEARCH_415_PARAMETERS_PEAKLIST_rawdatafilename		G:\ABSCIEX\Triple TOF data\GM_IDA_2.wiff	26	208	3894	3894	3894	3894
	416	RESULTS_SEARCH_416_PARAMETERS_PEAKLIST_rawdatafilename		G:\ABSCIEX\Triple TOF data\GM_IDA_2.wiff	26	208	3894	3894
	417	RESULTS_SEARCH_417_PARAMETERS_PEAKLIST_rawdatafilename		G:\ABSCIEX\Triple TOF data\GM_IDA_1.wiff	27	209	3929	3929	3929	3929	27
	418	RESULTS_SEARCH_418_PARAMETERS_PEAKLIST_rawdatafilename		G:\ABSCIEX\Triple TOF data\GM_IDA_1.wiff	27	209	3929	3929
	419	RESULTS_SEARCH_419_PARAMETERS_PEAKLIST_rawdatafilename		G:\ABSCIEX\Triple TOF data\GM_IDA_1.wiff	27	210	3940	3940	3940	3940
	420	RESULTS_SEARCH_420_PARAMETERS_PEAKLIST_rawdatafilename		G:\ABSCIEX\Triple TOF data\GM_IDA_1.wiff	27	210	3940	3940
	421	RESULTS_SEARCH_421_PARAMETERS_PEAKLIST_rawdatafilename		G:\ABSCIEX\Triple TOF data\GM_IDA_1.wiff	27	211	3920	3920	3920	3920
	422	RESULTS_SEARCH_422_PARAMETERS_PEAKLIST_rawdatafilename		G:\ABSCIEX\Triple TOF data\GM_IDA_1.wiff	27	211	3920	3920
	423	RESULTS_SEARCH_423_PARAMETERS_PEAKLIST_rawdatafilename		G:\ABSCIEX\Triple TOF data\GM_IDA_1.wiff	27	212	3934	3934	3934	3934
	424	RESULTS_SEARCH_424_PARAMETERS_PEAKLIST_rawdatafilename		G:\ABSCIEX\Triple TOF data\GM_IDA_1.wiff	27	212	3934	3934
	425	RESULTS_SEARCH_425_PARAMETERS_PEAKLIST_rawdatafilename		G:\ABSCIEX\Triple TOF data\GM_IDA_1.wiff	27	213	3940	3940	3940	3940
	426	RESULTS_SEARCH_426_PARAMETERS_PEAKLIST_rawdatafilename		G:\ABSCIEX\Triple TOF data\GM_IDA_1.wiff	27	213	3940	3940
	427	RESULTS_SEARCH_427_PARAMETERS_PEAKLIST_rawdatafilename		G:\ABSCIEX\Triple TOF data\GM_IDA_1.wiff	27	214	3920	3920	3920	3920
	428	RESULTS_SEARCH_428_PARAMETERS_PEAKLIST_rawdatafilename		G:\ABSCIEX\Triple TOF data\GM_IDA_1.wiff	27	214	3920	3920
	429	RESULTS_SEARCH_429_PARAMETERS_PEAKLIST_rawdatafilename		G:\ABSCIEX\Triple TOF data\GM_IDA_1.wiff	27	215	3932	3932	3932	3932
	430	RESULTS_SEARCH_430_PARAMETERS_PEAKLIST_rawdatafilename		G:\ABSCIEX\Triple TOF data\GM_IDA_1.wiff	27	215	3932	3932
	431	RESULTS_SEARCH_431_PARAMETERS_PEAKLIST_rawdatafilename		G:\ABSCIEX\Triple TOF data\GM_IDA_1.wiff	27	216	3913	3913	3913	3913
	432	RESULTS_SEARCH_432_PARAMETERS_PEAKLIST_rawdatafilename		G:\ABSCIEX\Triple TOF data\GM_IDA_1.wiff	27	216	3913	3913
	433	RESULTS_SEARCH_433_PARAMETERS_PEAKLIST_rawdatafilename		G:\ABSCIEX\Triple TOF data\GE_IDA_6.wiff	28	217	3769	3769	3769	3769	28
	434	RESULTS_SEARCH_434_PARAMETERS_PEAKLIST_rawdatafilename		G:\ABSCIEX\Triple TOF data\GE_IDA_6.wiff	28	217	3769	3769
	435	RESULTS_SEARCH_435_PARAMETERS_PEAKLIST_rawdatafilename		G:\ABSCIEX\Triple TOF data\GE_IDA_6.wiff	28	218	3760	3760	3760	3760
	436	RESULTS_SEARCH_436_PARAMETERS_PEAKLIST_rawdatafilename		G:\ABSCIEX\Triple TOF data\GE_IDA_6.wiff	28	218	3760	3760
	437	RESULTS_SEARCH_437_PARAMETERS_PEAKLIST_rawdatafilename		G:\ABSCIEX\Triple TOF data\GE_IDA_6.wiff	28	219	3760	3760	3760	3760
	438	RESULTS_SEARCH_438_PARAMETERS_PEAKLIST_rawdatafilename		G:\ABSCIEX\Triple TOF data\GE_IDA_6.wiff	28	219	3760	3760
	439	RESULTS_SEARCH_439_PARAMETERS_PEAKLIST_rawdatafilename		G:\ABSCIEX\Triple TOF data\GE_IDA_6.wiff	28	220	3758	3758	3758	3758
	440	RESULTS_SEARCH_440_PARAMETERS_PEAKLIST_rawdatafilename		G:\ABSCIEX\Triple TOF data\GE_IDA_6.wiff	28	220	3758	3758
	441	RESULTS_SEARCH_441_PARAMETERS_PEAKLIST_rawdatafilename		G:\ABSCIEX\Triple TOF data\GE_IDA_6.wiff	28	221	3770	3770	3770	3770
	442	RESULTS_SEARCH_442_PARAMETERS_PEAKLIST_rawdatafilename		G:\ABSCIEX\Triple TOF data\GE_IDA_6.wiff	28	221	3770	3770
	443	RESULTS_SEARCH_443_PARAMETERS_PEAKLIST_rawdatafilename		G:\ABSCIEX\Triple TOF data\GE_IDA_6.wiff	28	222	3760	3760	3760	3760
	444	RESULTS_SEARCH_444_PARAMETERS_PEAKLIST_rawdatafilename		G:\ABSCIEX\Triple TOF data\GE_IDA_6.wiff	28	222	3760	3760
	445	RESULTS_SEARCH_445_PARAMETERS_PEAKLIST_rawdatafilename		G:\ABSCIEX\Triple TOF data\GE_IDA_6.wiff	28	223	3756	3756	3756	3756
	446	RESULTS_SEARCH_446_PARAMETERS_PEAKLIST_rawdatafilename		G:\ABSCIEX\Triple TOF data\GE_IDA_6.wiff	28	223	3756	3756
	447	RESULTS_SEARCH_447_PARAMETERS_PEAKLIST_rawdatafilename		G:\ABSCIEX\Triple TOF data\GE_IDA_6.wiff	28	224	3749	3749	3749	3749
	448	RESULTS_SEARCH_448_PARAMETERS_PEAKLIST_rawdatafilename		G:\ABSCIEX\Triple TOF data\GE_IDA_6.wiff	28	224	3749	3749
	449	RESULTS_SEARCH_449_PARAMETERS_PEAKLIST_rawdatafilename		G:\ABSCIEX\Triple TOF data\GE_IDA_5.wiff	29	225	3995	3995	3995	3995	29
	450	RESULTS_SEARCH_450_PARAMETERS_PEAKLIST_rawdatafilename		G:\ABSCIEX\Triple TOF data\GE_IDA_5.wiff	29	225	3995	3995
	451	RESULTS_SEARCH_451_PARAMETERS_PEAKLIST_rawdatafilename		G:\ABSCIEX\Triple TOF data\GE_IDA_5.wiff	29	226	3979	3979	3979	3979
	452	RESULTS_SEARCH_452_PARAMETERS_PEAKLIST_rawdatafilename		G:\ABSCIEX\Triple TOF data\GE_IDA_5.wiff	29	226	3979	3979
	453	RESULTS_SEARCH_453_PARAMETERS_PEAKLIST_rawdatafilename		G:\ABSCIEX\Triple TOF data\GE_IDA_5.wiff	29	227	4000	4000	4000	4000
	454	RESULTS_SEARCH_454_PARAMETERS_PEAKLIST_rawdatafilename		G:\ABSCIEX\Triple TOF data\GE_IDA_5.wiff	29	227	4000	4000
	455	RESULTS_SEARCH_455_PARAMETERS_PEAKLIST_rawdatafilename		G:\ABSCIEX\Triple TOF data\GE_IDA_5.wiff	29	228	3980	3980	3980	3980
	456	RESULTS_SEARCH_456_PARAMETERS_PEAKLIST_rawdatafilename		G:\ABSCIEX\Triple TOF data\GE_IDA_5.wiff	29	228	3980	3980
	457	RESULTS_SEARCH_457_PARAMETERS_PEAKLIST_rawdatafilename		G:\ABSCIEX\Triple TOF data\GE_IDA_5.wiff	29	229	3987	3987	3987	3987
	458	RESULTS_SEARCH_458_PARAMETERS_PEAKLIST_rawdatafilename		G:\ABSCIEX\Triple TOF data\GE_IDA_5.wiff	29	229	3987	3987
	459	RESULTS_SEARCH_459_PARAMETERS_PEAKLIST_rawdatafilename		G:\ABSCIEX\Triple TOF data\GE_IDA_5.wiff	29	230	3980	3980	3980	3980
	460	RESULTS_SEARCH_460_PARAMETERS_PEAKLIST_rawdatafilename		G:\ABSCIEX\Triple TOF data\GE_IDA_5.wiff	29	230	3980	3980
	461	RESULTS_SEARCH_461_PARAMETERS_PEAKLIST_rawdatafilename		G:\ABSCIEX\Triple TOF data\GE_IDA_5.wiff	29	231	3974	3974	3974	3974
	462	RESULTS_SEARCH_462_PARAMETERS_PEAKLIST_rawdatafilename		G:\ABSCIEX\Triple TOF data\GE_IDA_5.wiff	29	231	3974	3974
	463	RESULTS_SEARCH_463_PARAMETERS_PEAKLIST_rawdatafilename		G:\ABSCIEX\Triple TOF data\GE_IDA_5.wiff	29	232	3978	3978	3978	3978
	464	RESULTS_SEARCH_464_PARAMETERS_PEAKLIST_rawdatafilename		G:\ABSCIEX\Triple TOF data\GE_IDA_5.wiff	29	232	3978	3978
	465	RESULTS_SEARCH_465_PARAMETERS_PEAKLIST_rawdatafilename		G:\ABSCIEX\Triple TOF data\GE_IDA_4.wiff	30	233	3812	3812	3812	3812	30
	466	RESULTS_SEARCH_466_PARAMETERS_PEAKLIST_rawdatafilename		G:\ABSCIEX\Triple TOF data\GE_IDA_4.wiff	30	233	3812	3812
	467	RESULTS_SEARCH_467_PARAMETERS_PEAKLIST_rawdatafilename		G:\ABSCIEX\Triple TOF data\GE_IDA_4.wiff	30	234	3799	3799	3799	3799
	468	RESULTS_SEARCH_468_PARAMETERS_PEAKLIST_rawdatafilename		G:\ABSCIEX\Triple TOF data\GE_IDA_4.wiff	30	234	3799	3799
	469	RESULTS_SEARCH_469_PARAMETERS_PEAKLIST_rawdatafilename		G:\ABSCIEX\Triple TOF data\GE_IDA_4.wiff	30	235	3780	3780	3780	3780
	470	RESULTS_SEARCH_470_PARAMETERS_PEAKLIST_rawdatafilename		G:\ABSCIEX\Triple TOF data\GE_IDA_4.wiff	30	235	3780	3780
	471	RESULTS_SEARCH_471_PARAMETERS_PEAKLIST_rawdatafilename		G:\ABSCIEX\Triple TOF data\GE_IDA_4.wiff	30	236	3800	3800	3800	3800
	472	RESULTS_SEARCH_472_PARAMETERS_PEAKLIST_rawdatafilename		G:\ABSCIEX\Triple TOF data\GE_IDA_4.wiff	30	236	3800	3800
	473	RESULTS_SEARCH_473_PARAMETERS_PEAKLIST_rawdatafilename		G:\ABSCIEX\Triple TOF data\GE_IDA_4.wiff	30	237	3803	3803	3803	3803
	474	RESULTS_SEARCH_474_PARAMETERS_PEAKLIST_rawdatafilename		G:\ABSCIEX\Triple TOF data\GE_IDA_4.wiff	30	237	3803	3803
	475	RESULTS_SEARCH_475_PARAMETERS_PEAKLIST_rawdatafilename		G:\ABSCIEX\Triple TOF data\GE_IDA_4.wiff	30	238	3800	3800	3800	3800
	476	RESULTS_SEARCH_476_PARAMETERS_PEAKLIST_rawdatafilename		G:\ABSCIEX\Triple TOF data\GE_IDA_4.wiff	30	238	3800	3800
	477	RESULTS_SEARCH_477_PARAMETERS_PEAKLIST_rawdatafilename		G:\ABSCIEX\Triple TOF data\GE_IDA_4.wiff	30	239	3799	3799	3799	3799
	478	RESULTS_SEARCH_478_PARAMETERS_PEAKLIST_rawdatafilename		G:\ABSCIEX\Triple TOF data\GE_IDA_4.wiff	30	239	3799	3799
	479	RESULTS_SEARCH_479_PARAMETERS_PEAKLIST_rawdatafilename		G:\ABSCIEX\Triple TOF data\GE_IDA_4.wiff	30	240	3778	3778	3778	3778
	480	RESULTS_SEARCH_480_PARAMETERS_PEAKLIST_rawdatafilename		G:\ABSCIEX\Triple TOF data\GE_IDA_4.wiff	30	240	3778	3778
	481	RESULTS_SEARCH_481_PARAMETERS_PEAKLIST_rawdatafilename		G:\ABSCIEX\Triple TOF data\GE_IDA_3.wiff	31	241	3544	3544	3544	3544	31
	482	RESULTS_SEARCH_482_PARAMETERS_PEAKLIST_rawdatafilename		G:\ABSCIEX\Triple TOF data\GE_IDA_3.wiff	31	241	3544	3544
	483	RESULTS_SEARCH_483_PARAMETERS_PEAKLIST_rawdatafilename		G:\ABSCIEX\Triple TOF data\GE_IDA_3.wiff	31	242	3533	3533	3533	3533
	484	RESULTS_SEARCH_484_PARAMETERS_PEAKLIST_rawdatafilename		G:\ABSCIEX\Triple TOF data\GE_IDA_3.wiff	31	242	3533	3533
	485	RESULTS_SEARCH_485_PARAMETERS_PEAKLIST_rawdatafilename		G:\ABSCIEX\Triple TOF data\GE_IDA_3.wiff	31	243	3520	3520	3520	3520
	486	RESULTS_SEARCH_486_PARAMETERS_PEAKLIST_rawdatafilename		G:\ABSCIEX\Triple TOF data\GE_IDA_3.wiff	31	243	3520	3520
	487	RESULTS_SEARCH_487_PARAMETERS_PEAKLIST_rawdatafilename		G:\ABSCIEX\Triple TOF data\GE_IDA_3.wiff	31	244	3537	3537	3537	3537
	488	RESULTS_SEARCH_488_PARAMETERS_PEAKLIST_rawdatafilename		G:\ABSCIEX\Triple TOF data\GE_IDA_3.wiff	31	244	3537	3537
	489	RESULTS_SEARCH_489_PARAMETERS_PEAKLIST_rawdatafilename		G:\ABSCIEX\Triple TOF data\GE_IDA_3.wiff	31	245	3521	3521	3521	3521
	490	RESULTS_SEARCH_490_PARAMETERS_PEAKLIST_rawdatafilename		G:\ABSCIEX\Triple TOF data\GE_IDA_3.wiff	31	245	3521	3521
	491	RESULTS_SEARCH_491_PARAMETERS_PEAKLIST_rawdatafilename		G:\ABSCIEX\Triple TOF data\GE_IDA_3.wiff	31	246	3540	3540	3540	3540
	492	RESULTS_SEARCH_492_PARAMETERS_PEAKLIST_rawdatafilename		G:\ABSCIEX\Triple TOF data\GE_IDA_3.wiff	31	246	3540	3540
	493	RESULTS_SEARCH_493_PARAMETERS_PEAKLIST_rawdatafilename		G:\ABSCIEX\Triple TOF data\GE_IDA_3.wiff	31	247	3532	3532	3532	3532
	494	RESULTS_SEARCH_494_PARAMETERS_PEAKLIST_rawdatafilename		G:\ABSCIEX\Triple TOF data\GE_IDA_3.wiff	31	247	3532	3532
	495	RESULTS_SEARCH_495_PARAMETERS_PEAKLIST_rawdatafilename		G:\ABSCIEX\Triple TOF data\GE_IDA_3.wiff	31	248	3506	3506	3506	3506
	496	RESULTS_SEARCH_496_PARAMETERS_PEAKLIST_rawdatafilename		G:\ABSCIEX\Triple TOF data\GE_IDA_3.wiff	31	248	3506	3506
	497	RESULTS_SEARCH_497_PARAMETERS_PEAKLIST_rawdatafilename		G:\ABSCIEX\Triple TOF data\GE_IDA_2.wiff	32	249	3590	3590	3590	3590	32
	498	RESULTS_SEARCH_498_PARAMETERS_PEAKLIST_rawdatafilename		G:\ABSCIEX\Triple TOF data\GE_IDA_2.wiff	32	249	3590	3590
	499	RESULTS_SEARCH_499_PARAMETERS_PEAKLIST_rawdatafilename		G:\ABSCIEX\Triple TOF data\GE_IDA_2.wiff	32	250	3592	3592	3592	3592
	500	RESULTS_SEARCH_500_PARAMETERS_PEAKLIST_rawdatafilename		G:\ABSCIEX\Triple TOF data\GE_IDA_2.wiff	32	250	3592	3592
	501	RESULTS_SEARCH_501_PARAMETERS_PEAKLIST_rawdatafilename		G:\ABSCIEX\Triple TOF data\GE_IDA_2.wiff	32	251	3580	3580	3580	3580
	502	RESULTS_SEARCH_502_PARAMETERS_PEAKLIST_rawdatafilename		G:\ABSCIEX\Triple TOF data\GE_IDA_2.wiff	32	251	3580	3580
	503	RESULTS_SEARCH_503_PARAMETERS_PEAKLIST_rawdatafilename		G:\ABSCIEX\Triple TOF data\GE_IDA_2.wiff	32	252	3580	3580	3580	3580
	504	RESULTS_SEARCH_504_PARAMETERS_PEAKLIST_rawdatafilename		G:\ABSCIEX\Triple TOF data\GE_IDA_2.wiff	32	252	3580	3580
	505	RESULTS_SEARCH_505_PARAMETERS_PEAKLIST_rawdatafilename		G:\ABSCIEX\Triple TOF data\GE_IDA_2.wiff	32	253	3574	3574	3574	3574
	506	RESULTS_SEARCH_506_PARAMETERS_PEAKLIST_rawdatafilename		G:\ABSCIEX\Triple TOF data\GE_IDA_2.wiff	32	253	3574	3574
	507	RESULTS_SEARCH_507_PARAMETERS_PEAKLIST_rawdatafilename		G:\ABSCIEX\Triple TOF data\GE_IDA_2.wiff	32	254	3580	3580	3580	3580
	508	RESULTS_SEARCH_508_PARAMETERS_PEAKLIST_rawdatafilename		G:\ABSCIEX\Triple TOF data\GE_IDA_2.wiff	32	254	3580	3580
	509	RESULTS_SEARCH_509_PARAMETERS_PEAKLIST_rawdatafilename		G:\ABSCIEX\Triple TOF data\GE_IDA_2.wiff	32	255	3580	3580	3580	3580
	510	RESULTS_SEARCH_510_PARAMETERS_PEAKLIST_rawdatafilename		G:\ABSCIEX\Triple TOF data\GE_IDA_2.wiff	32	255	3580	3580
	511	RESULTS_SEARCH_511_PARAMETERS_PEAKLIST_rawdatafilename		G:\ABSCIEX\Triple TOF data\GE_IDA_2.wiff	32	256	3588	3588	3588	3588
	512	RESULTS_SEARCH_512_PARAMETERS_PEAKLIST_rawdatafilename		G:\ABSCIEX\Triple TOF data\GE_IDA_2.wiff	32	256	3588	3588
	513	RESULTS_SEARCH_513_PARAMETERS_PEAKLIST_rawdatafilename		G:\ABSCIEX\Triple TOF data\GE_IDA_2.wiff	32	257	3568	3568	3568	3568
	514	RESULTS_SEARCH_514_PARAMETERS_PEAKLIST_rawdatafilename		G:\ABSCIEX\Triple TOF data\GE_IDA_2.wiff	32	257	3568	3568
	515	RESULTS_SEARCH_515_PARAMETERS_PEAKLIST_rawdatafilename		G:\ABSCIEX\Triple TOF data\GE_IDA_1.wiff	33	258	3937	3937	3937	3937	33
	516	RESULTS_SEARCH_516_PARAMETERS_PEAKLIST_rawdatafilename		G:\ABSCIEX\Triple TOF data\GE_IDA_1.wiff	33	258	3937	3937
	517	RESULTS_SEARCH_517_PARAMETERS_PEAKLIST_rawdatafilename		G:\ABSCIEX\Triple TOF data\GE_IDA_1.wiff	33	259	3934	3934	3934	3934
	518	RESULTS_SEARCH_518_PARAMETERS_PEAKLIST_rawdatafilename		G:\ABSCIEX\Triple TOF data\GE_IDA_1.wiff	33	259	3934	3934
	519	RESULTS_SEARCH_519_PARAMETERS_PEAKLIST_rawdatafilename		G:\ABSCIEX\Triple TOF data\GE_IDA_1.wiff	33	260	3920	3920	3920	3920
	520	RESULTS_SEARCH_520_PARAMETERS_PEAKLIST_rawdatafilename		G:\ABSCIEX\Triple TOF data\GE_IDA_1.wiff	33	260	3920	3920
	521	RESULTS_SEARCH_521_PARAMETERS_PEAKLIST_rawdatafilename		G:\ABSCIEX\Triple TOF data\GE_IDA_1.wiff	33	261	3940	3940	3940	3940
	522	RESULTS_SEARCH_522_PARAMETERS_PEAKLIST_rawdatafilename		G:\ABSCIEX\Triple TOF data\GE_IDA_1.wiff	33	261	3940	3940
	523	RESULTS_SEARCH_523_PARAMETERS_PEAKLIST_rawdatafilename		G:\ABSCIEX\Triple TOF data\GE_IDA_1.wiff	33	262	3920	3920	3920	3920
	524	RESULTS_SEARCH_524_PARAMETERS_PEAKLIST_rawdatafilename		G:\ABSCIEX\Triple TOF data\GE_IDA_1.wiff	33	262	3920	3920
	525	RESULTS_SEARCH_525_PARAMETERS_PEAKLIST_rawdatafilename		G:\ABSCIEX\Triple TOF data\GE_IDA_1.wiff	33	263	3920	3920	3920	3920
	526	RESULTS_SEARCH_526_PARAMETERS_PEAKLIST_rawdatafilename		G:\ABSCIEX\Triple TOF data\GE_IDA_1.wiff	33	263	3920	3920
	527	RESULTS_SEARCH_527_PARAMETERS_PEAKLIST_rawdatafilename		G:\ABSCIEX\Triple TOF data\GE_IDA_1.wiff	33	264	3939	3939	3939	3939
	528	RESULTS_SEARCH_528_PARAMETERS_PEAKLIST_rawdatafilename		G:\ABSCIEX\Triple TOF data\GE_IDA_1.wiff	33	264	3939	3939
	529	RESULTS_SEARCH_529_PARAMETERS_PEAKLIST_rawdatafilename		G:\ABSCIEX\Triple TOF data\GE_IDA_1.wiff	33	265	3912	3912	3912	3912
	530	RESULTS_SEARCH_530_PARAMETERS_PEAKLIST_rawdatafilename		G:\ABSCIEX\Triple TOF data\GE_IDA_1.wiff	33	265	3912	3912
	531	RESULTS_SEARCH_531_PARAMETERS_PEAKLIST_rawdatafilename		G:\ABSCIEX\Triple TOF data\FM_MIX_IDA.wiff	34	266	3715	3715	3715	3715	34
	532	RESULTS_SEARCH_532_PARAMETERS_PEAKLIST_rawdatafilename		G:\ABSCIEX\Triple TOF data\FM_MIX_IDA.wiff	34	266	3715	3715
	533	RESULTS_SEARCH_533_PARAMETERS_PEAKLIST_rawdatafilename		G:\ABSCIEX\Triple TOF data\FM_MIX_IDA.wiff	34	267	3700	3700	3700	3700
	534	RESULTS_SEARCH_534_PARAMETERS_PEAKLIST_rawdatafilename		G:\ABSCIEX\Triple TOF data\FM_MIX_IDA.wiff	34	267	3700	3700
	535	RESULTS_SEARCH_535_PARAMETERS_PEAKLIST_rawdatafilename		G:\ABSCIEX\Triple TOF data\FM_MIX_IDA.wiff	34	268	3700	3700	3700	3700
	536	RESULTS_SEARCH_536_PARAMETERS_PEAKLIST_rawdatafilename		G:\ABSCIEX\Triple TOF data\FM_MIX_IDA.wiff	34	268	3700	3700
	537	RESULTS_SEARCH_537_PARAMETERS_PEAKLIST_rawdatafilename		G:\ABSCIEX\Triple TOF data\FM_MIX_IDA.wiff	34	269	3700	3700	3700	3700
	538	RESULTS_SEARCH_538_PARAMETERS_PEAKLIST_rawdatafilename		G:\ABSCIEX\Triple TOF data\FM_MIX_IDA.wiff	34	269	3700	3700
	539	RESULTS_SEARCH_539_PARAMETERS_PEAKLIST_rawdatafilename		G:\ABSCIEX\Triple TOF data\FM_MIX_IDA.wiff	34	270	3703	3703	3703	3703
	540	RESULTS_SEARCH_540_PARAMETERS_PEAKLIST_rawdatafilename		G:\ABSCIEX\Triple TOF data\FM_MIX_IDA.wiff	34	270	3703	3703
	541	RESULTS_SEARCH_541_PARAMETERS_PEAKLIST_rawdatafilename		G:\ABSCIEX\Triple TOF data\FM_MIX_IDA.wiff	34	271	3700	3700	3700	3700
	542	RESULTS_SEARCH_542_PARAMETERS_PEAKLIST_rawdatafilename		G:\ABSCIEX\Triple TOF data\FM_MIX_IDA.wiff	34	271	3700	3700
	543	RESULTS_SEARCH_543_PARAMETERS_PEAKLIST_rawdatafilename		G:\ABSCIEX\Triple TOF data\FM_MIX_IDA.wiff	34	272	3700	3700	3700	3700
	544	RESULTS_SEARCH_544_PARAMETERS_PEAKLIST_rawdatafilename		G:\ABSCIEX\Triple TOF data\FM_MIX_IDA.wiff	34	272	3700	3700
	545	RESULTS_SEARCH_545_PARAMETERS_PEAKLIST_rawdatafilename		G:\ABSCIEX\Triple TOF data\FM_MIX_IDA.wiff	34	273	3701	3701	3701	3701
	546	RESULTS_SEARCH_546_PARAMETERS_PEAKLIST_rawdatafilename		G:\ABSCIEX\Triple TOF data\FM_MIX_IDA.wiff	34	273	3701	3701
	547	RESULTS_SEARCH_547_PARAMETERS_PEAKLIST_rawdatafilename		G:\ABSCIEX\Triple TOF data\FM_MIX_IDA.wiff	34	274	3681	3681	3681	3681
	548	RESULTS_SEARCH_548_PARAMETERS_PEAKLIST_rawdatafilename		G:\ABSCIEX\Triple TOF data\FM_MIX_IDA.wiff	34	274	3681	3681
	549	RESULTS_SEARCH_549_PARAMETERS_PEAKLIST_rawdatafilename		G:\ABSCIEX\Triple TOF data\FM_IDA_6.wiff	35	275	3962	3962	3962	3962	35
	550	RESULTS_SEARCH_550_PARAMETERS_PEAKLIST_rawdatafilename		G:\ABSCIEX\Triple TOF data\FM_IDA_6.wiff	35	275	3962	3962
	551	RESULTS_SEARCH_551_PARAMETERS_PEAKLIST_rawdatafilename		G:\ABSCIEX\Triple TOF data\FM_IDA_6.wiff	35	276	3940	3940	3940	3940
	552	RESULTS_SEARCH_552_PARAMETERS_PEAKLIST_rawdatafilename		G:\ABSCIEX\Triple TOF data\FM_IDA_6.wiff	35	276	3940	3940
	553	RESULTS_SEARCH_553_PARAMETERS_PEAKLIST_rawdatafilename		G:\ABSCIEX\Triple TOF data\FM_IDA_6.wiff	35	277	3940	3940	3940	3940
	554	RESULTS_SEARCH_554_PARAMETERS_PEAKLIST_rawdatafilename		G:\ABSCIEX\Triple TOF data\FM_IDA_6.wiff	35	277	3940	3940
	555	RESULTS_SEARCH_555_PARAMETERS_PEAKLIST_rawdatafilename		G:\ABSCIEX\Triple TOF data\FM_IDA_6.wiff	35	278	3951	3951	3951	3951
	556	RESULTS_SEARCH_556_PARAMETERS_PEAKLIST_rawdatafilename		G:\ABSCIEX\Triple TOF data\FM_IDA_6.wiff	35	278	3951	3951
	557	RESULTS_SEARCH_557_PARAMETERS_PEAKLIST_rawdatafilename		G:\ABSCIEX\Triple TOF data\FM_IDA_6.wiff	35	279	3960	3960	3960	3960
	558	RESULTS_SEARCH_558_PARAMETERS_PEAKLIST_rawdatafilename		G:\ABSCIEX\Triple TOF data\FM_IDA_6.wiff	35	279	3960	3960
	559	RESULTS_SEARCH_559_PARAMETERS_PEAKLIST_rawdatafilename		G:\ABSCIEX\Triple TOF data\FM_IDA_6.wiff	35	280	3929	3929	3929	3929
	560	RESULTS_SEARCH_560_PARAMETERS_PEAKLIST_rawdatafilename		G:\ABSCIEX\Triple TOF data\FM_IDA_6.wiff	35	280	3929	3929
	561	RESULTS_SEARCH_561_PARAMETERS_PEAKLIST_rawdatafilename		G:\ABSCIEX\Triple TOF data\FM_IDA_6.wiff	35	281	3946	3946	3946	3946
	562	RESULTS_SEARCH_562_PARAMETERS_PEAKLIST_rawdatafilename		G:\ABSCIEX\Triple TOF data\FM_IDA_6.wiff	35	281	3946	3946
	563	RESULTS_SEARCH_563_PARAMETERS_PEAKLIST_rawdatafilename		G:\ABSCIEX\Triple TOF data\FM_IDA_5.wiff	36	282	3890	3890	3890	3890	36
	564	RESULTS_SEARCH_564_PARAMETERS_PEAKLIST_rawdatafilename		G:\ABSCIEX\Triple TOF data\FM_IDA_5.wiff	36	282	3890	3890
	565	RESULTS_SEARCH_565_PARAMETERS_PEAKLIST_rawdatafilename		G:\ABSCIEX\Triple TOF data\FM_IDA_5.wiff	36	283	3905	3905	3905	3905
	566	RESULTS_SEARCH_566_PARAMETERS_PEAKLIST_rawdatafilename		G:\ABSCIEX\Triple TOF data\FM_IDA_5.wiff	36	283	3905	3905
	567	RESULTS_SEARCH_567_PARAMETERS_PEAKLIST_rawdatafilename		G:\ABSCIEX\Triple TOF data\FM_IDA_5.wiff	36	284	3880	3880	3880	3880
	568	RESULTS_SEARCH_568_PARAMETERS_PEAKLIST_rawdatafilename		G:\ABSCIEX\Triple TOF data\FM_IDA_5.wiff	36	284	3880	3880
	569	RESULTS_SEARCH_569_PARAMETERS_PEAKLIST_rawdatafilename		G:\ABSCIEX\Triple TOF data\FM_IDA_5.wiff	36	285	3886	3886	3886	3886
	570	RESULTS_SEARCH_570_PARAMETERS_PEAKLIST_rawdatafilename		G:\ABSCIEX\Triple TOF data\FM_IDA_5.wiff	36	285	3886	3886
	571	RESULTS_SEARCH_571_PARAMETERS_PEAKLIST_rawdatafilename		G:\ABSCIEX\Triple TOF data\FM_IDA_5.wiff	36	286	3900	3900	3900	3900
	572	RESULTS_SEARCH_572_PARAMETERS_PEAKLIST_rawdatafilename		G:\ABSCIEX\Triple TOF data\FM_IDA_5.wiff	36	286	3900	3900
	573	RESULTS_SEARCH_573_PARAMETERS_PEAKLIST_rawdatafilename		G:\ABSCIEX\Triple TOF data\FM_IDA_5.wiff	36	287	3888	3888	3888	3888
	574	RESULTS_SEARCH_574_PARAMETERS_PEAKLIST_rawdatafilename		G:\ABSCIEX\Triple TOF data\FM_IDA_5.wiff	36	287	3888	3888
	575	RESULTS_SEARCH_575_PARAMETERS_PEAKLIST_rawdatafilename		G:\ABSCIEX\Triple TOF data\FM_IDA_5.wiff	36	288	3880	3880	3880	3880
	576	RESULTS_SEARCH_576_PARAMETERS_PEAKLIST_rawdatafilename		G:\ABSCIEX\Triple TOF data\FM_IDA_5.wiff	36	288	3880	3880
	577	RESULTS_SEARCH_577_PARAMETERS_PEAKLIST_rawdatafilename		G:\ABSCIEX\Triple TOF data\FM_IDA_4.wiff	37	289	3939	3939	3939	3939	37
	578	RESULTS_SEARCH_578_PARAMETERS_PEAKLIST_rawdatafilename		G:\ABSCIEX\Triple TOF data\FM_IDA_4.wiff	37	289	3939	3939
	579	RESULTS_SEARCH_579_PARAMETERS_PEAKLIST_rawdatafilename		G:\ABSCIEX\Triple TOF data\FM_IDA_4.wiff	37	290	3918	3918	3918	3918
	580	RESULTS_SEARCH_580_PARAMETERS_PEAKLIST_rawdatafilename		G:\ABSCIEX\Triple TOF data\FM_IDA_4.wiff	37	290	3918	3918
	581	RESULTS_SEARCH_581_PARAMETERS_PEAKLIST_rawdatafilename		G:\ABSCIEX\Triple TOF data\FM_IDA_4.wiff	37	291	3920	3920	3920	3920
	582	RESULTS_SEARCH_582_PARAMETERS_PEAKLIST_rawdatafilename		G:\ABSCIEX\Triple TOF data\FM_IDA_4.wiff	37	291	3920	3920
	583	RESULTS_SEARCH_583_PARAMETERS_PEAKLIST_rawdatafilename		G:\ABSCIEX\Triple TOF data\FM_IDA_4.wiff	37	292	3922	3922	3922	3922
	584	RESULTS_SEARCH_584_PARAMETERS_PEAKLIST_rawdatafilename		G:\ABSCIEX\Triple TOF data\FM_IDA_4.wiff	37	292	3922	3922
	585	RESULTS_SEARCH_585_PARAMETERS_PEAKLIST_rawdatafilename		G:\ABSCIEX\Triple TOF data\FM_IDA_4.wiff	37	293	3920	3920	3920	3920
	586	RESULTS_SEARCH_586_PARAMETERS_PEAKLIST_rawdatafilename		G:\ABSCIEX\Triple TOF data\FM_IDA_4.wiff	37	293	3920	3920
	587	RESULTS_SEARCH_587_PARAMETERS_PEAKLIST_rawdatafilename		G:\ABSCIEX\Triple TOF data\FM_IDA_4.wiff	37	294	3919	3919	3919	3919
	588	RESULTS_SEARCH_588_PARAMETERS_PEAKLIST_rawdatafilename		G:\ABSCIEX\Triple TOF data\FM_IDA_4.wiff	37	294	3919	3919
	589	RESULTS_SEARCH_589_PARAMETERS_PEAKLIST_rawdatafilename		G:\ABSCIEX\Triple TOF data\FM_IDA_4.wiff	37	295	3904	3904	3904	3904
	590	RESULTS_SEARCH_590_PARAMETERS_PEAKLIST_rawdatafilename		G:\ABSCIEX\Triple TOF data\FM_IDA_4.wiff	37	295	3904	3904
	591	RESULTS_SEARCH_591_PARAMETERS_PEAKLIST_rawdatafilename		G:\ABSCIEX\Triple TOF data\FM_IDA_3.wiff	38	296	3743	3743	3743	3743	38
	592	RESULTS_SEARCH_592_PARAMETERS_PEAKLIST_rawdatafilename		G:\ABSCIEX\Triple TOF data\FM_IDA_3.wiff	38	296	3743	3743
	593	RESULTS_SEARCH_593_PARAMETERS_PEAKLIST_rawdatafilename		G:\ABSCIEX\Triple TOF data\FM_IDA_3.wiff	38	297	3740	3740	3740	3740
	594	RESULTS_SEARCH_594_PARAMETERS_PEAKLIST_rawdatafilename		G:\ABSCIEX\Triple TOF data\FM_IDA_3.wiff	38	297	3740	3740
	595	RESULTS_SEARCH_595_PARAMETERS_PEAKLIST_rawdatafilename		G:\ABSCIEX\Triple TOF data\FM_IDA_3.wiff	38	298	3720	3720	3720	3720
	596	RESULTS_SEARCH_596_PARAMETERS_PEAKLIST_rawdatafilename		G:\ABSCIEX\Triple TOF data\FM_IDA_3.wiff	38	298	3720	3720
	597	RESULTS_SEARCH_597_PARAMETERS_PEAKLIST_rawdatafilename		G:\ABSCIEX\Triple TOF data\FM_IDA_3.wiff	38	299	3750	3750	3750	3750
	598	RESULTS_SEARCH_598_PARAMETERS_PEAKLIST_rawdatafilename		G:\ABSCIEX\Triple TOF data\FM_IDA_3.wiff	38	299	3750	3750
	599	RESULTS_SEARCH_599_PARAMETERS_PEAKLIST_rawdatafilename		G:\ABSCIEX\Triple TOF data\FM_IDA_3.wiff	38	300	3726	3726	3726	3726
	600	RESULTS_SEARCH_600_PARAMETERS_PEAKLIST_rawdatafilename		G:\ABSCIEX\Triple TOF data\FM_IDA_3.wiff	38	300	3726	3726
	601	RESULTS_SEARCH_601_PARAMETERS_PEAKLIST_rawdatafilename		G:\ABSCIEX\Triple TOF data\FM_IDA_3.wiff	38	301	3744	3744	3744	3744
	602	RESULTS_SEARCH_602_PARAMETERS_PEAKLIST_rawdatafilename		G:\ABSCIEX\Triple TOF data\FM_IDA_3.wiff	38	301	3744	3744
	603	RESULTS_SEARCH_603_PARAMETERS_PEAKLIST_rawdatafilename		G:\ABSCIEX\Triple TOF data\FM_IDA_3.wiff	38	302	3712	3712	3712	3712
	604	RESULTS_SEARCH_604_PARAMETERS_PEAKLIST_rawdatafilename		G:\ABSCIEX\Triple TOF data\FM_IDA_3.wiff	38	302	3712	3712
	605	RESULTS_SEARCH_605_PARAMETERS_PEAKLIST_rawdatafilename		G:\ABSCIEX\Triple TOF data\FM_IDA_2.wiff	39	303	3622	3622	3622	3622	39
	606	RESULTS_SEARCH_606_PARAMETERS_PEAKLIST_rawdatafilename		G:\ABSCIEX\Triple TOF data\FM_IDA_2.wiff	39	303	3622	3622
	607	RESULTS_SEARCH_607_PARAMETERS_PEAKLIST_rawdatafilename		G:\ABSCIEX\Triple TOF data\FM_IDA_2.wiff	39	304	3600	3600	3600	3600
	608	RESULTS_SEARCH_608_PARAMETERS_PEAKLIST_rawdatafilename		G:\ABSCIEX\Triple TOF data\FM_IDA_2.wiff	39	304	3600	3600
	609	RESULTS_SEARCH_609_PARAMETERS_PEAKLIST_rawdatafilename		G:\ABSCIEX\Triple TOF data\FM_IDA_2.wiff	39	305	3600	3600	3600	3600
	610	RESULTS_SEARCH_610_PARAMETERS_PEAKLIST_rawdatafilename		G:\ABSCIEX\Triple TOF data\FM_IDA_2.wiff	39	305	3600	3600
	611	RESULTS_SEARCH_611_PARAMETERS_PEAKLIST_rawdatafilename		G:\ABSCIEX\Triple TOF data\FM_IDA_2.wiff	39	306	3600	3600	3600	3600
	612	RESULTS_SEARCH_612_PARAMETERS_PEAKLIST_rawdatafilename		G:\ABSCIEX\Triple TOF data\FM_IDA_2.wiff	39	306	3600	3600
	613	RESULTS_SEARCH_613_PARAMETERS_PEAKLIST_rawdatafilename		G:\ABSCIEX\Triple TOF data\FM_IDA_2.wiff	39	307	3599	3599	3599	3599
	614	RESULTS_SEARCH_614_PARAMETERS_PEAKLIST_rawdatafilename		G:\ABSCIEX\Triple TOF data\FM_IDA_2.wiff	39	307	3599	3599
	615	RESULTS_SEARCH_615_PARAMETERS_PEAKLIST_rawdatafilename		G:\ABSCIEX\Triple TOF data\FM_IDA_2.wiff	39	308	3620	3620	3620	3620
	616	RESULTS_SEARCH_616_PARAMETERS_PEAKLIST_rawdatafilename		G:\ABSCIEX\Triple TOF data\FM_IDA_2.wiff	39	308	3620	3620
	617	RESULTS_SEARCH_617_PARAMETERS_PEAKLIST_rawdatafilename		G:\ABSCIEX\Triple TOF data\FM_IDA_2.wiff	39	309	3602	3602	3602	3602
	618	RESULTS_SEARCH_618_PARAMETERS_PEAKLIST_rawdatafilename		G:\ABSCIEX\Triple TOF data\FM_IDA_2.wiff	39	309	3602	3602
	619	RESULTS_SEARCH_619_PARAMETERS_PEAKLIST_rawdatafilename		G:\ABSCIEX\Triple TOF data\FM_IDA_2.wiff	39	310	3583	3583	3583	3583
	620	RESULTS_SEARCH_620_PARAMETERS_PEAKLIST_rawdatafilename		G:\ABSCIEX\Triple TOF data\FM_IDA_2.wiff	39	310	3583	3583
	621	RESULTS_SEARCH_621_PARAMETERS_PEAKLIST_rawdatafilename		G:\ABSCIEX\Triple TOF data\FM_IDA_1.wiff	40	311	3847	3847	3847	3847	40
	622	RESULTS_SEARCH_622_PARAMETERS_PEAKLIST_rawdatafilename		G:\ABSCIEX\Triple TOF data\FM_IDA_1.wiff	40	311	3847	3847
	623	RESULTS_SEARCH_623_PARAMETERS_PEAKLIST_rawdatafilename		G:\ABSCIEX\Triple TOF data\FM_IDA_1.wiff	40	312	3848	3848	3848	3848
	624	RESULTS_SEARCH_624_PARAMETERS_PEAKLIST_rawdatafilename		G:\ABSCIEX\Triple TOF data\FM_IDA_1.wiff	40	312	3848	3848
	625	RESULTS_SEARCH_625_PARAMETERS_PEAKLIST_rawdatafilename		G:\ABSCIEX\Triple TOF data\FM_IDA_1.wiff	40	313	3860	3860	3860	3860
	626	RESULTS_SEARCH_626_PARAMETERS_PEAKLIST_rawdatafilename		G:\ABSCIEX\Triple TOF data\FM_IDA_1.wiff	40	313	3860	3860
	627	RESULTS_SEARCH_627_PARAMETERS_PEAKLIST_rawdatafilename		G:\ABSCIEX\Triple TOF data\FM_IDA_1.wiff	40	314	3836	3836	3836	3836
	628	RESULTS_SEARCH_628_PARAMETERS_PEAKLIST_rawdatafilename		G:\ABSCIEX\Triple TOF data\FM_IDA_1.wiff	40	314	3836	3836
	629	RESULTS_SEARCH_629_PARAMETERS_PEAKLIST_rawdatafilename		G:\ABSCIEX\Triple TOF data\FM_IDA_1.wiff	40	315	3860	3860	3860	3860
	630	RESULTS_SEARCH_630_PARAMETERS_PEAKLIST_rawdatafilename		G:\ABSCIEX\Triple TOF data\FM_IDA_1.wiff	40	315	3860	3860
	631	RESULTS_SEARCH_631_PARAMETERS_PEAKLIST_rawdatafilename		G:\ABSCIEX\Triple TOF data\FM_IDA_1.wiff	40	316	3841	3841	3841	3841
	632	RESULTS_SEARCH_632_PARAMETERS_PEAKLIST_rawdatafilename		G:\ABSCIEX\Triple TOF data\FM_IDA_1.wiff	40	316	3841	3841
	633	RESULTS_SEARCH_633_PARAMETERS_PEAKLIST_rawdatafilename		G:\ABSCIEX\Triple TOF data\FM_IDA_1.wiff	40	317	3831	3831	3831	3831
	634	RESULTS_SEARCH_634_PARAMETERS_PEAKLIST_rawdatafilename		G:\ABSCIEX\Triple TOF data\FM_IDA_1.wiff	40	317	3831	3831
	635	RESULTS_SEARCH_635_PARAMETERS_PEAKLIST_rawdatafilename		G:\ABSCIEX\Triple TOF data\MM_MIX_IDA.wiff	41	318	3793	3793	3793	3793	41
	636	RESULTS_SEARCH_636_PARAMETERS_PEAKLIST_rawdatafilename		G:\ABSCIEX\Triple TOF data\MM_MIX_IDA.wiff	41	318	3793	3793
	637	RESULTS_SEARCH_637_PARAMETERS_PEAKLIST_rawdatafilename		G:\ABSCIEX\Triple TOF data\MM_MIX_IDA.wiff	41	319	3759	3759	3759	3759
	638	RESULTS_SEARCH_638_PARAMETERS_PEAKLIST_rawdatafilename		G:\ABSCIEX\Triple TOF data\MM_MIX_IDA.wiff	41	319	3759	3759
	639	RESULTS_SEARCH_639_PARAMETERS_PEAKLIST_rawdatafilename		G:\ABSCIEX\Triple TOF data\MM_MIX_IDA.wiff	41	320	3780	3780	3780	3780
	640	RESULTS_SEARCH_640_PARAMETERS_PEAKLIST_rawdatafilename		G:\ABSCIEX\Triple TOF data\MM_MIX_IDA.wiff	41	320	3780	3780
	641	RESULTS_SEARCH_641_PARAMETERS_PEAKLIST_rawdatafilename		G:\ABSCIEX\Triple TOF data\MM_MIX_IDA.wiff	41	321	3780	3780	3780	3780
	642	RESULTS_SEARCH_642_PARAMETERS_PEAKLIST_rawdatafilename		G:\ABSCIEX\Triple TOF data\MM_MIX_IDA.wiff	41	321	3780	3780
	643	RESULTS_SEARCH_643_PARAMETERS_PEAKLIST_rawdatafilename		G:\ABSCIEX\Triple TOF data\MM_MIX_IDA.wiff	41	322	3762	3762	3762	3762
	644	RESULTS_SEARCH_644_PARAMETERS_PEAKLIST_rawdatafilename		G:\ABSCIEX\Triple TOF data\MM_MIX_IDA.wiff	41	322	3762	3762
	645	RESULTS_SEARCH_645_PARAMETERS_PEAKLIST_rawdatafilename		G:\ABSCIEX\Triple TOF data\MM_MIX_IDA.wiff	41	323	3780	3780	3780	3780
	646	RESULTS_SEARCH_646_PARAMETERS_PEAKLIST_rawdatafilename		G:\ABSCIEX\Triple TOF data\MM_MIX_IDA.wiff	41	323	3780	3780
	647	RESULTS_SEARCH_647_PARAMETERS_PEAKLIST_rawdatafilename		G:\ABSCIEX\Triple TOF data\MM_MIX_IDA.wiff	41	324	3768	3768	3768	3768
	648	RESULTS_SEARCH_648_PARAMETERS_PEAKLIST_rawdatafilename		G:\ABSCIEX\Triple TOF data\MM_MIX_IDA.wiff	41	324	3768	3768
	649	RESULTS_SEARCH_649_PARAMETERS_PEAKLIST_rawdatafilename		G:\ABSCIEX\Triple TOF data\MM_MIX_IDA.wiff	41	325	3770	3770	3770	3770
	650	RESULTS_SEARCH_650_PARAMETERS_PEAKLIST_rawdatafilename		G:\ABSCIEX\Triple TOF data\MM_MIX_IDA.wiff	41	325	3770	3770
	651	RESULTS_SEARCH_651_PARAMETERS_PEAKLIST_rawdatafilename		G:\ABSCIEX\Triple TOF data\MM_IDA_6.wiff	42	326	3945	3945	3945	3945	42
	652	RESULTS_SEARCH_652_PARAMETERS_PEAKLIST_rawdatafilename		G:\ABSCIEX\Triple TOF data\MM_IDA_6.wiff	42	326	3945	3945
	653	RESULTS_SEARCH_653_PARAMETERS_PEAKLIST_rawdatafilename		G:\ABSCIEX\Triple TOF data\MM_IDA_6.wiff	42	327	3952	3952	3952	3952
	654	RESULTS_SEARCH_654_PARAMETERS_PEAKLIST_rawdatafilename		G:\ABSCIEX\Triple TOF data\MM_IDA_6.wiff	42	327	3952	3952
	655	RESULTS_SEARCH_655_PARAMETERS_PEAKLIST_rawdatafilename		G:\ABSCIEX\Triple TOF data\MM_IDA_6.wiff	42	328	3920	3920	3920	3920
	656	RESULTS_SEARCH_656_PARAMETERS_PEAKLIST_rawdatafilename		G:\ABSCIEX\Triple TOF data\MM_IDA_6.wiff	42	328	3920	3920
	657	RESULTS_SEARCH_657_PARAMETERS_PEAKLIST_rawdatafilename		G:\ABSCIEX\Triple TOF data\MM_IDA_6.wiff	42	329	3940	3940	3940	3940
	658	RESULTS_SEARCH_658_PARAMETERS_PEAKLIST_rawdatafilename		G:\ABSCIEX\Triple TOF data\MM_IDA_6.wiff	42	329	3940	3940
	659	RESULTS_SEARCH_659_PARAMETERS_PEAKLIST_rawdatafilename		G:\ABSCIEX\Triple TOF data\MM_IDA_6.wiff	42	330	3940	3940	3940	3940
	660	RESULTS_SEARCH_660_PARAMETERS_PEAKLIST_rawdatafilename		G:\ABSCIEX\Triple TOF data\MM_IDA_6.wiff	42	330	3940	3940
	661	RESULTS_SEARCH_661_PARAMETERS_PEAKLIST_rawdatafilename		G:\ABSCIEX\Triple TOF data\MM_IDA_6.wiff	42	331	3937	3937	3937	3937
	662	RESULTS_SEARCH_662_PARAMETERS_PEAKLIST_rawdatafilename		G:\ABSCIEX\Triple TOF data\MM_IDA_6.wiff	42	331	3937	3937
	663	RESULTS_SEARCH_663_PARAMETERS_PEAKLIST_rawdatafilename		G:\ABSCIEX\Triple TOF data\MM_IDA_6.wiff	42	332	3935	3935	3935	3935
	664	RESULTS_SEARCH_664_PARAMETERS_PEAKLIST_rawdatafilename		G:\ABSCIEX\Triple TOF data\MM_IDA_6.wiff	42	332	3935	3935
	665	RESULTS_SEARCH_665_PARAMETERS_PEAKLIST_rawdatafilename		G:\ABSCIEX\Triple TOF data\MM_IDA_5.wiff	43	333	3584	3584	3584	3584	43
	666	RESULTS_SEARCH_666_PARAMETERS_PEAKLIST_rawdatafilename		G:\ABSCIEX\Triple TOF data\MM_IDA_5.wiff	43	333	3584	3584
	667	RESULTS_SEARCH_667_PARAMETERS_PEAKLIST_rawdatafilename		G:\ABSCIEX\Triple TOF data\MM_IDA_5.wiff	43	334	3580	3580	3580	3580
	668	RESULTS_SEARCH_668_PARAMETERS_PEAKLIST_rawdatafilename		G:\ABSCIEX\Triple TOF data\MM_IDA_5.wiff	43	334	3580	3580
	669	RESULTS_SEARCH_669_PARAMETERS_PEAKLIST_rawdatafilename		G:\ABSCIEX\Triple TOF data\MM_IDA_5.wiff	43	335	3560	3560	3560	3560
	670	RESULTS_SEARCH_670_PARAMETERS_PEAKLIST_rawdatafilename		G:\ABSCIEX\Triple TOF data\MM_IDA_5.wiff	43	335	3560	3560
	671	RESULTS_SEARCH_671_PARAMETERS_PEAKLIST_rawdatafilename		G:\ABSCIEX\Triple TOF data\MM_IDA_5.wiff	43	336	3580	3580	3580	3580
	672	RESULTS_SEARCH_672_PARAMETERS_PEAKLIST_rawdatafilename		G:\ABSCIEX\Triple TOF data\MM_IDA_5.wiff	43	336	3580	3580
	673	RESULTS_SEARCH_673_PARAMETERS_PEAKLIST_rawdatafilename		G:\ABSCIEX\Triple TOF data\MM_IDA_5.wiff	43	337	3575	3575	3575	3575
	674	RESULTS_SEARCH_674_PARAMETERS_PEAKLIST_rawdatafilename		G:\ABSCIEX\Triple TOF data\MM_IDA_5.wiff	43	337	3575	3575
	675	RESULTS_SEARCH_675_PARAMETERS_PEAKLIST_rawdatafilename		G:\ABSCIEX\Triple TOF data\MM_IDA_5.wiff	43	338	3566	3566	3566	3566
	676	RESULTS_SEARCH_676_PARAMETERS_PEAKLIST_rawdatafilename		G:\ABSCIEX\Triple TOF data\MM_IDA_5.wiff	43	338	3566	3566
	677	RESULTS_SEARCH_677_PARAMETERS_PEAKLIST_rawdatafilename		G:\ABSCIEX\Triple TOF data\MM_IDA_5.wiff	43	339	3566	3566	3566	3566
	678	RESULTS_SEARCH_678_PARAMETERS_PEAKLIST_rawdatafilename		G:\ABSCIEX\Triple TOF data\MM_IDA_5.wiff	43	339	3566	3566
	679	RESULTS_SEARCH_679_PARAMETERS_PEAKLIST_rawdatafilename		G:\ABSCIEX\Triple TOF data\MM_IDA_4.wiff	44	340	3809	3809	3809	3809	44
	680	RESULTS_SEARCH_680_PARAMETERS_PEAKLIST_rawdatafilename		G:\ABSCIEX\Triple TOF data\MM_IDA_4.wiff	44	340	3809	3809
	681	RESULTS_SEARCH_681_PARAMETERS_PEAKLIST_rawdatafilename		G:\ABSCIEX\Triple TOF data\MM_IDA_4.wiff	44	341	3798	3798	3798	3798
	682	RESULTS_SEARCH_682_PARAMETERS_PEAKLIST_rawdatafilename		G:\ABSCIEX\Triple TOF data\MM_IDA_4.wiff	44	341	3798	3798
	683	RESULTS_SEARCH_683_PARAMETERS_PEAKLIST_rawdatafilename		G:\ABSCIEX\Triple TOF data\MM_IDA_4.wiff	44	342	3780	3780	3780	3780
	684	RESULTS_SEARCH_684_PARAMETERS_PEAKLIST_rawdatafilename		G:\ABSCIEX\Triple TOF data\MM_IDA_4.wiff	44	342	3780	3780
	685	RESULTS_SEARCH_685_PARAMETERS_PEAKLIST_rawdatafilename		G:\ABSCIEX\Triple TOF data\MM_IDA_4.wiff	44	343	3800	3800	3800	3800
	686	RESULTS_SEARCH_686_PARAMETERS_PEAKLIST_rawdatafilename		G:\ABSCIEX\Triple TOF data\MM_IDA_4.wiff	44	343	3800	3800
	687	RESULTS_SEARCH_687_PARAMETERS_PEAKLIST_rawdatafilename		G:\ABSCIEX\Triple TOF data\MM_IDA_4.wiff	44	344	3784	3784	3784	3784
	688	RESULTS_SEARCH_688_PARAMETERS_PEAKLIST_rawdatafilename		G:\ABSCIEX\Triple TOF data\MM_IDA_4.wiff	44	344	3784	3784
	689	RESULTS_SEARCH_689_PARAMETERS_PEAKLIST_rawdatafilename		G:\ABSCIEX\Triple TOF data\MM_IDA_4.wiff	44	345	3795	3795	3795	3795
	690	RESULTS_SEARCH_690_PARAMETERS_PEAKLIST_rawdatafilename		G:\ABSCIEX\Triple TOF data\MM_IDA_4.wiff	44	345	3795	3795
	691	RESULTS_SEARCH_691_PARAMETERS_PEAKLIST_rawdatafilename		G:\ABSCIEX\Triple TOF data\MM_IDA_4.wiff	44	346	3786	3786	3786	3786
	692	RESULTS_SEARCH_692_PARAMETERS_PEAKLIST_rawdatafilename		G:\ABSCIEX\Triple TOF data\MM_IDA_4.wiff	44	346	3786	3786
	693	RESULTS_SEARCH_693_PARAMETERS_PEAKLIST_rawdatafilename		G:\ABSCIEX\Triple TOF data\MM_IDA_3.wiff	45	347	3796	3796	3796	3796	45
	694	RESULTS_SEARCH_694_PARAMETERS_PEAKLIST_rawdatafilename		G:\ABSCIEX\Triple TOF data\MM_IDA_3.wiff	45	347	3796	3796
	695	RESULTS_SEARCH_695_PARAMETERS_PEAKLIST_rawdatafilename		G:\ABSCIEX\Triple TOF data\MM_IDA_3.wiff	45	348	3780	3780	3780	3780
	696	RESULTS_SEARCH_696_PARAMETERS_PEAKLIST_rawdatafilename		G:\ABSCIEX\Triple TOF data\MM_IDA_3.wiff	45	348	3780	3780
	697	RESULTS_SEARCH_697_PARAMETERS_PEAKLIST_rawdatafilename		G:\ABSCIEX\Triple TOF data\MM_IDA_3.wiff	45	349	3780	3780	3780	3780
	698	RESULTS_SEARCH_698_PARAMETERS_PEAKLIST_rawdatafilename		G:\ABSCIEX\Triple TOF data\MM_IDA_3.wiff	45	349	3780	3780
	699	RESULTS_SEARCH_699_PARAMETERS_PEAKLIST_rawdatafilename		G:\ABSCIEX\Triple TOF data\MM_IDA_3.wiff	45	350	3780	3780	3780	3780
	700	RESULTS_SEARCH_700_PARAMETERS_PEAKLIST_rawdatafilename		G:\ABSCIEX\Triple TOF data\MM_IDA_3.wiff	45	350	3780	3780
	701	RESULTS_SEARCH_701_PARAMETERS_PEAKLIST_rawdatafilename		G:\ABSCIEX\Triple TOF data\MM_IDA_3.wiff	45	351	3777	3777	3777	3777
	702	RESULTS_SEARCH_702_PARAMETERS_PEAKLIST_rawdatafilename		G:\ABSCIEX\Triple TOF data\MM_IDA_3.wiff	45	351	3777	3777
	703	RESULTS_SEARCH_703_PARAMETERS_PEAKLIST_rawdatafilename		G:\ABSCIEX\Triple TOF data\MM_IDA_3.wiff	45	352	3779	3779	3779	3779
	704	RESULTS_SEARCH_704_PARAMETERS_PEAKLIST_rawdatafilename		G:\ABSCIEX\Triple TOF data\MM_IDA_3.wiff	45	352	3779	3779
	705	RESULTS_SEARCH_705_PARAMETERS_PEAKLIST_rawdatafilename		G:\ABSCIEX\Triple TOF data\MM_IDA_3.wiff	45	353	3778	3778	3778	3778
	706	RESULTS_SEARCH_706_PARAMETERS_PEAKLIST_rawdatafilename		G:\ABSCIEX\Triple TOF data\MM_IDA_3.wiff	45	353	3778	3778
	707	RESULTS_SEARCH_707_PARAMETERS_PEAKLIST_rawdatafilename		G:\ABSCIEX\Triple TOF data\MM_IDA_2.wiff	46	354	3962	3962	3962	3962	46
	708	RESULTS_SEARCH_708_PARAMETERS_PEAKLIST_rawdatafilename		G:\ABSCIEX\Triple TOF data\MM_IDA_2.wiff	46	354	3962	3962
	709	RESULTS_SEARCH_709_PARAMETERS_PEAKLIST_rawdatafilename		G:\ABSCIEX\Triple TOF data\MM_IDA_2.wiff	46	355	3960	3960	3960	3960
	710	RESULTS_SEARCH_710_PARAMETERS_PEAKLIST_rawdatafilename		G:\ABSCIEX\Triple TOF data\MM_IDA_2.wiff	46	355	3960	3960
	711	RESULTS_SEARCH_711_PARAMETERS_PEAKLIST_rawdatafilename		G:\ABSCIEX\Triple TOF data\MM_IDA_2.wiff	46	356	3960	3960	3960	3960
	712	RESULTS_SEARCH_712_PARAMETERS_PEAKLIST_rawdatafilename		G:\ABSCIEX\Triple TOF data\MM_IDA_2.wiff	46	356	3960	3960
	713	RESULTS_SEARCH_713_PARAMETERS_PEAKLIST_rawdatafilename		G:\ABSCIEX\Triple TOF data\MM_IDA_2.wiff	46	357	3961	3961	3961	3961
	714	RESULTS_SEARCH_714_PARAMETERS_PEAKLIST_rawdatafilename		G:\ABSCIEX\Triple TOF data\MM_IDA_2.wiff	46	357	3961	3961
	715	RESULTS_SEARCH_715_PARAMETERS_PEAKLIST_rawdatafilename		G:\ABSCIEX\Triple TOF data\MM_IDA_2.wiff	46	358	3939	3939	3939	3939
	716	RESULTS_SEARCH_716_PARAMETERS_PEAKLIST_rawdatafilename		G:\ABSCIEX\Triple TOF data\MM_IDA_2.wiff	46	358	3939	3939
	717	RESULTS_SEARCH_717_PARAMETERS_PEAKLIST_rawdatafilename		G:\ABSCIEX\Triple TOF data\MM_IDA_2.wiff	46	359	3955	3955	3955	3955
	718	RESULTS_SEARCH_718_PARAMETERS_PEAKLIST_rawdatafilename		G:\ABSCIEX\Triple TOF data\MM_IDA_2.wiff	46	359	3955	3955
	719	RESULTS_SEARCH_719_PARAMETERS_PEAKLIST_rawdatafilename		G:\ABSCIEX\Triple TOF data\MM_IDA_2.wiff	46	360	3955	3955	3955	3955
	720	RESULTS_SEARCH_720_PARAMETERS_PEAKLIST_rawdatafilename		G:\ABSCIEX\Triple TOF data\MM_IDA_2.wiff	46	360	3955	3955
	721	RESULTS_SEARCH_721_PARAMETERS_PEAKLIST_rawdatafilename		G:\ABSCIEX\Triple TOF data\MM_IDA_1.wiff	47	361	3917	3917	3917	3917	47
	722	RESULTS_SEARCH_722_PARAMETERS_PEAKLIST_rawdatafilename		G:\ABSCIEX\Triple TOF data\MM_IDA_1.wiff	47	361	3917	3917
	723	RESULTS_SEARCH_723_PARAMETERS_PEAKLIST_rawdatafilename		G:\ABSCIEX\Triple TOF data\MM_IDA_1.wiff	47	362	3900	3900	3900	3900
	724	RESULTS_SEARCH_724_PARAMETERS_PEAKLIST_rawdatafilename		G:\ABSCIEX\Triple TOF data\MM_IDA_1.wiff	47	362	3900	3900
	725	RESULTS_SEARCH_725_PARAMETERS_PEAKLIST_rawdatafilename		G:\ABSCIEX\Triple TOF data\MM_IDA_1.wiff	47	363	3900	3900	3900	3900
	726	RESULTS_SEARCH_726_PARAMETERS_PEAKLIST_rawdatafilename		G:\ABSCIEX\Triple TOF data\MM_IDA_1.wiff	47	363	3900	3900
	727	RESULTS_SEARCH_727_PARAMETERS_PEAKLIST_rawdatafilename		G:\ABSCIEX\Triple TOF data\MM_IDA_1.wiff	47	364	3904	3904	3904	3904
	728	RESULTS_SEARCH_728_PARAMETERS_PEAKLIST_rawdatafilename		G:\ABSCIEX\Triple TOF data\MM_IDA_1.wiff	47	364	3904	3904
	729	RESULTS_SEARCH_729_PARAMETERS_PEAKLIST_rawdatafilename		G:\ABSCIEX\Triple TOF data\MM_IDA_1.wiff	47	365	3909	3909	3909	3909
	730	RESULTS_SEARCH_730_PARAMETERS_PEAKLIST_rawdatafilename		G:\ABSCIEX\Triple TOF data\MM_IDA_1.wiff	47	365	3909	3909
	731	RESULTS_SEARCH_731_PARAMETERS_PEAKLIST_rawdatafilename		G:\ABSCIEX\Triple TOF data\MM_IDA_1.wiff	47	366	3890	3890	3890	3890
	732	RESULTS_SEARCH_732_PARAMETERS_PEAKLIST_rawdatafilename		G:\ABSCIEX\Triple TOF data\MM_IDA_1.wiff	47	366	3890	3890
	733	RESULTS_SEARCH_733_PARAMETERS_PEAKLIST_rawdatafilename		G:\ABSCIEX\Triple TOF data\MM_IDA_1.wiff	47	367	3896	3896	3896	3896
	734	RESULTS_SEARCH_734_PARAMETERS_PEAKLIST_rawdatafilename		G:\ABSCIEX\Triple TOF data\MM_IDA_1.wiff	47	367	3896	3896
	735	RESULTS_SEARCH_735_PARAMETERS_PEAKLIST_rawdatafilename		G:\ABSCIEX\Triple TOF data\FE_6_IDA.wiff	48	368	3913	3913	3913	3913	48
	736	RESULTS_SEARCH_736_PARAMETERS_PEAKLIST_rawdatafilename		G:\ABSCIEX\Triple TOF data\FE_6_IDA.wiff	48	368	3913	3913
	737	RESULTS_SEARCH_737_PARAMETERS_PEAKLIST_rawdatafilename		G:\ABSCIEX\Triple TOF data\FE_6_IDA.wiff	48	369	3898	3898	3898	3898
	738	RESULTS_SEARCH_738_PARAMETERS_PEAKLIST_rawdatafilename		G:\ABSCIEX\Triple TOF data\FE_6_IDA.wiff	48	369	3898	3898
	739	RESULTS_SEARCH_739_PARAMETERS_PEAKLIST_rawdatafilename		G:\ABSCIEX\Triple TOF data\FE_6_IDA.wiff	48	370	3900	3900	3900	3900
	740	RESULTS_SEARCH_740_PARAMETERS_PEAKLIST_rawdatafilename		G:\ABSCIEX\Triple TOF data\FE_6_IDA.wiff	48	370	3900	3900
	741	RESULTS_SEARCH_741_PARAMETERS_PEAKLIST_rawdatafilename		G:\ABSCIEX\Triple TOF data\FE_6_IDA.wiff	48	371	3900	3900	3900	3900
	742	RESULTS_SEARCH_742_PARAMETERS_PEAKLIST_rawdatafilename		G:\ABSCIEX\Triple TOF data\FE_6_IDA.wiff	48	371	3900	3900
	743	RESULTS_SEARCH_743_PARAMETERS_PEAKLIST_rawdatafilename		G:\ABSCIEX\Triple TOF data\FE_6_IDA.wiff	48	372	3900	3900	3900	3900
	744	RESULTS_SEARCH_744_PARAMETERS_PEAKLIST_rawdatafilename		G:\ABSCIEX\Triple TOF data\FE_6_IDA.wiff	48	372	3900	3900
	745	RESULTS_SEARCH_745_PARAMETERS_PEAKLIST_rawdatafilename		G:\ABSCIEX\Triple TOF data\FE_6_IDA.wiff	48	373	3900	3900	3900	3900
	746	RESULTS_SEARCH_746_PARAMETERS_PEAKLIST_rawdatafilename		G:\ABSCIEX\Triple TOF data\FE_6_IDA.wiff	48	373	3900	3900
	747	RESULTS_SEARCH_747_PARAMETERS_PEAKLIST_rawdatafilename		G:\ABSCIEX\Triple TOF data\FE_6_IDA.wiff	48	374	3890	3890	3890	3890
	748	RESULTS_SEARCH_748_PARAMETERS_PEAKLIST_rawdatafilename		G:\ABSCIEX\Triple TOF data\FE_6_IDA.wiff	48	374	3890	3890
	749	RESULTS_SEARCH_749_PARAMETERS_PEAKLIST_rawdatafilename		G:\ABSCIEX\Triple TOF data\FE_6_IDA.wiff	48	375	3888	3888	3888	3888
	750	RESULTS_SEARCH_750_PARAMETERS_PEAKLIST_rawdatafilename		G:\ABSCIEX\Triple TOF data\FE_6_IDA.wiff	48	375	3888	3888
	751	RESULTS_SEARCH_751_PARAMETERS_PEAKLIST_rawdatafilename		G:\ABSCIEX\Triple TOF data\ME_MIX_IDA.wiff	49	376	3966	3966	3966	3966	49
	752	RESULTS_SEARCH_752_PARAMETERS_PEAKLIST_rawdatafilename		G:\ABSCIEX\Triple TOF data\ME_MIX_IDA.wiff	49	376	3966	3966
	753	RESULTS_SEARCH_753_PARAMETERS_PEAKLIST_rawdatafilename		G:\ABSCIEX\Triple TOF data\ME_MIX_IDA.wiff	49	377	3960	3960	3960	3960
	754	RESULTS_SEARCH_754_PARAMETERS_PEAKLIST_rawdatafilename		G:\ABSCIEX\Triple TOF data\ME_MIX_IDA.wiff	49	377	3960	3960
	755	RESULTS_SEARCH_755_PARAMETERS_PEAKLIST_rawdatafilename		G:\ABSCIEX\Triple TOF data\ME_MIX_IDA.wiff	49	378	3960	3960	3960	3960
	756	RESULTS_SEARCH_756_PARAMETERS_PEAKLIST_rawdatafilename		G:\ABSCIEX\Triple TOF data\ME_MIX_IDA.wiff	49	378	3960	3960
	757	RESULTS_SEARCH_757_PARAMETERS_PEAKLIST_rawdatafilename		G:\ABSCIEX\Triple TOF data\ME_MIX_IDA.wiff	49	379	3972	3972	3972	3972
	758	RESULTS_SEARCH_758_PARAMETERS_PEAKLIST_rawdatafilename		G:\ABSCIEX\Triple TOF data\ME_MIX_IDA.wiff	49	379	3972	3972
	759	RESULTS_SEARCH_759_PARAMETERS_PEAKLIST_rawdatafilename		G:\ABSCIEX\Triple TOF data\ME_MIX_IDA.wiff	49	380	3955	3955	3955	3955
	760	RESULTS_SEARCH_760_PARAMETERS_PEAKLIST_rawdatafilename		G:\ABSCIEX\Triple TOF data\ME_MIX_IDA.wiff	49	380	3955	3955
	761	RESULTS_SEARCH_761_PARAMETERS_PEAKLIST_rawdatafilename		G:\ABSCIEX\Triple TOF data\ME_MIX_IDA.wiff	49	381	3957	3957	3957	3957
	762	RESULTS_SEARCH_762_PARAMETERS_PEAKLIST_rawdatafilename		G:\ABSCIEX\Triple TOF data\ME_MIX_IDA.wiff	49	381	3957	3957
	763	RESULTS_SEARCH_763_PARAMETERS_PEAKLIST_rawdatafilename		G:\ABSCIEX\Triple TOF data\FE_5_IDA.wiff	50	382	3715	3715	3715	3715	50
	764	RESULTS_SEARCH_764_PARAMETERS_PEAKLIST_rawdatafilename		G:\ABSCIEX\Triple TOF data\FE_5_IDA.wiff	50	382	3715	3715
	765	RESULTS_SEARCH_765_PARAMETERS_PEAKLIST_rawdatafilename		G:\ABSCIEX\Triple TOF data\FE_5_IDA.wiff	50	383	3701	3701	3701	3701
	766	RESULTS_SEARCH_766_PARAMETERS_PEAKLIST_rawdatafilename		G:\ABSCIEX\Triple TOF data\FE_5_IDA.wiff	50	383	3701	3701
	767	RESULTS_SEARCH_767_PARAMETERS_PEAKLIST_rawdatafilename		G:\ABSCIEX\Triple TOF data\FE_5_IDA.wiff	50	384	3693	3693	3693	3693
	768	RESULTS_SEARCH_768_PARAMETERS_PEAKLIST_rawdatafilename		G:\ABSCIEX\Triple TOF data\FE_5_IDA.wiff	50	384	3693	3693
	769	RESULTS_SEARCH_769_PARAMETERS_PEAKLIST_rawdatafilename		G:\ABSCIEX\Triple TOF data\FE_5_IDA.wiff	50	385	3693	3693	3693	3693
	770	RESULTS_SEARCH_770_PARAMETERS_PEAKLIST_rawdatafilename		G:\ABSCIEX\Triple TOF data\FE_5_IDA.wiff	50	385	3693	3693
	771	RESULTS_SEARCH_771_PARAMETERS_PEAKLIST_rawdatafilename		G:\ABSCIEX\Triple TOF data\FE_5_IDA.wiff	50	386	3695	3694	3695	3694
	772	RESULTS_SEARCH_772_PARAMETERS_PEAKLIST_rawdatafilename		G:\ABSCIEX\Triple TOF data\FE_5_IDA.wiff	50	386	3695	3694
	773	RESULTS_SEARCH_773_PARAMETERS_PEAKLIST_rawdatafilename		G:\ABSCIEX\Triple TOF data\FE_4_IDA.wiff	51	387	3688	3688	3688	3688	51
	774	RESULTS_SEARCH_774_PARAMETERS_PEAKLIST_rawdatafilename		G:\ABSCIEX\Triple TOF data\FE_4_IDA.wiff	51	387	3688	3688
	775	RESULTS_SEARCH_775_PARAMETERS_PEAKLIST_rawdatafilename		G:\ABSCIEX\Triple TOF data\FE_4_IDA.wiff	51	388	3664	3664	3664	3664
	776	RESULTS_SEARCH_776_PARAMETERS_PEAKLIST_rawdatafilename		G:\ABSCIEX\Triple TOF data\FE_4_IDA.wiff	51	388	3664	3664
	777	RESULTS_SEARCH_777_PARAMETERS_PEAKLIST_rawdatafilename		G:\ABSCIEX\Triple TOF data\FE_4_IDA.wiff	51	389	3680	3680	3680	3680
	778	RESULTS_SEARCH_778_PARAMETERS_PEAKLIST_rawdatafilename		G:\ABSCIEX\Triple TOF data\FE_4_IDA.wiff	51	389	3680	3680
	779	RESULTS_SEARCH_779_PARAMETERS_PEAKLIST_rawdatafilename		G:\ABSCIEX\Triple TOF data\FE_4_IDA.wiff	51	390	3680	3680	3680	3680
	780	RESULTS_SEARCH_780_PARAMETERS_PEAKLIST_rawdatafilename		G:\ABSCIEX\Triple TOF data\FE_4_IDA.wiff	51	390	3680	3680
	781	RESULTS_SEARCH_781_PARAMETERS_PEAKLIST_rawdatafilename		G:\ABSCIEX\Triple TOF data\FE_4_IDA.wiff	51	391	3680	3680	3680	3680
	782	RESULTS_SEARCH_782_PARAMETERS_PEAKLIST_rawdatafilename		G:\ABSCIEX\Triple TOF data\FE_4_IDA.wiff	51	391	3680	3680
	783	RESULTS_SEARCH_783_PARAMETERS_PEAKLIST_rawdatafilename		G:\ABSCIEX\Triple TOF data\FE_4_IDA.wiff	51	392	3680	3680	3680	3680
	784	RESULTS_SEARCH_784_PARAMETERS_PEAKLIST_rawdatafilename		G:\ABSCIEX\Triple TOF data\FE_4_IDA.wiff	51	392	3680	3680
	785	RESULTS_SEARCH_785_PARAMETERS_PEAKLIST_rawdatafilename		G:\ABSCIEX\Triple TOF data\FE_4_IDA.wiff	51	393	3660	3660	3660	3660
	786	RESULTS_SEARCH_786_PARAMETERS_PEAKLIST_rawdatafilename		G:\ABSCIEX\Triple TOF data\FE_4_IDA.wiff	51	393	3660	3660
	787	RESULTS_SEARCH_787_PARAMETERS_PEAKLIST_rawdatafilename		G:\ABSCIEX\Triple TOF data\FE_4_IDA.wiff	51	394	3683	3683	3683	3683
	788	RESULTS_SEARCH_788_PARAMETERS_PEAKLIST_rawdatafilename		G:\ABSCIEX\Triple TOF data\FE_4_IDA.wiff	51	394	3683	3683
	789	RESULTS_SEARCH_789_PARAMETERS_PEAKLIST_rawdatafilename		G:\ABSCIEX\Triple TOF data\FE_4_IDA.wiff	51	395	3665	3665	3665	3665
	790	RESULTS_SEARCH_790_PARAMETERS_PEAKLIST_rawdatafilename		G:\ABSCIEX\Triple TOF data\FE_4_IDA.wiff	51	395	3665	3665
	791	RESULTS_SEARCH_791_PARAMETERS_PEAKLIST_rawdatafilename		G:\ABSCIEX\Triple TOF data\FE_3_IDA.wiff	52	396	3649	3649	3649	3649	52
	792	RESULTS_SEARCH_792_PARAMETERS_PEAKLIST_rawdatafilename		G:\ABSCIEX\Triple TOF data\FE_3_IDA.wiff	52	396	3649	3649
	793	RESULTS_SEARCH_793_PARAMETERS_PEAKLIST_rawdatafilename		G:\ABSCIEX\Triple TOF data\FE_3_IDA.wiff	52	397	3648	3648	3648	3648
	794	RESULTS_SEARCH_794_PARAMETERS_PEAKLIST_rawdatafilename		G:\ABSCIEX\Triple TOF data\FE_3_IDA.wiff	52	397	3648	3648
	795	RESULTS_SEARCH_795_PARAMETERS_PEAKLIST_rawdatafilename		G:\ABSCIEX\Triple TOF data\FE_3_IDA.wiff	52	398	3640	3640	3640	3640
	796	RESULTS_SEARCH_796_PARAMETERS_PEAKLIST_rawdatafilename		G:\ABSCIEX\Triple TOF data\FE_3_IDA.wiff	52	398	3640	3640
	797	RESULTS_SEARCH_797_PARAMETERS_PEAKLIST_rawdatafilename		G:\ABSCIEX\Triple TOF data\FE_3_IDA.wiff	52	399	3640	3640	3640	3640
	798	RESULTS_SEARCH_798_PARAMETERS_PEAKLIST_rawdatafilename		G:\ABSCIEX\Triple TOF data\FE_3_IDA.wiff	52	399	3640	3640
	799	RESULTS_SEARCH_799_PARAMETERS_PEAKLIST_rawdatafilename		G:\ABSCIEX\Triple TOF data\FE_3_IDA.wiff	52	400	3646	3646	3646	3646
	800	RESULTS_SEARCH_800_PARAMETERS_PEAKLIST_rawdatafilename		G:\ABSCIEX\Triple TOF data\FE_3_IDA.wiff	52	400	3646	3646
	801	RESULTS_SEARCH_801_PARAMETERS_PEAKLIST_rawdatafilename		G:\ABSCIEX\Triple TOF data\FE_3_IDA.wiff	52	401	3640	3640	3640	3640
	802	RESULTS_SEARCH_802_PARAMETERS_PEAKLIST_rawdatafilename		G:\ABSCIEX\Triple TOF data\FE_3_IDA.wiff	52	401	3640	3640
	803	RESULTS_SEARCH_803_PARAMETERS_PEAKLIST_rawdatafilename		G:\ABSCIEX\Triple TOF data\FE_3_IDA.wiff	52	402	3628	3628	3628	3628
	804	RESULTS_SEARCH_804_PARAMETERS_PEAKLIST_rawdatafilename		G:\ABSCIEX\Triple TOF data\FE_3_IDA.wiff	52	402	3628	3628
	805	RESULTS_SEARCH_805_PARAMETERS_PEAKLIST_rawdatafilename		G:\ABSCIEX\Triple TOF data\FE_3_IDA.wiff	52	403	3635	3635	3635	3635
	806	RESULTS_SEARCH_806_PARAMETERS_PEAKLIST_rawdatafilename		G:\ABSCIEX\Triple TOF data\FE_3_IDA.wiff	52	403	3635	3635
	807	RESULTS_SEARCH_807_PARAMETERS_PEAKLIST_rawdatafilename		G:\ABSCIEX\Triple TOF data\FE_2_IDA.wiff	53	404	3887	3887	3887	3887	53
	808	RESULTS_SEARCH_808_PARAMETERS_PEAKLIST_rawdatafilename		G:\ABSCIEX\Triple TOF data\FE_2_IDA.wiff	53	404	3887	3887
	809	RESULTS_SEARCH_809_PARAMETERS_PEAKLIST_rawdatafilename		G:\ABSCIEX\Triple TOF data\FE_2_IDA.wiff	53	405	3866	3866	3866	3866
	810	RESULTS_SEARCH_810_PARAMETERS_PEAKLIST_rawdatafilename		G:\ABSCIEX\Triple TOF data\FE_2_IDA.wiff	53	405	3866	3866
	811	RESULTS_SEARCH_811_PARAMETERS_PEAKLIST_rawdatafilename		G:\ABSCIEX\Triple TOF data\FE_2_IDA.wiff	53	406	3859	3859	3859	3859
	812	RESULTS_SEARCH_812_PARAMETERS_PEAKLIST_rawdatafilename		G:\ABSCIEX\Triple TOF data\FE_2_IDA.wiff	53	406	3859	3859
	813	RESULTS_SEARCH_813_PARAMETERS_PEAKLIST_rawdatafilename		G:\ABSCIEX\Triple TOF data\FE_2_IDA.wiff	53	407	3880	3880	3880	3880
	814	RESULTS_SEARCH_814_PARAMETERS_PEAKLIST_rawdatafilename		G:\ABSCIEX\Triple TOF data\FE_2_IDA.wiff	53	407	3880	3880
	815	RESULTS_SEARCH_815_PARAMETERS_PEAKLIST_rawdatafilename		G:\ABSCIEX\Triple TOF data\FE_2_IDA.wiff	53	408	3860	3860	3860	3860
	816	RESULTS_SEARCH_816_PARAMETERS_PEAKLIST_rawdatafilename		G:\ABSCIEX\Triple TOF data\FE_2_IDA.wiff	53	408	3860	3860
	817	RESULTS_SEARCH_817_PARAMETERS_PEAKLIST_rawdatafilename		G:\ABSCIEX\Triple TOF data\FE_2_IDA.wiff	53	409	3877	3877	3877	3877
	818	RESULTS_SEARCH_818_PARAMETERS_PEAKLIST_rawdatafilename		G:\ABSCIEX\Triple TOF data\FE_2_IDA.wiff	53	409	3877	3877
	819	RESULTS_SEARCH_819_PARAMETERS_PEAKLIST_rawdatafilename		G:\ABSCIEX\Triple TOF data\FE_2_IDA.wiff	53	410	3858	3858	3858	3858
	820	RESULTS_SEARCH_820_PARAMETERS_PEAKLIST_rawdatafilename		G:\ABSCIEX\Triple TOF data\FE_2_IDA.wiff	53	410	3858	3858
	821	RESULTS_SEARCH_821_PARAMETERS_PEAKLIST_rawdatafilename		G:\ABSCIEX\Triple TOF data\FE_1_IDA.wiff	54	411	3594	3594	3594	3594	54
	822	RESULTS_SEARCH_822_PARAMETERS_PEAKLIST_rawdatafilename		G:\ABSCIEX\Triple TOF data\FE_1_IDA.wiff	54	411	3594	3594
	823	RESULTS_SEARCH_823_PARAMETERS_PEAKLIST_rawdatafilename		G:\ABSCIEX\Triple TOF data\FE_1_IDA.wiff	54	412	3578	3578	3578	3578
	824	RESULTS_SEARCH_824_PARAMETERS_PEAKLIST_rawdatafilename		G:\ABSCIEX\Triple TOF data\FE_1_IDA.wiff	54	412	3578	3578
	825	RESULTS_SEARCH_825_PARAMETERS_PEAKLIST_rawdatafilename		G:\ABSCIEX\Triple TOF data\FE_1_IDA.wiff	54	413	3580	3580	3580	3580
	826	RESULTS_SEARCH_826_PARAMETERS_PEAKLIST_rawdatafilename		G:\ABSCIEX\Triple TOF data\FE_1_IDA.wiff	54	413	3580	3580
	827	RESULTS_SEARCH_827_PARAMETERS_PEAKLIST_rawdatafilename		G:\ABSCIEX\Triple TOF data\FE_1_IDA.wiff	54	414	3600	3600	3600	3600
	828	RESULTS_SEARCH_828_PARAMETERS_PEAKLIST_rawdatafilename		G:\ABSCIEX\Triple TOF data\FE_1_IDA.wiff	54	414	3600	3600
	829	RESULTS_SEARCH_829_PARAMETERS_PEAKLIST_rawdatafilename		G:\ABSCIEX\Triple TOF data\FE_1_IDA.wiff	54	415	3585	3585	3585	3585
	830	RESULTS_SEARCH_830_PARAMETERS_PEAKLIST_rawdatafilename		G:\ABSCIEX\Triple TOF data\FE_1_IDA.wiff	54	415	3585	3585
	831	RESULTS_SEARCH_831_PARAMETERS_PEAKLIST_rawdatafilename		G:\ABSCIEX\Triple TOF data\FE_1_IDA.wiff	54	416	3580	3580	3580	3580
	832	RESULTS_SEARCH_832_PARAMETERS_PEAKLIST_rawdatafilename		G:\ABSCIEX\Triple TOF data\FE_1_IDA.wiff	54	416	3580	3580
	833	RESULTS_SEARCH_833_PARAMETERS_PEAKLIST_rawdatafilename		G:\ABSCIEX\Triple TOF data\FE_1_IDA.wiff	54	417	3580	3580	3580	3580
	834	RESULTS_SEARCH_834_PARAMETERS_PEAKLIST_rawdatafilename		G:\ABSCIEX\Triple TOF data\FE_1_IDA.wiff	54	417	3580	3580
	835	RESULTS_SEARCH_835_PARAMETERS_PEAKLIST_rawdatafilename		G:\ABSCIEX\Triple TOF data\FE_1_IDA.wiff	54	418	3578	3578	3578	3578
	836	RESULTS_SEARCH_836_PARAMETERS_PEAKLIST_rawdatafilename		G:\ABSCIEX\Triple TOF data\FE_1_IDA.wiff	54	418	3578	3578
	837	RESULTS_SEARCH_837_PARAMETERS_PEAKLIST_rawdatafilename		G:\ABSCIEX\Triple TOF data\FE_1_IDA.wiff	54	419	3572	3572	3572	3572
	838	RESULTS_SEARCH_838_PARAMETERS_PEAKLIST_rawdatafilename		G:\ABSCIEX\Triple TOF data\FE_1_IDA.wiff	54	419	3572	3572
	839	RESULTS_SEARCH_839_PARAMETERS_PEAKLIST_rawdatafilename		G:\ABSCIEX\Triple TOF data\ME_6_IDA.wiff	55	420	3676	3676	3676	3676	55
	840	RESULTS_SEARCH_840_PARAMETERS_PEAKLIST_rawdatafilename		G:\ABSCIEX\Triple TOF data\ME_6_IDA.wiff	55	420	3676	3676
	841	RESULTS_SEARCH_841_PARAMETERS_PEAKLIST_rawdatafilename		G:\ABSCIEX\Triple TOF data\ME_6_IDA.wiff	55	421	3673	3673	3673	3673
	842	RESULTS_SEARCH_842_PARAMETERS_PEAKLIST_rawdatafilename		G:\ABSCIEX\Triple TOF data\ME_6_IDA.wiff	55	421	3673	3673
	843	RESULTS_SEARCH_843_PARAMETERS_PEAKLIST_rawdatafilename		G:\ABSCIEX\Triple TOF data\ME_6_IDA.wiff	55	422	3680	3680	3680	3680
	844	RESULTS_SEARCH_844_PARAMETERS_PEAKLIST_rawdatafilename		G:\ABSCIEX\Triple TOF data\ME_6_IDA.wiff	55	422	3680	3680
	845	RESULTS_SEARCH_845_PARAMETERS_PEAKLIST_rawdatafilename		G:\ABSCIEX\Triple TOF data\ME_6_IDA.wiff	55	423	3660	3660	3660	3660
	846	RESULTS_SEARCH_846_PARAMETERS_PEAKLIST_rawdatafilename		G:\ABSCIEX\Triple TOF data\ME_6_IDA.wiff	55	423	3660	3660
	847	RESULTS_SEARCH_847_PARAMETERS_PEAKLIST_rawdatafilename		G:\ABSCIEX\Triple TOF data\ME_6_IDA.wiff	55	424	3678	3678	3678	3678
	848	RESULTS_SEARCH_848_PARAMETERS_PEAKLIST_rawdatafilename		G:\ABSCIEX\Triple TOF data\ME_6_IDA.wiff	55	424	3678	3678
	849	RESULTS_SEARCH_849_PARAMETERS_PEAKLIST_rawdatafilename		G:\ABSCIEX\Triple TOF data\ME_6_IDA.wiff	55	425	3651	3651	3651	3651
	850	RESULTS_SEARCH_850_PARAMETERS_PEAKLIST_rawdatafilename		G:\ABSCIEX\Triple TOF data\ME_6_IDA.wiff	55	425	3651	3651
	851	RESULTS_SEARCH_851_PARAMETERS_PEAKLIST_rawdatafilename		G:\ABSCIEX\Triple TOF data\ME_5_IDA.wiff	56	426	3509	3509	3509	3509	56
	852	RESULTS_SEARCH_852_PARAMETERS_PEAKLIST_rawdatafilename		G:\ABSCIEX\Triple TOF data\ME_5_IDA.wiff	56	426	3509	3509
	853	RESULTS_SEARCH_853_PARAMETERS_PEAKLIST_rawdatafilename		G:\ABSCIEX\Triple TOF data\ME_5_IDA.wiff	56	427	3503	3503	3503	3503
	854	RESULTS_SEARCH_854_PARAMETERS_PEAKLIST_rawdatafilename		G:\ABSCIEX\Triple TOF data\ME_5_IDA.wiff	56	427	3503	3503
	855	RESULTS_SEARCH_855_PARAMETERS_PEAKLIST_rawdatafilename		G:\ABSCIEX\Triple TOF data\ME_5_IDA.wiff	56	428	3520	3520	3520	3520
	856	RESULTS_SEARCH_856_PARAMETERS_PEAKLIST_rawdatafilename		G:\ABSCIEX\Triple TOF data\ME_5_IDA.wiff	56	428	3520	3520
	857	RESULTS_SEARCH_857_PARAMETERS_PEAKLIST_rawdatafilename		G:\ABSCIEX\Triple TOF data\ME_5_IDA.wiff	56	429	3495	3495	3495	3495
	858	RESULTS_SEARCH_858_PARAMETERS_PEAKLIST_rawdatafilename		G:\ABSCIEX\Triple TOF data\ME_5_IDA.wiff	56	429	3495	3495
	859	RESULTS_SEARCH_859_PARAMETERS_PEAKLIST_rawdatafilename		G:\ABSCIEX\Triple TOF data\ME_5_IDA.wiff	56	430	3514	3514	3514	3514
	860	RESULTS_SEARCH_860_PARAMETERS_PEAKLIST_rawdatafilename		G:\ABSCIEX\Triple TOF data\ME_5_IDA.wiff	56	430	3514	3514
	861	RESULTS_SEARCH_861_PARAMETERS_PEAKLIST_rawdatafilename		G:\ABSCIEX\Triple TOF data\ME_5_IDA.wiff	56	431	3494	3494	3494	3494
	862	RESULTS_SEARCH_862_PARAMETERS_PEAKLIST_rawdatafilename		G:\ABSCIEX\Triple TOF data\ME_5_IDA.wiff	56	431	3494	3494
	863	RESULTS_SEARCH_863_PARAMETERS_PEAKLIST_rawdatafilename		G:\ABSCIEX\Triple TOF data\ME_4_IDA.wiff	57	432	3752	3752	3752	3752	57
	864	RESULTS_SEARCH_864_PARAMETERS_PEAKLIST_rawdatafilename		G:\ABSCIEX\Triple TOF data\ME_4_IDA.wiff	57	432	3752	3752
	865	RESULTS_SEARCH_865_PARAMETERS_PEAKLIST_rawdatafilename		G:\ABSCIEX\Triple TOF data\ME_4_IDA.wiff	57	433	3744	3744	3744	3744
	866	RESULTS_SEARCH_866_PARAMETERS_PEAKLIST_rawdatafilename		G:\ABSCIEX\Triple TOF data\ME_4_IDA.wiff	57	433	3744	3744
	867	RESULTS_SEARCH_867_PARAMETERS_PEAKLIST_rawdatafilename		G:\ABSCIEX\Triple TOF data\ME_4_IDA.wiff	57	434	3760	3760	3760	3760
	868	RESULTS_SEARCH_868_PARAMETERS_PEAKLIST_rawdatafilename		G:\ABSCIEX\Triple TOF data\ME_4_IDA.wiff	57	434	3760	3760
	869	RESULTS_SEARCH_869_PARAMETERS_PEAKLIST_rawdatafilename		G:\ABSCIEX\Triple TOF data\ME_4_IDA.wiff	57	435	3740	3740	3740	3740
	870	RESULTS_SEARCH_870_PARAMETERS_PEAKLIST_rawdatafilename		G:\ABSCIEX\Triple TOF data\ME_4_IDA.wiff	57	435	3740	3740
	871	RESULTS_SEARCH_871_PARAMETERS_PEAKLIST_rawdatafilename		G:\ABSCIEX\Triple TOF data\ME_4_IDA.wiff	57	436	3754	3754	3754	3754
	872	RESULTS_SEARCH_872_PARAMETERS_PEAKLIST_rawdatafilename		G:\ABSCIEX\Triple TOF data\ME_4_IDA.wiff	57	436	3754	3754
	873	RESULTS_SEARCH_873_PARAMETERS_PEAKLIST_rawdatafilename		G:\ABSCIEX\Triple TOF data\ME_4_IDA.wiff	57	437	3745	3745	3745	3745
	874	RESULTS_SEARCH_874_PARAMETERS_PEAKLIST_rawdatafilename		G:\ABSCIEX\Triple TOF data\ME_4_IDA.wiff	57	437	3745	3745
	875	RESULTS_SEARCH_875_PARAMETERS_PEAKLIST_rawdatafilename		G:\ABSCIEX\Triple TOF data\ME_4_IDA.wiff	57	438	3730	3730	3730	3730
	876	RESULTS_SEARCH_876_PARAMETERS_PEAKLIST_rawdatafilename		G:\ABSCIEX\Triple TOF data\ME_4_IDA.wiff	57	438	3730	3730
	877	RESULTS_SEARCH_877_PARAMETERS_PEAKLIST_rawdatafilename		G:\ABSCIEX\Triple TOF data\ME_3_IDA.wiff	58	439	3935	3935	3935	3935	58
	878	RESULTS_SEARCH_878_PARAMETERS_PEAKLIST_rawdatafilename		G:\ABSCIEX\Triple TOF data\ME_3_IDA.wiff	58	439	3935	3935
	879	RESULTS_SEARCH_879_PARAMETERS_PEAKLIST_rawdatafilename		G:\ABSCIEX\Triple TOF data\ME_3_IDA.wiff	58	440	3917	3917	3917	3917
	880	RESULTS_SEARCH_880_PARAMETERS_PEAKLIST_rawdatafilename		G:\ABSCIEX\Triple TOF data\ME_3_IDA.wiff	58	440	3917	3917
	881	RESULTS_SEARCH_881_PARAMETERS_PEAKLIST_rawdatafilename		G:\ABSCIEX\Triple TOF data\ME_3_IDA.wiff	58	441	3920	3920	3920	3920
	882	RESULTS_SEARCH_882_PARAMETERS_PEAKLIST_rawdatafilename		G:\ABSCIEX\Triple TOF data\ME_3_IDA.wiff	58	441	3920	3920
	883	RESULTS_SEARCH_883_PARAMETERS_PEAKLIST_rawdatafilename		G:\ABSCIEX\Triple TOF data\ME_3_IDA.wiff	58	442	3924	3924	3924	3924
	884	RESULTS_SEARCH_884_PARAMETERS_PEAKLIST_rawdatafilename		G:\ABSCIEX\Triple TOF data\ME_3_IDA.wiff	58	442	3924	3924
	885	RESULTS_SEARCH_885_PARAMETERS_PEAKLIST_rawdatafilename		G:\ABSCIEX\Triple TOF data\ME_3_IDA.wiff	58	443	3920	3920	3920	3920
	886	RESULTS_SEARCH_886_PARAMETERS_PEAKLIST_rawdatafilename		G:\ABSCIEX\Triple TOF data\ME_3_IDA.wiff	58	443	3920	3920
	887	RESULTS_SEARCH_887_PARAMETERS_PEAKLIST_rawdatafilename		G:\ABSCIEX\Triple TOF data\ME_3_IDA.wiff	58	444	3913	3913	3913	3913
	888	RESULTS_SEARCH_888_PARAMETERS_PEAKLIST_rawdatafilename		G:\ABSCIEX\Triple TOF data\ME_3_IDA.wiff	58	444	3913	3913
	889	RESULTS_SEARCH_889_PARAMETERS_PEAKLIST_rawdatafilename		G:\ABSCIEX\Triple TOF data\ME_2_IDA.wiff	59	445	3776	3776	3776	3776	59
	890	RESULTS_SEARCH_890_PARAMETERS_PEAKLIST_rawdatafilename		G:\ABSCIEX\Triple TOF data\ME_2_IDA.wiff	59	445	3776	3776
	891	RESULTS_SEARCH_891_PARAMETERS_PEAKLIST_rawdatafilename		G:\ABSCIEX\Triple TOF data\ME_2_IDA.wiff	59	446	3779	3779	3779	3779
	892	RESULTS_SEARCH_892_PARAMETERS_PEAKLIST_rawdatafilename		G:\ABSCIEX\Triple TOF data\ME_2_IDA.wiff	59	446	3779	3779
	893	RESULTS_SEARCH_893_PARAMETERS_PEAKLIST_rawdatafilename		G:\ABSCIEX\Triple TOF data\ME_2_IDA.wiff	59	447	3780	3780	3780	3780
	894	RESULTS_SEARCH_894_PARAMETERS_PEAKLIST_rawdatafilename		G:\ABSCIEX\Triple TOF data\ME_2_IDA.wiff	59	447	3780	3780
	895	RESULTS_SEARCH_895_PARAMETERS_PEAKLIST_rawdatafilename		G:\ABSCIEX\Triple TOF data\ME_2_IDA.wiff	59	448	3760	3760	3760	3760
	896	RESULTS_SEARCH_896_PARAMETERS_PEAKLIST_rawdatafilename		G:\ABSCIEX\Triple TOF data\ME_2_IDA.wiff	59	448	3760	3760
	897	RESULTS_SEARCH_897_PARAMETERS_PEAKLIST_rawdatafilename		G:\ABSCIEX\Triple TOF data\ME_2_IDA.wiff	59	449	3780	3780	3780	3780
	898	RESULTS_SEARCH_898_PARAMETERS_PEAKLIST_rawdatafilename		G:\ABSCIEX\Triple TOF data\ME_2_IDA.wiff	59	449	3780	3780
	899	RESULTS_SEARCH_899_PARAMETERS_PEAKLIST_rawdatafilename		G:\ABSCIEX\Triple TOF data\ME_2_IDA.wiff	59	450	3769	3769	3769	3769
	900	RESULTS_SEARCH_900_PARAMETERS_PEAKLIST_rawdatafilename		G:\ABSCIEX\Triple TOF data\ME_2_IDA.wiff	59	450	3769	3769
	901	RESULTS_SEARCH_901_PARAMETERS_PEAKLIST_rawdatafilename		G:\ABSCIEX\Triple TOF data\ME_2_IDA.wiff	59	451	3775	3775	3775	3775
	902	RESULTS_SEARCH_902_PARAMETERS_PEAKLIST_rawdatafilename		G:\ABSCIEX\Triple TOF data\ME_2_IDA.wiff	59	451	3775	3775
	903	RESULTS_SEARCH_903_PARAMETERS_PEAKLIST_rawdatafilename		G:\ABSCIEX\Triple TOF data\ME_2_IDA.wiff	59	452	3756	3756	3756	3756
	904	RESULTS_SEARCH_904_PARAMETERS_PEAKLIST_rawdatafilename		G:\ABSCIEX\Triple TOF data\ME_2_IDA.wiff	59	452	3756	3756
	905	RESULTS_SEARCH_905_PARAMETERS_PEAKLIST_rawdatafilename		G:\ABSCIEX\Triple TOF data\ME_1_IDA.wiff	60	453	3573	3573	3573	3573	60
	906	RESULTS_SEARCH_906_PARAMETERS_PEAKLIST_rawdatafilename		G:\ABSCIEX\Triple TOF data\ME_1_IDA.wiff	60	453	3573	3573
	907	RESULTS_SEARCH_907_PARAMETERS_PEAKLIST_rawdatafilename		G:\ABSCIEX\Triple TOF data\ME_1_IDA.wiff	60	454	3550	3550	3550	3550
	908	RESULTS_SEARCH_908_PARAMETERS_PEAKLIST_rawdatafilename		G:\ABSCIEX\Triple TOF data\ME_1_IDA.wiff	60	454	3550	3550
	909	RESULTS_SEARCH_909_PARAMETERS_PEAKLIST_rawdatafilename		G:\ABSCIEX\Triple TOF data\ME_1_IDA.wiff	60	455	3560	3560	3560	3560
	910	RESULTS_SEARCH_910_PARAMETERS_PEAKLIST_rawdatafilename		G:\ABSCIEX\Triple TOF data\ME_1_IDA.wiff	60	455	3560	3560
	911	RESULTS_SEARCH_911_PARAMETERS_PEAKLIST_rawdatafilename		G:\ABSCIEX\Triple TOF data\ME_1_IDA.wiff	60	456	3560	3560	3560	3560
	912	RESULTS_SEARCH_912_PARAMETERS_PEAKLIST_rawdatafilename		G:\ABSCIEX\Triple TOF data\ME_1_IDA.wiff	60	456	3560	3560
	913	RESULTS_SEARCH_913_PARAMETERS_PEAKLIST_rawdatafilename		G:\ABSCIEX\Triple TOF data\ME_1_IDA.wiff	60	457	3557	3557	3557	3557
	914	RESULTS_SEARCH_914_PARAMETERS_PEAKLIST_rawdatafilename		G:\ABSCIEX\Triple TOF data\ME_1_IDA.wiff	60	457	3557	3557
	915	RESULTS_SEARCH_915_PARAMETERS_PEAKLIST_rawdatafilename		G:\ABSCIEX\Triple TOF data\ME_1_IDA.wiff	60	458	3573	3573	3573	3573
	916	RESULTS_SEARCH_916_PARAMETERS_PEAKLIST_rawdatafilename		G:\ABSCIEX\Triple TOF data\ME_1_IDA.wiff	60	458	3573	3573
	917	RESULTS_SEARCH_917_PARAMETERS_PEAKLIST_rawdatafilename		G:\ABSCIEX\Triple TOF data\ME_1_IDA.wiff	60	459	3556	3556	3556	3556
	918	RESULTS_SEARCH_918_PARAMETERS_PEAKLIST_rawdatafilename		G:\ABSCIEX\Triple TOF data\ME_1_IDA.wiff	60	459	3556	3556
	919	RESULTS_SEARCH_919_PARAMETERS_PEAKLIST_rawdatafilename		G:\ABSCIEX\Triple TOF data\ME_1_IDA.wiff	60	460	3547	3547	3547	3547
	920	RESULTS_SEARCH_920_PARAMETERS_PEAKLIST_rawdatafilename		G:\ABSCIEX\Triple TOF data\ME_1_IDA.wiff	60	460	3547	3547

## Sheet: Curated Metadata
Group file metadata term	Metadata Description (of raw extracted item)	Use Partial Match	Term in Stream	Derived (Calculated)	Value	Validation check/comments	Conversion type, if done	Conversion factor		Metadata Category	Metadata Description of Final Metadata Item (converted manually, if applicable)	Value
	Group filename			1						Attributes - General	Group filename	Data S1 Protein Identification Report.group
RESULTS_SEARCH_1_PARAMETERS_PARAGON_METHOD_SETTINGS_UI_START_TIME	Start date		1		2017-03-24 17:21:20					Attributes - General	Start date	2017-03-24 17:21:20
RESULTS_SEARCH_STAT_search_begin_time_clock	Start time		1		03/24/2017 17:21:20					Attributes - General	Start time	03/24/2017 17:21:20
RESULTS_SEARCH_1_PARAMETERS_PARAGON_METHOD_SETTINGS_UI_USER_NAME	User name		1		IISER-SAGARP\Anjan Proteomics					Attributes - General	User name	IISER-SAGARP\Anjan Proteomics
RESULTS_SEARCH_1_xml:id	Internal search identifier number		1	1						Attributes - General	Internal search identifier number
PARAMETERS_PEAKLIST_original_count				1						Attributes - Input data	Number of spectra in search	1734042
PARAMETERS_PEAKLIST_count				1						Attributes - Input data	Number of non-empty spectra in search	1734041
PARAMETERS_PEAKLIST_filenumber	Number of input files	1	1	1	60					Attributes - Input data	Number of input files	60
RESULTS_SEARCH_1_PARAMETERS_PARAGON_METHOD_SETTINGS_UI_SAMPLE_TYPE	Sample Type		1		Identification					Parameters - User settings	Sample Type	Identification
RESULTS_SEARCH_1_PARAMETERS_PARAGON_METHOD_SETTINGS_UI_CYS_ALKYLATION	Cysteine Alkylation		1		Iodoacetic acid					Parameters - User settings	Cysteine Alkylation	Iodoacetic acid
RESULTS_SEARCH_1_PARAMETERS_PARAGON_METHOD_SETTINGS_UI_DIGESTION	Digestion		1		Trypsin					Parameters - User settings	Digestion	Trypsin
RESULTS_SEARCH_1_PARAMETERS_PARAGON_METHOD_SETTINGS_UI_SPECIAL_FACTOR	Special Factors									Parameters - User settings	Special Factors
RESULTS_SEARCH_1_PARAMETERS_PARAGON_METHOD_SETTINGS_UI_INSTRUMENT	Instrument		1		TripleTOF 5600					Parameters - User settings	Instrument	TripleTOF 5600
RESULTS_SEARCH_1_PARAMETERS_PARAGON_METHOD_SETTINGS_UI_SPECIES	Species									Parameters - User settings	Species
RESULTS_SEARCH_1_PARAMETERS_PARAGON_METHOD_SETTINGS_UI_SEARCH_EFFORT	Search Effort		1		Thorough					Parameters - User settings	Search Effort	Thorough
RESULTS_SEARCH_1_PARAMETERS_PARAGON_METHOD_SETTINGS_UI_ID_FOCUS	ID Focus		1		Biological modifications					Parameters - User settings	ID Focus	Biological modifications
RESULTS_SEARCH_1_PARAMETERS_PARAGON_METHOD_SETTINGS_UI_MIN_UNUSED_PROTSCORE	Minimum Unused ProtScore		1		0.0458					Parameters - User settings	Minimum Unused ProtScore	0.0458
RESULTS_SEARCH_1_PARAMETERS_PARAGON_METHOD_SETTINGS_UI_PSPEP	FDR Analysis		1		TRUE		Logical to English			Parameters - User settings	FDR Analysis	Yes
	Quantitation						Logical to English			Parameters - User settings	Quantitation
RESULTS_SEARCH_1_PARAMETERS_QUANT_TYPE_background_correction	Background Correction		1		FALSE		Logical to English			Parameters - User settings	Background Correction	No
RESULTS_SEARCH_1_PARAMETERS_QUANT_TYPE_bias_correction	Bias Correction		1		TRUE		Logical to English			Parameters - User settings	Bias Correction	Yes
	Channel to use as denominator in ratios									Parameters - User settings	Channel to use as denominator in ratios
RESULTS_SEARCH_1_PARAMETERS_chemical_data_edited	Modified Data Dictionary or Parameter Translation		1		FALSE		Logical to English			Parameters - User settings	Modified Data Dictionary or Parameter Translation	No
RESULTS_SEARCH_1_PARAMETERS_FASTA_filename	Database filename		1		C:\AB SCIEX\ProteinPilot Data\SearchDatabases\trinity_output_final_A_B_nonorm.Trinity.fasta					Attributes - Search database	Database filename	C:\AB SCIEX\ProteinPilot Data\SearchDatabases\trinity_output_final_A_B_nonorm.Trinity.fasta
				1						Attributes - Search database	Number of Proteins in Database	160917
RESULTS_SEARCH_STAT_num_proteins	Number of proteins searched		1		321834					Attributes - Search database	Number of proteins searched	321834
				1						Attributes - Search database	Number of Residues in Database	38738671
RESULTS_SEARCH_STAT_num_residues	Number of residues searched		1		77477342					Attributes - Search database	Number of residues searched	77477342
RESULTS_SEARCH_STAT_computer_memory	RAM (MB)		1		16273					Attributes - Hardware	RAM (MB)	16273
RESULTS_SEARCH_STAT_computer_name	Computer name		1		IISER-SAGARP					Attributes - Hardware	Computer name	IISER-SAGARP
RESULTS_SEARCH_STAT_number_cores	Number of cores in computer		1		4					Attributes - Hardware	Number of cores in computer	4
RESULTS_SEARCH_STAT_number_processors	Number of threads (double cores if hyperthreading on)		1		4					Attributes - Hardware	Number of threads (double cores if hyperthreading on)	4
RESULTS_SEARCH_STAT_number_licensed_tasks	Number of cores licensed to use		1		16					Attributes - Software environment	Number of cores licensed to use	16
RESULTS_SEARCH_STAT_os	Operating system		1		Windows 7 Professional Service Pack 1 (6.1.7601)					Attributes - Software environment	Operating system	Windows 7 Professional Service Pack 1 (6.1.7601)
RESULTS_SEARCH_1_PARAMETERS_VERSION	ProteinPilot Software Version		1		5.0.1.0, 4895					Attributes - Software environment	ProteinPilot Software Version	5.0.1.0, 4895
RESULTS_SEARCH_1_PARAMETERS_PARAGON_VERSION	Paragon Algorithm Version		1		5.0.1.0, 4874					Attributes - Software environment	Paragon Algorithm Version	5.0.1.0, 4874
RESULTS_SEARCH_1_PARAMETERS_APPLICATION	Application name		1		ProteinPilot(tm) Software					Attributes - Software environment	Application name	ProteinPilot(tm) Software
RESULTS_GROUPRESULTSUMMARY_1_confidence	Confidence of first row in summary statistics ID statistics		1		0.99		Fraction to %	100		Statistics - Protein Summary Table	Percent Confidence of first row in Summary Statistics ID Statistics	99
RESULTS_GROUPRESULTSUMMARY_1_distinctpeptides	Distinct peptides associated with 99% confidence proteins		1		66842					Statistics - Protein Summary Table	Distinct peptides associated with 99% confidence proteins	66842
RESULTS_GROUPRESULTSUMMARY_1_proteinsbeforegroupping	Proteins before grouping (99% confidence)		1		14816					Statistics - Protein Summary Table	Proteins before grouping (99% confidence)	14816
RESULTS_GROUPRESULTSUMMARY_1_proteinsidentified	Proteins detected (99% confidence)		1		3387					Statistics - Protein Summary Table	Proteins detected (99% confidence)	3387
RESULTS_GROUPRESULTSUMMARY_1_spectraidentified	Spectra associated with 99% confidence proteins		1		1193777					Statistics - Protein Summary Table	Spectra associated with 99% confidence proteins	1193777
RESULTS_GROUPRESULTSUMMARY_2_confidence	Confidence of second row in Summary Statistics ID statistics		1		0.95		Fraction to %	100		Statistics - Protein Summary Table	Percent Confidence of first row in Summary Statistics ID Statistics	95
RESULTS_GROUPRESULTSUMMARY_2_distinctpeptides	Distinct peptides associated with 95% confidence proteins		1		68548					Statistics - Protein Summary Table	Distinct peptides associated with 95% confidence proteins	68548
RESULTS_GROUPRESULTSUMMARY_2_proteinsbeforegroupping	Proteins before grouping (95% confidence)		1		17469					Statistics - Protein Summary Table	Proteins before grouping (95% confidence)	17469
RESULTS_GROUPRESULTSUMMARY_2_proteinsidentified	Proteins detected (95% confidence)		1		3855					Statistics - Protein Summary Table	Proteins detected (95% confidence)	3855
RESULTS_GROUPRESULTSUMMARY_2_spectraidentified	Spectra associated with 95% confidence proteins		1		1205044					Statistics - Protein Summary Table	Spectra associated with 95% confidence proteins	1205044
RESULTS_GROUPRESULTSUMMARY_3_confidence	Confidence of third row in summary statistics ID statistics		1		0.66		Fraction to %	100		Statistics - Protein Summary Table	Percent Confidence of first row in Summary Statistics ID Statistics	66
RESULTS_GROUPRESULTSUMMARY_3_distinctpeptides	Distinct peptides associated with 66% confidence proteins		1		71945					Statistics - Protein Summary Table	Distinct peptides associated with 66% confidence proteins	71945
RESULTS_GROUPRESULTSUMMARY_3_proteinsbeforegroupping	Proteins before grouping (66% confidence)		1		21946					Statistics - Protein Summary Table	Proteins before grouping (66% confidence)	21946
RESULTS_GROUPRESULTSUMMARY_3_proteinsidentified	Proteins detected (66% confidence)		1		4649					Statistics - Protein Summary Table	Proteins detected (66% confidence)	4649
RESULTS_GROUPRESULTSUMMARY_3_spectraidentified	Spectra associated with 66% confidence proteins		1		1217799					Statistics - Protein Summary Table	Spectra associated with 66% confidence proteins	1217799
RESULTS_GROUPRESULTSUMMARY_4_confidence	Confidence of fourth row in Summary Statistics ID statistics		1		0.100088		Fraction to %	100		Statistics - Protein Summary Table	Percent Confidence of first row in Summary Statistics ID Statistics	10.0088
RESULTS_GROUPRESULTSUMMARY_4_distinctpeptides	Distinct peptides associated with 10% confidence proteins		1		87507					Statistics - Protein Summary Table	Distinct peptides associated with 10% confidence proteins	87507
RESULTS_GROUPRESULTSUMMARY_4_proteinsbeforegroupping	Proteins before grouping (10% confidence)		1		59421					Statistics - Protein Summary Table	Proteins before grouping (10% confidence)	59421
RESULTS_GROUPRESULTSUMMARY_4_proteinsidentified	Proteins detected (10% confidence)		1		8979					Statistics - Protein Summary Table	Proteins detected (10% confidence)	8979
RESULTS_GROUPRESULTSUMMARY_4_spectraidentified	Spectra associated with 10% confidence proteins		1		1256111					Statistics - Protein Summary Table	Spectra associated with 10% confidence proteins	1256111
PARAMETERS_PEAKLIST_partnumber	Number of segments the input data are broken into	1	1	1	460					Parameters - Search Dimension Factors	Number of segments the input data are broken into	460
				1						Parameters - Search Dimension Factors	Number of searches per segment (2 for Thorough, 1 for Rapid)	2
				1						Parameters - Search Dimension Factors	Number of apparent sub-searches in group file	920
RESULTS_SEARCH_1_PARAMETERS_do_reverse_search	Do reversed search		1		TRUE					Parameters - Search Dimension Factors	Do reversed search	TRUE
RESULTS_SEARCH_1_PARAMETERS_QUANT_TYPE_separate_searches	Do separate searches for each plex in MS1 quantitation		1		FALSE					Parameters - Search Dimension Factors	Do separate searches for each plex in MS1 quantitation	FALSE
RESULTS_SEARCH_1_PARAMETERS_maxresults	Maximum number of hypotheses to keep per spectrum		1		15					Parameters - Search Dimension Factors	Maximum number of hypotheses to keep per spectrum	15
RESULTS_SEARCH_1_PARAMETERS_MSTOLERANCE_type	MS1 initial mass error tolerance type		1		dalton					Parameters - Identification - Mass accuracy	MS1 initial mass error tolerance type	dalton
RESULTS_SEARCH_1_PARAMETERS_MSTOLERANCE_value	MS1 initial mass error tolerance value		1		0.05					Parameters - Identification - Mass accuracy	MS1 initial mass error tolerance value	0.05
RESULTS_SEARCH_1_PARAMETERS_MSMSTOLERANCE_type	MS2 initial mass error tolerance type		1		dalton					Parameters - Identification - Mass accuracy	MS2 initial mass error tolerance type	dalton
RESULTS_SEARCH_1_PARAMETERS_MSMSTOLERANCE_value	MS2 initial mass error tolerance value		1		0.1					Parameters - Identification - Mass accuracy	MS2 initial mass error tolerance value	0.1
RESULTS_SEARCH_1_PARAMETERS_MS_STANDARD_DEVIATION_type	MS1 final mass error standard deviation type		1		dalton					Parameters - Identification - Mass accuracy	MS1 final mass error standard deviation type	dalton
RESULTS_SEARCH_1_PARAMETERS_MS_STANDARD_DEVIATION_value	MS1 final mass error standard deviation value		1		0.0011					Parameters - Identification - Mass accuracy	MS1 final mass error standard deviation value	0.0011
RESULTS_SEARCH_1_PARAMETERS_MSMS_STANDARD_DEVIATION_type	MS2 final mass error standard deviation type		1		dalton					Parameters - Identification - Mass accuracy	MS2 final mass error standard deviation type	dalton
RESULTS_SEARCH_1_PARAMETERS_MSMS_STANDARD_DEVIATION_value	MS2 final mass error standard deviation value		1		0.01					Parameters - Identification - Mass accuracy	MS2 final mass error standard deviation value	0.01
RESULTS_SEARCH_1_PARAMETERS_do_multiprecursor_search	Use multi-precursor search function		1		TRUE					Parameters - Identification - Multi-precursor search	Use multi-precursor search function	TRUE
RESULTS_SEARCH_1_PARAMETERS_MAX_PRECURSORS_FRAGLET	Maximum number of different precursor masses to try to match to in the Fraglet stage when doing multi-precursor search		1		5					Parameters - Identification - Multi-precursor search	Maximum number of different precursor masses to try to match to in the Fraglet stage when doing multi-precursor search	5
RESULTS_SEARCH_1_PARAMETERS_PRECURSORS_DR_FRAGLET	Maximum dynamic range gap of secondary precursors vs primary precursor in the Fraglet stage when doing multi-precursor search		1		10					Parameters - Identification - Multi-precursor search	Maximum dynamic range gap of secondary precursors vs primary precursor in the Fraglet stage when doing multi-precursor search	10
RESULTS_SEARCH_1_PARAMETERS_MAX_PRECURSORS_TAGLET	Maximum number of different precursor masses to try to match to in the Taglet stage when doing multi-precursor search		1		1					Parameters - Identification - Multi-precursor search	Maximum number of different precursor masses to try to match to in the Taglet stage when doing multi-precursor search	1
RESULTS_SEARCH_1_PARAMETERS_PRECURSORS_DR_TAGLET	Maximum dynamic range gap of secondary precursors vs primary precursor in the Taglet stage when doing multi-precursor search		1		3					Parameters - Identification - Multi-precursor search	Maximum dynamic range gap of secondary precursors vs primary precursor in the Taglet stage when doing multi-precursor search	3
RESULTS_SEARCH_1_PARAMETERS_DEFAULT_CHARGE_STATE_1_charge	First charge state to consider when precursor z is not determined		1		2					Parameters - Identification - Charge ambiguity	First charge state to consider when precursor z is not determined	2
RESULTS_SEARCH_1_PARAMETERS_DEFAULT_CHARGE_STATE_1_probability	Probability of first charge state to consider when precursor z is not determined		1		1					Parameters - Identification - Charge ambiguity	Probability of first charge state to consider when precursor z is not determined	1
RESULTS_SEARCH_1_PARAMETERS_DEFAULT_CHARGE_STATE_2_charge	Second charge state to consider when precursor z is not determined		1		3					Parameters - Identification - Charge ambiguity	Second charge state to consider when precursor z is not determined	3
RESULTS_SEARCH_1_PARAMETERS_DEFAULT_CHARGE_STATE_2_probability	Probability of second charge state to consider when precursor z is not determined		1		1					Parameters - Identification - Charge ambiguity	Probability of second charge state to consider when precursor z is not determined	1
RESULTS_SEARCH_1_PARAMETERS_DEFAULT_CHARGE_STATE_3_charge	Third charge state to consider when precursor z is not determined		1		4					Parameters - Identification - Charge ambiguity	Third charge state to consider when precursor z is not determined	4
RESULTS_SEARCH_1_PARAMETERS_DEFAULT_CHARGE_STATE_3_probability	Probability of third charge state to consider when precursor z is not determined		1		1					Parameters - Identification - Charge ambiguity	Probability of third charge state to consider when precursor z is not determined	1
RESULTS_SEARCH_1_PARAMETERS_DEFAULT_CHARGE_STATE_4_charge	Fourth charge state to consider when precursor z is not determined									Parameters - Identification - Charge ambiguity	Fourth charge state to consider when precursor z is not determined
RESULTS_SEARCH_1_PARAMETERS_DEFAULT_CHARGE_STATE_4_probability	Probability of fourth charge state to consider when precursor z is not determined									Parameters - Identification - Charge ambiguity	Probability of fourth charge state to consider when precursor z is not determined
RESULTS_SEARCH_1_PARAMETERS_PROGROUP_bayesconfidencecalclulation	Use Bayesian protein confidence calculation		1		TRUE					Parameters - Protein Grouping	Use Bayesian protein confidence calculation	TRUE
RESULTS_SEARCH_1_PARAMETERS_PROGROUP_calibrateconfidence	Use peptide FDR analysis to recalibrate peptide confidences		1		TRUE					Parameters - Protein Grouping	Use peptide FDR analysis to recalibrate peptide confidences	TRUE
RESULTS_SEARCH_1_PARAMETERS_PROGROUP_focusingintersection	In mid-Pro Group, minimum Intersection ProtScore to be in Same Group		1		4					Parameters - Protein Grouping	In mid-Pro Group, minimum Intersection ProtScore to be in Same Group	4
RESULTS_SEARCH_1_PARAMETERS_PROGROUP_focusingminunusedprotscore	In mid-Pro Group, minimum Unused ProtScore to keep a Group		1		0.1					Parameters - Protein Grouping	In mid-Pro Group, minimum Unused ProtScore to keep a Group	0.1
RESULTS_SEARCH_1_PARAMETERS_PROGROUP_focusingsubsetcutoff	In mid-Pro Group, keep competitor proteins with ProtScore units from winner		1		6					Parameters - Protein Grouping	In mid-Pro Group, keep competitor proteins with ProtScore units from winner	6
RESULTS_SEARCH_1_PARAMETERS_PROGROUP_intersection	In final Pro Group, minimum Intersection ProtScore to be in same group		1		1.3					Parameters - Protein Grouping	In final Pro Group, minimum Intersection ProtScore to be in same group	1.3
RESULTS_SEARCH_1_PARAMETERS_PROGROUP_minunusedprotscore	In final Pro Group, minimum Unused ProtScore to keep a group		1		0.0458					Parameters - Protein Grouping	In final Pro Group, minimum Unused ProtScore to keep a group	0.0458
RESULTS_SEARCH_1_PARAMETERS_PROGROUP_subsetcutoff	In final Pro Group, keep competitor proteins with ProtScore units from winner		1		2					Parameters - Protein Grouping	In final Pro Group, keep competitor proteins with ProtScore units from winner	2
RESULTS_SEARCH_1_PARAMETERS_QUANT_TYPE_background_correction	Do isobaric quant background correction algorithm		1		FALSE					Parameters - Quantitation - processing	Do isobaric quant background correction algorithm	FALSE
RESULTS_SEARCH_1_PARAMETERS_QUANT_TYPE_bias_correction	Normalize the central tendency of protein ratios to be unity		1		TRUE					Parameters - Quantitation - processing	Normalize the central tendency of protein ratios to be unity	TRUE
RESULTS_SEARCH_1_PARAMETERS_QUANT_TYPE_median_statistic	Compute protein-level ratios from the median of peptide ratios		1		TRUE					Parameters - Quantitation - processing	Compute protein-level ratios from the median of peptide ratios	TRUE
RESULTS_SEARCH_1_PARAMETERS_QUANT_TYPE_quant_threshold	Quant threshold setting no longer used		1		-1					Parameters - Quantitation - processing	Quant threshold setting no longer used	-1
RESULTS_SEARCH_1_PARAMETERS_QUANT_TYPE_quant_threshold_sn	Use measures for quantitation if signal to noise is greater than		1		9					Parameters - Quantitation - processing	Use measures for quantitation if signal to noise is greater than	9
RESULTS_SEARCH_1_PARAMETERS_max_quant_labels	Maximum number of labels allowed on a peptide for it to be used for quantitation		1		35					Parameters - Quantitation - curation	Maximum number of labels allowed on a peptide for it to be used for quantitation	35
RESULTS_SEARCH_1_PARAMETERS_QUANT_TYPE_keep_extreme_peptides_over_fraction	Include extreme ratios in the protein ratio calculation if the fraction of peptides from a protein having extreme ratios is greater than		1		0					Parameters - Quantitation - curation	Include extreme ratios in the protein ratio calculation if the fraction of peptides from a protein having extreme ratios is greater than	0
RESULTS_SEARCH_1_PARAMETERS_QUANT_TYPE_low_confidence_check	Exclude quantitation data if identification confidence does not pass a threshold value		1		TRUE					Parameters - Quantitation - curation	Exclude quantitation data if identification confidence does not pass a threshold value	TRUE
RESULTS_SEARCH_1_PARAMETERS_QUANT_TYPE_low_intensity_check	Exclude quantitation data if a minimum intensity is not passed		1		TRUE					Parameters - Quantitation - curation	Exclude quantitation data if a minimum intensity is not passed	TRUE
RESULTS_SEARCH_1_PARAMETERS_QUANT_TYPE_mod_check	Exclude quantitation data based on discordant peptide logic		1		TRUE					Parameters - Quantitation - curation	Exclude quantitation data based on discordant peptide logic	TRUE
RESULTS_SEARCH_1_PARAMETERS_QUANT_TYPE_shared_msms_check	Exclude quantitation data using sharing logic		1		TRUE					Parameters - Quantitation - curation	Exclude quantitation data using sharing logic	TRUE
RESULTS_SEARCH_1_PARAMETERS_PROGROUP_unusedprotscorethresholdforexcludingothersfromquant	Minimum protein confidence to consider a protein confident and capable of excluding spectra as shared		1		1.3					Parameters - Quantitation - curation	Minimum protein confidence to consider a protein confident and capable of excluding spectra as shared	1.3
RESULTS_SEARCH_1_PARAMETERS_PROGROUP_confidencepercentthresholdforexcludingothersfromquant	Minimum peptide percent confidence from a confident protein to consider a spectrum shared		1		15					Parameters - Quantitation - curation	Minimum peptide percent confidence from a confident protein to consider a spectrum shared	15
RESULTS_SEARCH_1_PARAMETERS_PROGROUP_confidencepercentthresholdforincludingselfinquant	Minimum peptide confidence to be used for quantitation		1		15					Parameters - Quantitation - curation	Minimum peptide confidence to be used for quantitation	15
RESULTS_SEARCH_1_PARAMETERS_PROGROUP_autodiscordantpeptidethreshold	Consider a peptide discordant if joint feature probability less than		1		0.3					Parameters - Quantitation - curation	Consider a peptide discordant if joint feature probability less than	0.3
RESULTS_SEARCH_1_PARAMETERS_PROGROUP_compresspeptides	Show results only for distinct peptides, suppressing redundancy		1		FALSE					Parameters - Non-functional	Show results only for distinct peptides, suppressing redundancy	FALSE
RESULTS_SEARCH_1_PARAMETERS_PROGROUP_donotstoremspeaklists	Do not store MS1 level data		1		FALSE					Parameters - Non-functional	Do not store MS1 level data	FALSE
RESULTS_SEARCH_STAT_search_begin_time_clock	Start time - Search		1		03/24/2017 17:21:20					Statistics - Processing Times - Start&Stop Clock Times	Start time - Search	03/24/2017 17:21:20
RESULTS_SEARCH_STAT_search_end_time_clock	End time - Search		1		03/27/2017 19:48:02					Statistics - Processing Times - Start&Stop Clock Times	End time - Search	03/27/2017 19:48:02
RESULTS_SEARCH_STAT_stage_searching_begin_time_clock	Start time - Identification algorithm stages		1		03/25/2017 13:01:11					Statistics - Processing Times - Start&Stop Clock Times	Start time - Identification algorithm stages	03/25/2017 13:01:11
RESULTS_SEARCH_STAT_stage_searching_end_time_clock	End time - Identification algorithm stages		1		03/27/2017 16:57:03					Statistics - Processing Times - Start&Stop Clock Times	End time - Identification algorithm stages	03/27/2017 16:57:03
RESULTS_SEARCH_STAT_stage_signal_processing_begin_time_clock	Start time - Signal processing stage		1		03/24/2017 17:21:20					Statistics - Processing Times - Start&Stop Clock Times	Start time - Signal processing stage	03/24/2017 17:21:20
RESULTS_SEARCH_STAT_stage_signal_processing_end_time_clock	End time - Signal processing stage		1		03/25/2017 12:56:10					Statistics - Processing Times - Start&Stop Clock Times	End time - Signal processing stage	03/25/2017 12:56:10
RESULTS_SEARCH_STAT_stage_waiting_begin_time_clock	Start time - Waiting stage		1		03/25/2017 12:56:10					Statistics - Processing Times - Start&Stop Clock Times	Start time - Waiting stage	03/25/2017 12:56:10
RESULTS_SEARCH_STAT_stage_waiting_end_time_clock	End time - Waiting stage		1		03/25/2017 13:01:11					Statistics - Processing Times - Start&Stop Clock Times	End time - Waiting stage	03/25/2017 13:01:11
RESULTS_SEARCH_STAT_task_fraglet_exe_begin_time_clock	Start time - Fraglet Algorithm search stage		1		03/25/2017 12:56:15					Statistics - Processing Times - Start&Stop Clock Times	Start time - Fraglet Algorithm search stage	03/25/2017 12:56:15
RESULTS_SEARCH_STAT_task_fraglet_exe_end_time_clock	End time - Fraglet Algorithm search stage		1		03/25/2017 16:18:57					Statistics - Processing Times - Start&Stop Clock Times	End time - Fraglet Algorithm search stage	03/25/2017 16:18:57
RESULTS_SEARCH_STAT_task_focusing_begin_time_clock	Start time - Mid-Pro Group Algorithm stage		1		03/25/2017 16:18:57					Statistics - Processing Times - Start&Stop Clock Times	Start time - Mid-Pro Group Algorithm stage	03/25/2017 16:18:57
RESULTS_SEARCH_STAT_task_focusing_end_time_clock	End time - Mid-Pro Group Algorithm stage		1		03/25/2017 21:38:33					Statistics - Processing Times - Start&Stop Clock Times	End time - Mid-Pro Group Algorithm stage	03/25/2017 21:38:33
RESULTS_SEARCH_STAT_task_taglet_exe_begin_time_clock	Start time - Taglet Algorithm search stage		1		03/25/2017 21:38:33					Statistics - Processing Times - Start&Stop Clock Times	Start time - Taglet Algorithm search stage	03/25/2017 21:38:33
RESULTS_SEARCH_STAT_task_taglet_exe_end_time_clock	End time - Taglet Algorithm search stage		1		03/27/2017 09:08:12					Statistics - Processing Times - Start&Stop Clock Times	End time - Taglet Algorithm search stage	03/27/2017 09:08:12
RESULTS_SEARCH_STAT_task_progroup_begin_time_clock	Start time - Final Pro Group Algorithm stage		1		03/27/2017 09:08:12					Statistics - Processing Times - Start&Stop Clock Times	Start time - Final Pro Group Algorithm stage	03/27/2017 09:08:12
RESULTS_SEARCH_STAT_task_progroup_end_time_clock	End time - Final Pro Group Algorithm stage		1		03/27/2017 16:57:03					Statistics - Processing Times - Start&Stop Clock Times	End time - Final Pro Group Algorithm stage	03/27/2017 16:57:03
RESULTS_SEARCH_STAT_stage_fdr_begin_time_clock	Start time - FDR analysis stage		1		03/27/2017 16:57:06					Statistics - Processing Times - Start&Stop Clock Times	Start time - FDR analysis stage	03/27/2017 16:57:06
RESULTS_SEARCH_STAT_stage_fdr_end_time_clock	End time - FDR analysis stage		1		03/27/2017 19:48:02					Statistics - Processing Times - Start&Stop Clock Times	End time - FDR analysis stage	03/27/2017 19:48:02
RESULTS_SEARCH_STAT_search_time_duration	Clock Time Duration for Full Search (ms)		1		268001994		msec to min	1.66667e-05		Statistics - Processing Times - Duration in Real Clock Times	Clock time duration - Full search (min)	4466.7
RESULTS_SEARCH_STAT_stage_searching_time_duration	Clock Time Duration for Identification Algorithm Stages (ms)		1		186952210		msec to min	1.66667e-05		Statistics - Processing Times - Duration in Real Clock Times	Clock time duration - Identification algorithm stages (min)	3115.87
RESULTS_SEARCH_STAT_stage_signal_processing_time_duration	Clock Time Duration for Waiting Stage (ms)		1		70489663		msec to min	1.66667e-05		Statistics - Processing Times - Duration in Real Clock Times	Clock time duration - Signal processing stage (min)	1174.83
RESULTS_SEARCH_STAT_stage_waiting_time_duration	Clock Time Duration for Signal Processing Stage (ms)		1		300908		msec to min	1.66667e-05		Statistics - Processing Times - Duration in Real Clock Times	Clock time duration - Waiting stage (min)	5.01513
RESULTS_SEARCH_STAT_task_fraglet_exe_time_duration	Clock Time Duration for Fraglet Algorithm Stage (ms)		1		12161547		msec to min	1.66667e-05		Statistics - Processing Times - Duration in Real Clock Times	Clock time duration - Fraglet Algorithm stage (min)	202.692
RESULTS_SEARCH_STAT_task_focusing_time_duration	Clock Time Duration for Mid-Pro Group Algorithm Stage (ms)		1		19175959		msec to min	1.66667e-05		Statistics - Processing Times - Duration in Real Clock Times	Clock time duration - Mid-Pro Group Algorithm stage (min)	319.599
RESULTS_SEARCH_STAT_task_taglet_exe_time_duration	Clock Time Duration for Taglet Algorithm Stage (ms)		1		127779481		msec to min	1.66667e-05		Statistics - Processing Times - Duration in Real Clock Times	Clock time duration - Taglet Algorithm stage (min)	2129.66
RESULTS_SEARCH_STAT_task_progroup_time_duration	Clock Time Duration for Pro Group Algorithm Stage (ms)		1		28130484		msec to min	1.66667e-05		Statistics - Processing Times - Duration in Real Clock Times	Clock time duration - Pro Group Algorithm stage (min)	468.841
RESULTS_SEARCH_STAT_stage_fdr_time_duration	Clock Time Duration for FDR Analysis (ms)		1		10255629		msec to min	1.66667e-05		Statistics - Processing Times - Duration in Real Clock Times	Clock time duration - FDR Analysis (min)	170.927
				1						Statistics - Processing Times - Duration in Real Clock Times	Clock time not accounted for in measured stages	-4.86128
	CPU Time Duration for Signal Processing Stage (ms)						msec to min	1.66667e-05		Statistics - Processing Times - Duration in CPU Time	CPU time duration - Signal Processing stage (min)
RESULTS_SEARCH_STAT_task_fraglet_exe_time_cpu	CPU Time Duration for Fraglet Algorithm Stage (ms)		1		48276521		msec to min	1.66667e-05		Statistics - Processing Times - Duration in CPU Time	CPU time duration - Fraglet Algorithm stage (min)	804.609
RESULTS_SEARCH_STAT_task_focusing_time_cpu	CPU Time Duration for Mid-Pro Group Algorithm Stage (ms)		1		33468033		msec to min	1.66667e-05		Statistics - Processing Times - Duration in CPU Time	CPU time duration - Mid-Pro Group Algorithm stage (min)	557.801
RESULTS_SEARCH_STAT_task_taglet_exe_time_cpu	CPU Time Duration for Taglet Algorithm Stage (ms)		1		507536898		msec to min	1.66667e-05		Statistics - Processing Times - Duration in CPU Time	CPU time duration - Taglet Algorithm stage (min)	8458.95
RESULTS_SEARCH_STAT_task_progroup_time_cpu	CPU Time Duration for Pro Group Algorithm Stage (ms)		1		46502993		msec to min	1.66667e-05		Statistics - Processing Times - Duration in CPU Time	CPU time duration - Pro Group Algorithm stage (min)	775.05
				1						Statistics - Processing Times - Percent by Stage	Percent of clock time - Identification Algorithm stages	0.697578
				1						Statistics - Processing Times - Percent by Stage	Percent of clock time - Signal Processing stage	0.263019
				1						Statistics - Processing Times - Percent by Stage	Percent of clock time - Waiting stage	0.00112278
				1						Statistics - Processing Times - Percent by Stage	Percent of clock time - Fraglet Algorithm stage	0.0453786
				1						Statistics - Processing Times - Percent by Stage	Percent of clock time - Mid-Pro Group Algorithm stage	0.0715516
				1						Statistics - Processing Times - Percent by Stage	Percent of clock time - Taglet Algorithm stage	0.476786
				1						Statistics - Processing Times - Percent by Stage	Percent of clock time - Pro Group Algorithm stage	0.104964
				1						Statistics - Processing Times - Percent by Stage	Percent of clock time - FDR Analysis	0.038267
				1						Statistics - Processing Rate - Clock (Sec/Spectrum)	Clock time rate (sec/spect) - Full Search	0.154553
				1						Statistics - Processing Rate - Clock (Sec/Spectrum)	Clock time rate (sec/spect) - Identification Algorithm stages	0.107813
				1						Statistics - Processing Rate - Clock (Sec/Spectrum)	Clock time rate (sec/spect) - Signal processing stage	0.0406505
				1						Statistics - Processing Rate - Clock (Sec/Spectrum)	Clock time rate (sec/spect) - Waiting stage	0.00017353
				1						Statistics - Processing Rate - Clock (Sec/Spectrum)	Clock time rate (sec/spect) - Fraglet Algorithm stage	0.00701341
				1						Statistics - Processing Rate - Clock (Sec/Spectrum)	Clock time rate (sec/spect) - Mid-Pro Group Algorithm stage	0.0110585
				1						Statistics - Processing Rate - Clock (Sec/Spectrum)	Clock time rate (sec/spect) - Taglet Algorithm stage	0.0736888
				1						Statistics - Processing Rate - Clock (Sec/Spectrum)	Clock time rate (sec/spect) - Pro Group Algorithm stage	0.0162225
				1						Statistics - Processing Rate - Clock (Sec/Spectrum)	Clock time rate (sec/spect) - FDR Analysis	0.00591429
				1						Statistics - Processing Rate - CPU (Sec/Spectrum)	CPU time rate (sec/spect) - Signal processing stage
				1						Statistics - Processing Rate - CPU (Sec/Spectrum)	CPU time rate (sec/spect) - Fraglet Algorithm stage	0.0278405
				1						Statistics - Processing Rate - CPU (Sec/Spectrum)	CPU time rate (sec/spect) - Mid-Pro Group Algorithm stage	0.0193006
				1						Statistics - Processing Rate - CPU (Sec/Spectrum)	CPU time rate (sec/spect) - Taglet Algorithm stage	0.29269
				1						Statistics - Processing Rate - CPU (Sec/Spectrum)	CPU time rate (sec/spect) - Pro Group Algorithm stage	0.0268177
				1						Statistics - Processing Rate - Clock (Sec/Spectrum/DB Protein)	Clock time rate (sec/spect/DB protein) - Full search	4.80227e-07
				1						Statistics - Processing Rate - Clock (Sec/Spectrum/DB Protein)	Clock time rate (sec/spect/DB protein) - Identification algorithm stages	3.34996e-07
				1						Statistics - Processing Rate - Clock (Sec/Spectrum/DB Protein)	Clock time rate (sec/spect/DB protein) - Signal processing stage	1.26309e-07
				1						Statistics - Processing Rate - Clock (Sec/Spectrum/DB Protein)	Clock time rate (sec/spect/DB protein) - Waiting stage	5.3919e-10
				1						Statistics - Processing Rate - Clock (Sec/Spectrum/DB Protein)	Clock time rate (sec/spect/DB protein) - Fraglet Algorithm stage	2.1792e-08
				1						Statistics - Processing Rate - Clock (Sec/Spectrum/DB Protein)	Clock time rate (sec/spect/DB protein) - Mid-Pro Group Algorithm stage	3.4361e-08
				1						Statistics - Processing Rate - Clock (Sec/Spectrum/DB Protein)	Clock time rate (sec/spect/DB protein) - Taglet Algorithm stage	2.28965e-07
				1						Statistics - Processing Rate - Clock (Sec/Spectrum/DB Protein)	Clock time rate (sec/spect/DB protein) - Pro Group Algorithm stage	5.04064e-08
				1						Statistics - Processing Rate - Clock (Sec/Spectrum/DB Protein)	Clock time rate (sec/spect/DB protein) - FDR Analysis	1.83768e-08
				1						Statistics - Processing Rate - CPU (Sec/Spectrum/DB Protein)	CPU time rate (sec/spect/DB protein) - Signal processing stage
				1						Statistics - Processing Rate - CPU (Sec/Spectrum/DB Protein)	CPU time rate (sec/spect/DB protein) - Fraglet Algorithm stage	8.65056e-08
				1						Statistics - Processing Rate - CPU (Sec/Spectrum/DB Protein)	CPU time rate (sec/spect/DB protein) - Mid-Pro Group Algorithm stage	5.99706e-08
				1						Statistics - Processing Rate - CPU (Sec/Spectrum/DB Protein)	CPU time rate (sec/spect/DB protein) - Taglet Algorithm stage	9.09444e-07
				1						Statistics - Processing Rate - CPU (Sec/Spectrum/DB Protein)	CPU time rate (sec/spect/DB protein) - Pro Group Algorithm stage	8.33277e-08
				1						Statistics - Extent of Distribution - Fundamental	Distribution factor - CPU vs. clock time - Signal processing stage
				1						Statistics - Extent of Distribution - Fundamental	Distribution factor - CPU vs. clock time - Fraglet Algorithm stage	3.9696
				1						Statistics - Extent of Distribution - Fundamental	Distribution factor - CPU vs. clock time - Mid-Pro Group Algorithm stage	1.74531
				1						Statistics - Extent of Distribution - Fundamental	Distribution factor - CPU vs. clock time - Taglet Algorithm stage	3.97197
				1						Statistics - Extent of Distribution - Fundamental	Distribution factor - CPU vs. clock time - Pro Group Algorithm stage	1.65312
				1						Statistics - Extent of Distribution - vs Segments	Ratio of distribution factor to number of search segments - Signal processing stage
				1						Statistics - Extent of Distribution - vs Segments	Ratio of distribution factor to number of search segments - Fraglet Algorithm stage	0.00862957
				1						Statistics - Extent of Distribution - vs Segments	Ratio of distribution factor to number of search segments - Mid-Pro Group Algorithm stage	0.00379416
				1						Statistics - Extent of Distribution - vs Segments	Ratio of distribution factor to number of search segments - Taglet Algorithm stage	0.00863473
				1						Statistics - Extent of Distribution - vs Segments	Ratio of distribution factor to number of search segments - Pro Group Algorithm stage	0.00359373
				1						Statistics - Extent of Distribution - vs Licensed Cores	Ratio of distribution factor to number of licensed cores - Signal processing stage
				1						Statistics - Extent of Distribution - vs Licensed Cores	Ratio of distribution factor to number of licensed cores - Fraglet Algorithm stage	0.2481
				1						Statistics - Extent of Distribution - vs Licensed Cores	Ratio of distribution factor to number of licensed cores - Mid-Pro Group Algorithm stage	0.109082
				1						Statistics - Extent of Distribution - vs Licensed Cores	Ratio of distribution factor to number of licensed cores - Taglet Algorithm stage	0.248248
				1						Statistics - Extent of Distribution - vs Licensed Cores	Ratio of distribution factor to number of licensed cores - Pro Group Algorithm stage	0.10332
PARAMETERS_PEAKLIST_original_count	Average number of spectra per segment	1	1	1	3769.66					Statistics - Search Segmentation	Average number of spectra per segment	3769.66
PARAMETERS_PEAKLIST_original_count	Standard deviation of number of spectra per segment	1	1	1	176.251					Statistics - Search Segmentation	Standard deviation of number of spectra per segment	176.251
PARAMETERS_PEAKLIST_original_count	Maximum number of spectra per segment	1	1	1	4000					Statistics - Search Segmentation	Maximum number of spectra per segment	4000
PARAMETERS_PEAKLIST_original_count	Minimum number of spectra per segment	1	1	1	2416					Statistics - Search Segmentation	Minimum number of spectra per segment	2416
										Attributes - Input data filenames	Filename of Input File 1	G:\ABSCIEX\Triple TOF data\AGM_MIX_IDA.wiff
										Attributes - Input data filenames	Filename of Input File 2	G:\ABSCIEX\Triple TOF data\AGM_2_IDA.wiff
										Attributes - Input data filenames	Filename of Input File 3	G:\ABSCIEX\Triple TOF data\AGM_1_IDA.wiff
										Attributes - Input data filenames	Filename of Input File 4	G:\ABSCIEX\Triple TOF data\AGM_6_IDA.wiff
										Attributes - Input data filenames	Filename of Input File 5	G:\ABSCIEX\Triple TOF data\AGM_4_IDA.wiff
										Attributes - Input data filenames	Filename of Input File 6	G:\ABSCIEX\Triple TOF data\AGM_5_IDA.wiff
										Attributes - Input data filenames	Filename of Input File 7	G:\ABSCIEX\Triple TOF data\AGM_3_IDA.wiff
										Attributes - Input data filenames	Filename of Input File 8	G:\ABSCIEX\Triple TOF data\AGE_MIX_IDA_2.wiff
										Attributes - Input data filenames	Filename of Input File 9	G:\ABSCIEX\Triple TOF data\AGE_MIX_IDA_1.wiff
										Attributes - Input data filenames	Filename of Input File 10	G:\ABSCIEX\Triple TOF data\AGE_IDA_6.wiff
										Attributes - Input data filenames	Filename of Input File 11	G:\ABSCIEX\Triple TOF data\AGE_IDA_5.wiff
										Attributes - Input data filenames	Filename of Input File 12	G:\ABSCIEX\Triple TOF data\AGE_IDA_4.wiff
										Attributes - Input data filenames	Filename of Input File 13	G:\ABSCIEX\Triple TOF data\AGE_IDA_3.wiff
										Attributes - Input data filenames	Filename of Input File 14	G:\ABSCIEX\Triple TOF data\AGE_IDA_2.wiff
										Attributes - Input data filenames	Filename of Input File 15	G:\ABSCIEX\Triple TOF data\AGE_IDA_1.wiff
										Attributes - Input data filenames	Filename of Input File 16	G:\ABSCIEX\Triple TOF data\GM_MIX_IDA_2.wiff
										Attributes - Input data filenames	Filename of Input File 17	G:\ABSCIEX\Triple TOF data\GM_MIX_IDA_1.wiff
										Attributes - Input data filenames	Filename of Input File 18	G:\ABSCIEX\Triple TOF data\F1_IDA_1.wiff
										Attributes - Input data filenames	Filename of Input File 19	G:\ABSCIEX\Triple TOF data\F2_IDA_1.wiff
										Attributes - Input data filenames	Filename of Input File 20	G:\ABSCIEX\Triple TOF data\GM_IDA_6.wiff
										Attributes - Input data filenames	Filename of Input File 21	G:\ABSCIEX\Triple TOF data\GM_IDA_5.wiff
										Attributes - Input data filenames	Filename of Input File 22	G:\ABSCIEX\Triple TOF data\GE_IDA_MIX_2.wiff
										Attributes - Input data filenames	Filename of Input File 23	G:\ABSCIEX\Triple TOF data\GE_IDA_MIX_1.wiff
										Attributes - Input data filenames	Filename of Input File 24	G:\ABSCIEX\Triple TOF data\GM_IDA_4.wiff
										Attributes - Input data filenames	Filename of Input File 25	G:\ABSCIEX\Triple TOF data\GM_IDA_3.wiff
										Attributes - Input data filenames	Filename of Input File 26	G:\ABSCIEX\Triple TOF data\GM_IDA_2.wiff
										Attributes - Input data filenames	Filename of Input File 27	G:\ABSCIEX\Triple TOF data\GM_IDA_1.wiff
										Attributes - Input data filenames	Filename of Input File 28	G:\ABSCIEX\Triple TOF data\GE_IDA_6.wiff
										Attributes - Input data filenames	Filename of Input File 29	G:\ABSCIEX\Triple TOF data\GE_IDA_5.wiff
										Attributes - Input data filenames	Filename of Input File 30	G:\ABSCIEX\Triple TOF data\GE_IDA_4.wiff
										Attributes - Input data filenames	Filename of Input File 31	G:\ABSCIEX\Triple TOF data\GE_IDA_3.wiff
										Attributes - Input data filenames	Filename of Input File 32	G:\ABSCIEX\Triple TOF data\GE_IDA_2.wiff
										Attributes - Input data filenames	Filename of Input File 33	G:\ABSCIEX\Triple TOF data\GE_IDA_1.wiff
										Attributes - Input data filenames	Filename of Input File 34	G:\ABSCIEX\Triple TOF data\FM_MIX_IDA.wiff
										Attributes - Input data filenames	Filename of Input File 35	G:\ABSCIEX\Triple TOF data\FM_IDA_6.wiff
										Attributes - Input data filenames	Filename of Input File 36	G:\ABSCIEX\Triple TOF data\FM_IDA_5.wiff
										Attributes - Input data filenames	Filename of Input File 37	G:\ABSCIEX\Triple TOF data\FM_IDA_4.wiff
										Attributes - Input data filenames	Filename of Input File 38	G:\ABSCIEX\Triple TOF data\FM_IDA_3.wiff
										Attributes - Input data filenames	Filename of Input File 39	G:\ABSCIEX\Triple TOF data\FM_IDA_2.wiff
										Attributes - Input data filenames	Filename of Input File 40	G:\ABSCIEX\Triple TOF data\FM_IDA_1.wiff
										Attributes - Input data filenames	Filename of Input File 41	G:\ABSCIEX\Triple TOF data\MM_MIX_IDA.wiff
										Attributes - Input data filenames	Filename of Input File 42	G:\ABSCIEX\Triple TOF data\MM_IDA_6.wiff
										Attributes - Input data filenames	Filename of Input File 43	G:\ABSCIEX\Triple TOF data\MM_IDA_5.wiff
										Attributes - Input data filenames	Filename of Input File 44	G:\ABSCIEX\Triple TOF data\MM_IDA_4.wiff
										Attributes - Input data filenames	Filename of Input File 45	G:\ABSCIEX\Triple TOF data\MM_IDA_3.wiff
										Attributes - Input data filenames	Filename of Input File 46	G:\ABSCIEX\Triple TOF data\MM_IDA_2.wiff
										Attributes - Input data filenames	Filename of Input File 47	G:\ABSCIEX\Triple TOF data\MM_IDA_1.wiff
										Attributes - Input data filenames	Filename of Input File 48	G:\ABSCIEX\Triple TOF data\FE_6_IDA.wiff
										Attributes - Input data filenames	Filename of Input File 49	G:\ABSCIEX\Triple TOF data\ME_MIX_IDA.wiff
										Attributes - Input data filenames	Filename of Input File 50	G:\ABSCIEX\Triple TOF data\FE_5_IDA.wiff
										Attributes - Input data filenames	Filename of Input File 51	G:\ABSCIEX\Triple TOF data\FE_4_IDA.wiff
										Attributes - Input data filenames	Filename of Input File 52	G:\ABSCIEX\Triple TOF data\FE_3_IDA.wiff
										Attributes - Input data filenames	Filename of Input File 53	G:\ABSCIEX\Triple TOF data\FE_2_IDA.wiff
										Attributes - Input data filenames	Filename of Input File 54	G:\ABSCIEX\Triple TOF data\FE_1_IDA.wiff
										Attributes - Input data filenames	Filename of Input File 55	G:\ABSCIEX\Triple TOF data\ME_6_IDA.wiff
										Attributes - Input data filenames	Filename of Input File 56	G:\ABSCIEX\Triple TOF data\ME_5_IDA.wiff
										Attributes - Input data filenames	Filename of Input File 57	G:\ABSCIEX\Triple TOF data\ME_4_IDA.wiff
										Attributes - Input data filenames	Filename of Input File 58	G:\ABSCIEX\Triple TOF data\ME_3_IDA.wiff
										Attributes - Input data filenames	Filename of Input File 59	G:\ABSCIEX\Triple TOF data\ME_2_IDA.wiff
										Attributes - Input data filenames	Filename of Input File 60	G:\ABSCIEX\Triple TOF data\ME_1_IDA.wiff
										Attributes - Input data filenames	Filename of Input File 61
										Attributes - Input data filenames	Filename of Input File 62
										Attributes - Input data filenames	Filename of Input File 63
										Attributes - Input data filenames	Filename of Input File 64
										Attributes - Input data filenames	Filename of Input File 65
										Attributes - Input data filenames	Filename of Input File 66
										Attributes - Input data filenames	Filename of Input File 67
										Attributes - Input data filenames	Filename of Input File 68
										Attributes - Input data filenames	Filename of Input File 69
										Attributes - Input data filenames	Filename of Input File 70
										Attributes - Input data filenames	Filename of Input File 71
										Attributes - Input data filenames	Filename of Input File 72
										Attributes - Input data filenames	Filename of Input File 73
										Attributes - Input data filenames	Filename of Input File 74
										Attributes - Input data filenames	Filename of Input File 75
										Attributes - Input data filenames	Filename of Input File 76
										Attributes - Input data filenames	Filename of Input File 77
										Attributes - Input data filenames	Filename of Input File 78
										Attributes - Input data filenames	Filename of Input File 79
										Attributes - Input data filenames	Filename of Input File 80
										Attributes - Input data filenames	Filename of Input File 81
										Attributes - Input data filenames	Filename of Input File 82
										Attributes - Input data filenames	Filename of Input File 83
										Attributes - Input data filenames	Filename of Input File 84
										Attributes - Input data filenames	Filename of Input File 85
										Attributes - Input data filenames	Filename of Input File 86
										Attributes - Input data filenames	Filename of Input File 87
										Attributes - Input data filenames	Filename of Input File 88
										Attributes - Input data filenames	Filename of Input File 89
										Attributes - Input data filenames	Filename of Input File 90
										Attributes - Input data filenames	Filename of Input File 91
										Attributes - Input data filenames	Filename of Input File 92
										Attributes - Input data filenames	Filename of Input File 93
										Attributes - Input data filenames	Filename of Input File 94
										Attributes - Input data filenames	Filename of Input File 95
										Attributes - Input data filenames	Filename of Input File 96
										Attributes - Input data filenames	Filename of Input File 97
										Attributes - Input data filenames	Filename of Input File 98
										Attributes - Input data filenames	Filename of Input File 99
										Attributes - Input data filenames	Filename of Input File 100
										Attributes - Input data filenames	Filename of Input File 101
										Attributes - Input data filenames	Filename of Input File 102
										Attributes - Input data filenames	Filename of Input File 103
										Attributes - Input data filenames	Filename of Input File 104
										Attributes - Input data filenames	Filename of Input File 105
										Attributes - Input data filenames	Filename of Input File 106
										Attributes - Input data filenames	Filename of Input File 107
										Attributes - Input data filenames	Filename of Input File 108
										Attributes - Input data filenames	Filename of Input File 109
										Attributes - Input data filenames	Filename of Input File 110
										Attributes - Input data filenames	Filename of Input File 111
										Attributes - Input data filenames	Filename of Input File 112
										Attributes - Input data filenames	Filename of Input File 113
										Attributes - Input data filenames	Filename of Input File 114
										Attributes - Input data filenames	Filename of Input File 115
										Attributes - Input data filenames	Filename of Input File 116
										Attributes - Input data filenames	Filename of Input File 117
										Attributes - Input data filenames	Filename of Input File 118
										Attributes - Input data filenames	Filename of Input File 119
										Attributes - Input data filenames	Filename of Input File 120
										Attributes - Input data filenames	Filename of Input File 121
										Attributes - Input data filenames	Filename of Input File 122
										Attributes - Input data filenames	Filename of Input File 123
										Attributes - Input data filenames	Filename of Input File 124
										Attributes - Input data filenames	Filename of Input File 125
										Attributes - Input data filenames	Filename of Input File 126
										Attributes - Input data filenames	Filename of Input File 127
										Attributes - Input data filenames	Filename of Input File 128
										Attributes - Input data filenames	Filename of Input File 129
										Attributes - Input data filenames	Filename of Input File 130
										Attributes - Input data filenames	Filename of Input File 131
										Attributes - Input data filenames	Filename of Input File 132
										Attributes - Input data filenames	Filename of Input File 133
										Attributes - Input data filenames	Filename of Input File 134
										Attributes - Input data filenames	Filename of Input File 135
										Attributes - Input data filenames	Filename of Input File 136
										Attributes - Input data filenames	Filename of Input File 137
										Attributes - Input data filenames	Filename of Input File 138
										Attributes - Input data filenames	Filename of Input File 139
										Attributes - Input data filenames	Filename of Input File 140
										Attributes - Input data filenames	Filename of Input File 141
										Attributes - Input data filenames	Filename of Input File 142
										Attributes - Input data filenames	Filename of Input File 143
										Attributes - Input data filenames	Filename of Input File 144
										Attributes - Input data filenames	Filename of Input File 145
										Attributes - Input data filenames	Filename of Input File 146
										Attributes - Input data filenames	Filename of Input File 147
										Attributes - Input data filenames	Filename of Input File 148
										Attributes - Input data filenames	Filename of Input File 149
										Attributes - Input data filenames	Filename of Input File 150
										Attributes - Input data filenames	Filename of Input File 151
										Attributes - Input data filenames	Filename of Input File 152
										Attributes - Input data filenames	Filename of Input File 153
										Attributes - Input data filenames	Filename of Input File 154
										Attributes - Input data filenames	Filename of Input File 155
										Attributes - Input data filenames	Filename of Input File 156
										Attributes - Input data filenames	Filename of Input File 157
										Attributes - Input data filenames	Filename of Input File 158
										Attributes - Input data filenames	Filename of Input File 159
										Attributes - Input data filenames	Filename of Input File 160
										Attributes - Input data filenames	Filename of Input File 161
										Attributes - Input data filenames	Filename of Input File 162
										Attributes - Input data filenames	Filename of Input File 163
										Attributes - Input data filenames	Filename of Input File 164
										Attributes - Input data filenames	Filename of Input File 165
										Attributes - Input data filenames	Filename of Input File 166
										Attributes - Input data filenames	Filename of Input File 167
										Attributes - Input data filenames	Filename of Input File 168
										Attributes - Input data filenames	Filename of Input File 169
										Attributes - Input data filenames	Filename of Input File 170
										Attributes - Input data filenames	Filename of Input File 171
										Attributes - Input data filenames	Filename of Input File 172
										Attributes - Input data filenames	Filename of Input File 173
										Attributes - Input data filenames	Filename of Input File 174
										Attributes - Input data filenames	Filename of Input File 175
										Attributes - Input data filenames	Filename of Input File 176
										Attributes - Input data filenames	Filename of Input File 177
										Attributes - Input data filenames	Filename of Input File 178
										Attributes - Input data filenames	Filename of Input File 179
										Attributes - Input data filenames	Filename of Input File 180
										Attributes - Input data filenames	Filename of Input File 181
										Attributes - Input data filenames	Filename of Input File 182
										Attributes - Input data filenames	Filename of Input File 183
										Attributes - Input data filenames	Filename of Input File 184
										Attributes - Input data filenames	Filename of Input File 185
										Attributes - Input data filenames	Filename of Input File 186
										Attributes - Input data filenames	Filename of Input File 187
										Attributes - Input data filenames	Filename of Input File 188
										Attributes - Input data filenames	Filename of Input File 189
										Attributes - Input data filenames	Filename of Input File 190
										Attributes - Input data filenames	Filename of Input File 191
										Attributes - Input data filenames	Filename of Input File 192
										Attributes - Input data filenames	Filename of Input File 193
										Attributes - Input data filenames	Filename of Input File 194
										Attributes - Input data filenames	Filename of Input File 195
										Attributes - Input data filenames	Filename of Input File 196
										Attributes - Input data filenames	Filename of Input File 197
										Attributes - Input data filenames	Filename of Input File 198
										Attributes - Input data filenames	Filename of Input File 199
										Attributes - Input data filenames	Filename of Input File 200

## Sheet: Protein Level Data
Protein Level Data	Unused ProtScore Threshold	Confidence Threshold	Forward	Reverse	Correct	Incorrect	Total	Global FDR	q-value	Fit Unused ProtScore Threshold	Fit Confidence Threshold	Fit Forward	Fit Reverse	Fit Correct	Fit Incorrect	Fit Total	Fit Global FDR	Fit Local FDR
	237.13	1	1	0	1	0	1	0	0	237.13	1	0.999967	3.3487e-05	0.999933	6.6974e-05	1	6.6974e-05	6.69743e-05
	135.04	1	2	0	2	0	2	0	0	135.04	1	1.99993	6.69743e-05	1.99987	0.000133949	2	6.69743e-05	6.69746e-05
	112.16	1	3	0	3	0	3	0	0	112.16	1	2.9999	0.000100462	2.9998	0.000200924	3	6.69746e-05	6.69751e-05
	112.07	1	4	0	4	0	4	0	0	112.07	1	3.99987	0.00013395	3.99973	0.000267899	4	6.69748e-05	6.69757e-05
	109.13	1	5	0	5	0	5	0	0	109.13	1	4.99983	0.000167438	4.99967	0.000334876	5	6.69751e-05	6.69762e-05
	106.01	1	6	0	6	0	6	0	0	106.01	1	5.9998	0.000200926	5.9996	0.000401852	6	6.69754e-05	6.69768e-05
	102.14	1	7	0	7	0	7	0	0	102.14	1	6.99977	0.000234415	6.99953	0.00046883	7	6.69757e-05	6.69773e-05
	95.69	1	8	0	8	0	8	0	0	95.69	1	7.99973	0.000267904	7.99946	0.000535808	8	6.69759e-05	6.69779e-05
	93.28	1	9	0	9	0	9	0	0	93.28	1	8.9997	0.000301393	8.9994	0.000602786	9	6.69762e-05	6.69785e-05
	91.92	1	10	0	10	0	10	0	0	91.92	1	9.99967	0.000334883	9.99933	0.000669765	10	6.69765e-05	6.6979e-05
	90.43	1	11	0	11	0	11	0	0	90.43	1	10.9996	0.000368372	10.9993	0.000736745	11	6.69768e-05	6.69796e-05
	90.12	1	12	0	12	0	12	0	0	90.12	1	11.9996	0.000401862	11.9992	0.000803725	12	6.69771e-05	6.69801e-05
	87.84	1	13	0	13	0	13	0	0	87.84	1	12.9996	0.000435353	12.9991	0.000870705	13	6.69773e-05	6.69807e-05
	86.45	1	14	0	14	0	14	0	0	86.45	1	13.9995	0.000468843	13.9991	0.000937687	14	6.69776e-05	6.69813e-05
	86.29	1	15	0	15	0	15	0	0	86.29	1	14.9995	0.000502334	14.999	0.00100467	15	6.69779e-05	6.69818e-05
	85.06	1	16	0	16	0	16	0	0	85.06	1	15.9995	0.000535825	15.9989	0.00107165	16	6.69782e-05	6.69824e-05
	83.9	1	17	0	17	0	17	0	0	83.9	1	16.9994	0.000569317	16.9989	0.00113863	17	6.69785e-05	6.69829e-05
	83.71	1	18	0	18	0	18	0	0	83.71	1	17.9994	0.000602809	17.9988	0.00120562	18	6.69787e-05	6.69835e-05
	83.52	1	19	0	19	0	19	0	0	83.52	1	18.9994	0.000636301	18.9987	0.0012726	19	6.6979e-05	6.6984e-05
	83.25	1	20	0	20	0	20	0	0	83.25	1	19.9993	0.000669793	19.9987	0.00133959	20	6.69793e-05	6.69846e-05
	80.76	1	21	0	21	0	21	0	0	80.76	1	20.9993	0.000703286	20.9986	0.00140657	21	6.69796e-05	6.69852e-05
	79.77	1	22	0	22	0	22	0	0	79.77	1	21.9993	0.000736778	21.9985	0.00147356	22	6.69799e-05	6.69857e-05
	79.66	1	23	0	23	0	23	0	0	79.66	1	22.9992	0.000770272	22.9985	0.00154054	23	6.69801e-05	6.69863e-05
	78.83	1	24	0	24	0	24	0	0	78.83	1	23.9992	0.000803765	23.9984	0.00160753	24	6.69804e-05	6.69868e-05
	77.44	1	25	0	25	0	25	0	0	77.44	1	24.9992	0.000837259	24.9983	0.00167452	25	6.69807e-05	6.69874e-05
	76.9	1	26	0	26	0	26	0	0	76.9	1	25.9991	0.000870753	25.9983	0.00174151	26	6.6981e-05	6.6988e-05
	76.39	1	27	0	27	0	27	0	0	76.39	1	26.9991	0.000904247	26.9982	0.00180849	27	6.69813e-05	6.69885e-05
	74.6	1	28	0	28	0	28	0	0	74.6	1	27.9991	0.000937741	27.9981	0.00187548	28	6.69815e-05	6.69891e-05
	74.2	1	29	0	29	0	29	0	0	74.2	1	28.999	0.000971236	28.9981	0.00194247	29	6.69818e-05	6.69896e-05
	73.58	1	30	0	30	0	30	0	0	73.58	1	29.999	0.00100473	29.998	0.00200946	30	6.69821e-05	6.69902e-05
	72.91	1	31	0	31	0	31	0	0	72.91	1	30.999	0.00103823	30.9979	0.00207645	31	6.69824e-05	6.69907e-05
	72.82	1	32	0	32	0	32	0	0	72.82	1	31.9989	0.00107172	31.9979	0.00214344	32	6.69826e-05	6.69913e-05
	71.83	1	33	0	33	0	33	0	0	71.83	1	32.9989	0.00110522	32.9978	0.00221044	33	6.69829e-05	6.69919e-05
	71.38	1	34	0	34	0	34	0	0	71.38	1	33.9989	0.00113871	33.9977	0.00227743	34	6.69832e-05	6.69924e-05
	71.35	1	35	0	35	0	35	0	0	71.35	1	34.9988	0.00117221	34.9977	0.00234442	35	6.69835e-05	6.6993e-05
	70.5	1	36	0	36	0	36	0	0	70.5	1	35.9988	0.00120571	35.9976	0.00241142	36	6.69838e-05	6.69935e-05
	70.29	1	37	0	37	0	37	0	0	70.29	1	36.9988	0.0012392	36.9975	0.00247841	37	6.6984e-05	6.69941e-05
	70.2	1	38	0	38	0	38	0	0	70.2	1	37.9987	0.0012727	37.9975	0.0025454	38	6.69843e-05	6.69947e-05
	69.69	1	39	0	39	0	39	0	0	69.69	1	38.9987	0.0013062	38.9974	0.0026124	39	6.69846e-05	6.69952e-05
	69.35	1	40	0	40	0	40	0	0	69.35	1	39.9987	0.0013397	39.9973	0.0026794	40	6.69849e-05	6.69958e-05
	67.73	1	41	0	41	0	41	0	0	67.73	1	40.9986	0.0013732	40.9973	0.00274639	41	6.69852e-05	6.69963e-05
	66.99	1	42	0	42	0	42	0	0	66.99	1	41.9986	0.00140669	41.9972	0.00281339	42	6.69854e-05	6.69969e-05
	66.82	1	43	0	43	0	43	0	0	66.82	1	42.9986	0.00144019	42.9971	0.00288039	43	6.69857e-05	6.69974e-05
	66.01	1	44	0	44	0	44	0	0	66.01	1	43.9985	0.00147369	43.9971	0.00294738	44	6.6986e-05	6.6998e-05
	65.97	1	45	0	45	0	45	0	0	65.97	1	44.9985	0.00150719	44.997	0.00301438	45	6.69863e-05	6.69986e-05
	64.56	1	46	0	46	0	46	0	0	64.56	1	45.9985	0.00154069	45.9969	0.00308138	46	6.69866e-05	6.69991e-05
	64.46	1	47	0	47	0	47	0	0	64.46	1	46.9984	0.00157419	46.9969	0.00314838	47	6.69868e-05	6.69997e-05
	64.45	1	48	0	48	0	48	0	0	64.45	1	47.9984	0.00160769	47.9968	0.00321538	48	6.69871e-05	6.70002e-05
	64.29	1	49	0	49	0	49	0	0	64.29	1	48.9984	0.00164119	48.9967	0.00328238	49	6.69874e-05	6.70008e-05
	63.94	1	50	0	50	0	50	0	0	63.94	1	49.9983	0.00167469	49.9967	0.00334938	50	6.69877e-05	6.70014e-05
	63.9	1	51	0	51	0	51	0	0	63.9	1	50.9983	0.00170819	50.9966	0.00341639	51	6.6988e-05	6.70019e-05
	63.03	1	52	0	52	0	52	0	0	63.03	1	51.9983	0.00174169	51.9965	0.00348339	52	6.69882e-05	6.70025e-05
	62.89	1	53	0	53	0	53	0	0	62.89	1	52.9982	0.0017752	52.9964	0.00355039	53	6.69885e-05	6.7003e-05
	62.25	1	54	0	54	0	54	0	0	62.25	1	53.9982	0.0018087	53.9964	0.00361739	54	6.69888e-05	6.70036e-05
	61.88	1	55	0	55	0	55	0	0	61.88	1	54.9982	0.0018422	54.9963	0.0036844	55	6.69891e-05	6.70041e-05
	61.28	1	56	0	56	0	56	0	0	61.28	1	55.9981	0.0018757	55.9962	0.0037514	56	6.69893e-05	6.70047e-05
	61.24	1	57	0	57	0	57	0	0	61.24	1	56.9981	0.0019092	56.9962	0.00381841	57	6.69896e-05	6.70053e-05
	61.04	1	58	0	58	0	58	0	0	61.04	1	57.9981	0.00194271	57.9961	0.00388541	58	6.69899e-05	6.70058e-05
	60.69	1	59	0	59	0	59	0	0	60.69	1	58.998	0.00197621	58.996	0.00395242	59	6.69902e-05	6.70064e-05
	59.69	1	60	0	60	0	60	0	0	59.69	1	59.998	0.00200971	59.996	0.00401943	60	6.69905e-05	6.70069e-05
	59.48	1	61	0	61	0	61	0	0	59.48	1	60.998	0.00204322	60.9959	0.00408644	61	6.69907e-05	6.70075e-05
	59.24	1	62	0	62	0	62	0	0	59.24	1	61.9979	0.00207672	61.9958	0.00415344	62	6.6991e-05	6.70081e-05
	58.77	1	63	0	63	0	63	0	0	58.77	1	62.9979	0.00211023	62.9958	0.00422045	63	6.69913e-05	6.70086e-05
	58.66	1	64	0	64	0	64	0	0	58.66	1	63.9979	0.00214373	63.9957	0.00428746	64	6.69916e-05	6.70092e-05
	58.48	1	66	0	66	0	66	0	0	58.48	1	64.9978	0.00217724	64.9956	0.00435447	65	6.69919e-05	6.701e-05
	58.4	1	67	0	67	0	67	0	0	58.48	1	65.9978	0.00221074	65.9956	0.00442148	66	6.69921e-05	6.701e-05
	58.18	1	68	0	68	0	68	0	0	58.4	1	66.9978	0.00224425	66.9955	0.00448849	67	6.69924e-05	6.70108e-05
	58.02	1	69	0	69	0	69	0	0	58.18	1	67.9977	0.00227775	67.9954	0.0045555	68	6.69927e-05	6.70114e-05
	57.95	1	70	0	70	0	70	0	0	58.02	1	68.9977	0.00231126	68.9954	0.00462252	69	6.6993e-05	6.7012e-05
	57.46	1	71	0	71	0	71	0	0	57.95	1	69.9977	0.00234476	69.9953	0.00468953	70	6.69933e-05	6.70125e-05
	57.45	1	72	0	72	0	72	0	0	57.46	1	70.9976	0.00237827	70.9952	0.00475654	71	6.69935e-05	6.70131e-05
	57.01	1	73	0	73	0	73	0	0	57.45	1	71.9976	0.00241178	71.9952	0.00482355	72	6.69938e-05	6.70136e-05
	56.91	1	74	0	74	0	74	0	0	57.01	1	72.9976	0.00244528	72.9951	0.00489057	73	6.69941e-05	6.70142e-05
	56.79	1	75	0	75	0	75	0	0	56.91	1	73.9975	0.00247879	73.995	0.00495758	74	6.69944e-05	6.70148e-05
	56.34	1	76	0	76	0	76	0	0	56.79	1	74.9975	0.0025123	74.995	0.0050246	75	6.69947e-05	6.70153e-05
	56.33	1	77	0	77	0	77	0	0	56.34	1	75.9975	0.00254581	75.9949	0.00509161	76	6.69949e-05	6.70159e-05
	56.2	1	78	0	78	0	78	0	0	56.33	1	76.9974	0.00257932	76.9948	0.00515863	77	6.69952e-05	6.70164e-05
	56.11	1	79	0	79	0	79	0	0	56.2	1	77.9974	0.00261282	77.9948	0.00522565	78	6.69955e-05	6.7017e-05
	55.7	1	80	0	80	0	80	0	0	56.11	1	78.9974	0.00264633	78.9947	0.00529267	79	6.69958e-05	6.70176e-05
	55.54	1	81	0	81	0	81	0	0	55.7	1	79.9973	0.00267984	79.9946	0.00535968	80	6.69961e-05	6.70181e-05
	55.51	1	82	0	82	0	82	0	0	55.54	1	80.9973	0.00271335	80.9946	0.0054267	81	6.69963e-05	6.70187e-05
	55.28	1	83	0	83	0	83	0	0	55.51	1	81.9973	0.00274686	81.9945	0.00549372	82	6.69966e-05	6.70192e-05
	55.01	1	84	0	84	0	84	0	0	55.28	1	82.9972	0.00278037	82.9944	0.00556074	83	6.69969e-05	6.70198e-05
	54.88	1	85	0	85	0	85	0	0	55.01	1	83.9972	0.00281388	83.9944	0.00562776	84	6.69972e-05	6.70203e-05
	54.67	1	86	0	86	0	86	0	0	54.88	1	84.9972	0.00284739	84.9943	0.00569478	85	6.69974e-05	6.70209e-05
	54.51	1	87	0	87	0	87	0	0	54.67	1	85.9971	0.0028809	85.9942	0.0057618	86	6.69977e-05	6.70215e-05
	54.45	1	88	0	88	0	88	0	0	54.51	1	86.9971	0.00291441	86.9942	0.00582883	87	6.6998e-05	6.7022e-05
	54.14	1	89	0	89	0	89	0	0	54.45	1	87.9971	0.00294792	87.9941	0.00589585	88	6.69983e-05	6.70226e-05
	54.07	1	90	0	90	0	90	0	0	54.14	1	88.997	0.00298144	88.994	0.00596287	89	6.69986e-05	6.70231e-05
	54.06	1	91	0	91	0	91	0	0	54.07	1	89.997	0.00301495	89.994	0.0060299	90	6.69988e-05	6.70237e-05
	53.93	1	92	0	92	0	92	0	0	54.06	1	90.997	0.00304846	90.9939	0.00609692	91	6.69991e-05	6.70243e-05
	53.91	1	93	0	93	0	93	0	0	53.93	1	91.9969	0.00308197	91.9938	0.00616394	92	6.69994e-05	6.70248e-05
	53.84	1	94	0	94	0	94	0	0	53.91	1	92.9969	0.00311549	92.9938	0.00623097	93	6.69997e-05	6.70254e-05
	53.62	1	95	0	95	0	95	0	0	53.84	1	93.9969	0.003149	93.9937	0.006298	94	6.7e-05	6.70259e-05
	53.4	1	96	0	96	0	96	0	0	53.62	1	94.9968	0.00318251	94.9936	0.00636502	95	6.70002e-05	6.70265e-05
	53.39	1	97	0	97	0	97	0	0	53.4	1	95.9968	0.00321602	95.9936	0.00643205	96	6.70005e-05	6.7027e-05
	52.7	1	98	0	98	0	98	0	0	53.39	1	96.9968	0.00324954	96.9935	0.00649908	97	6.70008e-05	6.70276e-05
	52.4	1	99	0	99	0	99	0	0	52.7	1	97.9967	0.00328305	97.9934	0.00656611	98	6.70011e-05	6.70282e-05
	51.75	1	100	0	100	0	100	0	0	52.4	1	98.9967	0.00331657	98.9934	0.00663313	99	6.70014e-05	6.70287e-05
	51.57	1	101	0	101	0	101	0	0	51.75	1	99.9966	0.00335008	99.9933	0.00670016	100	6.70016e-05	6.70293e-05
	51.38	1	102	0	102	0	102	0	0	51.57	1	100.997	0.0033836	100.993	0.00676719	101	6.70019e-05	6.70298e-05
	51.36	1	103	0	103	0	103	0	0	51.38	1	101.997	0.00341711	101.993	0.00683422	102	6.70022e-05	6.70304e-05
	51.26	1	104	0	104	0	104	0	0	51.36	1	102.997	0.00345063	102.993	0.00690125	103	6.70025e-05	6.7031e-05
	51.21	1	105	0	105	0	105	0	0	51.26	1	103.997	0.00348414	103.993	0.00696829	104	6.70028e-05	6.70315e-05
	51.02	1	106	0	106	0	106	0	0	51.21	1	104.996	0.00351766	104.993	0.00703532	105	6.7003e-05	6.70321e-05
	50.82	1	107	0	107	0	107	0	0	51.02	1	105.996	0.00355118	105.993	0.00710235	106	6.70033e-05	6.70326e-05
	50.71	1	108	0	108	0	108	0	0	50.82	1	106.996	0.00358469	106.993	0.00716938	107	6.70036e-05	6.70332e-05
	50.47	1	109	0	109	0	109	0	0	50.71	1	107.996	0.00361821	107.993	0.00723642	108	6.70039e-05	6.70338e-05
	50.29	1	110	0	110	0	110	0	0	50.47	1	108.996	0.00365173	108.993	0.00730345	109	6.70041e-05	6.70343e-05
	50.28	1	111	0	111	0	111	0	0	50.29	1	109.996	0.00368524	109.993	0.00737049	110	6.70044e-05	6.70349e-05
	50.21	1	112	0	112	0	112	0	0	50.28	1	110.996	0.00371876	110.993	0.00743752	111	6.70047e-05	6.70354e-05
	50.07	1	113	0	113	0	113	0	0	50.21	1	111.996	0.00375228	111.992	0.00750456	112	6.7005e-05	6.7036e-05
	50.01	1	114	0	114	0	114	0	0	50.07	1	112.996	0.0037858	112.992	0.0075716	113	6.70053e-05	6.70365e-05
	49.95	1	115	0	115	0	115	0	0	50.01	1	113.996	0.00381932	113.992	0.00763863	114	6.70055e-05	6.70371e-05
	49.9	1	116	0	116	0	116	0	0	49.95	1	114.996	0.00385283	114.992	0.00770567	115	6.70058e-05	6.70377e-05
	49.79	1	117	0	117	0	117	0	0	49.9	1	115.996	0.00388635	115.992	0.00777271	116	6.70061e-05	6.70382e-05
	49.78	1	119	0	119	0	119	0	0	49.79	1	116.996	0.00391987	116.992	0.00783975	117	6.70064e-05	6.70388e-05
	49.72	1	120	0	120	0	120	0	0	49.78	1	117.996	0.00395339	117.992	0.00790679	118	6.70067e-05	6.70396e-05
	49.42	1	121	0	121	0	121	0	0	49.78	1	118.996	0.00398691	118.992	0.00797383	119	6.70069e-05	6.70396e-05
	49.34	1	122	0	122	0	122	0	0	49.72	1	119.996	0.00402043	119.992	0.00804087	120	6.70072e-05	6.70405e-05
	49.07	1	123	0	123	0	123	0	0	49.42	1	120.996	0.00405395	120.992	0.00810791	121	6.70075e-05	6.7041e-05
	49.03	1	124	0	124	0	124	0	0	49.34	1	121.996	0.00408747	121.992	0.00817495	122	6.70078e-05	6.70416e-05
	48.7	1	125	0	125	0	125	0	0	49.07	1	122.996	0.004121	122.992	0.00824199	123	6.70081e-05	6.70421e-05
	48.58	1	126	0	126	0	126	0	0	49.03	1	123.996	0.00415452	123.992	0.00830903	124	6.70083e-05	6.70427e-05
	48.41	1	127	0	127	0	127	0	0	48.7	1	124.996	0.00418804	124.992	0.00837608	125	6.70086e-05	6.70433e-05
	48.23	1	128	0	128	0	128	0	0	48.58	1	125.996	0.00422156	125.992	0.00844312	126	6.70089e-05	6.70438e-05
	47.91	1	129	0	129	0	129	0	0	48.41	1	126.996	0.00425508	126.991	0.00851017	127	6.70092e-05	6.70444e-05
	47.82	1	130	0	130	0	130	0	0	48.23	1	127.996	0.00428861	127.991	0.00857721	128	6.70095e-05	6.70449e-05
	47.68	1	131	0	131	0	131	0	0	47.91	1	128.996	0.00432213	128.991	0.00864426	129	6.70097e-05	6.70455e-05
	47.53	1	132	0	132	0	132	0	0	47.82	1	129.996	0.00435565	129.991	0.0087113	130	6.701e-05	6.7046e-05
	47.5	1	133	0	133	0	133	0	0	47.68	1	130.996	0.00438917	130.991	0.00877835	131	6.70103e-05	6.70466e-05
	47.41	1	134	0	134	0	134	0	0	47.53	1	131.996	0.0044227	131.991	0.0088454	132	6.70106e-05	6.70472e-05
	47.23	1	135	0	135	0	135	0	0	47.5	1	132.996	0.00445622	132.991	0.00891244	133	6.70109e-05	6.70477e-05
	47.13	1	136	0	136	0	136	0	0	47.41	1	133.996	0.00448975	133.991	0.00897949	134	6.70111e-05	6.70483e-05
	47.08	1	137	0	137	0	137	0	0	47.23	1	134.995	0.00452327	134.991	0.00904654	135	6.70114e-05	6.70488e-05
	46.84	1	138	0	138	0	138	0	0	47.13	1	135.995	0.00455679	135.991	0.00911359	136	6.70117e-05	6.70494e-05
	46.8	1	139	0	139	0	139	0	0	47.08	1	136.995	0.00459032	136.991	0.00918064	137	6.7012e-05	6.705e-05
	46.67	1	140	0	140	0	140	0	0	46.84	1	137.995	0.00462385	137.991	0.00924769	138	6.70122e-05	6.70505e-05
	46.61	1	141	0	141	0	141	0	0	46.8	1	138.995	0.00465737	138.991	0.00931474	139	6.70125e-05	6.70511e-05
	46.58	1	142	0	142	0	142	0	0	46.67	1	139.995	0.0046909	139.991	0.00938179	140	6.70128e-05	6.70516e-05
	46.44	1	143	0	143	0	143	0	0	46.61	1	140.995	0.00472442	140.991	0.00944885	141	6.70131e-05	6.70522e-05
	46.34	1	144	0	144	0	144	0	0	46.58	1	141.995	0.00475795	141.99	0.0095159	142	6.70134e-05	6.70528e-05
	46.21	1	145	0	145	0	145	0	0	46.44	1	142.995	0.00479148	142.99	0.00958295	143	6.70136e-05	6.70533e-05
	46.09	1	146	0	146	0	146	0	0	46.34	1	143.995	0.004825	143.99	0.00965001	144	6.70139e-05	6.70539e-05
	45.96	1	147	0	147	0	147	0	0	46.21	1	144.995	0.00485853	144.99	0.00971706	145	6.70142e-05	6.70544e-05
	45.87	1	148	0	148	0	148	0	0	46.09	1	145.995	0.00489206	145.99	0.00978411	146	6.70145e-05	6.7055e-05
	45.82	1	149	0	149	0	149	0	0	45.96	1	146.995	0.00492559	146.99	0.00985117	147	6.70148e-05	6.70555e-05
	45.8	1	151	0	151	0	151	0	0	45.87	1	147.995	0.00495911	147.99	0.00991823	148	6.7015e-05	6.70561e-05
	45.67	1	152	0	152	0	152	0	0	45.82	1	148.995	0.00499264	148.99	0.00998528	149	6.70153e-05	6.70567e-05
	45.59	1	153	0	153	0	153	0	0	45.8	1	149.995	0.00502617	149.99	0.0100523	150	6.70156e-05	6.70575e-05
	45.34	1	154	0	154	0	154	0	0	45.8	1	150.995	0.0050597	150.99	0.0101194	151	6.70159e-05	6.70575e-05
	45.26	1	155	0	155	0	155	0	0	45.67	1	151.995	0.00509323	151.99	0.0101865	152	6.70162e-05	6.70583e-05
	45.24	1	156	0	156	0	156	0	0	45.59	1	152.995	0.00512676	152.99	0.0102535	153	6.70164e-05	6.70589e-05
	45.2	1	157	0	157	0	157	0	0	45.34	1	153.995	0.00516029	153.99	0.0103206	154	6.70167e-05	6.70595e-05
	45.1	1	158	0	158	0	158	0	0	45.26	1	154.995	0.00519382	154.99	0.0103876	155	6.7017e-05	6.706e-05
	45	1	159	0	159	0	159	0	0	45.24	1	155.995	0.00522735	155.99	0.0104547	156	6.70173e-05	6.70606e-05
	44.98	1	160	0	160	0	160	0	0	45.2	1	156.995	0.00526088	156.989	0.0105218	157	6.70176e-05	6.70611e-05
	44.79	1	161	0	161	0	161	0	0	45.1	1	157.995	0.00529441	157.989	0.0105888	158	6.70178e-05	6.70617e-05
	44.63	1	162	0	162	0	162	0	0	45	1	158.995	0.00532794	158.989	0.0106559	159	6.70181e-05	6.70623e-05
	44.48	1	163	0	163	0	163	0	0	44.98	1	159.995	0.00536147	159.989	0.0107229	160	6.70184e-05	6.70628e-05
	44.38	1	164	0	164	0	164	0	0	44.79	1	160.995	0.005395	160.989	0.01079	161	6.70187e-05	6.70634e-05
	44.34	1	165	0	165	0	165	0	0	44.63	1	161.995	0.00542854	161.989	0.0108571	162	6.7019e-05	6.70639e-05
	44.19	1	166	0	166	0	166	0	0	44.48	1	162.995	0.00546207	162.989	0.0109241	163	6.70192e-05	6.70645e-05
	44.14	1	167	0	167	0	167	0	0	44.38	1	163.995	0.0054956	163.989	0.0109912	164	6.70195e-05	6.7065e-05
	44.06	1	168	0	168	0	168	0	0	44.34	1	164.994	0.00552913	164.989	0.0110583	165	6.70198e-05	6.70656e-05
	43.99	1	169	0	169	0	169	0	0	44.19	1	165.994	0.00556267	165.989	0.0111253	166	6.70201e-05	6.70662e-05
	43.98	1	170	0	170	0	170	0	0	44.14	1	166.994	0.0055962	166.989	0.0111924	167	6.70204e-05	6.70667e-05
	43.97	1	171	0	171	0	171	0	0	44.06	1	167.994	0.00562973	167.989	0.0112595	168	6.70206e-05	6.70673e-05
	43.89	1	173	0	173	0	173	0	0	43.99	1	168.994	0.00566327	168.989	0.0113265	169	6.70209e-05	6.70678e-05
	43.56	1	174	0	174	0	174	0	0	43.98	1	169.994	0.0056968	169.989	0.0113936	170	6.70212e-05	6.70684e-05
	43.53	1	175	0	175	0	175	0	0	43.97	1	170.994	0.00573034	170.989	0.0114607	171	6.70215e-05	6.7069e-05
	43.52	1	176	0	176	0	176	0	0	43.89	1	171.994	0.00576387	171.988	0.0115277	172	6.70217e-05	6.70698e-05
	43.12	1	177	0	177	0	177	0	0	43.89	1	172.994	0.00579741	172.988	0.0115948	173	6.7022e-05	6.70698e-05
	43.04	1	178	0	178	0	178	0	0	43.56	1	173.994	0.00583094	173.988	0.0116619	174	6.70223e-05	6.70706e-05
	42.98	1	179	0	179	0	179	0	0	43.53	1	174.994	0.00586448	174.988	0.011729	175	6.70226e-05	6.70712e-05
	42.88	1	180	0	180	0	180	0	0	43.52	1	175.994	0.00589801	175.988	0.011796	176	6.70229e-05	6.70718e-05
	42.87	1	181	0	181	0	181	0	0	43.12	1	176.994	0.00593155	176.988	0.0118631	177	6.70231e-05	6.70723e-05
	42.79	1	182	0	182	0	182	0	0	43.04	1	177.994	0.00596508	177.988	0.0119302	178	6.70234e-05	6.70729e-05
	42.78	1	183	0	183	0	183	0	0	42.98	1	178.994	0.00599862	178.988	0.0119972	179	6.70237e-05	6.70734e-05
	42.76	1	184	0	184	0	184	0	0	42.88	1	179.994	0.00603216	179.988	0.0120643	180	6.7024e-05	6.7074e-05
	42.75	1	186	0	186	0	186	0	0	42.87	1	180.994	0.0060657	180.988	0.0121314	181	6.70243e-05	6.70746e-05
	42.49	1	187	0	187	0	187	0	0	42.79	1	181.994	0.00609923	181.988	0.0121985	182	6.70245e-05	6.70751e-05
	42.41	1	188	0	188	0	188	0	0	42.78	1	182.994	0.00613277	182.988	0.0122655	183	6.70248e-05	6.70757e-05
	42.35	1	189	0	189	0	189	0	0	42.76	1	183.994	0.00616631	183.988	0.0123326	184	6.70251e-05	6.70762e-05
	42.26	1	190	0	190	0	190	0	0	42.75	1	184.994	0.00619985	184.988	0.0123997	185	6.70254e-05	6.70771e-05
	42.16	1	191	0	191	0	191	0	0	42.75	1	185.994	0.00623339	185.988	0.0124668	186	6.70257e-05	6.70771e-05
	42.12	1	192	0	192	0	192	0	0	42.49	1	186.994	0.00626693	186.987	0.0125339	187	6.70259e-05	6.70779e-05
	42.08	1	193	0	193	0	193	0	0	42.41	1	187.994	0.00630046	187.987	0.0126009	188	6.70262e-05	6.70785e-05
	42.07	1	194	0	194	0	194	0	0	42.35	1	188.994	0.006334	188.987	0.012668	189	6.70265e-05	6.7079e-05
	42.02	1	195	0	195	0	195	0	0	42.26	1	189.994	0.00636754	189.987	0.0127351	190	6.70268e-05	6.70796e-05
	41.96	1	196	0	196	0	196	0	0	42.16	1	190.994	0.00640108	190.987	0.0128022	191	6.70271e-05	6.70801e-05
	41.94	1	197	0	197	0	197	0	0	42.12	1	191.994	0.00643462	191.987	0.0128692	192	6.70273e-05	6.70807e-05
	41.84	1	198	0	198	0	198	0	0	42.08	1	192.994	0.00646816	192.987	0.0129363	193	6.70276e-05	6.70813e-05
	41.72	1	199	0	199	0	199	0	0	42.07	1	193.993	0.00650171	193.987	0.0130034	194	6.70279e-05	6.70818e-05
	41.52	1	200	0	200	0	200	0	0	42.02	1	194.993	0.00653525	194.987	0.0130705	195	6.70282e-05	6.70824e-05
	41.51	1	201	0	201	0	201	0	0	41.96	1	195.993	0.00656879	195.987	0.0131376	196	6.70285e-05	6.70829e-05
	41.48	1	202	0	202	0	202	0	0	41.94	1	196.993	0.00660233	196.987	0.0132047	197	6.70287e-05	6.70835e-05
	41.45	1	203	0	203	0	203	0	0	41.84	1	197.993	0.00663587	197.987	0.0132717	198	6.7029e-05	6.70841e-05
	41.39	1	204	0	204	0	204	0	0	41.72	1	198.993	0.00666941	198.987	0.0133388	199	6.70293e-05	6.70846e-05
	41.3	1	205	0	205	0	205	0	0	41.52	1	199.993	0.00670296	199.987	0.0134059	200	6.70296e-05	6.70852e-05
	41.29	1	206	0	206	0	206	0	0	41.51	1	200.993	0.0067365	200.987	0.013473	201	6.70298e-05	6.70857e-05
	41.24	1	207	0	207	0	207	0	0	41.48	1	201.993	0.00677004	201.986	0.0135401	202	6.70301e-05	6.70863e-05
	41.18	1	208	0	208	0	208	0	0	41.45	1	202.993	0.00680359	202.986	0.0136072	203	6.70304e-05	6.70869e-05
	41.14	1	209	0	209	0	209	0	0	41.39	1	203.993	0.00683713	203.986	0.0136743	204	6.70307e-05	6.70874e-05
	41.09	1	210	0	210	0	210	0	0	41.3	1	204.993	0.00687067	204.986	0.0137413	205	6.7031e-05	6.7088e-05
	41.03	1	212	0	212	0	212	0	0	41.29	1	205.993	0.00690422	205.986	0.0138084	206	6.70312e-05	6.70885e-05
	41	1	213	0	213	0	213	0	0	41.24	1	206.993	0.00693776	206.986	0.0138755	207	6.70315e-05	6.70891e-05
	40.99	1	214	0	214	0	214	0	0	41.18	1	207.993	0.00697131	207.986	0.0139426	208	6.70318e-05	6.70896e-05
	40.72	1	215	0	215	0	215	0	0	41.14	1	208.993	0.00700485	208.986	0.0140097	209	6.70321e-05	6.70902e-05
	40.7	1	216	0	216	0	216	0	0	41.09	1	209.993	0.0070384	209.986	0.0140768	210	6.70324e-05	6.70908e-05
	40.59	1	218	0	218	0	218	0	0	41.03	1	210.993	0.00707194	210.986	0.0141439	211	6.70326e-05	6.70916e-05
	40.54	1	219	0	219	0	219	0	0	41.03	1	211.993	0.00710549	211.986	0.014211	212	6.70329e-05	6.70916e-05
	40.5	1	220	0	220	0	220	0	0	41	1	212.993	0.00713904	212.986	0.0142781	213	6.70332e-05	6.70924e-05
	40.39	1	221	0	221	0	221	0	0	40.99	1	213.993	0.00717258	213.986	0.0143452	214	6.70335e-05	6.7093e-05
	40.34	1	222	0	222	0	222	0	0	40.72	1	214.993	0.00720613	214.986	0.0144123	215	6.70338e-05	6.70936e-05
	40.17	1	223	0	223	0	223	0	0	40.7	1	215.993	0.00723968	215.986	0.0144794	216	6.7034e-05	6.70941e-05
	40.16	1	224	0	224	0	224	0	0	40.59	1	216.993	0.00727322	216.985	0.0145464	217	6.70343e-05	6.7095e-05
	40.11	1	225	0	225	0	225	0	0	40.59	1	217.993	0.00730677	217.985	0.0146135	218	6.70346e-05	6.7095e-05
	40.05	1	226	0	226	0	226	0	0	40.54	1	218.993	0.00734032	218.985	0.0146806	219	6.70349e-05	6.70958e-05
	39.62	1	227	0	227	0	227	0	0	40.5	1	219.993	0.00737387	219.985	0.0147477	220	6.70352e-05	6.70964e-05
	39.59	1	228	0	228	0	228	0	0	40.39	1	220.993	0.00740742	220.985	0.0148148	221	6.70354e-05	6.70969e-05
	39.54	1	230	0	230	0	230	0	0	40.34	1	221.993	0.00744096	221.985	0.0148819	222	6.70357e-05	6.70975e-05
	39.5	1	231	0	231	0	231	0	0	40.17	1	222.993	0.00747451	222.985	0.014949	223	6.7036e-05	6.7098e-05
	39.43	1	232	0	232	0	232	0	0	40.16	1	223.992	0.00750806	223.985	0.0150161	224	6.70363e-05	6.70986e-05
	39.39	1	233	0	233	0	233	0	0	40.11	1	224.992	0.00754161	224.985	0.0150832	225	6.70366e-05	6.70992e-05
	39.31	1	234	0	234	0	234	0	0	40.05	1	225.992	0.00757516	225.985	0.0151503	226	6.70368e-05	6.70997e-05
	39.19	1	235	0	235	0	235	0	0	39.62	1	226.992	0.00760871	226.985	0.0152174	227	6.70371e-05	6.71003e-05
	39.16	1	236	0	236	0	236	0	0	39.59	1	227.992	0.00764226	227.985	0.0152845	228	6.70374e-05	6.71008e-05
	39.12	1	237	0	237	0	237	0	0	39.54	1	228.992	0.00767581	228.985	0.0153516	229	6.70377e-05	6.71017e-05
	39.11	1	238	0	238	0	238	0	0	39.54	1	229.992	0.00770936	229.985	0.0154187	230	6.7038e-05	6.71017e-05
	39	1	239	0	239	0	239	0	0	39.5	1	230.992	0.00774292	230.985	0.0154858	231	6.70382e-05	6.71025e-05
	38.95	1	240	0	240	0	240	0	0	39.43	1	231.992	0.00777647	231.984	0.0155529	232	6.70385e-05	6.71031e-05
	38.6	1	241	0	241	0	241	0	0	39.39	1	232.992	0.00781002	232.984	0.01562	233	6.70388e-05	6.71036e-05
	38.53	1	242	0	242	0	242	0	0	39.31	1	233.992	0.00784357	233.984	0.0156871	234	6.70391e-05	6.71042e-05
	38.36	1	243	0	243	0	243	0	0	39.19	1	234.992	0.00787712	234.984	0.0157542	235	6.70394e-05	6.71047e-05
	38.33	1	244	0	244	0	244	0	0	39.16	1	235.992	0.00791068	235.984	0.0158214	236	6.70396e-05	6.71053e-05
	38.26	1	245	0	245	0	245	0	0	39.12	1	236.992	0.00794423	236.984	0.0158885	237	6.70399e-05	6.71059e-05
	38.23	1	246	0	246	0	246	0	0	39.11	1	237.992	0.00797778	237.984	0.0159556	238	6.70402e-05	6.71064e-05
	38.19	1	247	0	247	0	247	0	0	39	1	238.992	0.00801134	238.984	0.0160227	239	6.70405e-05	6.7107e-05
	38.14	1	248	0	248	0	248	0	0	38.95	1	239.992	0.00804489	239.984	0.0160898	240	6.70407e-05	6.71075e-05
	38.12	1	249	0	249	0	249	0	0	38.6	1	240.992	0.00807844	240.984	0.0161569	241	6.7041e-05	6.71081e-05
	38.04	1	250	0	250	0	250	0	0	38.53	1	241.992	0.008112	241.984	0.016224	242	6.70413e-05	6.71087e-05
	38.02	1	251	0	251	0	251	0	0	38.36	1	242.992	0.00814555	242.984	0.0162911	243	6.70416e-05	6.71092e-05
	38.01	1	252	0	252	0	252	0	0	38.33	1	243.992	0.00817911	243.984	0.0163582	244	6.70419e-05	6.71098e-05
	37.99	1	253	0	253	0	253	0	0	38.26	1	244.992	0.00821266	244.984	0.0164253	245	6.70421e-05	6.71103e-05
	37.9	1	254	0	254	0	254	0	0	38.23	1	245.992	0.00824622	245.984	0.0164924	246	6.70424e-05	6.71109e-05
	37.73	1	255	0	255	0	255	0	0	38.19	1	246.992	0.00827977	246.983	0.0165595	247	6.70427e-05	6.71115e-05
	37.64	1	256	0	256	0	256	0	0	38.14	1	247.992	0.00831333	247.983	0.0166267	248	6.7043e-05	6.7112e-05
	37.62	1	257	0	257	0	257	0	0	38.12	1	248.992	0.00834689	248.983	0.0166938	249	6.70433e-05	6.71126e-05
	37.6	1	258	0	258	0	258	0	0	38.04	1	249.992	0.00838044	249.983	0.0167609	250	6.70435e-05	6.71131e-05
	37.55	1	259	0	259	0	259	0	0	38.02	1	250.992	0.008414	250.983	0.016828	251	6.70438e-05	6.71137e-05
	37.36	1	260	0	260	0	260	0	0	38.01	1	251.992	0.00844756	251.983	0.0168951	252	6.70441e-05	6.71143e-05
	37.32	1	261	0	261	0	261	0	0	37.99	1	252.992	0.00848111	252.983	0.0169622	253	6.70444e-05	6.71148e-05
	37.03	1	262	0	262	0	262	0	0	37.9	1	253.991	0.00851467	253.983	0.0170293	254	6.70447e-05	6.71154e-05
	36.98	1	263	0	263	0	263	0	0	37.73	1	254.991	0.00854823	254.983	0.0170965	255	6.70449e-05	6.71159e-05
	36.94	1	264	0	264	0	264	0	0	37.64	1	255.991	0.00858179	255.983	0.0171636	256	6.70452e-05	6.71165e-05
	36.92	1	265	0	265	0	265	0	0	37.62	1	256.991	0.00861535	256.983	0.0172307	257	6.70455e-05	6.71171e-05
	36.91	1	266	0	266	0	266	0	0	37.6	1	257.991	0.00864891	257.983	0.0172978	258	6.70458e-05	6.71176e-05
	36.78	1	267	0	267	0	267	0	0	37.55	1	258.991	0.00868246	258.983	0.0173649	259	6.70461e-05	6.71182e-05
	36.58	1	268	0	268	0	268	0	0	37.36	1	259.991	0.00871602	259.983	0.017432	260	6.70463e-05	6.71187e-05
	36.57	1	269	0	269	0	269	0	0	37.32	1	260.991	0.00874958	260.983	0.0174992	261	6.70466e-05	6.71193e-05
	36.51	1	270	0	270	0	270	0	0	37.03	1	261.991	0.00878314	261.982	0.0175663	262	6.70469e-05	6.71198e-05
	36.48	1	271	0	271	0	271	0	0	36.98	1	262.991	0.0088167	262.982	0.0176334	263	6.70472e-05	6.71204e-05
	36.35	1	272	0	272	0	272	0	0	36.94	1	263.991	0.00885026	263.982	0.0177005	264	6.70475e-05	6.7121e-05
	36.32	1	273	0	273	0	273	0	0	36.92	1	264.991	0.00888382	264.982	0.0177676	265	6.70477e-05	6.71215e-05
	36.23	1	274	0	274	0	274	0	0	36.91	1	265.991	0.00891739	265.982	0.0178348	266	6.7048e-05	6.71221e-05
	36.21	1	275	0	275	0	275	0	0	36.78	1	266.991	0.00895095	266.982	0.0179019	267	6.70483e-05	6.71226e-05
	36.17	1	276	0	276	0	276	0	0	36.58	1	267.991	0.00898451	267.982	0.017969	268	6.70486e-05	6.71232e-05
	36.01	1	277	0	277	0	277	0	0	36.57	1	268.991	0.00901807	268.982	0.0180361	269	6.70489e-05	6.71238e-05
	36	1	278	0	278	0	278	0	0	36.51	1	269.991	0.00905163	269.982	0.0181033	270	6.70491e-05	6.71243e-05
	35.93	1	279	0	279	0	279	0	0	36.48	1	270.991	0.0090852	270.982	0.0181704	271	6.70494e-05	6.71249e-05
	35.89	1	280	0	280	0	280	0	0	36.35	1	271.991	0.00911876	271.982	0.0182375	272	6.70497e-05	6.71254e-05
	35.85	1	281	0	281	0	281	0	0	36.32	1	272.991	0.00915232	272.982	0.0183046	273	6.705e-05	6.7126e-05
	35.84	1	282	0	282	0	282	0	0	36.23	1	273.991	0.00918588	273.982	0.0183718	274	6.70503e-05	6.71266e-05
	35.78	1	283	0	283	0	283	0	0	36.21	1	274.991	0.00921945	274.982	0.0184389	275	6.70505e-05	6.71271e-05
	35.77	1	284	0	284	0	284	0	0	36.17	1	275.991	0.00925301	275.981	0.018506	276	6.70508e-05	6.71277e-05
	35.64	1	285	0	285	0	285	0	0	36.01	1	276.991	0.00928658	276.981	0.0185732	277	6.70511e-05	6.71282e-05
	35.62	1	286	0	286	0	286	0	0	36	1	277.991	0.00932014	277.981	0.0186403	278	6.70514e-05	6.71288e-05
	35.59	1	287	0	287	0	287	0	0	35.93	1	278.991	0.0093537	278.981	0.0187074	279	6.70516e-05	6.71294e-05
	35.54	1	289	0	289	0	289	0	0	35.89	1	279.991	0.00938727	279.981	0.0187745	280	6.70519e-05	6.71299e-05
	35.49	1	290	0	290	0	290	0	0	35.85	1	280.991	0.00942084	280.981	0.0188417	281	6.70522e-05	6.71305e-05
	35.41	1	291	0	291	0	291	0	0	35.84	1	281.991	0.0094544	281.981	0.0189088	282	6.70525e-05	6.7131e-05
	35.37	1	292	0	292	0	292	0	0	35.78	1	282.991	0.00948797	282.981	0.0189759	283	6.70528e-05	6.71316e-05
	35.36	1	293	0	293	0	293	0	0	35.77	1	283.99	0.00952153	283.981	0.0190431	284	6.7053e-05	6.71322e-05
	35.32	1	294	0	294	0	294	0	0	35.64	1	284.99	0.0095551	284.981	0.0191102	285	6.70533e-05	6.71327e-05
	35.29	1	295	0	295	0	295	0	0	35.62	1	285.99	0.00958867	285.981	0.0191773	286	6.70536e-05	6.71333e-05
	35.25	1	296	0	296	0	296	0	0	35.59	1	286.99	0.00962223	286.981	0.0192445	287	6.70539e-05	6.71338e-05
	35.13	1	297	0	297	0	297	0	0	35.54	1	287.99	0.0096558	287.981	0.0193116	288	6.70542e-05	6.71347e-05
	35.11	1	298	0	298	0	298	0	0	35.54	1	288.99	0.00968937	288.981	0.0193787	289	6.70544e-05	6.71347e-05
	35.09	1	299	0	299	0	299	0	0	35.49	1	289.99	0.00972293	289.981	0.0194459	290	6.70547e-05	6.71355e-05
	35.04	1	300	0	300	0	300	0	0	35.41	1	290.99	0.0097565	290.98	0.019513	291	6.7055e-05	6.71361e-05
	34.98	1	301	0	301	0	301	0	0	35.37	1	291.99	0.00979007	291.98	0.0195801	292	6.70553e-05	6.71366e-05
	34.93	1	302	0	302	0	302	0	0	35.36	1	292.99	0.00982364	292.98	0.0196473	293	6.70556e-05	6.71372e-05
	34.8	1	303	0	303	0	303	0	0	35.32	1	293.99	0.00985721	293.98	0.0197144	294	6.70558e-05	6.71378e-05
	34.75	1	304	0	304	0	304	0	0	35.29	1	294.99	0.00989078	294.98	0.0197816	295	6.70561e-05	6.71383e-05
	34.73	1	305	0	305	0	305	0	0	35.25	1	295.99	0.00992435	295.98	0.0198487	296	6.70564e-05	6.71389e-05
	34.58	1	306	0	306	0	306	0	0	35.13	1	296.99	0.00995792	296.98	0.0199158	297	6.70567e-05	6.71394e-05
	34.55	1	307	0	307	0	307	0	0	35.11	1	297.99	0.00999149	297.98	0.019983	298	6.7057e-05	6.714e-05
	34.52	1	309	0	309	0	309	0	0	35.09	1	298.99	0.0100251	298.98	0.0200501	299	6.70572e-05	6.71406e-05
	34.5	1	310	0	310	0	310	0	0	35.04	1	299.99	0.0100586	299.98	0.0201173	300	6.70575e-05	6.71411e-05
	34.28	1	311	0	311	0	311	0	0	34.98	1	300.99	0.0100922	300.98	0.0201844	301	6.70578e-05	6.71417e-05
	34.22	1	312	0	312	0	312	0	0	34.93	1	301.99	0.0101258	301.98	0.0202515	302	6.70581e-05	6.71422e-05
	34.13	1	313	0	313	0	313	0	0	34.8	1	302.99	0.0101593	302.98	0.0203187	303	6.70584e-05	6.71428e-05
	34.09	1	314	0	314	0	314	0	0	34.75	1	303.99	0.0101929	303.98	0.0203858	304	6.70586e-05	6.71434e-05
	34.03	1	315	0	315	0	315	0	0	34.73	1	304.99	0.0102265	304.98	0.020453	305	6.70589e-05	6.71439e-05
	33.97	1	316	0	316	0	316	0	0	34.58	1	305.99	0.0102601	305.979	0.0205201	306	6.70592e-05	6.71445e-05
	33.93	1	317	0	317	0	317	0	0	34.55	1	306.99	0.0102936	306.979	0.0205873	307	6.70595e-05	6.7145e-05
	33.89	1	319	0	319	0	319	0	0	34.52	1	307.99	0.0103272	307.979	0.0206544	308	6.70598e-05	6.71459e-05
	33.79	1	320	0	320	0	320	0	0	34.52	1	308.99	0.0103608	308.979	0.0207216	309	6.706e-05	6.71459e-05
	33.72	1	322	0	322	0	322	0	0	34.5	1	309.99	0.0103943	309.979	0.0207887	310	6.70603e-05	6.71467e-05
	33.6	1	323	0	323	0	323	0	0	34.28	1	310.99	0.0104279	310.979	0.0208558	311	6.70606e-05	6.71473e-05
	33.51	1	324	0	324	0	324	0	0	34.22	1	311.99	0.0104615	311.979	0.020923	312	6.70609e-05	6.71478e-05
	33.47	1	325	0	325	0	325	0	0	34.13	1	312.99	0.0104951	312.979	0.0209901	313	6.70612e-05	6.71484e-05
	33.39	1	326	0	326	0	326	0	0	34.09	1	313.989	0.0105286	313.979	0.0210573	314	6.70614e-05	6.7149e-05
	33.37	1	328	0	328	0	328	0	0	34.03	1	314.989	0.0105622	314.979	0.0211244	315	6.70617e-05	6.71495e-05
	33.33	1	329	0	329	0	329	0	0	33.97	1	315.989	0.0105958	315.979	0.0211916	316	6.7062e-05	6.71501e-05
	33.32	1	330	0	330	0	330	0	0	33.93	1	316.989	0.0106294	316.979	0.0212587	317	6.70623e-05	6.71506e-05
	33.31	1	332	0	332	0	332	0	0	33.89	1	317.989	0.0106629	317.979	0.0213259	318	6.70626e-05	6.71515e-05
	33.28	1	333	0	333	0	333	0	0	33.89	1	318.989	0.0106965	318.979	0.021393	319	6.70628e-05	6.71515e-05
	33.27	1	334	0	334	0	334	0	0	33.79	1	319.989	0.0107301	319.979	0.0214602	320	6.70631e-05	6.71523e-05
	33.26	1	335	0	335	0	335	0	0	33.72	1	320.989	0.0107637	320.978	0.0215273	321	6.70634e-05	6.71532e-05
	33.15	1	336	0	336	0	336	0	0	33.72	1	321.989	0.0107973	321.978	0.0215945	322	6.70637e-05	6.71532e-05
	33.11	1	337	0	337	0	337	0	0	33.6	1	322.989	0.0108308	322.978	0.0216617	323	6.7064e-05	6.7154e-05
	33.09	1	338	0	338	0	338	0	0	33.51	1	323.989	0.0108644	323.978	0.0217288	324	6.70642e-05	6.71546e-05
	32.99	1	339	0	339	0	339	0	0	33.47	1	324.989	0.010898	324.978	0.021796	325	6.70645e-05	6.71551e-05
	32.93	1	341	0	341	0	341	0	0	33.39	1	325.989	0.0109316	325.978	0.0218631	326	6.70648e-05	6.71557e-05
	32.85	1	342	0	342	0	342	0	0	33.37	1	326.989	0.0109651	326.978	0.0219303	327	6.70651e-05	6.71565e-05
	32.81	1	343	0	343	0	343	0	0	33.37	1	327.989	0.0109987	327.978	0.0219974	328	6.70653e-05	6.71565e-05
	32.78	1	344	0	344	0	344	0	0	33.33	1	328.989	0.0110323	328.978	0.0220646	329	6.70656e-05	6.71574e-05
	32.77	1	346	0	346	0	346	0	0	33.32	1	329.989	0.0110659	329.978	0.0221317	330	6.70659e-05	6.71579e-05
	32.75	1	347	0	347	0	347	0	0	33.31	1	330.989	0.0110995	330.978	0.0221989	331	6.70662e-05	6.71588e-05
	32.71	1	348	0	348	0	348	0	0	33.31	1	331.989	0.011133	331.978	0.0222661	332	6.70665e-05	6.71588e-05
	32.62	1	349	0	349	0	349	0	0	33.28	1	332.989	0.0111666	332.978	0.0223332	333	6.70667e-05	6.71596e-05
	32.59	1	350	0	350	0	350	0	0	33.27	1	333.989	0.0112002	333.978	0.0224004	334	6.7067e-05	6.71602e-05
	32.58	1	351	0	351	0	351	0	0	33.26	1	334.989	0.0112338	334.978	0.0224675	335	6.70673e-05	6.71607e-05
	32.55	1	352	0	352	0	352	0	0	33.15	1	335.989	0.0112674	335.977	0.0225347	336	6.70676e-05	6.71613e-05
	32.53	1	353	0	353	0	353	0	0	33.11	1	336.989	0.0113009	336.977	0.0226019	337	6.70679e-05	6.71619e-05
	32.46	1	354	0	354	0	354	0	0	33.09	1	337.989	0.0113345	337.977	0.022669	338	6.70681e-05	6.71624e-05
	32.4	1	355	0	355	0	355	0	0	32.99	1	338.989	0.0113681	338.977	0.0227362	339	6.70684e-05	6.7163e-05
	32.36	1	356	0	356	0	356	0	0	32.93	1	339.989	0.0114017	339.977	0.0228034	340	6.70687e-05	6.71638e-05
	32.35	1	357	0	357	0	357	0	0	32.93	1	340.989	0.0114353	340.977	0.0228705	341	6.7069e-05	6.71638e-05
	32.25	1	358	0	358	0	358	0	0	32.85	1	341.989	0.0114688	341.977	0.0229377	342	6.70693e-05	6.71647e-05
	32.21	1	359	0	359	0	359	0	0	32.81	1	342.988	0.0115024	342.977	0.0230049	343	6.70695e-05	6.71652e-05
	32.08	1	360	0	360	0	360	0	0	32.78	1	343.988	0.011536	343.977	0.023072	344	6.70698e-05	6.71658e-05
	32.05	1	361	0	361	0	361	0	0	32.77	1	344.988	0.0115696	344.977	0.0231392	345	6.70701e-05	6.71666e-05
	32.04	1	362	0	362	0	362	0	0	32.77	1	345.988	0.0116032	345.977	0.0232064	346	6.70704e-05	6.71666e-05
	31.94	1	363	0	363	0	363	0	0	32.75	1	346.988	0.0116368	346.977	0.0232735	347	6.70707e-05	6.71675e-05
	31.92	1	364	0	364	0	364	0	0	32.71	1	347.988	0.0116703	347.977	0.0233407	348	6.70709e-05	6.71681e-05
	31.88	1	365	0	365	0	365	0	0	32.62	1	348.988	0.0117039	348.977	0.0234079	349	6.70712e-05	6.71686e-05
	31.82	1	366	0	366	0	366	0	0	32.59	1	349.988	0.0117375	349.977	0.023475	350	6.70715e-05	6.71692e-05
	31.79	1	367	0	367	0	367	0	0	32.58	1	350.988	0.0117711	350.976	0.0235422	351	6.70718e-05	6.71698e-05
	31.78	1	368	0	368	0	368	0	0	32.55	1	351.988	0.0118047	351.976	0.0236094	352	6.70721e-05	6.71703e-05
	31.73	1	369	0	369	0	369	0	0	32.53	1	352.988	0.0118383	352.976	0.0236765	353	6.70723e-05	6.71709e-05
	31.7	1	370	0	370	0	370	0	0	32.46	1	353.988	0.0118719	353.976	0.0237437	354	6.70726e-05	6.71715e-05
	31.66	1	371	0	371	0	371	0	0	32.4	1	354.988	0.0119054	354.976	0.0238109	355	6.70729e-05	6.7172e-05
	31.63	1	373	0	373	0	373	0	0	32.36	1	355.988	0.011939	355.976	0.0238781	356	6.70732e-05	6.71726e-05
	31.61	1	375	0	375	0	375	0	0	32.35	1	356.988	0.0119726	356.976	0.0239452	357	6.70735e-05	6.71731e-05
	31.54	1	377	0	377	0	377	0	0	32.25	1	357.988	0.0120062	357.976	0.0240124	358	6.70737e-05	6.71737e-05
	31.51	1	378	0	378	0	378	0	0	32.21	1	358.988	0.0120398	358.976	0.0240796	359	6.7074e-05	6.71743e-05
	31.49	1	379	0	379	0	379	0	0	32.08	1	359.988	0.0120734	359.976	0.0241467	360	6.70743e-05	6.71748e-05
	31.48	1	380	0	380	0	380	0	0	32.05	1	360.988	0.012107	360.976	0.0242139	361	6.70746e-05	6.71754e-05
	31.4	1	381	0	381	0	381	0	0	32.04	1	361.988	0.0121406	361.976	0.0242811	362	6.70749e-05	6.7176e-05
	31.32	1	382	0	382	0	382	0	0	31.94	1	362.988	0.0121741	362.976	0.0243483	363	6.70751e-05	6.71766e-05
	31.3	1	383	0	383	0	383	0	0	31.92	1	363.988	0.0122077	363.976	0.0244155	364	6.70754e-05	6.71771e-05
	31.27	1	384	0	384	0	384	0	0	31.88	1	364.988	0.0122413	364.976	0.0244826	365	6.70757e-05	6.71777e-05
	31.26	1	385	0	385	0	385	0	0	31.82	1	365.988	0.0122749	365.975	0.0245498	366	6.7076e-05	6.71783e-05
	31.1	1	386	0	386	0	386	0	0	31.79	1	366.988	0.0123085	366.975	0.024617	367	6.70763e-05	6.71788e-05
	31.07	1	387	0	387	0	387	0	0	31.78	1	367.988	0.0123421	367.975	0.0246842	368	6.70765e-05	6.71794e-05
	31.04	1	388	0	388	0	388	0	0	31.73	1	368.988	0.0123757	368.975	0.0247513	369	6.70768e-05	6.718e-05
	30.99	1	389	0	389	0	389	0	0	31.7	1	369.988	0.0124093	369.975	0.0248185	370	6.70771e-05	6.71805e-05
	30.98	1	392	0	392	0	392	0	0	31.66	1	370.988	0.0124429	370.975	0.0248857	371	6.70774e-05	6.71811e-05
	30.95	1	393	0	393	0	393	0	0	31.63	1	371.988	0.0124764	371.975	0.0249529	372	6.70777e-05	6.7182e-05
	30.91	1	394	0	394	0	394	0	0	31.63	1	372.987	0.01251	372.975	0.0250201	373	6.70779e-05	6.7182e-05
	30.87	1	395	0	395	0	395	0	0	31.61	1	373.987	0.0125436	373.975	0.0250873	374	6.70782e-05	6.71831e-05
	30.82	1	396	0	396	0	396	0	0	31.61	1	374.987	0.0125772	374.975	0.0251544	375	6.70785e-05	6.71831e-05
	30.8	1	397	0	397	0	397	0	0	31.54	1	375.987	0.0126108	375.975	0.0252216	376	6.70788e-05	6.71843e-05
	30.78	1	398	0	398	0	398	0	0	31.54	1	376.987	0.0126444	376.975	0.0252888	377	6.70791e-05	6.71843e-05
	30.77	1	399	0	399	0	399	0	0	31.51	1	377.987	0.012678	377.975	0.025356	378	6.70793e-05	6.71851e-05
	30.63	1	400	0	400	0	400	0	0	31.49	1	378.987	0.0127116	378.975	0.0254232	379	6.70796e-05	6.71857e-05
	30.58	1	401	0	401	0	401	0	0	31.48	1	379.987	0.0127452	379.975	0.0254904	380	6.70799e-05	6.71863e-05
	30.57	1	402	0	402	0	402	0	0	31.4	1	380.987	0.0127788	380.974	0.0255576	381	6.70802e-05	6.71869e-05
	30.56	1	403	0	403	0	403	0	0	31.32	1	381.987	0.0128124	381.974	0.0256247	382	6.70805e-05	6.71874e-05
	30.55	1	404	0	404	0	404	0	0	31.3	1	382.987	0.012846	382.974	0.0256919	383	6.70808e-05	6.7188e-05
	30.52	1	405	0	405	0	405	0	0	31.27	1	383.987	0.0128796	383.974	0.0257591	384	6.7081e-05	6.71886e-05
	30.48	1	406	0	406	0	406	0	0	31.26	1	384.987	0.0129132	384.974	0.0258263	385	6.70813e-05	6.71892e-05
	30.46	1	407	0	407	0	407	0	0	31.1	1	385.987	0.0129467	385.974	0.0258935	386	6.70816e-05	6.71898e-05
	30.42	1	408	0	408	0	408	0	0	31.07	1	386.987	0.0129803	386.974	0.0259607	387	6.70819e-05	6.71903e-05
	30.36	1	409	0	409	0	409	0	0	31.04	1	387.987	0.0130139	387.974	0.0260279	388	6.70822e-05	6.71909e-05
	30.35	1	410	0	410	0	410	0	0	30.99	1	388.987	0.0130475	388.974	0.0260951	389	6.70824e-05	6.71915e-05
	30.32	1	411	0	411	0	411	0	0	30.98	1	389.987	0.0130811	389.974	0.0261623	390	6.70827e-05	6.71927e-05
	30.29	1	413	0	413	0	413	0	0	30.98	1	390.987	0.0131147	390.974	0.0262295	391	6.7083e-05	6.71927e-05
	30.26	1	414	0	414	0	414	0	0	30.98	1	391.987	0.0131483	391.974	0.0262966	392	6.70833e-05	6.71927e-05
	30.24	1	415	0	415	0	415	0	0	30.95	1	392.987	0.0131819	392.974	0.0263638	393	6.70836e-05	6.71939e-05
	30.2	1	416	0	416	0	416	0	0	30.91	1	393.987	0.0132155	393.974	0.026431	394	6.70838e-05	6.71944e-05
	30.12	1	417	0	417	0	417	0	0	30.87	1	394.987	0.0132491	394.974	0.0264982	395	6.70841e-05	6.7195e-05
	30.04	1	418	0	418	0	418	0	0	30.82	1	395.987	0.0132827	395.973	0.0265654	396	6.70844e-05	6.71956e-05
	30.02	1	419	0	419	0	419	0	0	30.8	1	396.987	0.0133163	396.973	0.0266326	397	6.70847e-05	6.71962e-05
	30.01	1	420	0	420	0	420	0	0	30.78	1	397.987	0.0133499	397.973	0.0266998	398	6.7085e-05	6.71968e-05
	30	1	421	0	421	0	421	0	0	30.77	1	398.987	0.0133835	398.973	0.026767	399	6.70853e-05	6.71974e-05
	29.91	1	422	0	422	0	422	0	0	30.63	1	399.987	0.0134171	399.973	0.0268342	400	6.70855e-05	6.7198e-05
	29.87	1	423	0	423	0	423	0	0	30.58	1	400.987	0.0134507	400.973	0.0269014	401	6.70858e-05	6.71986e-05
	29.84	1	424	0	424	0	424	0	0	30.57	1	401.987	0.0134843	401.973	0.0269686	402	6.70861e-05	6.71992e-05
	29.81	1	425	0	425	0	425	0	0	30.56	1	402.986	0.0135179	402.973	0.0270358	403	6.70864e-05	6.71998e-05
	29.76	1	427	0	427	0	427	0	0	30.55	1	403.986	0.0135515	403.973	0.027103	404	6.70867e-05	6.72004e-05
	29.74	1	429	0	429	0	429	0	0	30.52	1	404.986	0.0135851	404.973	0.0271702	405	6.70869e-05	6.7201e-05
	29.66	1	430	0	430	0	430	0	0	30.48	1	405.986	0.0136187	405.973	0.0272374	406	6.70872e-05	6.72016e-05
	29.58	1	431	0	431	0	431	0	0	30.46	1	406.986	0.0136523	406.973	0.0273046	407	6.70875e-05	6.72022e-05
	29.54	1	432	0	432	0	432	0	0	30.42	1	407.986	0.0136859	407.973	0.0273718	408	6.70878e-05	6.72028e-05
	29.53	1	433	0	433	0	433	0	0	30.36	1	408.986	0.0137195	408.973	0.027439	409	6.70881e-05	6.72034e-05
	29.47	1	434	0	434	0	434	0	0	30.35	1	409.986	0.0137531	409.972	0.0275062	410	6.70884e-05	6.7204e-05
	29.44	1	435	0	435	0	435	0	0	30.32	1	410.986	0.0137867	410.972	0.0275734	411	6.70886e-05	6.72046e-05
	29.42	1	436	0	436	0	436	0	0	30.29	1	411.986	0.0138203	411.972	0.0276406	412	6.70889e-05	6.72055e-05
	29.4	1	437	0	437	0	437	0	0	30.29	1	412.986	0.0138539	412.972	0.0277078	413	6.70892e-05	6.72055e-05
	29.39	1	439	0	439	0	439	0	0	30.26	1	413.986	0.0138875	413.972	0.027775	414	6.70895e-05	6.72065e-05
	29.31	1	441	0	441	0	441	0	0	30.24	1	414.986	0.0139211	414.972	0.0278423	415	6.70898e-05	6.72071e-05
	29.3	1	442	0	442	0	442	0	0	30.2	1	415.986	0.0139547	415.972	0.0279095	416	6.70901e-05	6.72077e-05
	29.28	1	443	0	443	0	443	0	0	30.12	1	416.986	0.0139883	416.972	0.0279767	417	6.70903e-05	6.72083e-05
	29.25	1	444	0	444	0	444	0	0	30.04	1	417.986	0.0140219	417.972	0.0280439	418	6.70906e-05	6.72089e-05
	29.19	1	445	0	445	0	445	0	0	30.02	1	418.986	0.0140555	418.972	0.0281111	419	6.70909e-05	6.72096e-05
	29.09	1	446	0	446	0	446	0	0	30.01	1	419.986	0.0140892	419.972	0.0281783	420	6.70912e-05	6.72102e-05
	29.04	1	447	0	447	0	447	0	0	30	1	420.986	0.0141228	420.972	0.0282455	421	6.70915e-05	6.72108e-05
	28.99	1	448	0	448	0	448	0	0	29.91	1	421.986	0.0141564	421.972	0.0283127	422	6.70918e-05	6.72114e-05
	28.97	1	449	0	449	0	449	0	0	29.87	1	422.986	0.01419	422.972	0.0283799	423	6.7092e-05	6.72121e-05
	28.96	1	451	0	451	0	451	0	0	29.84	1	423.986	0.0142236	423.972	0.0284471	424	6.70923e-05	6.72127e-05
	28.95	1	452	0	452	0	452	0	0	29.81	1	424.986	0.0142572	424.971	0.0285144	425	6.70926e-05	6.72133e-05
	28.92	1	453	0	453	0	453	0	0	29.76	1	425.986	0.0142908	425.971	0.0285816	426	6.70929e-05	6.72143e-05
	28.89	1	454	0	454	0	454	0	0	29.76	1	426.986	0.0143244	426.971	0.0286488	427	6.70932e-05	6.72143e-05
	28.88	1	455	0	455	0	455	0	0	29.74	1	427.986	0.014358	427.971	0.028716	428	6.70935e-05	6.72156e-05
	28.87	1	456	0	456	0	456	0	0	29.74	1	428.986	0.0143916	428.971	0.0287832	429	6.70938e-05	6.72156e-05
	28.82	1	457	0	457	0	457	0	0	29.66	1	429.986	0.0144252	429.971	0.0288504	430	6.7094e-05	6.72165e-05
	28.8	1	458	0	458	0	458	0	0	29.58	1	430.986	0.0144588	430.971	0.0289177	431	6.70943e-05	6.72172e-05
	28.79	1	459	0	459	0	459	0	0	29.54	1	431.986	0.0144924	431.971	0.0289849	432	6.70946e-05	6.72179e-05
	28.78	1	460	0	460	0	460	0	0	29.53	1	432.985	0.014526	432.971	0.0290521	433	6.70949e-05	6.72185e-05
	28.76	1	461	0	461	0	461	0	0	29.47	1	433.985	0.0145597	433.971	0.0291193	434	6.70952e-05	6.72192e-05
	28.66	1	462	0	462	0	462	0	0	29.44	1	434.985	0.0145933	434.971	0.0291865	435	6.70955e-05	6.72198e-05
	28.57	1	464	0	464	0	464	0	0	29.42	1	435.985	0.0146269	435.971	0.0292538	436	6.70958e-05	6.72205e-05
	28.55	1	465	0	465	0	465	0	0	29.4	1	436.985	0.0146605	436.971	0.029321	437	6.7096e-05	6.72212e-05
	28.52	1	466	0	466	0	466	0	0	29.39	1	437.985	0.0146941	437.971	0.0293882	438	6.70963e-05	6.72222e-05
	28.48	1	467	0	467	0	467	0	0	29.39	1	438.985	0.0147277	438.971	0.0294554	439	6.70966e-05	6.72222e-05
	28.41	1	468	0	468	0	468	0	0	29.31	1	439.985	0.0147613	439.97	0.0295226	440	6.70969e-05	6.72235e-05
	28.4	1	470	0	470	0	470	0	0	29.31	1	440.985	0.0147949	440.97	0.0295899	441	6.70972e-05	6.72235e-05
	28.37	1	471	0	471	0	471	0	0	29.3	1	441.985	0.0148285	441.97	0.0296571	442	6.70975e-05	6.72245e-05
	28.3	1	472	0	472	0	472	0	0	29.28	1	442.985	0.0148622	442.97	0.0297243	443	6.70978e-05	6.72252e-05
	28.25	1	473	0	473	0	473	0	0	29.25	1	443.985	0.0148958	443.97	0.0297915	444	6.70981e-05	6.72259e-05
	28.22	1	474	0	474	0	474	0	0	29.19	1	444.985	0.0149294	444.97	0.0298588	445	6.70983e-05	6.72266e-05
	28.18	1	476	0	476	0	476	0	0	29.09	1	445.985	0.014963	445.97	0.029926	446	6.70986e-05	6.72273e-05
	28.17	1	477	0	477	0	477	0	0	29.04	1	446.985	0.0149966	446.97	0.0299932	447	6.70989e-05	6.7228e-05
	28.16	1	478	0	478	0	478	0	0	28.99	1	447.985	0.0150302	447.97	0.0300604	448	6.70992e-05	6.72287e-05
	28.06	1	479	0	479	0	479	0	0	28.97	1	448.985	0.0150638	448.97	0.0301277	449	6.70995e-05	6.72294e-05
	28.05	1	480	0	480	0	480	0	0	28.96	1	449.985	0.0150975	449.97	0.0301949	450	6.70998e-05	6.72305e-05
	28.04	1	482	0	482	0	482	0	0	28.96	1	450.985	0.0151311	450.97	0.0302621	451	6.71001e-05	6.72305e-05
	27.95	1	483	0	483	0	483	0	0	28.95	1	451.985	0.0151647	451.97	0.0303294	452	6.71004e-05	6.72316e-05
	27.94	1	484	0	484	0	484	0	0	28.92	1	452.985	0.0151983	452.97	0.0303966	453	6.71007e-05	6.72323e-05
	27.81	1	485	0	485	0	485	0	0	28.89	1	453.985	0.0152319	453.97	0.0304638	454	6.7101e-05	6.7233e-05
	27.72	1	486	0	486	0	486	0	0	28.88	1	454.985	0.0152655	454.969	0.0305311	455	6.71013e-05	6.72337e-05
	27.68	1	487	0	487	0	487	0	0	28.87	1	455.985	0.0152992	455.969	0.0305983	456	6.71015e-05	6.72345e-05
	27.64	1	488	0	488	0	488	0	0	28.82	1	456.985	0.0153328	456.969	0.0306655	457	6.71018e-05	6.72352e-05
	27.61	1	489	0	489	0	489	0	0	28.8	1	457.985	0.0153664	457.969	0.0307328	458	6.71021e-05	6.7236e-05
	27.59	1	490	0	490	0	490	0	0	28.79	1	458.985	0.0154	458.969	0.0308	459	6.71024e-05	6.72367e-05
	27.57	1	491	0	491	0	491	0	0	28.78	1	459.985	0.0154336	459.969	0.0308672	460	6.71027e-05	6.72375e-05
	27.55	1	492	0	492	0	492	0	0	28.76	1	460.985	0.0154672	460.969	0.0309345	461	6.7103e-05	6.72382e-05
	27.53	1	493	0	493	0	493	0	0	28.66	1	461.984	0.0155009	461.969	0.0310017	462	6.71033e-05	6.7239e-05
	27.5	1	494	0	494	0	494	0	0	28.57	1	462.984	0.0155345	462.969	0.031069	463	6.71036e-05	6.72401e-05
	27.43	1	495	0	495	0	495	0	0	28.57	1	463.984	0.0155681	463.969	0.0311362	464	6.71039e-05	6.72401e-05
	27.37	1	496	0	496	0	496	0	0	28.55	1	464.984	0.0156017	464.969	0.0312034	465	6.71042e-05	6.72413e-05
	27.36	1	497	0	497	0	497	0	0	28.52	1	465.984	0.0156353	465.969	0.0312707	466	6.71045e-05	6.72421e-05
	27.34	1	498	0	498	0	498	0	0	28.48	1	466.984	0.015669	466.969	0.0313379	467	6.71048e-05	6.72429e-05
	27.3	1	499	0	499	0	499	0	0	28.41	1	467.984	0.0157026	467.969	0.0314052	468	6.71051e-05	6.72437e-05
	27.28	1	500	0	500	0	500	0	0	28.4	1	468.984	0.0157362	468.969	0.0314724	469	6.71054e-05	6.72449e-05
	27.27	1	501	0	501	0	501	0	0	28.4	1	469.984	0.0157698	469.968	0.0315397	470	6.71057e-05	6.72449e-05
	27.26	1	502	0	502	0	502	0	0	28.37	1	470.984	0.0158035	470.968	0.0316069	471	6.7106e-05	6.72461e-05
	27.23	1	504	0	504	0	504	0	0	28.3	1	471.984	0.0158371	471.968	0.0316742	472	6.71063e-05	6.72469e-05
	27.22	1	505	0	505	0	505	0	0	28.25	1	472.984	0.0158707	472.968	0.0317414	473	6.71066e-05	6.72477e-05
	27.21	1	506	0	506	0	506	0	0	28.22	1	473.984	0.0159043	473.968	0.0318087	474	6.71069e-05	6.72486e-05
	27.2	1	507	0	507	0	507	0	0	28.18	1	474.984	0.015938	474.968	0.0318759	475	6.71072e-05	6.72498e-05
	27.17	1	508	0	508	0	508	0	0	28.18	1	475.984	0.0159716	475.968	0.0319432	476	6.71075e-05	6.72498e-05
	27.15	1	509	0	509	0	509	0	0	28.17	1	476.984	0.0160052	476.968	0.0320104	477	6.71078e-05	6.72511e-05
	27.13	1	510	0	510	0	510	0	0	28.16	1	477.984	0.0160388	477.968	0.0320777	478	6.71081e-05	6.7252e-05
	27.11	1	512	0	512	0	512	0	0	28.06	1	478.984	0.0160725	478.968	0.0321449	479	6.71084e-05	6.72528e-05
	27.04	1	513	0	513	0	513	0	0	28.05	1	479.984	0.0161061	479.968	0.0322122	480	6.71087e-05	6.72537e-05
	27.03	1	514	0	514	0	514	0	0	28.04	1	480.984	0.0161397	480.968	0.0322794	481	6.7109e-05	6.7255e-05
	27.02	1	515	0	515	0	515	0	0	28.04	1	481.984	0.0161733	481.968	0.0323467	482	6.71093e-05	6.7255e-05
	26.98	1	517	0	517	0	517	0	0	27.95	1	482.984	0.016207	482.968	0.0324139	483	6.71096e-05	6.72563e-05
	26.97	1	519	0	519	0	519	0	0	27.94	1	483.984	0.0162406	483.968	0.0324812	484	6.71099e-05	6.72572e-05
	26.95	1	520	0	520	0	520	0	0	27.81	1	484.984	0.0162742	484.967	0.0325484	485	6.71102e-05	6.72581e-05
	26.9	1	522	0	522	0	522	0	0	27.72	1	485.984	0.0163079	485.967	0.0326157	486	6.71105e-05	6.72591e-05
	26.88	1	523	0	523	0	523	0	0	27.68	1	486.984	0.0163415	486.967	0.032683	487	6.71108e-05	6.726e-05
	26.83	1	525	0	525	0	525	0	0	27.64	1	487.984	0.0163751	487.967	0.0327502	488	6.71111e-05	6.72609e-05
	26.8	1	527	0	527	0	527	0	0	27.61	1	488.984	0.0164087	488.967	0.0328175	489	6.71114e-05	6.72619e-05
	26.79	1	528	0	528	0	528	0	0	27.59	1	489.984	0.0164424	489.967	0.0328848	490	6.71117e-05	6.72628e-05
	26.74	1	530	0	530	0	530	0	0	27.57	1	490.984	0.016476	490.967	0.032952	491	6.7112e-05	6.72638e-05
	26.73	1	531	0	531	0	531	0	0	27.55	1	491.983	0.0165096	491.967	0.0330193	492	6.71124e-05	6.72647e-05
	26.71	1	533	0	533	0	533	0	0	27.53	1	492.983	0.0165433	492.967	0.0330865	493	6.71127e-05	6.72657e-05
	26.7	1	534	0	534	0	534	0	0	27.5	1	493.983	0.0165769	493.967	0.0331538	494	6.7113e-05	6.72667e-05
	26.61	1	535	0	535	0	535	0	0	27.43	1	494.983	0.0166105	494.967	0.0332211	495	6.71133e-05	6.72677e-05
	26.59	1	537	0	537	0	537	0	0	27.37	1	495.983	0.0166442	495.967	0.0332883	496	6.71136e-05	6.72687e-05
	26.54	1	538	0	538	0	538	0	0	27.36	1	496.983	0.0166778	496.967	0.0333556	497	6.71139e-05	6.72697e-05
	26.53	1	539	0	539	0	539	0	0	27.34	1	497.983	0.0167114	497.967	0.0334229	498	6.71142e-05	6.72707e-05
	26.52	1	540	0	540	0	540	0	0	27.3	1	498.983	0.0167451	498.967	0.0334902	499	6.71146e-05	6.72717e-05
	26.48	1	541	0	541	0	541	0	0	27.28	1	499.983	0.0167787	499.966	0.0335574	500	6.71149e-05	6.72727e-05
	26.47	1	542	0	542	0	542	0	0	27.27	1	500.983	0.0168124	500.966	0.0336247	501	6.71152e-05	6.72738e-05
	26.37	1	543	0	543	0	543	0	0	27.26	1	501.983	0.016846	501.966	0.033692	502	6.71155e-05	6.72748e-05
	26.35	1	544	0	544	0	544	0	0	27.23	1	502.983	0.0168796	502.966	0.0337593	503	6.71158e-05	6.72764e-05
	26.34	1	545	0	545	0	545	0	0	27.23	1	503.983	0.0169133	503.966	0.0338265	504	6.71161e-05	6.72764e-05
	26.31	1	546	0	546	0	546	0	0	27.22	1	504.983	0.0169469	504.966	0.0338938	505	6.71165e-05	6.72781e-05
	26.29	1	547	0	547	0	547	0	0	27.21	1	505.983	0.0169805	505.966	0.0339611	506	6.71168e-05	6.72792e-05
	26.25	1	548	0	548	0	548	0	0	27.2	1	506.983	0.0170142	506.966	0.0340284	507	6.71171e-05	6.72803e-05
	26.2	1	549	0	549	0	549	0	0	27.17	1	507.983	0.0170478	507.966	0.0340957	508	6.71174e-05	6.72814e-05
	26.18	1	550	0	550	0	550	0	0	27.15	1	508.983	0.0170815	508.966	0.0341629	509	6.71178e-05	6.72825e-05
	26.17	1	552	0	552	0	552	0	0	27.13	1	509.983	0.0171151	509.966	0.0342302	510	6.71181e-05	6.72836e-05
	26.13	1	554	0	554	0	554	0	0	27.11	1	510.983	0.0171488	510.966	0.0342975	511	6.71184e-05	6.72854e-05
	26.11	1	555	0	555	0	555	0	0	27.11	1	511.983	0.0171824	511.966	0.0343648	512	6.71187e-05	6.72854e-05
	26.1	1	557	0	557	0	557	0	0	27.04	1	512.983	0.017216	512.966	0.0344321	513	6.71191e-05	6.72871e-05
	26.04	1	558	0	558	0	558	0	0	27.03	1	513.983	0.0172497	513.966	0.0344994	514	6.71194e-05	6.72883e-05
	26.02	1	559	0	559	0	559	0	0	27.02	1	514.983	0.0172833	514.965	0.0345667	515	6.71197e-05	6.72895e-05
	25.93	1	560	0	560	0	560	0	0	26.98	1	515.983	0.017317	515.965	0.0346339	516	6.71201e-05	6.72913e-05
	25.92	1	561	0	561	0	561	0	0	26.98	1	516.983	0.0173506	516.965	0.0347012	517	6.71204e-05	6.72913e-05
	25.88	1	562	0	562	0	562	0	0	26.97	1	517.983	0.0173843	517.965	0.0347685	518	6.71207e-05	6.72938e-05
	25.83	1	563	0	563	0	563	0	0	26.97	1	518.983	0.0174179	518.965	0.0348358	519	6.71211e-05	6.72938e-05
	25.78	1	564	0	564	0	564	0	0	26.95	1	519.983	0.0174516	519.965	0.0349031	520	6.71214e-05	6.72957e-05
	25.74	1	566	0	566	0	566	0	0	26.9	1	520.983	0.0174852	520.965	0.0349704	521	6.71217e-05	6.72976e-05
	25.73	1	567	0	567	0	567	0	0	26.9	1	521.982	0.0175189	521.965	0.0350377	522	6.71221e-05	6.72976e-05
	25.71	1	569	0	569	0	569	0	0	26.88	1	522.982	0.0175525	522.965	0.035105	523	6.71224e-05	6.72996e-05
	25.66	1	570	0	570	0	570	0	0	26.83	1	523.982	0.0175862	523.965	0.0351723	524	6.71227e-05	6.73015e-05
	25.62	1	571	0	571	0	571	0	0	26.83	1	524.982	0.0176198	524.965	0.0352396	525	6.71231e-05	6.73015e-05
	25.57	1	572	0	572	0	572	0	0	26.8	1	525.982	0.0176535	525.965	0.0353069	526	6.71234e-05	6.73042e-05
	25.55	1	573	0	573	0	573	0	0	26.8	1	526.982	0.0176871	526.965	0.0353742	527	6.71238e-05	6.73042e-05
	25.54	1	574	0	574	0	574	0	0	26.79	1	527.982	0.0177208	527.965	0.0354415	528	6.71241e-05	6.73063e-05
	25.51	1	575	0	575	0	575	0	0	26.74	1	528.982	0.0177544	528.964	0.0355088	529	6.71245e-05	6.73083e-05
	25.46	1	576	0	576	0	576	0	0	26.74	1	529.982	0.0177881	529.964	0.0355762	530	6.71248e-05	6.73083e-05
	25.45	1	577	0	577	0	577	0	0	26.73	1	530.982	0.0178217	530.964	0.0356435	531	6.71252e-05	6.73105e-05
	25.43	1	578	0	578	0	578	0	0	26.71	1	531.982	0.0178554	531.964	0.0357108	532	6.71255e-05	6.73126e-05
	25.41	1	580	0	580	0	580	0	0	26.71	1	532.982	0.017889	532.964	0.0357781	533	6.71259e-05	6.73126e-05
	25.38	1	581	0	581	0	581	0	0	26.7	1	533.982	0.0179227	533.964	0.0358454	534	6.71262e-05	6.73148e-05
	25.34	1	582	0	582	0	582	0	0	26.61	1	534.982	0.0179564	534.964	0.0359127	535	6.71266e-05	6.73163e-05
	25.32	1	583	0	583	0	583	0	0	26.59	1	535.982	0.01799	535.964	0.03598	536	6.71269e-05	6.73185e-05
	25.29	1	584	0	584	0	584	0	0	26.59	1	536.982	0.0180237	536.964	0.0360474	537	6.71273e-05	6.73185e-05
	25.25	1	586	0	586	0	586	0	0	26.54	1	537.982	0.0180573	537.964	0.0361147	538	6.71277e-05	6.73208e-05
	25.23	1	587	0	587	0	587	0	0	26.53	1	538.982	0.018091	538.964	0.036182	539	6.7128e-05	6.73223e-05
	25.18	1	588	0	588	0	588	0	0	26.52	1	539.982	0.0181247	539.964	0.0362493	540	6.71284e-05	6.73239e-05
	25.16	1	589	0	589	0	589	0	0	26.48	1	540.982	0.0181583	540.964	0.0363166	541	6.71287e-05	6.73255e-05
	25.14	1	590	0	590	0	590	0	0	26.47	1	541.982	0.018192	541.964	0.036384	542	6.71291e-05	6.73271e-05
	25.12	1	592	0	592	0	592	0	0	26.37	1	542.982	0.0182257	542.964	0.0364513	543	6.71295e-05	6.73287e-05
	25.07	1	593	0	593	0	593	0	0	26.35	1	543.982	0.0182593	543.963	0.0365186	544	6.71298e-05	6.73303e-05
	25.05	1	594	0	594	0	594	0	0	26.34	1	544.982	0.018293	544.963	0.036586	545	6.71302e-05	6.7332e-05
	25.04	1	595	0	595	0	595	0	0	26.31	1	545.982	0.0183266	545.963	0.0366533	546	6.71306e-05	6.73336e-05
	24.98	1	596	0	596	0	596	0	0	26.29	1	546.982	0.0183603	546.963	0.0367206	547	6.7131e-05	6.73353e-05
	24.97	1	597	0	597	0	597	0	0	26.25	1	547.982	0.018394	547.963	0.036788	548	6.71313e-05	6.7337e-05
	24.96	1	598	0	598	0	598	0	0	26.2	1	548.982	0.0184277	548.963	0.0368553	549	6.71317e-05	6.73387e-05
	24.94	1	599	0	599	0	599	0	0	26.18	1	549.982	0.0184613	549.963	0.0369227	550	6.71321e-05	6.73405e-05
	24.93	1	600	0	600	0	600	0	0	26.17	1	550.982	0.018495	550.963	0.03699	551	6.71325e-05	6.73431e-05
	24.9	1	601	0	601	0	601	0	0	26.17	1	551.981	0.0185287	551.963	0.0370573	552	6.71329e-05	6.73431e-05
	24.83	1	602	0	602	0	602	0	0	26.13	1	552.981	0.0185623	552.963	0.0371247	553	6.71332e-05	6.73467e-05
	24.81	1	603	0	603	0	603	0	0	26.13	1	553.981	0.018596	553.963	0.037192	554	6.71336e-05	6.73467e-05
	24.76	1	604	0	604	0	604	0	0	26.11	1	554.981	0.0186297	554.963	0.0372594	555	6.7134e-05	6.73495e-05
	24.74	1	606	0	606	0	606	0	0	26.1	1	555.981	0.0186634	555.963	0.0373267	556	6.71344e-05	6.73523e-05
	24.73	1	607	0	607	0	607	0	0	26.1	1	556.981	0.018697	556.963	0.0373941	557	6.71348e-05	6.73523e-05
	24.7	1	608	0	608	0	608	0	0	26.04	1	557.981	0.0187307	557.963	0.0374614	558	6.71352e-05	6.73551e-05
	24.66	1	610	0	610	0	610	0	0	26.02	1	558.981	0.0187644	558.962	0.0375288	559	6.71356e-05	6.7357e-05
	24.63	1	612	0	612	0	612	0	0	25.93	1	559.981	0.0187981	559.962	0.0375962	560	6.7136e-05	6.7359e-05
	24.59	1	613	0	613	0	613	0	0	25.92	1	560.981	0.0188318	560.962	0.0376635	561	6.71364e-05	6.73609e-05
	24.52	1	614	0	614	0	614	0	0	25.88	1	561.981	0.0188654	561.962	0.0377309	562	6.71368e-05	6.73629e-05
	24.47	1	615	0	615	0	615	0	0	25.83	1	562.981	0.0188991	562.962	0.0377982	563	6.71372e-05	6.73649e-05
	24.45	1	616	0	616	0	616	0	0	25.78	1	563.981	0.0189328	563.962	0.0378656	564	6.71376e-05	6.7367e-05
	24.44	1	617	0	617	0	617	0	0	25.74	1	564.981	0.0189665	564.962	0.037933	565	6.7138e-05	6.73701e-05
	24.42	1	618	0	618	0	618	0	0	25.74	1	565.981	0.0190002	565.962	0.0380004	566	6.71384e-05	6.73701e-05
	24.41	1	619	0	619	0	619	0	0	25.73	1	566.981	0.0190339	566.962	0.0380677	567	6.71388e-05	6.73732e-05
	24.4	1	620	0	620	0	620	0	0	25.71	1	567.981	0.0190676	567.962	0.0381351	568	6.71393e-05	6.73764e-05
	24.39	1	621	0	621	0	621	0	0	25.71	1	568.981	0.0191012	568.962	0.0382025	569	6.71397e-05	6.73764e-05
	24.38	1	622	0	622	0	622	0	0	25.66	1	569.981	0.0191349	569.962	0.0382699	570	6.71401e-05	6.73797e-05
	24.35	1	623	0	623	0	623	0	0	25.62	1	570.981	0.0191686	570.962	0.0383372	571	6.71405e-05	6.73819e-05
	24.33	1	625	0	625	0	625	0	0	25.57	1	571.981	0.0192023	571.962	0.0384046	572	6.7141e-05	6.73841e-05
	24.28	1	626	0	626	0	626	0	0	25.55	1	572.981	0.019236	572.962	0.038472	573	6.71414e-05	6.73863e-05
	24.24	1	627	0	627	0	627	0	0	25.54	1	573.981	0.0192697	573.961	0.0385394	574	6.71418e-05	6.73886e-05
	24.23	1	629	0	629	0	629	0	0	25.51	1	574.981	0.0193034	574.961	0.0386068	575	6.71422e-05	6.73909e-05
	24.2	1	630	0	630	0	630	0	0	25.46	1	575.981	0.0193371	575.961	0.0386742	576	6.71427e-05	6.73932e-05
	24.19	1	631	0	631	0	631	0	0	25.45	1	576.981	0.0193708	576.961	0.0387416	577	6.71431e-05	6.73956e-05
	24.14	1	633	0	633	0	633	0	0	25.43	1	577.981	0.0194045	577.961	0.038809	578	6.71436e-05	6.73979e-05
	24.12	1	634	0	634	0	634	0	0	25.41	1	578.981	0.0194382	578.961	0.0388764	579	6.7144e-05	6.74016e-05
	24.09	1	635	0	635	0	635	0	0	25.41	1	579.981	0.0194719	579.961	0.0389438	580	6.71444e-05	6.74016e-05
	24.06	1	636	0	636	0	636	0	0	25.38	1	580.98	0.0195056	580.961	0.0390112	581	6.71449e-05	6.74052e-05
	24.05	1	637	0	637	0	637	0	0	25.34	1	581.98	0.0195393	581.961	0.0390786	582	6.71453e-05	6.74077e-05
	24	1	638	0	638	0	638	0	0	25.32	1	582.98	0.019573	582.961	0.039146	583	6.71458e-05	6.74102e-05
	23.98	1	640	0	640	0	640	0	0	25.29	1	583.98	0.0196067	583.961	0.0392134	584	6.71463e-05	6.74128e-05
	23.96	1	641	0	641	0	641	0	0	25.25	1	584.98	0.0196404	584.961	0.0392808	585	6.71467e-05	6.74166e-05
	23.8	1	642	0	642	0	642	0	0	25.25	1	585.98	0.0196741	585.961	0.0393482	586	6.71472e-05	6.74166e-05
	23.78	1	643	0	643	0	643	0	0	25.23	1	586.98	0.0197078	586.961	0.0394157	587	6.71476e-05	6.74205e-05
	23.76	1	644	0	644	0	644	0	0	25.18	1	587.98	0.0197415	587.961	0.0394831	588	6.71481e-05	6.74232e-05
	23.73	1	646	0	646	0	646	0	0	25.16	1	588.98	0.0197753	588.96	0.0395505	589	6.71486e-05	6.74259e-05
	23.71	1	647	0	647	0	647	0	0	25.14	1	589.98	0.019809	589.96	0.0396179	590	6.71491e-05	6.74286e-05
	23.68	1	648	0	648	0	648	0	0	25.12	1	590.98	0.0198427	590.96	0.0396854	591	6.71495e-05	6.74327e-05
	23.64	1	650	0	650	0	650	0	0	25.12	1	591.98	0.0198764	591.96	0.0397528	592	6.715e-05	6.74327e-05
	23.63	1	652	0	652	0	652	0	0	25.07	1	592.98	0.0199101	592.96	0.0398202	593	6.71505e-05	6.74369e-05
	23.61	1	653	0	653	0	653	0	0	25.05	1	593.98	0.0199438	593.96	0.0398877	594	6.7151e-05	6.74397e-05
	23.59	1	654	0	654	0	654	0	0	25.04	1	594.98	0.0199776	594.96	0.0399551	595	6.71515e-05	6.74426e-05
	23.58	1	655	0	655	0	655	0	0	24.98	1	595.98	0.0200113	595.96	0.0400226	596	6.7152e-05	6.74455e-05
	23.56	1	657	0	657	0	657	0	0	24.97	1	596.98	0.020045	596.96	0.04009	597	6.71525e-05	6.74484e-05
	23.52	1	658	0	658	0	658	0	0	24.96	1	597.98	0.0200787	597.96	0.0401575	598	6.7153e-05	6.74514e-05
	23.49	1	659	0	659	0	659	0	0	24.94	1	598.98	0.0201125	598.96	0.0402249	599	6.71535e-05	6.74544e-05
	23.46	1	660	0	660	0	660	0	0	24.93	1	599.98	0.0201462	599.96	0.0402924	600	6.7154e-05	6.74574e-05
	23.44	1	661	0	661	0	661	0	0	24.9	1	600.98	0.0201799	600.96	0.0403598	601	6.71545e-05	6.74604e-05
	23.43	1	663	0	663	0	663	0	0	24.83	1	601.98	0.0202137	601.96	0.0404273	602	6.7155e-05	6.74635e-05
	23.41	1	664	0	664	0	664	0	0	24.81	1	602.98	0.0202474	602.96	0.0404948	603	6.71555e-05	6.74667e-05
	23.39	1	665	0	665	0	665	0	0	24.76	1	603.98	0.0202811	603.959	0.0405622	604	6.7156e-05	6.74698e-05
	23.36	1	666	0	666	0	666	0	0	24.74	1	604.98	0.0203149	604.959	0.0406297	605	6.71566e-05	6.74746e-05
	23.31	1	669	0	669	0	669	0	0	24.74	1	605.98	0.0203486	605.959	0.0406972	606	6.71571e-05	6.74746e-05
	23.29	1	670	0	670	0	670	0	0	24.73	1	606.98	0.0203823	606.959	0.0407647	607	6.71576e-05	6.74795e-05
	23.27	1	671	0	671	0	671	0	0	24.7	1	607.98	0.0204161	607.959	0.0408322	608	6.71582e-05	6.74828e-05
	23.24	1	672	0	672	0	672	0	0	24.66	1	608.98	0.0204498	608.959	0.0408996	609	6.71587e-05	6.74878e-05
	23.22	1	673	0	673	0	673	0	0	24.66	1	609.98	0.0204836	609.959	0.0409671	610	6.71592e-05	6.74878e-05
	23.1	1	674	0	674	0	674	0	0	24.63	1	610.979	0.0205173	610.959	0.0410346	611	6.71598e-05	6.74946e-05
	23.07	1	675	0	675	0	675	0	0	24.63	1	611.979	0.0205511	611.959	0.0411021	612	6.71603e-05	6.74946e-05
	23.05	1	676	0	676	0	676	0	0	24.59	1	612.979	0.0205848	612.959	0.0411696	613	6.71609e-05	6.74998e-05
	22.99	1	678	0	678	0	678	0	0	24.52	1	613.979	0.0206186	613.959	0.0412371	614	6.71614e-05	6.75033e-05
	22.95	1	680	0	680	0	680	0	0	24.47	1	614.979	0.0206523	614.959	0.0413046	615	6.7162e-05	6.75068e-05
	22.9	1	681	0	681	0	681	0	0	24.45	1	615.979	0.0206861	615.959	0.0413721	616	6.71626e-05	6.75104e-05
	22.88	1	682	0	682	0	682	0	0	24.44	1	616.979	0.0207198	616.959	0.0414397	617	6.71631e-05	6.7514e-05
	22.78	1	683	0	683	0	683	0	0	24.42	1	617.979	0.0207536	617.958	0.0415072	618	6.71637e-05	6.75177e-05
	22.77	1	685	0	685	0	685	0	0	24.41	1	618.979	0.0207873	618.958	0.0415747	619	6.71643e-05	6.75214e-05
	22.76	1	686	0	686	0	686	0	0	24.4	1	619.979	0.0208211	619.958	0.0416422	620	6.71649e-05	6.75251e-05
	22.75	1	687	0	687	0	687	0	0	24.39	1	620.979	0.0208549	620.958	0.0417098	621	6.71655e-05	6.75289e-05
	22.72	1	688	0	688	0	688	0	0	24.38	1	621.979	0.0208886	621.958	0.0417773	622	6.71661e-05	6.75327e-05
	22.7	1	690	0	690	0	690	0	0	24.35	1	622.979	0.0209224	622.958	0.0418448	623	6.71666e-05	6.75366e-05
	22.69	1	691	0	691	0	691	0	0	24.33	1	623.979	0.0209562	623.958	0.0419124	624	6.71672e-05	6.75425e-05
	22.66	1	692	0	692	0	692	0	0	24.33	1	624.979	0.02099	624.958	0.0419799	625	6.71679e-05	6.75425e-05
	22.6	1	693	0	693	0	693	0	0	24.28	1	625.979	0.0210237	625.958	0.0420475	626	6.71685e-05	6.75484e-05
	22.52	1	694	0	694	0	694	0	0	24.24	1	626.979	0.0210575	626.958	0.042115	627	6.71691e-05	6.75524e-05
	22.5	1	695	0	695	0	695	0	0	24.23	1	627.979	0.0210913	627.958	0.0421826	628	6.71697e-05	6.75585e-05
	22.48	1	696	0	696	0	696	0	0	24.23	1	628.979	0.0211251	628.958	0.0422501	629	6.71703e-05	6.75585e-05
	22.46	1	697	0	697	0	697	0	0	24.2	1	629.979	0.0211588	629.958	0.0423177	630	6.71709e-05	6.75647e-05
	22.42	1	698	0	698	0	698	0	0	24.19	1	630.979	0.0211926	630.958	0.0423853	631	6.71716e-05	6.75689e-05
	22.41	1	700	0	700	0	700	0	0	24.14	1	631.979	0.0212264	631.958	0.0424528	632	6.71722e-05	6.75753e-05
	22.36	1	701	0	701	0	701	0	0	24.14	1	632.979	0.0212602	632.957	0.0425204	633	6.71728e-05	6.75753e-05
	22.35	1	702	0	702	0	702	0	0	24.12	1	633.979	0.021294	633.957	0.042588	634	6.71735e-05	6.75818e-05
	22.31	1	703	0	703	0	703	0	0	24.09	1	634.979	0.0213278	634.957	0.0426556	635	6.71741e-05	6.75861e-05
	22.28	1	704	0	704	0	704	0	0	24.06	1	635.979	0.0213616	635.957	0.0427232	636	6.71748e-05	6.75905e-05
	22.25	1	705	0	705	0	705	0	0	24.05	1	636.979	0.0213954	636.957	0.0427908	637	6.71755e-05	6.7595e-05
	22.24	1	708	0	708	0	708	0	0	24	1	637.979	0.0214292	637.957	0.0428584	638	6.71761e-05	6.75995e-05
	22.22	1	709	0	709	0	709	0	0	23.98	1	638.979	0.021463	638.957	0.042926	639	6.71768e-05	6.76063e-05
	22.21	1	711	0	711	0	711	0	0	23.98	1	639.979	0.0214968	639.957	0.0429936	640	6.71775e-05	6.76063e-05
	22.2	1	712	0	712	0	712	0	0	23.96	1	640.978	0.0215306	640.957	0.0430612	641	6.71781e-05	6.76132e-05
	22.17	1	713	0	713	0	713	0	0	23.8	1	641.978	0.0215644	641.957	0.0431288	642	6.71788e-05	6.76179e-05
	22.15	1	716	0	716	0	716	0	0	23.78	1	642.978	0.0215982	642.957	0.0431964	643	6.71795e-05	6.76226e-05
	22.12	1	718	0	718	0	718	0	0	23.76	1	643.978	0.021632	643.957	0.0432641	644	6.71802e-05	6.76274e-05
	22.05	1	719	0	719	0	719	0	0	23.73	1	644.978	0.0216658	644.957	0.0433317	645	6.71809e-05	6.76346e-05
	22.03	1	720	0	720	0	720	0	0	23.73	1	645.978	0.0216997	645.957	0.0433993	646	6.71816e-05	6.76346e-05
	22.02	1	721	0	721	0	721	0	0	23.71	1	646.978	0.0217335	646.957	0.043467	647	6.71823e-05	6.7642e-05
	22	1	722	0	722	0	722	0	0	23.68	1	647.978	0.0217673	647.956	0.0435346	648	6.7183e-05	6.7647e-05
	21.93	1	723	0	723	0	723	0	0	23.64	1	648.978	0.0218011	648.956	0.0436023	649	6.71838e-05	6.76545e-05
	21.82	1	725	0	725	0	725	0	0	23.64	1	649.978	0.021835	649.956	0.0436699	650	6.71845e-05	6.76545e-05
	21.77	1	727	0	727	0	727	0	0	23.63	1	650.978	0.0218688	650.956	0.0437376	651	6.71852e-05	6.76647e-05
	21.71	1	728	0	728	0	728	0	0	23.63	1	651.978	0.0219026	651.956	0.0438053	652	6.7186e-05	6.76647e-05
	21.69	1	729	0	729	0	729	0	0	23.61	1	652.978	0.0219365	652.956	0.0438729	653	6.71867e-05	6.76725e-05
	21.67	1	732	0	732	0	732	0	0	23.59	1	653.978	0.0219703	653.956	0.0439406	654	6.71875e-05	6.76778e-05
	21.64	1	733	0	733	0	733	0	0	23.58	1	654.978	0.0220041	654.956	0.0440083	655	6.71882e-05	6.76831e-05
	21.6	1	734	0	734	0	734	0	0	23.56	1	655.978	0.022038	655.956	0.044076	656	6.7189e-05	6.76912e-05
	21.55	1	735	0	735	0	735	0	0	23.56	1	656.978	0.0220718	656.956	0.0441437	657	6.71898e-05	6.76912e-05
	21.5	1	736	0	736	0	736	0	0	23.52	1	657.978	0.0221057	657.956	0.0442114	658	6.71905e-05	6.76993e-05
	21.47	1	738	0	738	0	738	0	0	23.49	1	658.978	0.0221395	658.956	0.0442791	659	6.71913e-05	6.77049e-05
	21.45	1	739	0	739	0	739	0	0	23.46	1	659.978	0.0221734	659.956	0.0443468	660	6.71921e-05	6.77104e-05
	21.4	1	741	0	741	0	741	0	0	23.44	1	660.978	0.0222072	660.956	0.0444145	661	6.71929e-05	6.77161e-05
	21.37	1	743	0	743	0	743	0	0	23.43	1	661.978	0.0222411	661.956	0.0444822	662	6.71937e-05	6.77246e-05
	21.35	1	744	0	744	0	744	0	0	23.43	1	662.978	0.022275	662.955	0.0445499	663	6.71945e-05	6.77246e-05
	21.34	1	745	0	745	0	745	0	0	23.41	1	663.978	0.0223088	663.955	0.0446177	664	6.71953e-05	6.77333e-05
	21.33	1	747	0	747	0	747	0	0	23.39	1	664.978	0.0223427	664.955	0.0446854	665	6.71961e-05	6.77391e-05
	21.32	1	748	0	748	0	748	0	0	23.36	1	665.978	0.0223766	665.955	0.0447532	666	6.71969e-05	6.7745e-05
	21.31	1	749	0	749	0	749	0	0	23.31	1	666.978	0.0224105	666.955	0.0448209	667	6.71978e-05	6.7757e-05
	21.25	1	750	0	750	0	750	0	0	23.31	1	667.978	0.0224443	667.955	0.0448887	668	6.71986e-05	6.7757e-05
	21.23	1	751	0	751	0	751	0	0	23.31	1	668.978	0.0224782	668.955	0.0449564	669	6.71995e-05	6.7757e-05
	21.22	1	753	0	753	0	753	0	0	23.29	1	669.977	0.0225121	669.955	0.0450242	670	6.72003e-05	6.77691e-05
	21.19	1	755	0	755	0	755	0	0	23.27	1	670.977	0.022546	670.955	0.045092	671	6.72012e-05	6.77753e-05
	21.17	1	756	0	756	0	756	0	0	23.24	1	671.977	0.0225799	671.955	0.0451598	672	6.7202e-05	6.77816e-05
	21.16	1	757	0	757	0	757	0	0	23.22	1	672.977	0.0226138	672.955	0.0452276	673	6.72029e-05	6.77878e-05
	21.11	1	758	0	758	0	758	0	0	23.1	1	673.977	0.0226477	673.955	0.0452953	674	6.72038e-05	6.77942e-05
	21.1	1	759	0	759	0	759	0	0	23.07	1	674.977	0.0226816	674.955	0.0453631	675	6.72047e-05	6.78006e-05
	21.06	1	760	0	760	0	760	0	0	23.05	1	675.977	0.0227155	675.955	0.045431	676	6.72056e-05	6.78071e-05
	21.04	1	761	0	761	0	761	0	0	22.99	1	676.977	0.0227494	676.955	0.0454988	677	6.72064e-05	6.78169e-05
	20.98	1	762	0	762	0	762	0	0	22.99	1	677.977	0.0227833	677.954	0.0455666	678	6.72074e-05	6.78169e-05
	20.95	1	763	0	763	0	763	0	0	22.95	1	678.977	0.0228172	678.954	0.0456344	679	6.72083e-05	6.78302e-05
	20.92	1	764	0	764	0	764	0	0	22.95	1	679.977	0.0228511	679.954	0.0457022	680	6.72092e-05	6.78302e-05
	20.87	1	765	0	765	0	765	0	0	22.9	1	680.977	0.022885	680.954	0.0457701	681	6.72101e-05	6.78403e-05
	20.86	1	766	0	766	0	766	0	0	22.88	1	681.977	0.022919	681.954	0.0458379	682	6.7211e-05	6.78471e-05
	20.83	1	767	0	767	0	767	0	0	22.78	1	682.977	0.0229529	682.954	0.0459058	683	6.7212e-05	6.7854e-05
	20.81	1	768	0	768	0	768	0	0	22.77	1	683.977	0.0229868	683.954	0.0459736	684	6.72129e-05	6.78645e-05
	20.79	1	769	0	769	0	769	0	0	22.77	1	684.977	0.0230208	684.954	0.0460415	685	6.72139e-05	6.78645e-05
	20.78	1	771	0	771	0	771	0	0	22.76	1	685.977	0.0230547	685.954	0.0461094	686	6.72149e-05	6.7875e-05
	20.76	1	772	0	772	0	772	0	0	22.75	1	686.977	0.0230886	686.954	0.0461773	687	6.72158e-05	6.78822e-05
	20.74	1	773	0	773	0	773	0	0	22.72	1	687.977	0.0231226	687.954	0.0462452	688	6.72168e-05	6.78894e-05
	20.73	1	774	0	774	0	774	0	0	22.7	1	688.977	0.0231565	688.954	0.0463131	689	6.72178e-05	6.79003e-05
	20.71	1	775	0	775	0	775	0	0	22.7	1	689.977	0.0231905	689.954	0.046381	690	6.72188e-05	6.79003e-05
	20.68	1	776	0	776	0	776	0	0	22.69	1	690.977	0.0232244	690.954	0.0464489	691	6.72198e-05	6.79114e-05
	20.67	1	778	0	778	0	778	0	0	22.66	1	691.977	0.0232584	691.953	0.0465168	692	6.72208e-05	6.79188e-05
	20.63	1	779	0	779	0	779	0	0	22.6	1	692.977	0.0232924	692.953	0.0465847	693	6.72218e-05	6.79263e-05
	20.59	1	780	0	780	0	780	0	0	22.52	1	693.977	0.0233263	693.953	0.0466527	694	6.72228e-05	6.79339e-05
	20.56	1	781	0	781	0	781	0	0	22.5	1	694.977	0.0233603	694.953	0.0467206	695	6.72239e-05	6.79416e-05
	20.54	1	782	0	782	0	782	0	0	22.48	1	695.977	0.0233943	695.953	0.0467885	696	6.72249e-05	6.79493e-05
	20.53	1	783	0	783	0	783	0	0	22.46	1	696.977	0.0234283	696.953	0.0468565	697	6.7226e-05	6.79571e-05
	20.48	1	784	0	784	0	784	0	0	22.42	1	697.977	0.0234622	697.953	0.0469245	698	6.7227e-05	6.79649e-05
	20.47	1	785	0	785	0	785	0	0	22.41	1	698.977	0.0234962	698.953	0.0469924	699	6.72281e-05	6.79768e-05
	20.46	1	786	0	786	0	786	0	0	22.41	1	699.976	0.0235302	699.953	0.0470604	700	6.72292e-05	6.79768e-05
	20.45	1	787	0	787	0	787	0	0	22.36	1	700.976	0.0235642	700.953	0.0471284	701	6.72303e-05	6.79889e-05
	20.44	1	788	0	788	0	788	0	0	22.35	1	701.976	0.0235982	701.953	0.0471964	702	6.72313e-05	6.7997e-05
	20.39	1	789	0	789	0	789	0	0	22.31	1	702.976	0.0236322	702.953	0.0472644	703	6.72324e-05	6.80052e-05
	20.34	1	790	0	790	0	790	0	0	22.28	1	703.976	0.0236662	703.953	0.0473324	704	6.72336e-05	6.80135e-05
	20.32	1	792	0	792	0	792	0	0	22.25	1	704.976	0.0237002	704.953	0.0474004	705	6.72347e-05	6.80218e-05
	20.3	1	793	0	793	0	793	0	0	22.24	1	705.976	0.0237342	705.953	0.0474685	706	6.72358e-05	6.80387e-05
	20.27	1	794	0	794	0	794	0	0	22.24	1	706.976	0.0237683	706.952	0.0475365	707	6.72369e-05	6.80387e-05
	20.26	1	795	0	795	0	795	0	0	22.24	1	707.976	0.0238023	707.952	0.0476046	708	6.72381e-05	6.80387e-05
	20.25	1	796	0	796	0	796	0	0	22.22	1	708.976	0.0238363	708.952	0.0476726	709	6.72392e-05	6.80558e-05
	20.23	1	797	0	797	0	797	0	0	22.21	1	709.976	0.0238703	709.952	0.0477407	710	6.72404e-05	6.80689e-05
	20.22	1	798	0	798	0	798	0	0	22.21	1	710.976	0.0239044	710.952	0.0478088	711	6.72416e-05	6.80689e-05
	20.19	1	799	0	799	0	799	0	0	22.2	1	711.976	0.0239384	711.952	0.0478768	712	6.72428e-05	6.80821e-05
	20.18	1	800	0	800	0	800	0	0	22.17	1	712.976	0.0239725	712.952	0.0479449	713	6.72439e-05	6.8091e-05
	20.17	1	801	0	801	0	801	0	0	22.15	1	713.976	0.0240065	713.952	0.048013	714	6.72451e-05	6.8109e-05
	20.16	1	802	0	802	0	802	0	0	22.15	1	714.976	0.0240406	714.952	0.0480811	715	6.72463e-05	6.8109e-05
	20.13	1	804	0	804	0	804	0	0	22.15	1	715.976	0.0240746	715.952	0.0481493	716	6.72476e-05	6.8109e-05
	20.1	1	805	0	805	0	805	0	0	22.12	1	716.976	0.0241087	716.952	0.0482174	717	6.72488e-05	6.8132e-05
	20.08	1	807	0	807	0	807	0	0	22.12	1	717.976	0.0241428	717.952	0.0482855	718	6.725e-05	6.8132e-05
	20.05	1	808	0	808	0	808	0	0	22.05	1	718.976	0.0241768	718.952	0.0483537	719	6.72513e-05	6.8146e-05
	20.04	1	809	0	809	0	809	0	0	22.03	1	719.976	0.0242109	719.952	0.0484218	720	6.72525e-05	6.81554e-05
	19.99	1	811	0	811	0	811	0	0	22.02	1	720.976	0.024245	720.952	0.04849	721	6.72538e-05	6.81649e-05
	19.96	1	812	0	812	0	812	0	0	22	1	721.976	0.0242791	721.951	0.0485582	722	6.72551e-05	6.81745e-05
	19.89	1	813	0	813	0	813	0	0	21.93	1	722.976	0.0243132	722.951	0.0486263	723	6.72564e-05	6.81841e-05
	19.85	1	814	0	814	0	814	0	0	21.82	1	723.976	0.0243473	723.951	0.0486945	724	6.72577e-05	6.81987e-05
	19.83	1	816	0	816	0	816	0	0	21.82	1	724.976	0.0243814	724.951	0.0487627	725	6.7259e-05	6.81987e-05
	19.81	1	817	0	817	0	817	0	0	21.77	1	725.976	0.0244155	725.951	0.048831	726	6.72603e-05	6.82185e-05
	19.8	1	819	0	819	0	819	0	0	21.77	1	726.976	0.0244496	726.951	0.0488992	727	6.72616e-05	6.82185e-05
	19.75	1	821	0	821	0	821	0	0	21.71	1	727.976	0.0244837	727.951	0.0489674	728	6.72629e-05	6.82335e-05
	19.73	1	822	0	822	0	822	0	0	21.69	1	728.975	0.0245178	728.951	0.0490357	729	6.72643e-05	6.82437e-05
	19.71	1	823	0	823	0	823	0	0	21.67	1	729.975	0.024552	729.951	0.0491039	730	6.72656e-05	6.82641e-05
	19.69	1	824	0	824	0	824	0	0	21.67	1	730.975	0.0245861	730.951	0.0491722	731	6.7267e-05	6.82641e-05
	19.65	1	825	0	825	0	825	0	0	21.67	1	731.975	0.0246202	731.951	0.0492405	732	6.72684e-05	6.82641e-05
	19.64	1	826	0	826	0	826	0	0	21.64	1	732.975	0.0246544	732.951	0.0493087	733	6.72698e-05	6.82849e-05
	19.6	1	827	0	827	0	827	0	0	21.6	1	733.975	0.0246885	733.951	0.049377	734	6.72712e-05	6.82955e-05
	19.59	1	828	0	828	0	828	0	0	21.55	1	734.975	0.0247227	734.951	0.0494453	735	6.72726e-05	6.83061e-05
	19.57	1	831	0	831	0	831	0	0	21.5	1	735.975	0.0247568	735.95	0.0495137	736	6.7274e-05	6.83167e-05
	19.56	1	833	0	833	0	833	0	0	21.47	1	736.975	0.024791	736.95	0.049582	737	6.72754e-05	6.83329e-05
	19.53	1	834	0	834	0	834	0	0	21.47	1	737.975	0.0248252	737.95	0.0496503	738	6.72769e-05	6.83329e-05
	19.5	1	836	0	836	0	836	0	0	21.45	1	738.975	0.0248593	738.95	0.0497187	739	6.72783e-05	6.83493e-05
	19.48	1	837	0	837	0	837	0	0	21.4	1	739.975	0.0248935	739.95	0.049787	740	6.72798e-05	6.83658e-05
	19.44	1	838	0	838	0	838	0	0	21.4	1	740.975	0.0249277	740.95	0.0498554	741	6.72812e-05	6.83658e-05
	19.4	1	839	0	839	0	839	0	0	21.37	1	741.975	0.0249619	741.95	0.0499238	742	6.72827e-05	6.83882e-05
	19.36	1	840	0	840	0	840	0	0	21.37	1	742.975	0.0249961	742.95	0.0499922	743	6.72842e-05	6.83882e-05
	19.3	1	842	0	842	0	842	0	0	21.35	1	743.975	0.0250303	743.95	0.0500606	744	6.72857e-05	6.84052e-05
	19.27	1	843	0	843	0	843	0	0	21.34	1	744.975	0.0250645	744.95	0.050129	745	6.72872e-05	6.84166e-05
	19.26	1	844	0	844	0	844	0	0	21.33	1	745.975	0.0250987	745.95	0.0501974	746	6.72888e-05	6.84339e-05
	19.24	1	845	0	845	0	845	0	0	21.33	1	746.975	0.0251329	746.95	0.0502659	747	6.72903e-05	6.84339e-05
	19.22	1	846	0	846	0	846	0	0	21.32	1	747.975	0.0251672	747.95	0.0503343	748	6.72919e-05	6.84514e-05
	19.2	1	847	0	847	0	847	0	0	21.31	1	748.975	0.0252014	748.95	0.0504028	749	6.72934e-05	6.84632e-05
	19.19	1	848	0	848	0	848	0	0	21.25	1	749.975	0.0252356	749.95	0.0504713	750	6.7295e-05	6.84751e-05
	19.15	1	850	0	850	0	850	0	0	21.23	1	750.975	0.0252699	750.949	0.0505397	751	6.72966e-05	6.8487e-05
	19.11	1	851	0	851	0	851	0	0	21.22	1	751.975	0.0253041	751.949	0.0506082	752	6.72982e-05	6.85051e-05
	19.08	1	852	0	852	0	852	0	0	21.22	1	752.975	0.0253384	752.949	0.0506768	753	6.72998e-05	6.85051e-05
	19.07	1	853	0	853	0	853	0	0	21.19	1	753.975	0.0253726	753.949	0.0507453	754	6.73014e-05	6.85296e-05
	19.04	1	854	0	854	0	854	0	0	21.19	1	754.975	0.0254069	754.949	0.0508138	755	6.73031e-05	6.85296e-05
	19.01	1	855	0	855	0	855	0	0	21.17	1	755.975	0.0254412	755.949	0.0508824	756	6.73047e-05	6.85481e-05
	18.99	1	857	0	857	0	857	0	0	21.16	1	756.975	0.0254755	756.949	0.0509509	757	6.73064e-05	6.85606e-05
	18.92	1	858	0	858	0	858	0	0	21.11	1	757.974	0.0255097	757.949	0.0510195	758	6.7308e-05	6.85732e-05
	18.9	1	860	0	860	0	860	0	0	21.1	1	758.974	0.025544	758.949	0.0510881	759	6.73097e-05	6.85859e-05
	18.86	1	861	0	861	0	861	0	0	21.06	1	759.974	0.0255783	759.949	0.0511567	760	6.73114e-05	6.85986e-05
	18.83	1	862	0	862	0	862	0	0	21.04	1	760.974	0.0256126	760.949	0.0512253	761	6.73131e-05	6.86115e-05
	18.78	1	863	0	863	0	863	0	0	20.98	1	761.974	0.025647	761.949	0.0512939	762	6.73148e-05	6.86244e-05
	18.76	1	865	0	865	0	865	0	0	20.95	1	762.974	0.0256813	762.949	0.0513626	763	6.73166e-05	6.86374e-05
	18.74	1	866	0	866	0	866	0	0	20.92	1	763.974	0.0257156	763.949	0.0514312	764	6.73183e-05	6.86506e-05
	18.72	1	867	0	867	0	867	0	0	20.87	1	764.974	0.0257499	764.949	0.0514999	765	6.73201e-05	6.86638e-05
	18.7	1	868	0	868	0	868	0	0	20.86	1	765.974	0.0257843	765.948	0.0515685	766	6.73219e-05	6.86771e-05
	18.68	1	869	0	869	0	869	0	0	20.83	1	766.974	0.0258186	766.948	0.0516372	767	6.73236e-05	6.86905e-05
	18.66	1	870	0	870	0	870	0	0	20.81	1	767.974	0.025853	767.948	0.0517059	768	6.73254e-05	6.8704e-05
	18.64	1	872	0	872	0	872	0	0	20.79	1	768.974	0.0258873	768.948	0.0517747	769	6.73273e-05	6.87176e-05
	18.62	1	873	0	873	0	873	0	0	20.78	1	769.974	0.0259217	769.948	0.0518434	770	6.73291e-05	6.87381e-05
	18.59	1	874	0	874	0	874	0	0	20.78	1	770.974	0.0259561	770.948	0.0519121	771	6.73309e-05	6.87381e-05
	18.58	1	877	0	877	0	877	0	0	20.76	1	771.974	0.0259904	771.948	0.0519809	772	6.73328e-05	6.87589e-05
	18.53	1	878	0	878	0	878	0	0	20.74	1	772.974	0.0260248	772.948	0.0520497	773	6.73346e-05	6.87729e-05
	18.52	1	879	0	879	0	879	0	0	20.73	1	773.974	0.0260592	773.948	0.0521185	774	6.73365e-05	6.8787e-05
	18.51	1	880	0	880	0	880	0	0	20.71	1	774.974	0.0260936	774.948	0.0521873	775	6.73384e-05	6.88011e-05
	18.49	1	881	0	881	0	881	0	0	20.68	1	775.974	0.026128	775.948	0.0522561	776	6.73403e-05	6.88154e-05
	18.47	1	883	0	883	0	883	0	0	20.67	1	776.974	0.0261624	776.948	0.0523249	777	6.73422e-05	6.8837e-05
	18.42	1	884	0	884	0	884	0	0	20.67	1	777.974	0.0261969	777.948	0.0523937	778	6.73441e-05	6.8837e-05
	18.41	1	885	0	885	0	885	0	0	20.63	1	778.974	0.0262313	778.948	0.0524626	779	6.73461e-05	6.88588e-05
	18.36	1	886	0	886	0	886	0	0	20.59	1	779.974	0.0262657	779.947	0.0525315	780	6.7348e-05	6.88734e-05
	18.34	1	887	0	887	0	887	0	0	20.56	1	780.974	0.0263002	780.947	0.0526004	781	6.735e-05	6.88882e-05
	18.32	1	888	0	888	0	888	0	0	20.54	1	781.974	0.0263346	781.947	0.0526693	782	6.7352e-05	6.8903e-05
	18.28	1	889	0	889	0	889	0	0	20.53	1	782.974	0.0263691	782.947	0.0527382	783	6.7354e-05	6.8918e-05
	18.26	1	891	0	891	0	891	0	0	20.48	1	783.974	0.0264036	783.947	0.0528071	784	6.7356e-05	6.8933e-05
	18.25	1	893	0	893	0	893	0	0	20.47	1	784.974	0.026438	784.947	0.0528761	785	6.7358e-05	6.89482e-05
	18.19	1	894	0	894	0	894	0	0	20.46	1	785.974	0.0264725	785.947	0.052945	786	6.73601e-05	6.89634e-05
	18.17	1	896	0	896	0	896	0	0	20.45	1	786.973	0.026507	786.947	0.053014	787	6.73621e-05	6.89788e-05
	18.13	1	897	0	897	0	897	0	0	20.44	1	787.973	0.0265415	787.947	0.053083	788	6.73642e-05	6.89943e-05
	18.11	1	898	0	898	0	898	0	0	20.39	1	788.973	0.026576	788.947	0.053152	789	6.73663e-05	6.90098e-05
	18.1	1	900	0	900	0	900	0	0	20.34	1	789.973	0.0266105	789.947	0.053221	790	6.73684e-05	6.90255e-05
	18.09	1	901	0	901	0	901	0	0	20.32	1	790.973	0.026645	790.947	0.0532901	791	6.73705e-05	6.90492e-05
	18.03	1	902	0	902	0	902	0	0	20.32	1	791.973	0.0266796	791.947	0.0533591	792	6.73726e-05	6.90492e-05
	18.02	1	903	0	903	0	903	0	0	20.3	1	792.973	0.0267141	792.947	0.0534282	793	6.73748e-05	6.90731e-05
	18	1	905	0	905	0	905	0	0	20.27	1	793.973	0.0267486	793.947	0.0534973	794	6.73769e-05	6.90891e-05
	17.99	1	906	0	906	0	906	0	0	20.26	1	794.973	0.0267832	794.946	0.0535664	795	6.73791e-05	6.91053e-05
	17.97	1	907	0	907	0	907	0	0	20.25	1	795.973	0.0268178	795.946	0.0536355	796	6.73813e-05	6.91216e-05
	17.96	1	908	0	908	0	908	0	0	20.23	1	796.973	0.0268523	796.946	0.0537047	797	6.73835e-05	6.9138e-05
	17.94	1	910	0	910	0	910	0	0	20.22	1	797.973	0.0268869	797.946	0.0537738	798	6.73857e-05	6.91545e-05
	17.92	1	911	0	911	0	911	0	0	20.19	1	798.973	0.0269215	798.946	0.053843	799	6.7388e-05	6.91711e-05
	17.91	1	912	0	912	0	912	0	0	20.18	1	799.973	0.0269561	799.946	0.0539122	800	6.73902e-05	6.91878e-05
	17.9	1	913	0	913	0	913	0	0	20.17	1	800.973	0.0269907	800.946	0.0539814	801	6.73925e-05	6.92046e-05
	17.87	1	914	0	914	0	914	0	0	20.16	1	801.973	0.0270253	801.946	0.0540506	802	6.73948e-05	6.92215e-05
	17.86	1	915	0	915	0	915	0	0	20.13	1	802.973	0.0270599	802.946	0.0541198	803	6.73971e-05	6.92471e-05
	17.84	1	916	0	916	0	916	0	0	20.13	1	803.973	0.0270945	803.946	0.0541891	804	6.73994e-05	6.92471e-05
	17.82	1	917	0	917	0	917	0	0	20.1	1	804.973	0.0271292	804.946	0.0542584	805	6.74017e-05	6.92729e-05
	17.79	1	919	0	919	0	919	0	0	20.08	1	805.973	0.0271638	805.946	0.0543277	806	6.7404e-05	6.92989e-05
	17.77	1	920	0	920	0	920	0	0	20.08	1	806.973	0.0271985	806.946	0.054397	807	6.74064e-05	6.92989e-05
	17.76	1	921	0	921	0	921	0	0	20.05	1	807.973	0.0272331	807.946	0.0544663	808	6.74088e-05	6.93252e-05
	17.73	1	922	0	922	0	922	0	0	20.04	1	808.973	0.0272678	808.945	0.0545356	809	6.74112e-05	6.93429e-05
	17.72	1	923	0	923	0	923	0	0	19.99	1	809.973	0.0273025	809.945	0.054605	810	6.74136e-05	6.93696e-05
	17.65	1	924	0	924	0	924	0	0	19.99	1	810.973	0.0273372	810.945	0.0546744	811	6.7416e-05	6.93696e-05
	17.63	1	925	0	925	0	925	0	0	19.96	1	811.973	0.0273719	811.945	0.0547438	812	6.74184e-05	6.93966e-05
	17.62	1	926	0	926	0	926	0	0	19.89	1	812.973	0.0274066	812.945	0.0548132	813	6.74209e-05	6.94147e-05
	17.6	1	927	0	927	0	927	0	0	19.85	1	813.973	0.0274413	813.945	0.0548826	814	6.74234e-05	6.94329e-05
	17.56	1	929	0	929	0	929	0	0	19.83	1	814.973	0.027476	814.945	0.0549521	815	6.74259e-05	6.94605e-05
	17.52	1	930	0	930	0	930	0	0	19.83	1	815.972	0.0275108	815.945	0.0550215	816	6.74284e-05	6.94605e-05
	17.5	1	932	0	932	0	932	0	0	19.81	1	816.972	0.0275455	816.945	0.055091	817	6.74309e-05	6.94883e-05
	17.47	1	933	0	933	0	933	0	0	19.8	1	817.972	0.0275803	817.945	0.0551605	818	6.74334e-05	6.95163e-05
	17.45	1	934	0	934	0	934	0	0	19.8	1	818.972	0.027615	818.945	0.0552301	819	6.7436e-05	6.95163e-05
	17.44	1	935	0	935	0	935	0	0	19.75	1	819.972	0.0276498	819.945	0.0552996	820	6.74385e-05	6.95541e-05
	17.42	1	936	0	936	0	936	0	0	19.75	1	820.972	0.0276846	820.945	0.0553692	821	6.74411e-05	6.95541e-05
	17.41	1	937	0	937	0	937	0	0	19.73	1	821.972	0.0277194	821.945	0.0554388	822	6.74437e-05	6.95827e-05
	17.39	1	938	0	938	0	938	0	0	19.71	1	822.972	0.0277542	822.944	0.0555084	823	6.74464e-05	6.9602e-05
	17.37	1	940	0	940	0	940	0	0	19.69	1	823.972	0.027789	823.944	0.055578	824	6.7449e-05	6.96213e-05
	17.32	1	942	0	942	0	942	0	0	19.65	1	824.972	0.0278238	824.944	0.0556476	825	6.74517e-05	6.96408e-05
	17.31	1	944	0	944	0	944	0	0	19.64	1	825.972	0.0278586	825.944	0.0557173	826	6.74543e-05	6.96604e-05
	17.3	1	947	0	947	0	947	0	0	19.6	1	826.972	0.0278935	826.944	0.055787	827	6.7457e-05	6.96801e-05
	17.28	1	948	0	948	0	948	0	0	19.59	1	827.972	0.0279283	827.944	0.0558567	828	6.74597e-05	6.96999e-05
	17.26	1	949	0	949	0	949	0	0	19.57	1	828.972	0.0279632	828.944	0.0559264	829	6.74625e-05	6.97398e-05
	17.23	1	950	0	950	0	950	0	0	19.57	1	829.972	0.0279981	829.944	0.0559961	830	6.74652e-05	6.97398e-05
	17.18	1	952	0	952	0	952	0	0	19.57	1	830.972	0.0280329	830.944	0.0560659	831	6.7468e-05	6.97398e-05
	17.17	1	953	0	953	0	953	0	0	19.56	1	831.972	0.0280678	831.944	0.0561357	832	6.74707e-05	6.97905e-05
	17.16	1	954	0	954	0	954	0	0	19.56	1	832.972	0.0281027	832.944	0.0562055	833	6.74735e-05	6.97905e-05
	17.13	1	956	0	956	0	956	0	0	19.53	1	833.972	0.0281376	833.944	0.0562753	834	6.74764e-05	6.98212e-05
	17.11	1	958	0	958	0	958	0	0	19.5	1	834.972	0.0281726	834.944	0.0563451	835	6.74792e-05	6.98522e-05
	17.06	1	959	0	959	0	959	0	0	19.5	1	835.972	0.0282075	835.944	0.056415	836	6.7482e-05	6.98522e-05
	17.04	1	960	0	960	0	960	0	0	19.48	1	836.972	0.0282424	836.944	0.0564849	837	6.74849e-05	6.98835e-05
	17.02	1	961	0	961	0	961	0	0	19.44	1	837.972	0.0282774	837.943	0.0565548	838	6.74878e-05	6.99044e-05
	16.97	1	962	0	962	0	962	0	0	19.4	1	838.972	0.0283123	838.943	0.0566247	839	6.74907e-05	6.99256e-05
	16.94	1	964	0	964	0	964	0	0	19.36	1	839.972	0.0283473	839.943	0.0566946	840	6.74936e-05	6.99468e-05
	16.89	1	965	0	965	0	965	0	0	19.3	1	840.972	0.0283823	840.943	0.0567646	841	6.74966e-05	6.99789e-05
	16.86	1	966	0	966	0	966	0	0	19.3	1	841.972	0.0284173	841.943	0.0568346	842	6.74995e-05	6.99789e-05
	16.82	1	969	0	969	0	969	0	0	19.27	1	842.972	0.0284523	842.943	0.0569046	843	6.75025e-05	7.00112e-05
	16.81	1	971	0	971	0	971	0	0	19.26	1	843.972	0.0284873	843.943	0.0569746	844	6.75055e-05	7.00329e-05
	16.78	1	973	0	973	0	973	0	0	19.24	1	844.971	0.0285223	844.943	0.0570447	845	6.75085e-05	7.00547e-05
	16.74	1	974	0	974	0	974	0	0	19.22	1	845.971	0.0285574	845.943	0.0571148	846	6.75116e-05	7.00767e-05
	16.72	1	975	0	975	0	975	0	0	19.2	1	846.971	0.0285924	846.943	0.0571849	847	6.75146e-05	7.00988e-05
	16.7	1	976	0	976	0	976	0	0	19.19	1	847.971	0.0286275	847.943	0.057255	848	6.75177e-05	7.0121e-05
	16.69	1	977	0	977	0	977	0	0	19.15	1	848.971	0.0286626	848.943	0.0573251	849	6.75208e-05	7.01545e-05
	16.67	1	978	0	978	0	978	0	0	19.15	1	849.971	0.0286977	849.943	0.0573953	850	6.75239e-05	7.01545e-05
	16.65	1	979	0	979	0	979	0	0	19.11	1	850.971	0.0287327	850.943	0.0574655	851	6.7527e-05	7.01883e-05
	16.63	1	980	0	980	0	980	0	0	19.08	1	851.971	0.0287679	851.942	0.0575357	852	6.75302e-05	7.0211e-05
	16.6	1	981	0	981	0	981	0	0	19.07	1	852.971	0.028803	852.942	0.0576059	853	6.75333e-05	7.02339e-05
	16.57	1	982	0	982	0	982	0	0	19.04	1	853.971	0.0288381	853.942	0.0576762	854	6.75365e-05	7.02568e-05
	16.54	1	983	0	983	0	983	0	0	19.01	1	854.971	0.0288732	854.942	0.0577465	855	6.75397e-05	7.02799e-05
	16.53	1	984	0	984	0	984	0	0	18.99	1	855.971	0.0289084	855.942	0.0578168	856	6.7543e-05	7.03147e-05
	16.46	1	985	0	985	0	985	0	0	18.99	1	856.971	0.0289436	856.942	0.0578871	857	6.75462e-05	7.03147e-05
	16.43	1	986	0	986	0	986	0	0	18.92	1	857.971	0.0289787	857.942	0.0579575	858	6.75495e-05	7.03498e-05
	16.42	1	987	0	987	0	987	0	0	18.9	1	858.971	0.0290139	858.942	0.0580278	859	6.75528e-05	7.03852e-05
	16.37	1	988	0	988	0	988	0	0	18.9	1	859.971	0.0290491	859.942	0.0580982	860	6.75561e-05	7.03852e-05
	16.36	1	989	0	989	0	989	0	0	18.86	1	860.971	0.0290843	860.942	0.0581686	861	6.75594e-05	7.04209e-05
	16.34	1	990	0	990	0	990	0	0	18.83	1	861.971	0.0291195	861.942	0.0582391	862	6.75627e-05	7.04449e-05
	16.33	1	991	0	991	0	991	0	0	18.78	1	862.971	0.0291548	862.942	0.0583096	863	6.75661e-05	7.0469e-05
	16.31	1	992	0	992	0	992	0	0	18.76	1	863.971	0.02919	863.942	0.0583801	864	6.75695e-05	7.05053e-05
	16.29	1	994	0	994	0	994	0	0	18.76	1	864.971	0.0292253	864.942	0.0584506	865	6.75729e-05	7.05053e-05
	16.27	1	996	0	996	0	996	0	0	18.74	1	865.971	0.0292606	865.941	0.0585211	866	6.75763e-05	7.0542e-05
	16.25	1	998	0	998	0	998	0	0	18.72	1	866.971	0.0292958	866.941	0.0585917	867	6.75798e-05	7.05666e-05
	16.24	1	999	0	999	0	999	0	0	18.7	1	867.971	0.0293311	867.941	0.0586623	868	6.75833e-05	7.05913e-05
	16.2	1	1000	0	1000	0	1000	0	0	18.68	1	868.971	0.0293664	868.941	0.0587329	869	6.75867e-05	7.06162e-05
	16.18	1	1002	0	1002	0	1002	0	0	18.66	1	869.971	0.0294018	869.941	0.0588035	870	6.75903e-05	7.06412e-05
	16.16	1	1003	0	1003	0	1003	0	0	18.64	1	870.971	0.0294371	870.941	0.0588742	871	6.75938e-05	7.06789e-05
	16.15	1	1004	0	1004	0	1004	0	0	18.64	1	871.971	0.0294724	871.941	0.0589449	872	6.75973e-05	7.06789e-05
	16.14	1	1005	0	1005	0	1005	0	0	18.62	1	872.97	0.0295078	872.941	0.0590156	873	6.76009e-05	7.07169e-05
	16.13	1	1006	0	1006	0	1006	0	0	18.59	1	873.97	0.0295432	873.941	0.0590863	874	6.76045e-05	7.07424e-05
	16.12	1	1008	0	1008	0	1008	0	0	18.58	1	874.97	0.0295786	874.941	0.0591571	875	6.76081e-05	7.07938e-05
	16.11	1	1009	0	1009	0	1009	0	0	18.58	1	875.97	0.029614	875.941	0.0592279	876	6.76118e-05	7.07938e-05
	16.1	1	1010	0	1010	0	1010	0	0	18.58	1	876.97	0.0296494	876.941	0.0592987	877	6.76154e-05	7.07938e-05
	16.09	1	1011	0	1011	0	1011	0	0	18.53	1	877.97	0.0296848	877.941	0.0593696	878	6.76191e-05	7.08458e-05
	16.04	1	1013	0	1013	0	1013	0	0	18.52	1	878.97	0.0297202	878.941	0.0594404	879	6.76228e-05	7.08719e-05
	16.03	1	1015	0	1015	0	1015	0	0	18.51	1	879.97	0.0297557	879.94	0.0595113	880	6.76265e-05	7.08982e-05
	16.02	1	1016	0	1016	0	1016	0	0	18.49	1	880.97	0.0297911	880.94	0.0595823	881	6.76303e-05	7.09247e-05
	16	1	1021	0	1021	0	1021	0	0	18.47	1	881.97	0.0298266	881.94	0.0596532	882	6.7634e-05	7.09646e-05
	15.99	1	1022	0	1022	0	1022	0	0	18.47	1	882.97	0.0298621	882.94	0.0597242	883	6.76378e-05	7.09646e-05
	15.95	1	1023	0	1023	0	1023	0	0	18.42	1	883.97	0.0298976	883.94	0.0597952	884	6.76416e-05	7.10048e-05
	15.93	1	1024	0	1024	0	1024	0	0	18.41	1	884.97	0.0299331	884.94	0.0598662	885	6.76455e-05	7.10318e-05
	15.86	1	1025	0	1025	0	1025	0	0	18.36	1	885.97	0.0299686	885.94	0.0599373	886	6.76493e-05	7.10589e-05
	15.85	1	1026	0	1026	0	1026	0	0	18.34	1	886.97	0.0300042	886.94	0.0600084	887	6.76532e-05	7.10861e-05
	15.84	1	1027	0	1027	0	1027	0	0	18.32	1	887.97	0.0300397	887.94	0.0600795	888	6.76571e-05	7.11135e-05
	15.83	1	1028	0	1028	0	1028	0	0	18.28	1	888.97	0.0300753	888.94	0.0601506	889	6.7661e-05	7.1141e-05
	15.82	1	1030	0	1030	0	1030	0	0	18.26	1	889.97	0.0301109	889.94	0.0602218	890	6.76649e-05	7.11825e-05
	15.8	1	1031	0	1031	0	1031	0	0	18.26	1	890.97	0.0301465	890.94	0.060293	891	6.76689e-05	7.11825e-05
	15.78	1	1033	0	1033	0	1033	0	0	18.25	1	891.97	0.0301821	891.94	0.0603642	892	6.76729e-05	7.12384e-05
	15.74	1	1034	0	1034	0	1034	0	0	18.25	1	892.97	0.0302177	892.94	0.0604355	893	6.76769e-05	7.12384e-05
	15.69	1	1035	0	1035	0	1035	0	0	18.19	1	893.97	0.0302534	893.939	0.0605068	894	6.76809e-05	7.12806e-05
	15.66	1	1036	0	1036	0	1036	0	0	18.17	1	894.97	0.030289	894.939	0.0605781	895	6.7685e-05	7.13232e-05
	15.63	1	1037	0	1037	0	1037	0	0	18.17	1	895.97	0.0303247	895.939	0.0606494	896	6.76891e-05	7.13232e-05
	15.62	1	1038	0	1038	0	1038	0	0	18.13	1	896.97	0.0303604	896.939	0.0607208	897	6.76932e-05	7.13661e-05
	15.57	1	1039	0	1039	0	1039	0	0	18.11	1	897.97	0.0303961	897.939	0.0607922	898	6.76973e-05	7.13948e-05
	15.56	1	1040	0	1040	0	1040	0	0	18.1	1	898.97	0.0304318	898.939	0.0608636	899	6.77014e-05	7.14382e-05
	15.54	1	1041	0	1041	0	1041	0	0	18.1	1	899.97	0.0304675	899.939	0.060935	900	6.77056e-05	7.14382e-05
	15.53	1	1042	0	1042	0	1042	0	0	18.09	1	900.969	0.0305033	900.939	0.0610065	901	6.77098e-05	7.14819e-05
	15.52	1	1043	0	1043	0	1043	0	0	18.03	1	901.969	0.030539	901.939	0.061078	902	6.7714e-05	7.15112e-05
	15.48	1	1044	0	1044	0	1044	0	0	18.02	1	902.969	0.0305748	902.939	0.0611496	903	6.77182e-05	7.15407e-05
	15.46	1	1046	0	1046	0	1046	0	0	18	1	903.969	0.0306106	903.939	0.0612211	904	6.77225e-05	7.15851e-05
	15.45	1	1047	0	1047	0	1047	0	0	18	1	904.969	0.0306464	904.939	0.0612927	905	6.77268e-05	7.15851e-05
	15.44	1	1048	0	1048	0	1048	0	0	17.99	1	905.969	0.0306822	905.939	0.0613644	906	6.77311e-05	7.16299e-05
	15.43	1	1049	0	1049	0	1049	0	0	17.97	1	906.969	0.030718	906.939	0.061436	907	6.77354e-05	7.16599e-05
	15.4	1	1050	0	1050	0	1050	0	0	17.96	1	907.969	0.0307539	907.938	0.0615077	908	6.77398e-05	7.169e-05
	15.33	1	1051	0	1051	0	1051	0	0	17.94	1	908.969	0.0307897	908.938	0.0615794	909	6.77442e-05	7.17355e-05
	15.31	1	1053	0	1053	0	1053	0	0	17.94	1	909.969	0.0308256	909.938	0.0616512	910	6.77486e-05	7.17355e-05
	15.3	1	1055	0	1055	0	1055	0	0	17.92	1	910.969	0.0308615	910.938	0.061723	911	6.7753e-05	7.17813e-05
	15.29	1	1056	0	1056	0	1056	0	0	17.91	1	911.969	0.0308974	911.938	0.0617948	912	6.77574e-05	7.18121e-05
	15.27	1	1057	0	1057	0	1057	0	0	17.9	1	912.969	0.0309333	912.938	0.0618666	913	6.77619e-05	7.18429e-05
	15.25	1	1059	0	1059	0	1059	0	0	17.87	1	913.969	0.0309693	913.938	0.0619385	914	6.77664e-05	7.18739e-05
	15.24	1	1060	0	1060	0	1060	0	0	17.86	1	914.969	0.0310052	914.938	0.0620104	915	6.77709e-05	7.19051e-05
	15.18	1	1062	0	1062	0	1062	0	0	17.84	1	915.969	0.0310412	915.938	0.0620823	916	6.77755e-05	7.19364e-05
	15.13	1	1065	0	1065	0	1065	0	0	17.82	1	916.969	0.0310772	916.938	0.0621543	917	6.77801e-05	7.19678e-05
	15.11	1	1066	0	1066	0	1066	0	0	17.79	1	917.969	0.0311132	917.938	0.0622263	918	6.77847e-05	7.20153e-05
	15.1	1	1068	0	1068	0	1068	0	0	17.79	1	918.969	0.0311492	918.938	0.0622983	919	6.77893e-05	7.20153e-05
	15.09	1	1069	0	1069	0	1069	0	0	17.77	1	919.969	0.0311852	919.938	0.0623704	920	6.77939e-05	7.2063e-05
	15.08	1	1070	0	1070	0	1070	0	0	17.76	1	920.969	0.0312213	920.938	0.0624425	921	6.77986e-05	7.20951e-05
	15.05	1	1071	0	1071	0	1071	0	0	17.73	1	921.969	0.0312573	921.937	0.0625146	922	6.78033e-05	7.21272e-05
	14.99	1	1072	0	1072	0	1072	0	0	17.72	1	922.969	0.0312934	922.937	0.0625868	923	6.7808e-05	7.21595e-05
	14.98	1	1073	0	1073	0	1073	0	0	17.65	1	923.969	0.0313295	923.937	0.062659	924	6.78127e-05	7.2192e-05
	14.97	1	1075	0	1075	0	1075	0	0	17.63	1	924.969	0.0313656	924.937	0.0627312	925	6.78175e-05	7.22246e-05
	14.96	1	1076	0	1076	0	1076	0	0	17.62	1	925.969	0.0314017	925.937	0.0628035	926	6.78223e-05	7.22574e-05
	14.94	1	1077	0	1077	0	1077	0	0	17.6	1	926.969	0.0314379	926.937	0.0628758	927	6.78271e-05	7.22903e-05
	14.93	1	1079	0	1079	0	1079	0	0	17.56	1	927.969	0.031474	927.937	0.0629481	928	6.7832e-05	7.23399e-05
	14.89	1	1080	0	1080	0	1080	0	0	17.56	1	928.968	0.0315102	928.937	0.0630204	929	6.78368e-05	7.23399e-05
	14.86	1	1081	0	1081	0	1081	0	0	17.52	1	929.968	0.0315464	929.937	0.0630928	930	6.78417e-05	7.23899e-05
	14.84	1	1082	0	1082	0	1082	0	0	17.5	1	930.968	0.0315826	930.937	0.0631652	931	6.78467e-05	7.24401e-05
	14.83	1	1083	0	1083	0	1083	0	0	17.5	1	931.968	0.0316189	931.937	0.0632377	932	6.78516e-05	7.24401e-05
	14.82	1	1084	0	1084	0	1084	0	0	17.47	1	932.968	0.0316551	932.937	0.0633102	933	6.78566e-05	7.24908e-05
	14.79	1	1085	0	1085	0	1085	0	0	17.45	1	933.968	0.0316914	933.937	0.0633827	934	6.78616e-05	7.25247e-05
	14.78	1	1086	0	1086	0	1086	0	0	17.44	1	934.968	0.0317276	934.937	0.0634553	935	6.78666e-05	7.25588e-05
	14.76	1	1087	0	1087	0	1087	0	0	17.42	1	935.968	0.0317639	935.936	0.0635279	936	6.78717e-05	7.2593e-05
	14.75	1	1088	0	1088	0	1088	0	0	17.41	1	936.968	0.0318002	936.936	0.0636005	937	6.78767e-05	7.26274e-05
	14.73	1	1091	0	1091	0	1091	0	0	17.39	1	937.968	0.0318366	937.936	0.0636732	938	6.78818e-05	7.2662e-05
	14.7	1	1092	0	1092	0	1092	0	0	17.37	1	938.968	0.0318729	938.936	0.0637459	939	6.7887e-05	7.27141e-05
	14.69	1	1093	0	1093	0	1093	0	0	17.37	1	939.968	0.0319093	939.936	0.0638186	940	6.78921e-05	7.27141e-05
	14.68	1	1094	0	1094	0	1094	0	0	17.32	1	940.968	0.0319457	940.936	0.0638914	941	6.78973e-05	7.2784e-05
	14.66	1	1095	0	1095	0	1095	0	0	17.32	1	941.968	0.0319821	941.936	0.0639642	942	6.79025e-05	7.2784e-05
	14.64	1	1097	0	1097	0	1097	0	0	17.31	1	942.968	0.0320185	942.936	0.064037	943	6.79077e-05	7.28546e-05
	14.63	1	1100	0	1100	0	1100	0	0	17.31	1	943.968	0.0320549	943.936	0.0641099	944	6.7913e-05	7.28546e-05
	14.62	1	1101	0	1101	0	1101	0	0	17.3	1	944.968	0.0320914	944.936	0.0641828	945	6.79183e-05	7.29437e-05
	14.61	1	1102	0	1102	0	1102	0	0	17.3	1	945.968	0.0321279	945.936	0.0642557	946	6.79236e-05	7.29437e-05
	14.6	1	1103	0	1103	0	1103	0	0	17.3	1	946.968	0.0321643	946.936	0.0643287	947	6.79289e-05	7.29437e-05
	14.57	1	1106	0	1106	0	1106	0	0	17.28	1	947.968	0.0322009	947.936	0.0644017	948	6.79343e-05	7.30157e-05
	14.56	1	1108	0	1108	0	1108	0	0	17.26	1	948.968	0.0322374	948.936	0.0644748	949	6.79397e-05	7.30519e-05
	14.55	1	1109	0	1109	0	1109	0	0	17.23	1	949.968	0.0322739	949.935	0.0645479	950	6.79451e-05	7.30882e-05
	14.54	1	1110	0	1110	0	1110	0	0	17.18	1	950.968	0.0323105	950.935	0.064621	951	6.79506e-05	7.31431e-05
	14.53	1	1112	0	1112	0	1112	0	0	17.18	1	951.968	0.0323471	951.935	0.0646941	952	6.7956e-05	7.31431e-05
	14.52	1	1114	0	1114	0	1114	0	0	17.17	1	952.968	0.0323837	952.935	0.0647673	953	6.79615e-05	7.31982e-05
	14.51	1	1115	0	1115	0	1115	0	0	17.16	1	953.968	0.0324203	953.935	0.0648406	954	6.79671e-05	7.32352e-05
[truncated: 8,025 more rows]

## Sheet: Distinct Peptide Level Data
Distinct Peptide Level Data		Confidence Threshold	Forward	Reverse	Correct	Incorrect	Total	Global FDR	q-value		Fit Confidence Threshold	Fit Forward	Fit Reverse	Fit Correct	Fit Incorrect	Fit Total	Fit Global FDR	Fit Local FDR
[truncated: 18,326 more rows]

[truncated: 6 more sheets: Spectral Level Data, Single Results Table, PDST Controls, Protein Summary - Coccinia DB, Protein Summary - Cucumis DB, CocciniaDB vs CucumisDB Overlap]
