# Supplementary material for: Flower bud proteome reveals modulation of sex-biased proteins potentially associated with sex expression and modification in dioecious Coccinia grandis
Source: BMC Plant Biol. 2019 Jul 23;19:330. doi: 10.1186/s12870-019-1937-1 (PMC6651928; doi:10.1186/s12870-019-1937-1)
Supplement: Supplementary file 2 — Data S2. BLAST2GO annotation table for the C. grandis flower bud proteins detected in this study. (XLSX 640 kb) [file 12870_2019_1937_MOESM2_ESM.xlsx]

## Sheet: blast2go_go_table_20180323_1109
SeqName	Description	Length	#Hits	e-Value	sim mean	#GO	GO IDs	GO Names	Enzyme Codes	Enzyme Names	InterPro IDs	InterPro GO IDs	InterPro GO Names
TRINITY_DN99301_c1_g2_i1_m.31748	golgin subfamily B member 1	1484	20	0	73.45	1					Coil (COILS); Coil (COILS); Coil (COILS); Coil (COILS); Coil (COILS); Coil (COILS); Coil (COILS); Coil (COILS); Coil (COILS); Coil (COILS); Coil (COILS); Coil (COILS); Coil (COILS); Coil (COILS); Coil (COILS); Coil (COILS); Coil (COILS); Coil (COILS); Coil (COILS); G3DSA:1.20.5.170 (GENE3D); G3DSA:1.20.120.330 (GENE3D); G3DSA:1.20.5.50 (GENE3D); G3DSA:1.20.5.340 (GENE3D); G3DSA:1.20.5.340 (GENE3D…	no GO terms	no GO terms
TRINITY_DN114846_c1_g1_i1_m.155329	clathrin heavy chain 1	1707	20	0	97.8	6					Coil (COILS); IPR015348 (PFAM); IPR012331 (G3DSA:1.25.40.GENE3D); IPR022365 (PFAM); PF13838 (PFAM); G3DSA:2.130.10.110 (GENE3D); IPR000547 (PFAM); IPR016341 (PIRSF); IPR011990 (G3DSA:1.25.40.GENE3D); PTHR10292 (PANTHER); PTHR10292:SF1 (PANTHER); IPR000547 (PROSITE_PROFILES); IPR000547 (PROSITE_PROFILES); IPR000547 (PROSITE_PROFILES); IPR000547 (PROSITE_PROFILES); IPR000547 (PROSITE_PROFILES); IPR…
TRINITY_DN98114_c9_g2_i2_m.6285	heat shock cognate 70 kDa protein 2	673	20	0	93.05	1	F:GO:0000166	F:nucleotide binding			Coil (COILS); IPR013126 (PRINTS); IPR013126 (PFAM); G3DSA:3.30.420.40 (GENE3D); G3DSA:3.30.420.40 (GENE3D); IPR029047 (G3DSA:2.60.34.GENE3D); IPR029048 (G3DSA:1.20.1270.GENE3D); mobidb-lite (MOBIDB_LITE); PTHR19375:SF308 (PANTHER); PTHR19375 (PANTHER); IPR018181 (PROSITE_PATTERNS); IPR018181 (PROSITE_PATTERNS); IPR018181 (PROSITE_PATTERNS); cd10233 (CDD); cd00012 (CDD); SSF53067 (SUPERFAMILY); SS…	no GO terms	no GO terms
TRINITY_DN98895_c1_g1_i1_m.4591	endoplasmin homolog	809	20	0	93.7	4	F:GO:0000166; F:GO:0005515; P:GO:0006950; P:GO:0009987	F:nucleotide binding; F:protein binding; P:response to stress; P:cellular process			IPR020575 (PRINTS); IPR036890 (G3DSA:3.30.565.GENE3D); IPR003594 (PFAM); IPR001404 (PIRSF); IPR001404 (PFAM); mobidb-lite (MOBIDB_LITE); mobidb-lite (MOBIDB_LITE); mobidb-lite (MOBIDB_LITE); IPR001404 (PANTHER); PTHR11528:SF73 (PANTHER); IPR019805 (PROSITE_PATTERNS); IPR001404 (HAMAP); IPR003594 (CDD); IPR037196 (SUPERFAMILY); IPR036890 (SUPERFAMILY); IPR020568 (SUPERFAMILY)	F:GO:0005524; P:GO:0006457; P:GO:0006950; F:GO:0051082	F:ATP binding; P:protein folding; P:response to stress; F:unfolded protein binding
TRINITY_DN87334_c2_g1_i1_m.24658	stromal 70 kDa heat shock-related protein, chloroplastic	706	20	0	94.55	3	F:GO:0000166; F:GO:0005515; P:GO:0009987	F:nucleotide binding; F:protein binding; P:cellular process			Coil (COILS); IPR013126 (PRINTS); IPR029047 (G3DSA:2.60.34.GENE3D); IPR013126 (PFAM); G3DSA:3.30.420.40 (GENE3D); G3DSA:3.30.420.40 (GENE3D); G3DSA:3.30.420.40 (GENE3D); IPR012725 (TIGRFAM); G3DSA:3.90.640.10 (GENE3D); IPR029048 (G3DSA:1.20.1270.GENE3D); mobidb-lite (MOBIDB_LITE); PTHR19375:SF332 (PANTHER); PTHR19375 (PANTHER); IPR018181 (PROSITE_PATTERNS); IPR018181 (PROSITE_PATTERNS); IPR018181…	F:GO:0005524; P:GO:0006457; F:GO:0051082	F:ATP binding; P:protein folding; F:unfolded protein binding
TRINITY_DN109017_c4_g4_i4_m.79794	ATP-dependent Clp protease ATP-binding subunit ClpA homolog CD4B, chloroplastic	923	20	0	96.05	4	F:GO:0000166; F:GO:0005515; F:GO:0016787; P:GO:0019538	F:nucleotide binding; F:protein binding; F:hydrolase activity; P:protein metabolic process			Coil (COILS); Coil (COILS); IPR001270 (PRINTS); IPR019489 (PFAM); IPR003959 (PFAM); IPR003959 (PFAM); G3DSA:1.10.8.60 (GENE3D); IPR001943 (PFAM); G3DSA:1.10.8.60 (GENE3D); IPR036628 (G3DSA:1.10.1780.GENE3D); G3DSA:3.40.50.300 (GENE3D); G3DSA:3.40.50.300 (GENE3D); IPR004176 (PFAM); IPR036628 (G3DSA:1.10.1780.GENE3D); PTHR43572 (PANTHER); PTHR43572:SF19 (PANTHER); IPR018368 (PROSITE_PATTERNS); IPR0…	F:GO:0005515; F:GO:0005524; P:GO:0019538	F:protein binding; F:ATP binding; P:protein metabolic process
TRINITY_DN89180_c2_g1_i1_m.27786	calreticulin	454	20	0	91.4	6	F:GO:0000166; F:GO:0005515; C:GO:0005783; C:GO:0005794; P:GO:0006810; P:GO:0009987	F:nucleotide binding; F:protein binding; C:endoplasmic reticulum; C:Golgi apparatus; P:transport; P:cellular process			Coil (COILS); Coil (COILS); IPR001580 (PRINTS); IPR009169 (PIRSF); IPR001580 (PFAM); G3DSA:2.60.120.200 (GENE3D); mobidb-lite (MOBIDB_LITE); mobidb-lite (MOBIDB_LITE); PTHR11073:SF6 (PANTHER); IPR001580 (PANTHER); IPR018124 (PROSITE_PATTERNS); IPR018124 (PROSITE_PATTERNS); IPR013320 (SUPERFAMILY); IPR009033 (SUPERFAMILY)	F:GO:0005509; F:GO:0005515; C:GO:0005783; P:GO:0006457; F:GO:0051082	F:calcium ion binding; F:protein binding; C:endoplasmic reticulum; P:protein folding; F:unfolded protein binding
TRINITY_DN82903_c3_g1_i1_m.40788	ruBisCO large subunit-binding protein subunit beta, chloroplastic	608	20	0	95.35	6	F:GO:0000166; F:GO:0005515; C:GO:0005739; C:GO:0005829; C:GO:0009536; P:GO:0016043	F:nucleotide binding; F:protein binding; C:mitochondrion; C:cytosol; C:plastid; P:cellular component organization			Coil (COILS); Coil (COILS); IPR001844 (PRINTS); IPR027413 (G3DSA:1.10.560.GENE3D); IPR002423 (PFAM); IPR027413 (G3DSA:1.10.560.GENE3D); IPR001844 (TIGRFAM); IPR027409 (G3DSA:3.50.7.GENE3D); PTHR11353:SF164 (PANTHER); IPR002423 (PANTHER); IPR018370 (PROSITE_PATTERNS); IPR001844 (HAMAP); IPR001844 (CDD); IPR037290 (SUPERFAMILY); IPR027409 (SUPERFAMILY); IPR027413 (SUPERFAMILY)	F:GO:0005524; C:GO:0005737; P:GO:0006457; P:GO:0042026	F:ATP binding; C:cytoplasm; P:protein folding; P:protein refolding
TRINITY_DN101790_c4_g1_i1_m.89828	heat shock cognate protein 80-like	494	20	0	98.45	12	F:GO:0000166; F:GO:0003723; F:GO:0005515; C:GO:0005618; C:GO:0005634; C:GO:0005739; C:GO:0005794; C:GO:0005829; P:GO:0006950; P:GO:0009628; P:GO:0009791; P:GO:0016043	F:nucleotide binding; F:RNA binding; F:protein binding; C:cell wall; C:nucleus; C:mitochondrion; C:Golgi apparatus; C:cytosol; P:response to stress; P:response to abiotic stimulus; P:post-embryonic development; P:cellular component organization			Coil (COILS); IPR020575 (PRINTS); IPR036890 (G3DSA:3.30.565.GENE3D); IPR003594 (PFAM); IPR001404 (PFAM); IPR036890 (G3DSA:3.30.565.GENE3D); IPR001404 (PIRSF); mobidb-lite (MOBIDB_LITE); IPR001404 (PANTHER); PTHR11528:SF74 (PANTHER); IPR019805 (PROSITE_PATTERNS); IPR003594 (CDD); IPR036890 (SUPERFAMILY); IPR020568 (SUPERFAMILY)	F:GO:0005524; P:GO:0006457; P:GO:0006950; F:GO:0051082	F:ATP binding; P:protein folding; P:response to stress; F:unfolded protein binding
TRINITY_DN93001_c6_g1_i2_m.23736	5-methyltetrahydropteroyltriglutamate--homocysteine methyltransferase	765	20	0	96.25	4	F:GO:0005488; P:GO:0009058; P:GO:0009987; F:GO:0016740	F:binding; P:biosynthetic process; P:cellular process; F:transferase activity	EC:2.1.1.14	5-methyltetrahydropteroyltriglutamate--homocysteine S-methyltransferase	G3DSA:3.20.20.210 (GENE3D); IPR006276 (PIRSF); IPR013215 (PFAM); G3DSA:3.20.20.210 (GENE3D); IPR002629 (PFAM); IPR006276 (TIGRFAM); PTHR30519 (PANTHER); PTHR30519:SF11 (PANTHER); IPR006276 (HAMAP); cd03311 (CDD); cd03312 (CDD); SSF51726 (SUPERFAMILY); SSF51726 (SUPERFAMILY)	F:GO:0003871; F:GO:0008270; P:GO:0008652; P:GO:0009086	F:5-methyltetrahydropteroyltriglutamate-homocysteine S-methyltransferase activity; F:zinc ion binding; P:cellular amino acid biosynthetic process; P:methionine biosynthetic process
TRINITY_DN101202_c0_g2_i1_m.75696	hsp70-Hsp90 organizing protein 3-like	577	20	0	91.1	3	F:GO:0005515; F:GO:0016787; P:GO:0019538	F:protein binding; F:hydrolase activity; P:protein metabolic process			Coil (COILS); Coil (COILS); G3DSA:1.10.150.160 (GENE3D); IPR011990 (G3DSA:1.25.40.GENE3D); IPR011990 (G3DSA:1.25.40.GENE3D); IPR011990 (G3DSA:1.25.40.GENE3D); IPR011990 (G3DSA:1.25.40.GENE3D); IPR001440 (PFAM); PF13414 (PFAM); IPR023392 (G3DSA:1.20.960.GENE3D); G3DSA:1.20.58.280 (GENE3D); mobidb-lite (MOBIDB_LITE); mobidb-lite (MOBIDB_LITE); PTHR22904 (PANTHER); PTHR22904:SF488 (PANTHER); IPR0130…	F:GO:0005515	F:protein binding
TRINITY_DN83592_c1_g2_i1_m.49094	protein disulfide-isomerase-like	514	20	0	84.75	5	C:GO:0005783; P:GO:0006950; C:GO:0016020; F:GO:0016740; P:GO:0019725	C:endoplasmic reticulum; P:response to stress; C:membrane; F:transferase activity; P:cellular homeostasis	EC:5.3.4.1	Protein disulfide-isomerase	PR00421 (PRINTS); IPR005788 (TIGRFAM); G3DSA:3.40.30.10 (GENE3D); PF13848 (PFAM); G3DSA:3.40.30.10 (GENE3D); IPR005792 (TIGRFAM); G3DSA:3.40.30.10 (GENE3D); IPR013766 (PFAM); G3DSA:3.40.30.10 (GENE3D); mobidb-lite (MOBIDB_LITE); PTHR18929:SF186 (PANTHER); PTHR18929 (PANTHER); IPR017937 (PROSITE_PATTERNS); IPR017937 (PROSITE_PATTERNS); IPR013766 (PROSITE_PROFILES); IPR013766 (PROSITE_PROFILES); cd…	C:GO:0005783; F:GO:0016853; P:GO:0045454	C:endoplasmic reticulum; F:isomerase activity; P:cell redox homeostasis
TRINITY_DN90861_c2_g1_i1_m.12960	linoleate 13S-lipoxygenase 2-1, chloroplastic-like	902	20	0	82.1	5	F:GO:0003824; F:GO:0005515; P:GO:0006629; P:GO:0009058; P:GO:0009987	F:catalytic activity; F:protein binding; P:lipid metabolic process; P:biosynthetic process; P:cellular process	EC:1.13.11	Acting on single donors with incorporation of molecular oxygen (oxygenases). The oxygen incorporated need not be derived from O(2)	IPR013819 (PRINTS); IPR001246 (PRINTS); G3DSA:1.20.245.10 (GENE3D); G3DSA:3.10.450.60 (GENE3D); G3DSA:1.20.245.10 (GENE3D); G3DSA:4.10.375.10 (GENE3D); IPR001024 (PFAM); IPR027433 (G3DSA:4.10.372.GENE3D); IPR036392 (G3DSA:2.60.60.GENE3D); IPR013819 (PFAM); mobidb-lite (MOBIDB_LITE); IPR000907 (PANTHER); PTHR11771:SF89 (PANTHER); IPR020833 (PROSITE_PATTERNS); IPR020834 (PROSITE_PATTERNS); IPR01381…	F:GO:0005515; F:GO:0016491; F:GO:0016702; F:GO:0046872; P:GO:0055114	F:protein binding; F:oxidoreductase activity; F:oxidoreductase activity, acting on single donors with incorporation of molecular oxygen, incorporation of two atoms of oxygen; F:metal ion binding; P:oxidation-reduction process
TRINITY_DN92275_c5_g2_i1_m.30490	cell division cycle protein 48 homolog	858	20	0	98.1	3	F:GO:0000166; P:GO:0016043; F:GO:0016787	F:nucleotide binding; P:cellular component organization; F:hydrolase activity	EC:3.6.1.3; EC:3.6.1.15; EC:3.6.4.3	Adenosinetriphosphatase; Nucleoside-triphosphate phosphatase; Microtubule-severing ATPase	G3DSA:1.10.8.60 (GENE3D); G3DSA:2.40.40.20 (GENE3D); G3DSA:1.10.8.60 (GENE3D); IPR004201 (PFAM); G3DSA:3.40.50.300 (GENE3D); IPR003338 (PFAM); IPR005938 (TIGRFAM); IPR003959 (PFAM); IPR029067 (G3DSA:3.10.330.GENE3D); G3DSA:3.40.50.300 (GENE3D); mobidb-lite (MOBIDB_LITE); PTHR23077:SF122 (PANTHER); PTHR23077 (PANTHER); IPR003960 (PROSITE_PATTERNS); IPR003960 (PROSITE_PATTERNS); cd00009 (CDD); cd00…	F:GO:0005524; F:GO:0016787	F:ATP binding; F:hydrolase activity
TRINITY_DN93607_c3_g1_i1_m.34822	phosphoenolpyruvate carboxylase, housekeeping isozyme	965	20	0	96.5	2	P:GO:0006091; F:GO:0016301	P:generation of precursor metabolites and energy; F:kinase activity	EC:1.3.1.74; EC:4.1.1.31	2-alkenal reductase (NAD(P)(+)); Phosphoenolpyruvate carboxylase	IPR021135 (PRINTS); IPR021135 (PFAM); G3DSA:1.20.1440.90 (GENE3D); IPR021135 (PANTHER); PTHR30523:SF23 (PANTHER); IPR033129 (PROSITE_PATTERNS); IPR018129 (PROSITE_PATTERNS); IPR022805 (HAMAP); IPR015813 (SUPERFAMILY)	F:GO:0003824; P:GO:0006099; F:GO:0008964; P:GO:0015977	F:catalytic activity; P:tricarboxylic acid cycle; F:phosphoenolpyruvate carboxylase activity; P:carbon fixation
TRINITY_DN86754_c3_g1_i1_m.44849	elongation factor 1-alpha	447	20	0	98.85	4	F:GO:0000166; C:GO:0005737; F:GO:0008135; F:GO:0016787	F:nucleotide binding; C:cytoplasm; F:translation factor activity, RNA binding; F:hydrolase activity	EC:3.6.1.15	Nucleoside-triphosphate phosphatase	IPR000795 (PRINTS); G3DSA:2.40.30.10 (GENE3D); IPR000795 (PFAM); G3DSA:2.40.30.10 (GENE3D); IPR004539 (TIGRFAM); IPR004160 (PFAM); IPR004161 (PFAM); G3DSA:3.40.50.300 (GENE3D); PTHR23115 (PANTHER); PTHR23115:SF230 (PANTHER); IPR031157 (PROSITE_PATTERNS); IPR000795 (PROSITE_PROFILES); IPR004539 (HAMAP); cd03693 (CDD); cd03705 (CDD); cd01883 (CDD); IPR027417 (SUPERFAMILY); IPR009001 (SUPERFAMILY); …	F:GO:0003746; F:GO:0003924; F:GO:0005525; C:GO:0005737; P:GO:0006414	F:translation elongation factor activity; F:GTPase activity; F:GTP binding; C:cytoplasm; P:translational elongation
TRINITY_DN100151_c1_g1_i1_m.104015	heat shock 70 kDa protein 15-like	844	20	0	89.1	3	F:GO:0000166; F:GO:0003824; P:GO:0008152	F:nucleotide binding; F:catalytic activity; P:metabolic process	EC:1.3.1.74	2-alkenal reductase (NAD(P)(+))	IPR013126 (PRINTS); IPR029047 (G3DSA:2.60.34.GENE3D); IPR013126 (PFAM); G3DSA:3.30.420.40 (GENE3D); G3DSA:3.30.420.40 (GENE3D); IPR029048 (G3DSA:1.20.1270.GENE3D); G3DSA:3.90.640.10 (GENE3D); G3DSA:3.30.30.30 (GENE3D); mobidb-lite (MOBIDB_LITE); mobidb-lite (MOBIDB_LITE); PTHR19375:SF322 (PANTHER); PTHR19375 (PANTHER); cd10228 (CDD); IPR029047 (SUPERFAMILY); IPR029048 (SUPERFAMILY); IPR029048 (SU…	no GO terms	no GO terms
TRINITY_DN83863_c0_g1_i1_m.14351	dynamin-related protein 4C-like	668	20	0	85.6	5	F:GO:0000166; F:GO:0005515; C:GO:0005737; P:GO:0016043; F:GO:0016787	F:nucleotide binding; F:protein binding; C:cytoplasm; P:cellular component organization; F:hydrolase activity	EC:3.6.1.15	Nucleoside-triphosphate phosphatase	IPR022812 (PRINTS); IPR022812 (PFAM); IPR003130 (PFAM); IPR000375 (PFAM); G3DSA:3.40.50.300 (GENE3D); mobidb-lite (MOBIDB_LITE); IPR022812 (PANTHER); PTHR11566:SF135 (PANTHER); IPR020850 (PROSITE_PROFILES); IPR030381 (PROSITE_PROFILES); IPR001401 (CDD); IPR027417 (SUPERFAMILY)	F:GO:0003924; F:GO:0005525	F:GTPase activity; F:GTP binding
TRINITY_DN108646_c1_g1_i1_m.69391	heat shock protein 90-5, chloroplastic	847	20	0	92.9	10	F:GO:0000166; F:GO:0005515; C:GO:0005739; C:GO:0005773; P:GO:0006810; P:GO:0006950; C:GO:0009536; P:GO:0009628; P:GO:0009987; C:GO:0016020	F:nucleotide binding; F:protein binding; C:mitochondrion; C:vacuole; P:transport; P:response to stress; C:plastid; P:response to abiotic stimulus; P:cellular process; C:membrane			IPR020575 (PRINTS); IPR036890 (G3DSA:3.30.565.GENE3D); IPR001404 (PIRSF); IPR003594 (PFAM); IPR001404 (PFAM); mobidb-lite (MOBIDB_LITE); mobidb-lite (MOBIDB_LITE); IPR001404 (PANTHER); PTHR11528:SF41 (PANTHER); IPR019805 (PROSITE_PATTERNS); IPR001404 (HAMAP); IPR003594 (CDD); IPR020568 (SUPERFAMILY); IPR037196 (SUPERFAMILY); IPR036890 (SUPERFAMILY)	F:GO:0005524; P:GO:0006457; P:GO:0006950; F:GO:0051082	F:ATP binding; P:protein folding; P:response to stress; F:unfolded protein binding
TRINITY_DN80918_c1_g1_i1_m.46244	chaperonin CPN60-2, mitochondrial	575	20	0	96.5	3	F:GO:0000166; C:GO:0005739; P:GO:0009987	F:nucleotide binding; C:mitochondrion; P:cellular process			IPR001844 (PRINTS); IPR002423 (PFAM); IPR001844 (TIGRFAM); IPR027413 (G3DSA:1.10.560.GENE3D); IPR027413 (G3DSA:1.10.560.GENE3D); IPR027409 (G3DSA:3.50.7.GENE3D); PTHR11353:SF85 (PANTHER); IPR002423 (PANTHER); IPR018370 (PROSITE_PATTERNS); IPR001844 (HAMAP); IPR001844 (CDD); IPR027413 (SUPERFAMILY); IPR037290 (SUPERFAMILY); IPR027409 (SUPERFAMILY)	F:GO:0005524; C:GO:0005737; P:GO:0006457; P:GO:0042026	F:ATP binding; C:cytoplasm; P:protein folding; P:protein refolding
TRINITY_DN87665_c0_g1_i1_m.14738	heat shock 70 kDa protein, mitochondrial	679	20	0	96.35	6	F:GO:0000166; F:GO:0003824; F:GO:0005515; C:GO:0005739; P:GO:0008152; P:GO:0009987	F:nucleotide binding; F:catalytic activity; F:protein binding; C:mitochondrion; P:metabolic process; P:cellular process	EC:1.3.1.74	2-alkenal reductase (NAD(P)(+))	Coil (COILS); Coil (COILS); IPR013126 (PRINTS); IPR012725 (TIGRFAM); IPR029047 (G3DSA:2.60.34.GENE3D); G3DSA:3.30.420.40 (GENE3D); G3DSA:3.30.420.40 (GENE3D); IPR029048 (G3DSA:1.20.1270.GENE3D); IPR013126 (PFAM); mobidb-lite (MOBIDB_LITE); PTHR19375 (PANTHER); PTHR19375:SF333 (PANTHER); IPR018181 (PROSITE_PATTERNS); IPR018181 (PROSITE_PATTERNS); IPR018181 (PROSITE_PATTERNS); IPR012725 (HAMAP); cd…	F:GO:0005524; P:GO:0006457; F:GO:0051082	F:ATP binding; P:protein folding; F:unfolded protein binding
TRINITY_DN92769_c0_g2_i1_m.2236	eukaryotic translation initiation factor 4B2-like	537	20	0	76.95	1	F:GO:0008135	F:translation factor activity, RNA binding			Coil (COILS); Coil (COILS); G3DSA:1.20.1170.10 (GENE3D); IPR010433 (PFAM); mobidb-lite (MOBIDB_LITE); mobidb-lite (MOBIDB_LITE); PTHR32091:SF0 (PANTHER); PTHR32091 (PANTHER); PTHR32091:SF0 (PANTHER); PTHR32091 (PANTHER)	F:GO:0003743	F:translation initiation factor activity
TRINITY_DN70146_c4_g1_i1_m.42856	V-type proton ATPase catalytic subunit A	623	20	0	97.95	12	P:GO:0000003; F:GO:0000166; F:GO:0005215; C:GO:0005886; P:GO:0006139; P:GO:0006810; P:GO:0009653; P:GO:0009791; P:GO:0016043; P:GO:0016049; F:GO:0016787; P:GO:0030154	P:reproduction; F:nucleotide binding; F:transporter activity; C:plasma membrane; P:nucleobase-containing compound metabolic process; P:transport; P:anatomical structure morphogenesis; P:post-embryonic development; P:cellular component organization; P:cell growth; F:hydrolase activity; P:cell differentiation	EC:3.6.1.3; EC:3.6.1.15	Adenosinetriphosphatase; Nucleoside-triphosphate phosphatase	Coil (COILS); IPR031686 (PFAM); IPR000194 (PFAM); IPR004100 (PFAM); IPR024034 (G3DSA:1.10.1140.GENE3D); G3DSA:3.40.50.300 (GENE3D); IPR005725 (TIGRFAM); PTHR43607:SF3 (PANTHER); IPR022878 (PANTHER); IPR020003 (PROSITE_PATTERNS); IPR022878 (HAMAP); cd01134 (CDD); IPR027417 (SUPERFAMILY); SSF47917 (SUPERFAMILY); IPR036121 (SUPERFAMILY)	F:GO:0005524; P:GO:0015991; C:GO:0033180; P:GO:0046034; F:GO:0046961; P:GO:1902600	F:ATP binding; P:ATP hydrolysis coupled proton transport; C:proton-transporting V-type ATPase, V1 domain; P:ATP metabolic process; F:proton-transporting ATPase activity, rotational mechanism; P:proton transmembrane transport
TRINITY_DN104043_c2_g2_i1_m.128726	protein CROWDED NUCLEI 1	1211	20	0	77.85						Coil (COILS); Coil (COILS); Coil (COILS); Coil (COILS); Coil (COILS); Coil (COILS); Coil (COILS); Coil (COILS); Coil (COILS); mobidb-lite (MOBIDB_LITE); mobidb-lite (MOBIDB_LITE); mobidb-lite (MOBIDB_LITE); mobidb-lite (MOBIDB_LITE); PTHR31908:SF3 (PANTHER); PTHR31908 (PANTHER)	no GO terms	no GO terms
TRINITY_DN102481_c2_g1_i2_m.114926	staphylococcal nuclease domain-containing protein 1-like	987	20	0	89.5	4	F:GO:0004518; C:GO:0005634; C:GO:0005737; P:GO:0009056	F:nuclease activity; C:nucleus; C:cytoplasm; P:catabolic process			Coil (COILS); IPR035437 (G3DSA:2.40.50.GENE3D); IPR016685 (PIRSF); IPR035437 (G3DSA:2.40.50.GENE3D); IPR002999 (PFAM); IPR035437 (G3DSA:2.40.50.GENE3D); G3DSA:2.30.30.140 (GENE3D); IPR016071 (PFAM); IPR035437 (G3DSA:2.40.50.GENE3D); mobidb-lite (MOBIDB_LITE); PTHR12302 (PANTHER); PTHR12302:SF2 (PANTHER); IPR016071 (PROSITE_PROFILES); IPR002999 (PROSITE_PROFILES); IPR016071 (PROSITE_PROFILES); IPR…	C:GO:0016442; P:GO:0031047	C:RISC complex; P:gene silencing by RNA
TRINITY_DN77991_c5_g1_i1_m.46303	protein argonaute 4	915	20	0	93.2	2	F:GO:0005515; F:GO:0008135	F:protein binding; F:translation factor activity, RNA binding			G3DSA:3.40.50.2300 (GENE3D); G3DSA:2.170.260.10 (GENE3D); IPR032472 (PFAM); IPR014811 (PFAM); IPR032474 (PFAM); IPR003100 (PFAM); IPR032473 (PFAM); IPR003165 (PFAM); IPR036397 (G3DSA:3.30.420.GENE3D); mobidb-lite (MOBIDB_LITE); mobidb-lite (MOBIDB_LITE); PTHR22891 (PANTHER); PTHR22891:SF42 (PANTHER); IPR003165 (PROSITE_PROFILES); IPR003100 (PROSITE_PROFILES); cd02846 (CDD); cd04657 (CDD); IPR0123…	F:GO:0003676; F:GO:0005515	F:nucleic acid binding; F:protein binding
TRINITY_DN82231_c3_g1_i1_m.26164	60S ribosomal protein L4	405	20	0	96.1	4	F:GO:0003723; F:GO:0005198; C:GO:0005840; P:GO:0006412	F:RNA binding; F:structural molecule activity; C:ribosome; P:translation			Coil (COILS); IPR023574 (G3DSA:3.40.1370.GENE3D); IPR025755 (PFAM); IPR002136 (PFAM); mobidb-lite (MOBIDB_LITE); PTHR19431 (PANTHER); PTHR19431:SF1 (PANTHER); IPR013000 (PROSITE_PATTERNS); IPR023574 (SUPERFAMILY)	F:GO:0003735; C:GO:0005840; P:GO:0006412	F:structural constituent of ribosome; C:ribosome; P:translation
TRINITY_DN111482_c7_g19_i2_m.66322	elongation factor 2	663	20	0	98.1	4	F:GO:0000166; C:GO:0005840; F:GO:0008135; F:GO:0016787	F:nucleotide binding; C:ribosome; F:translation factor activity, RNA binding; F:hydrolase activity	EC:3.6.1.15	Nucleoside-triphosphate phosphatase	IPR000795 (PRINTS); IPR005225 (TIGRFAM); G3DSA:3.40.50.300 (GENE3D); PF14492 (PFAM); IPR005517 (PFAM); G3DSA:3.30.70.870 (GENE3D); IPR004161 (PFAM); IPR000795 (PFAM); G3DSA:3.90.1430.10 (GENE3D); G3DSA:2.40.30.10 (GENE3D); IPR014721 (G3DSA:3.30.230.GENE3D); PTHR42908:SF11 (PANTHER); PTHR42908 (PANTHER); IPR031157 (PROSITE_PATTERNS); IPR000795 (PROSITE_PROFILES); cd16268 (CDD); cd01885 (CDD); cd01…	F:GO:0003924; F:GO:0005525	F:GTPase activity; F:GTP binding
TRINITY_DN101069_c2_g2_i1_m.112751	ubiquitin-activating enzyme E1 1	1195	20	0	91.2	4	F:GO:0000166; F:GO:0003824; P:GO:0006464; C:GO:0016020	F:nucleotide binding; F:catalytic activity; P:cellular protein modification process; C:membrane			IPR000011 (PRINTS); IPR019572 (PFAM); IPR000594 (PFAM); G3DSA:3.40.50.720 (GENE3D); IPR032420 (PFAM); IPR018075 (TIGRFAM); IPR018965 (PFAM); IPR032418 (PFAM); PTHR10953:SF189 (PANTHER); PTHR10953 (PANTHER); IPR033127 (PROSITE_PATTERNS); IPR018074 (PROSITE_PATTERNS); cd01491 (CDD); cd01490 (CDD); IPR035985 (SUPERFAMILY); IPR035985 (SUPERFAMILY)	P:GO:0006464; F:GO:0008641	P:cellular protein modification process; F:ubiquitin-like modifier activating enzyme activity
TRINITY_DN111844_c1_g3_i3_m.154271	RNA recognition motif protein 1 isoform X1	783	20	0	77.85	1	F:GO:0003723	F:RNA binding			G3DSA:3.30.70.330 (GENE3D); IPR000504 (PFAM); G3DSA:3.30.70.330 (GENE3D); G3DSA:3.30.70.330 (GENE3D); mobidb-lite (MOBIDB_LITE); mobidb-lite (MOBIDB_LITE); mobidb-lite (MOBIDB_LITE); mobidb-lite (MOBIDB_LITE); mobidb-lite (MOBIDB_LITE); mobidb-lite (MOBIDB_LITE); PTHR44915 (PANTHER); IPR000504 (PROSITE_PROFILES); IPR000504 (PROSITE_PROFILES); IPR000504 (PROSITE_PROFILES); cd00590 (CDD); cd00590 (…	F:GO:0003676	F:nucleic acid binding
TRINITY_DN86641_c2_g1_i1_m.41106	ruBisCO large subunit-binding protein subunit alpha	583	20	0	95.2	6	F:GO:0000166; F:GO:0005515; C:GO:0005739; C:GO:0005829; C:GO:0009536; P:GO:0016043	F:nucleotide binding; F:protein binding; C:mitochondrion; C:cytosol; C:plastid; P:cellular component organization			Coil (COILS); IPR001844 (PRINTS); IPR027413 (G3DSA:1.10.560.GENE3D); IPR027409 (G3DSA:3.50.7.GENE3D); IPR002423 (PFAM); IPR027413 (G3DSA:1.10.560.GENE3D); IPR001844 (TIGRFAM); PTHR11353:SF175 (PANTHER); IPR002423 (PANTHER); IPR018370 (PROSITE_PATTERNS); IPR001844 (HAMAP); IPR001844 (CDD); IPR027409 (SUPERFAMILY); IPR037290 (SUPERFAMILY); IPR027413 (SUPERFAMILY)	F:GO:0005524; C:GO:0005737; P:GO:0006457; P:GO:0042026	F:ATP binding; C:cytoplasm; P:protein folding; P:protein refolding
TRINITY_DN118846_c2_g2_i1_m.73502	ribulose-1,5-bisphosphate carboxylase/oxygenase large subunit (chloroplast)	482	20	0	99.15	6	F:GO:0003824; F:GO:0005488; P:GO:0005975; P:GO:0009058; C:GO:0009536; P:GO:0015979	F:catalytic activity; F:binding; P:carbohydrate metabolic process; P:biosynthetic process; C:plastid; P:photosynthesis	EC:4.1.1.39	Ribulose-bisphosphate carboxylase	IPR036376 (G3DSA:3.20.20.GENE3D); IPR036422 (G3DSA:3.30.70.GENE3D); IPR000685 (PFAM); IPR017443 (PFAM); IPR033966 (PTHR42704:PANTHER); PTHR42704 (PANTHER); IPR020878 (PROSITE_PATTERNS); IPR020888 (HAMAP); IPR020888 (CDD); IPR036376 (SUPERFAMILY); IPR036422 (SUPERFAMILY)	F:GO:0000287; P:GO:0015977; F:GO:0016984	F:magnesium ion binding; P:carbon fixation; F:ribulose-bisphosphate carboxylase activity
TRINITY_DN87632_c4_g1_i1_m.14642	polyadenylate-binding protein 2	653	20	0	92.85	2	F:GO:0003723; C:GO:0005737	F:RNA binding; C:cytoplasm			G3DSA:1.10.1900.10 (GENE3D); IPR000504 (PFAM); G3DSA:3.30.70.330 (GENE3D); IPR002004 (PFAM); G3DSA:3.30.70.330 (GENE3D); IPR006515 (TIGRFAM); G3DSA:3.30.70.330 (GENE3D); PTHR24012:SF349 (PANTHER); PTHR24012 (PANTHER); IPR000504 (PROSITE_PROFILES); IPR000504 (PROSITE_PROFILES); IPR002004 (PROSITE_PROFILES); IPR000504 (PROSITE_PROFILES); IPR000504 (PROSITE_PROFILES); cd12378 (CDD); cd12379 (CDD); c…	F:GO:0003676; F:GO:0003723	F:nucleic acid binding; F:RNA binding
TRINITY_DN105608_c3_g8_i1_m.95014	polyphenol oxidase, chloroplastic-like	593	20	0	69.75	2	F:GO:0003824; P:GO:0008152	F:catalytic activity; P:metabolic process	EC:1.10.3; EC:1.10.3.1	Acting on diphenols and related substances as donors; Catechol oxidase	IPR002227 (PRINTS); IPR002227 (PFAM); IPR008922 (G3DSA:1.10.1280.GENE3D); IPR016213 (PIRSF); IPR022740 (PFAM); IPR022739 (PFAM); PTHR11474 (PANTHER); PTHR11474:SF66 (PANTHER); IPR002227 (PROSITE_PATTERNS); IPR002227 (PROSITE_PATTERNS); IPR008922 (SUPERFAMILY)	F:GO:0004097; P:GO:0008152; F:GO:0016491; P:GO:0046148; P:GO:0055114	F:catechol oxidase activity; P:metabolic process; F:oxidoreductase activity; P:pigment biosynthetic process; P:oxidation-reduction process
TRINITY_DN93925_c2_g2_i1_m.28059	malate dehydrogenase, mitochondrial	347	20	0	93.9	12	F:GO:0003824; F:GO:0005488; C:GO:0005618; C:GO:0005739; P:GO:0005975; P:GO:0006091; P:GO:0006139; P:GO:0006950; C:GO:0009536; P:GO:0009605; P:GO:0009607; P:GO:0009628	F:catalytic activity; F:binding; C:cell wall; C:mitochondrion; P:carbohydrate metabolic process; P:generation of precursor metabolites and energy; P:nucleobase-containing compound metabolic process; P:response to stress; C:plastid; P:response to external stimulus; P:response to biotic stimulus; P:response to abiotic stimulus	EC:1.1.1.37	Malate dehydrogenase	IPR015955 (G3DSA:3.90.110.GENE3D); IPR022383 (PFAM); IPR010097 (TIGRFAM); G3DSA:3.40.50.720 (GENE3D); IPR001557 (PIRSF); IPR001236 (PFAM); PTHR11540:SF44 (PANTHER); PTHR11540 (PANTHER); IPR001252 (PROSITE_PATTERNS); cd01337 (CDD); IPR015955 (SUPERFAMILY); IPR036291 (SUPERFAMILY)	F:GO:0003824; P:GO:0005975; P:GO:0006099; P:GO:0006108; F:GO:0016491; F:GO:0016615; F:GO:0016616; P:GO:0019752; F:GO:0030060; P:GO:0055114	F:catalytic activity; P:carbohydrate metabolic process; P:tricarboxylic acid cycle; P:malate metabolic process; F:oxidoreductase activity; F:malate dehydrogenase activity; F:oxidoreductase activity, acting on the CH-OH group of donors, NAD or NADP as acceptor; P:carboxylic acid metabolic process; F:L-malate dehydrogenase activity; P:oxidation-reduction process
TRINITY_DN99240_c3_g2_i2_m.340	ATP synthase subunit beta, mitochondrial-like	559	20	0	95.1	8	F:GO:0000166; F:GO:0005215; C:GO:0005739; P:GO:0006139; P:GO:0006810; P:GO:0009058; C:GO:0016020; F:GO:0016787	F:nucleotide binding; F:transporter activity; C:mitochondrion; P:nucleobase-containing compound metabolic process; P:transport; P:biosynthetic process; C:membrane; F:hydrolase activity	EC:3.6.1.3; EC:3.6.1.15	Adenosinetriphosphatase; Nucleoside-triphosphate phosphatase	G3DSA:2.40.10.170 (GENE3D); G3DSA:3.40.50.300 (GENE3D); IPR024034 (G3DSA:1.10.1140.GENE3D); IPR005722 (TIGRFAM); IPR004100 (PFAM); IPR000194 (PFAM); PIRSF039072 (PIRSF); IPR020971 (PFAM); mobidb-lite (MOBIDB_LITE); mobidb-lite (MOBIDB_LITE); PTHR15184:SF44 (PANTHER); PTHR15184 (PANTHER); IPR020003 (PROSITE_PATTERNS); IPR005722 (HAMAP); cd01133 (CDD); SSF47917 (SUPERFAMILY); IPR027417 (SUPERFAMILY…	C:GO:0000275; F:GO:0005524; P:GO:0006754; P:GO:0015986; F:GO:0016887; C:GO:0045261; P:GO:0046034; F:GO:0046933; P:GO:1902600	C:mitochondrial proton-transporting ATP synthase complex, catalytic core F(1); F:ATP binding; P:ATP biosynthetic process; P:ATP synthesis coupled proton transport; F:ATPase activity; C:proton-transporting ATP synthase complex, catalytic core F(1); P:ATP metabolic process; F:proton-transporting ATP synthase activity, rotational mechanism; P:proton transmembrane transport
TRINITY_DN96240_c2_g1_i1_m.35467	S-adenosylmethionine synthase 2	393	20	0	98.3	5	F:GO:0000166; C:GO:0005737; P:GO:0009058; P:GO:0009987; F:GO:0016740	F:nucleotide binding; C:cytoplasm; P:biosynthetic process; P:cellular process; F:transferase activity	EC:2.5.1.6	Methionine adenosyltransferase	IPR002133 (PIRSF); G3DSA:3.30.300.10 (GENE3D); G3DSA:3.30.300.10 (GENE3D); IPR022629 (PFAM); IPR022628 (PFAM); IPR002133 (TIGRFAM); IPR022630 (PFAM); G3DSA:3.30.300.10 (GENE3D); IPR002133 (PANTHER); PTHR11964:SF21 (PANTHER); IPR022631 (PROSITE_PATTERNS); IPR022631 (PROSITE_PATTERNS); IPR002133 (HAMAP); IPR022636 (SUPERFAMILY); IPR022636 (SUPERFAMILY); IPR022636 (SUPERFAMILY)	F:GO:0004478; F:GO:0005524; P:GO:0006556	F:methionine adenosyltransferase activity; F:ATP binding; P:S-adenosylmethionine biosynthetic process
TRINITY_DN107799_c1_g2_i1_m.139321	aconitate hydratase, cytoplasmic	989	20	0	94.75	5	F:GO:0003824; F:GO:0005488; C:GO:0005737; P:GO:0005975; P:GO:0009987	F:catalytic activity; F:binding; C:cytoplasm; P:carbohydrate metabolic process; P:cellular process	EC:4.2.1.3	Aconitate hydratase	IPR001030 (PRINTS); IPR015932 (G3DSA:3.40.1060.GENE3D); IPR006249 (TIGRFAM); IPR000573 (PFAM); IPR015931 (G3DSA:3.30.499.GENE3D); IPR015928 (G3DSA:3.20.19.GENE3D); IPR015931 (G3DSA:3.30.499.GENE3D); IPR001030 (PFAM); PTHR11670:SF50 (PANTHER); IPR006249 (PANTHER); IPR018136 (PROSITE_PATTERNS); IPR018136 (PROSITE_PATTERNS); cd01580 (CDD); cd01586 (CDD); IPR036008 (SUPERFAMILY); SSF52016 (SUPERFAMIL…	P:GO:0008152	P:metabolic process
TRINITY_DN92818_c1_g1_i1_m.19356	fructose-bisphosphate aldolase cytoplasmic isozyme	357	20	0	94.75	5	F:GO:0003824; P:GO:0005975; P:GO:0006091; P:GO:0006139; P:GO:0009056	F:catalytic activity; P:carbohydrate metabolic process; P:generation of precursor metabolites and energy; P:nucleobase-containing compound metabolic process; P:catabolic process	EC:4.1.2.13	Fructose-bisphosphate aldolase	IPR013785 (G3DSA:3.20.20.GENE3D); IPR000741 (PFAM); PTHR11627 (PANTHER); PTHR11627:SF24 (PANTHER); IPR029768 (PROSITE_PATTERNS); cd00948 (CDD); SSF51569 (SUPERFAMILY)	F:GO:0003824; F:GO:0004332; P:GO:0006096	F:catalytic activity; F:fructose-bisphosphate aldolase activity; P:glycolytic process
TRINITY_DN63310_c1_g1_i1_m.37509	plasminogen activator inhibitor 1 RNA-binding protein-like	357	20	0	72.5	2	C:GO:0019013; C:GO:1990904	C:viral nucleocapsid; C:ribonucleoprotein complex			Coil (COILS); IPR006861 (PFAM); IPR019084 (PFAM); mobidb-lite (MOBIDB_LITE); mobidb-lite (MOBIDB_LITE); PTHR12299:SF42 (PANTHER); PTHR12299 (PANTHER)	no GO terms	no GO terms
TRINITY_DN97415_c3_g1_i1_m.36016	WEB family protein At3g02930, chloroplastic-like	878	20	0	81.9	5	P:GO:0000003; C:GO:0005634; P:GO:0006259; P:GO:0007049; P:GO:0016043	P:reproduction; C:nucleus; P:DNA metabolic process; P:cell cycle; P:cellular component organization			Coil (COILS); Coil (COILS); Coil (COILS); Coil (COILS); Coil (COILS); Coil (COILS); Coil (COILS); Coil (COILS); G3DSA:1.20.1170.10 (GENE3D); G3DSA:1.10.287.620 (GENE3D); IPR008545 (PFAM); mobidb-lite (MOBIDB_LITE); mobidb-lite (MOBIDB_LITE); mobidb-lite (MOBIDB_LITE); PTHR23160:SF1 (PANTHER); PTHR23160 (PANTHER); PTHR23160 (PANTHER); PTHR23160:SF1 (PANTHER)	no GO terms	no GO terms
TRINITY_DN84523_c2_g1_i4_m.22441	proton pump-interactor 1-like	632	20	0	80.05	3	C:GO:0005783; C:GO:0005886; P:GO:0006810	C:endoplasmic reticulum; C:plasma membrane; P:transport			Coil (COILS); Coil (COILS); Coil (COILS); G3DSA:1.20.140.50 (GENE3D); G3DSA:1.20.5.340 (GENE3D); G3DSA:1.20.5.340 (GENE3D); mobidb-lite (MOBIDB_LITE); mobidb-lite (MOBIDB_LITE); mobidb-lite (MOBIDB_LITE); IPR029669 (PTHR32219:PANTHER); PTHR32219 (PANTHER)	C:GO:0005783; C:GO:0005886; P:GO:0010155	C:endoplasmic reticulum; C:plasma membrane; P:regulation of proton transport
TRINITY_DN96070_c2_g1_i2_m.9275	calnexin homolog	538	20	0	88.6	4	F:GO:0005515; C:GO:0005783; P:GO:0009987; C:GO:0016020	F:protein binding; C:endoplasmic reticulum; P:cellular process; C:membrane			IPR001580 (PRINTS); IPR001580 (PFAM); IPR009033 (G3DSA:2.10.250.GENE3D); G3DSA:2.60.120.200 (GENE3D); G3DSA:2.60.120.200 (GENE3D); mobidb-lite (MOBIDB_LITE); mobidb-lite (MOBIDB_LITE); IPR001580 (PANTHER); PTHR11073:SF1 (PANTHER); IPR018124 (PROSITE_PATTERNS); IPR018124 (PROSITE_PATTERNS); IPR018124 (PROSITE_PATTERNS); IPR013320 (SUPERFAMILY); IPR009033 (SUPERFAMILY)	F:GO:0005509; F:GO:0005515; C:GO:0005783; P:GO:0006457; F:GO:0051082	F:calcium ion binding; F:protein binding; C:endoplasmic reticulum; P:protein folding; F:unfolded protein binding
TRINITY_DN98253_c4_g1_i1_m.18861	probable galactinol--sucrose galactosyltransferase 6 isoform X1	898	20	0	87.3	7	F:GO:0003723; P:GO:0006950; P:GO:0008152; C:GO:0009536; P:GO:0009628; F:GO:0016740; F:GO:0016787	F:RNA binding; P:response to stress; P:metabolic process; C:plastid; P:response to abiotic stimulus; F:transferase activity; F:hydrolase activity	EC:3.2.1.22	Alpha-galactosidase	IPR013785 (G3DSA:3.20.20.GENE3D); IPR008811 (PFAM); mobidb-lite (MOBIDB_LITE); PTHR31268:SF5 (PANTHER); IPR008811 (PANTHER); IPR017853 (SUPERFAMILY)	F:GO:0003824	F:catalytic activity
TRINITY_DN97552_c2_g1_i2_m.35640	phosphoglucomutase, cytoplasmic	583	20	0	95.95	3	F:GO:0003824; F:GO:0005488; P:GO:0005975	F:catalytic activity; F:binding; P:carbohydrate metabolic process	EC:5.4.2.2	Phosphoglucomutase (alpha-D-glucose-1,6-bisphosphate-dependent)	IPR005841 (PRINTS); IPR005846 (PFAM); G3DSA:3.40.120.10 (GENE3D); IPR005844 (PFAM); G3DSA:3.40.120.10 (GENE3D); IPR036900 (G3DSA:3.30.310.GENE3D); IPR005843 (PFAM); G3DSA:3.40.120.10 (GENE3D); IPR005845 (PFAM); mobidb-lite (MOBIDB_LITE); PTHR22573 (PANTHER); PTHR22573:SF47 (PANTHER); IPR016066 (PROSITE_PATTERNS); cd03085 (CDD); IPR016055 (SUPERFAMILY); IPR016055 (SUPERFAMILY); IPR036900 (SUPERFAM…	F:GO:0000287; P:GO:0005975; F:GO:0016868; P:GO:0071704	F:magnesium ion binding; P:carbohydrate metabolic process; F:intramolecular transferase activity, phosphotransferases; P:organic substance metabolic process
TRINITY_DN78745_c1_g1_i1_m.39502	aldehyde dehydrogenase family 2 member B4, mitochondrial-like	572	20	0	93.3	2	F:GO:0003824; P:GO:0008152	F:catalytic activity; P:metabolic process	EC:1.2.1.36	Retinal dehydrogenase	IPR015590 (PFAM); IPR016162 (G3DSA:3.40.605.GENE3D); G3DSA:3.40.309.10 (GENE3D); PTHR11699:SF225 (PANTHER); PTHR11699 (PANTHER); IPR029510 (PROSITE_PATTERNS); IPR016160 (PROSITE_PATTERNS); cd07142 (CDD); IPR016161 (SUPERFAMILY)	P:GO:0008152; F:GO:0016491; P:GO:0055114	P:metabolic process; F:oxidoreductase activity; P:oxidation-reduction process
TRINITY_DN84028_c4_g1_i1_m.47630	2,3-bisphosphoglycerate-independent phosphoglycerate mutase	559	20	0	95.65	5	F:GO:0003824; F:GO:0005488; C:GO:0005737; P:GO:0005975; P:GO:0009056	F:catalytic activity; F:binding; C:cytoplasm; P:carbohydrate metabolic process; P:catabolic process	EC:5.4.2.1	Intramolecular transferases	Coil (COILS); IPR005995 (TIGRFAM); G3DSA:3.40.1450.10 (GENE3D); IPR011258 (PFAM); IPR005995 (PIRSF); IPR017849 (G3DSA:3.40.720.GENE3D); IPR006124 (PFAM); PTHR31637:SF6 (PANTHER); IPR005995 (PANTHER); IPR005995 (CDD); IPR017850 (SUPERFAMILY); IPR036646 (SUPERFAMILY)	F:GO:0003824; F:GO:0004619; C:GO:0005737; P:GO:0006007; P:GO:0008152; F:GO:0030145; F:GO:0046872	F:catalytic activity; F:phosphoglycerate mutase activity; C:cytoplasm; P:glucose catabolic process; P:metabolic process; F:manganese ion binding; F:metal ion binding
TRINITY_DN91956_c11_g3_i1_m.41379	tubulin beta-2 chain	446	20	0	98.2	6	F:GO:0000166; F:GO:0005198; C:GO:0005737; C:GO:0005856; P:GO:0016043; F:GO:0016787	F:nucleotide binding; F:structural molecule activity; C:cytoplasm; C:cytoskeleton; P:cellular component organization; F:hydrolase activity	EC:3.6.1.15	Nucleoside-triphosphate phosphatase	Coil (COILS); IPR002453 (PRINTS); IPR000217 (PRINTS); IPR003008 (PFAM); G3DSA:1.10.287.600 (GENE3D); IPR036525 (G3DSA:3.40.50.GENE3D); IPR037103 (G3DSA:3.30.1330.GENE3D); IPR018316 (PFAM); IPR000217 (PANTHER); PTHR11588:SF264 (PANTHER); IPR013838 (PROSITE_PATTERNS); IPR017975 (PROSITE_PATTERNS); cd02187 (CDD); IPR036525 (SUPERFAMILY); IPR008280 (SUPERFAMILY)	F:GO:0003924; F:GO:0005200; F:GO:0005525; C:GO:0005874; P:GO:0007017	F:GTPase activity; F:structural constituent of cytoskeleton; F:GTP binding; C:microtubule; P:microtubule-based process
TRINITY_DN78031_c2_g1_i1_m.28299	trifunctional UDP-glucose 4,6-dehydratase/UDP-4-keto-6-deoxy-D-glucose 3,5-epimerase/UDP-4-keto-L-rhamnose-reductase RHM1	711	20	0	95.7	2	F:GO:0003824; P:GO:0006139	F:catalytic activity; P:nucleobase-containing compound metabolic process	EC:4.2.1.76; EC:4.2.1.46	UDP-glucose 4,6-dehydratase; dTDP-glucose 4,6-dehydratase	G3DSA:3.40.50.720 (GENE3D); G3DSA:3.90.25.10 (GENE3D); IPR016040 (PFAM); IPR029903 (PFAM); G3DSA:3.40.50.720 (GENE3D); PTHR43000:SF8 (PANTHER); PTHR43000 (PANTHER); cd05254 (CDD); cd05246 (CDD); IPR036291 (SUPERFAMILY); IPR036291 (SUPERFAMILY)	no GO terms	no GO terms
TRINITY_DN79022_c1_g1_i1_m.28987	heat shock protein 90-6, mitochondrial	786	20	0	89.85	4	F:GO:0000166; F:GO:0005515; P:GO:0006950; P:GO:0009987	F:nucleotide binding; F:protein binding; P:response to stress; P:cellular process			IPR020575 (PRINTS); IPR003594 (PFAM); IPR036890 (G3DSA:3.30.565.GENE3D); IPR001404 (PFAM); IPR001404 (PIRSF); mobidb-lite (MOBIDB_LITE); IPR001404 (PANTHER); PTHR11528:SF41 (PANTHER); IPR019805 (PROSITE_PATTERNS); IPR001404 (HAMAP); IPR003594 (CDD); IPR037196 (SUPERFAMILY); IPR036890 (SUPERFAMILY); IPR020568 (SUPERFAMILY)	F:GO:0005524; P:GO:0006457; P:GO:0006950; F:GO:0051082	F:ATP binding; P:protein folding; P:response to stress; F:unfolded protein binding
TRINITY_DN89332_c0_g3_i1_m.4726	enolase	444	20	0	96.05	14	F:GO:0003677; F:GO:0003824; C:GO:0005634; C:GO:0005739; C:GO:0005829; C:GO:0005886; P:GO:0005975; P:GO:0006091; P:GO:0006139; P:GO:0006950; P:GO:0009056; C:GO:0009536; P:GO:0009628; P:GO:0009719	F:DNA binding; F:catalytic activity; C:nucleus; C:mitochondrion; C:cytosol; C:plasma membrane; P:carbohydrate metabolic process; P:generation of precursor metabolites and energy; P:nucleobase-containing compound metabolic process; P:response to stress; P:catabolic process; C:plastid; P:response to abiotic stimulus; P:response to endogenous stimulus	EC:4.2.1.11	Phosphopyruvate hydratase	IPR000941 (PRINTS); IPR020810 (PFAM); IPR020811 (PFAM); IPR000941 (PIRSF); IPR036849 (G3DSA:3.20.20.GENE3D); IPR029017 (G3DSA:3.30.390.GENE3D); IPR000941 (TIGRFAM); IPR000941 (PTHR11902:PANTHER); IPR000941 (PANTHER); IPR020809 (PROSITE_PATTERNS); IPR000941 (HAMAP); IPR000941 (CDD); IPR036849 (SUPERFAMILY); IPR029017 (SUPERFAMILY)	C:GO:0000015; F:GO:0000287; F:GO:0004634; P:GO:0006096; F:GO:0046872	C:phosphopyruvate hydratase complex; F:magnesium ion binding; F:phosphopyruvate hydratase activity; P:glycolytic process; F:metal ion binding
TRINITY_DN84860_c2_g1_i1_m.52833	threonine dehydratase biosynthetic, chloroplastic	612	20	0	73.1	4	F:GO:0003824; F:GO:0005488; P:GO:0009058; P:GO:0009987	F:catalytic activity; F:binding; P:biosynthetic process; P:cellular process	EC:4.3.1.19	Threonine ammonia-lyase	G3DSA:3.40.1020.10 (GENE3D); IPR001721 (PFAM); IPR001926 (PFAM); G3DSA:3.40.50.1100 (GENE3D); IPR005787 (TIGRFAM); G3DSA:3.40.50.1100 (GENE3D); PTHR43714 (PANTHER); IPR000634 (PROSITE_PATTERNS); IPR001721 (PROSITE_PROFILES); IPR001721 (PROSITE_PROFILES); cd01562 (CDD); SSF55021 (SUPERFAMILY); IPR036052 (SUPERFAMILY); SSF55021 (SUPERFAMILY)	F:GO:0004794; P:GO:0006520; P:GO:0009097; F:GO:0030170	F:L-threonine ammonia-lyase activity; P:cellular amino acid metabolic process; P:isoleucine biosynthetic process; F:pyridoxal phosphate binding
TRINITY_DN93714_c2_g1_i1_m.38848	eukaryotic translation initiation factor 4G	1882	20	0	72.7	2	F:GO:0005515; F:GO:0008135	F:protein binding; F:translation factor activity, RNA binding			Coil (COILS); Coil (COILS); IPR003891 (PFAM); IPR003890 (PFAM); G3DSA:1.25.40.180 (GENE3D); G3DSA:1.25.40.180 (GENE3D); mobidb-lite (MOBIDB_LITE); mobidb-lite (MOBIDB_LITE); mobidb-lite (MOBIDB_LITE); mobidb-lite (MOBIDB_LITE); mobidb-lite (MOBIDB_LITE); mobidb-lite (MOBIDB_LITE); mobidb-lite (MOBIDB_LITE); mobidb-lite (MOBIDB_LITE); PTHR23253 (PANTHER); PTHR23253:SF35 (PANTHER); IPR003891 (PROSI…	F:GO:0003723; F:GO:0005488; F:GO:0005515	F:RNA binding; F:binding; F:protein binding
TRINITY_DN85272_c0_g1_i1_m.33911	probable L-ascorbate peroxidase 6, chloroplastic isoform X2	414	20	0	87.65	8	F:GO:0003824; F:GO:0005488; P:GO:0006950; P:GO:0009056; C:GO:0009536; C:GO:0009579; P:GO:0009987; C:GO:0016020	F:catalytic activity; F:binding; P:response to stress; P:catabolic process; C:plastid; C:thylakoid; P:cellular process; C:membrane	EC:1.11.1.5; EC:1.11.1.7; EC:1.11.1.11	Cytochrome-c peroxidase; Peroxidase; L-ascorbate peroxidase	IPR002016 (PRINTS); IPR002207 (PRINTS); IPR002016 (PFAM); G3DSA:1.10.520.10 (GENE3D); G3DSA:1.10.420.10 (GENE3D); mobidb-lite (MOBIDB_LITE); PTHR31356:SF28 (PANTHER); PTHR31356 (PANTHER); IPR019793 (PROSITE_PATTERNS); IPR002016 (PROSITE_PROFILES); cd00691 (CDD); IPR010255 (SUPERFAMILY)	F:GO:0004601; P:GO:0006979; F:GO:0020037; P:GO:0055114	F:peroxidase activity; P:response to oxidative stress; F:heme binding; P:oxidation-reduction process
TRINITY_DN96177_c0_g1_i1_m.38050	phosphoglycerate kinase, cytosolic	401	20	0	96.6	6	F:GO:0000166; P:GO:0005975; P:GO:0006091; P:GO:0006139; P:GO:0009056; F:GO:0016301	F:nucleotide binding; P:carbohydrate metabolic process; P:generation of precursor metabolites and energy; P:nucleobase-containing compound metabolic process; P:catabolic process; F:kinase activity	EC:2.7.2.3	Phosphoglycerate kinase	IPR001576 (PRINTS); IPR015824 (G3DSA:3.40.50.GENE3D); IPR015824 (G3DSA:3.40.50.GENE3D); IPR001576 (PIRSF); IPR001576 (PFAM); PTHR11406:SF11 (PANTHER); IPR001576 (PANTHER); IPR015911 (PROSITE_PATTERNS); IPR001576 (HAMAP); IPR001576 (CDD); IPR036043 (SUPERFAMILY)	F:GO:0004618; P:GO:0006096	F:phosphoglycerate kinase activity; P:glycolytic process
TRINITY_DN98020_c1_g3_i1_m.49756	alpha-1,4 glucan phosphorylase L isozyme, chloroplastic/amyloplastic	978	20	0	88.45	8	F:GO:0005488; P:GO:0005975; P:GO:0006091; P:GO:0006950; P:GO:0009056; C:GO:0009536; P:GO:0009628; F:GO:0016740	F:binding; P:carbohydrate metabolic process; P:generation of precursor metabolites and energy; P:response to stress; P:catabolic process; C:plastid; P:response to abiotic stimulus; F:transferase activity	EC:2.4.1.1	Glycogen phosphorylase	G3DSA:3.40.50.2000 (GENE3D); G3DSA:3.40.50.2000 (GENE3D); IPR000811 (PFAM); IPR000811 (PIRSF); IPR000811 (PANTHER); PTHR11468:SF8 (PANTHER); IPR035090 (PROSITE_PATTERNS); IPR011833 (CDD); SSF53756 (SUPERFAMILY); SSF53756 (SUPERFAMILY)	F:GO:0004645; P:GO:0005975; F:GO:0008184; F:GO:0030170	F:phosphorylase activity; P:carbohydrate metabolic process; F:glycogen phosphorylase activity; F:pyridoxal phosphate binding
TRINITY_DN96134_c0_g20_i1_m.37908	puromycin-sensitive aminopeptidase isoform X1	955	20	0	89.75	3	F:GO:0005488; F:GO:0016787; P:GO:0019538	F:binding; F:hydrolase activity; P:protein metabolic process			IPR014782 (PRINTS); IPR014782 (PFAM); IPR012779 (TIGRFAM); G3DSA:1.10.390.10 (GENE3D); IPR037144 (G3DSA:1.25.50.GENE3D); IPR024601 (PFAM); IPR035414 (PFAM); G3DSA:2.60.40.1730 (GENE3D); PTHR11533:SF252 (PANTHER); IPR001930 (PANTHER); IPR012779 (CDD); SSF63737 (SUPERFAMILY); SSF55486 (SUPERFAMILY)	P:GO:0006508; F:GO:0008237; F:GO:0008270	P:proteolysis; F:metallopeptidase activity; F:zinc ion binding
TRINITY_DN89336_c1_g6_i1_m.4768	serine hydroxymethyltransferase 4	502	20	0	96.65	4	F:GO:0005488; P:GO:0009058; P:GO:0009987; F:GO:0016740	F:binding; P:biosynthetic process; P:cellular process; F:transferase activity	EC:2.1.2.1	Glycine hydroxymethyltransferase	IPR001085 (PIRSF); IPR015422 (G3DSA:3.90.1150.GENE3D); PF00464 (PFAM); IPR015421 (G3DSA:3.40.640.GENE3D); PTHR11680:SF11 (PANTHER); PTHR11680 (PANTHER); IPR019798 (PROSITE_PATTERNS); IPR001085 (HAMAP); IPR001085 (CDD); IPR015424 (SUPERFAMILY)	F:GO:0003824; F:GO:0004372; P:GO:0006545; F:GO:0030170; P:GO:0035999	F:catalytic activity; F:glycine hydroxymethyltransferase activity; P:glycine biosynthetic process; F:pyridoxal phosphate binding; P:tetrahydrofolate interconversion
TRINITY_DN80073_c0_g1_i1_m.46884	protein SUPPRESSOR OF GENE SILENCING 3	645	20	0	80.65	2	P:GO:0008152; P:GO:0009987	P:metabolic process; P:cellular process			Coil (COILS); Coil (COILS); Coil (COILS); IPR005381 (PFAM); IPR005380 (PFAM); mobidb-lite (MOBIDB_LITE); mobidb-lite (MOBIDB_LITE); mobidb-lite (MOBIDB_LITE); mobidb-lite (MOBIDB_LITE); PTHR21596:SF12 (PANTHER); PTHR21596 (PANTHER); IPR005380 (CDD)	P:GO:0031047	P:gene silencing by RNA
TRINITY_DN106811_c0_g1_i2_m.159805	apoptotic chromatin condensation inducer in the nucleus-like	703	20	0	68.05	1	F:GO:0003676	F:nucleic acid binding			Coil (COILS); IPR036361 (G3DSA:1.10.720.GENE3D); IPR003034 (PFAM); IPR032552 (PFAM); G3DSA:3.30.70.330 (GENE3D); mobidb-lite (MOBIDB_LITE); mobidb-lite (MOBIDB_LITE); mobidb-lite (MOBIDB_LITE); mobidb-lite (MOBIDB_LITE); mobidb-lite (MOBIDB_LITE); mobidb-lite (MOBIDB_LITE); mobidb-lite (MOBIDB_LITE); PTHR12381:SF68 (PANTHER); PTHR12381 (PANTHER); IPR003034 (PROSITE_PROFILES); IPR034257 (CDD); IPR…	F:GO:0003676	F:nucleic acid binding
TRINITY_DN116897_c13_g1_i2_m.152993	actin-7	377	20	0	99.6	2	F:GO:0000166; F:GO:0016787	F:nucleotide binding; F:hydrolase activity	EC:3.6.1.15	Nucleoside-triphosphate phosphatase	IPR004000 (PRINTS); G3DSA:3.30.420.40 (GENE3D); G3DSA:3.90.640.10 (GENE3D); IPR004000 (PFAM); G3DSA:3.30.420.40 (GENE3D); G3DSA:3.30.420.40 (GENE3D); PTHR11937:SF358 (PANTHER); IPR004000 (PANTHER); IPR004001 (PROSITE_PATTERNS); IPR004001 (PROSITE_PATTERNS); IPR020902 (PROSITE_PATTERNS); cd00012 (CDD); SSF53067 (SUPERFAMILY); SSF53067 (SUPERFAMILY)	no GO terms	no GO terms
TRINITY_DN116679_c1_g2_i1_m.123362	glyceraldehyde-3-phosphate dehydrogenase B, chloroplastic	381	20	0	97.35	5	F:GO:0000166; F:GO:0004518; P:GO:0005975; P:GO:0006464; F:GO:0016301	F:nucleotide binding; F:nuclease activity; P:carbohydrate metabolic process; P:cellular protein modification process; F:kinase activity			IPR020831 (PRINTS); IPR003823 (PFAM); IPR020828 (PFAM); IPR020831 (PIRSF); IPR006424 (TIGRFAM); G3DSA:3.40.50.720 (GENE3D); IPR020829 (PFAM); G3DSA:3.30.360.10 (GENE3D); PTHR43148 (PANTHER); PTHR43148:SF1 (PANTHER); IPR020830 (PROSITE_PATTERNS); IPR036291 (SUPERFAMILY); SSF55347 (SUPERFAMILY)	P:GO:0006006; F:GO:0016620; F:GO:0050661; F:GO:0051287; P:GO:0055114	P:glucose metabolic process; F:oxidoreductase activity, acting on the aldehyde or oxo group of donors, NAD or NADP as acceptor; F:NADP binding; F:NAD binding; P:oxidation-reduction process
TRINITY_DN114112_c0_g1_i1_m.75084	D-3-phosphoglycerate dehydrogenase 1, chloroplastic-like	599	20	0	93.95	4	F:GO:0000166; F:GO:0003824; P:GO:0009058; P:GO:0009987	F:nucleotide binding; F:catalytic activity; P:biosynthetic process; P:cellular process	EC:1.1.1.95	Phosphoglycerate dehydrogenase	G3DSA:3.30.70.260 (GENE3D); IPR006140 (PFAM); IPR006236 (TIGRFAM); IPR029009 (G3DSA:3.30.1330.GENE3D); G3DSA:3.40.50.720 (GENE3D); IPR006139 (PFAM); IPR002912 (PFAM); G3DSA:3.40.50.720 (GENE3D); PTHR42938 (PANTHER); PTHR42938:SF14 (PANTHER); IPR029752 (PROSITE_PATTERNS); IPR029753 (PROSITE_PATTERNS); IPR029753 (PROSITE_PATTERNS); IPR002912 (PROSITE_PROFILES); cd04902 (CDD); cd12173 (CDD); SSF5502…	F:GO:0004617; P:GO:0006564; P:GO:0008152; F:GO:0016616; F:GO:0051287; P:GO:0055114	F:phosphoglycerate dehydrogenase activity; P:L-serine biosynthetic process; P:metabolic process; F:oxidoreductase activity, acting on the CH-OH group of donors, NAD or NADP as acceptor; F:NAD binding; P:oxidation-reduction process
TRINITY_DN89369_c3_g2_i2_m.4776	eukaryotic initiation factor 4A-8	413	20	0	98.75	6	F:GO:0000166; C:GO:0005730; C:GO:0005737; P:GO:0006139; F:GO:0008135; F:GO:0016787	F:nucleotide binding; C:nucleolus; C:cytoplasm; P:nucleobase-containing compound metabolic process; F:translation factor activity, RNA binding; F:hydrolase activity	EC:3.6.1.3; EC:3.6.1.15	Adenosinetriphosphatase; Nucleoside-triphosphate phosphatase	G3DSA:3.40.50.300 (GENE3D); IPR001650 (PFAM); IPR011545 (PFAM); G3DSA:3.40.50.300 (GENE3D); PTHR24031 (PANTHER); PTHR24031:SF365 (PANTHER); IPR000629 (PROSITE_PATTERNS); IPR014014 (PROSITE_PROFILES); IPR014001 (PROSITE_PROFILES); IPR001650 (PROSITE_PROFILES); IPR001650 (CDD); cd00268 (CDD); IPR027417 (SUPERFAMILY)	F:GO:0003676; F:GO:0005524	F:nucleic acid binding; F:ATP binding
TRINITY_DN95162_c0_g1_i1_m.3479	protein disulfide isomerase-like 1-4	585	20	0	86.35	4	C:GO:0005783; P:GO:0006950; F:GO:0016740; P:GO:0019725	C:endoplasmic reticulum; P:response to stress; F:transferase activity; P:cellular homeostasis	EC:5.3.4.1	Protein disulfide-isomerase	PR00421 (PRINTS); G3DSA:3.40.30.10 (GENE3D); G3DSA:3.40.30.10 (GENE3D); G3DSA:3.40.30.10 (GENE3D); PF13848 (PFAM); IPR005788 (TIGRFAM); IPR005792 (TIGRFAM); IPR013766 (PFAM); G3DSA:3.40.30.10 (GENE3D); mobidb-lite (MOBIDB_LITE); mobidb-lite (MOBIDB_LITE); PTHR18929:SF121 (PANTHER); PTHR18929 (PANTHER); IPR017937 (PROSITE_PATTERNS); IPR017937 (PROSITE_PATTERNS); IPR013766 (PROSITE_PROFILES); IPR01…	C:GO:0005783; F:GO:0016853; P:GO:0045454	C:endoplasmic reticulum; F:isomerase activity; P:cell redox homeostasis
TRINITY_DN96318_c0_g1_i1_m.43288	apoptosis inhibitor 5-like protein API5	553	20	0	91.8	1	F:GO:0005488	F:binding			Coil (COILS); IPR011989 (G3DSA:1.25.10.GENE3D); IPR008383 (PFAM); mobidb-lite (MOBIDB_LITE); mobidb-lite (MOBIDB_LITE); IPR008383 (PTHR12758:PANTHER); PTHR12758 (PANTHER); IPR016024 (SUPERFAMILY)	F:GO:0005488	F:binding
TRINITY_DN104083_c4_g1_i1_m.128720	probable nucleoredoxin 1	562	20	0	83.9	3	C:GO:0005737; F:GO:0016740; P:GO:0019725	C:cytoplasm; F:transferase activity; P:cellular homeostasis	EC:2.3.1.21; EC:1.8.1.9	Carnitine O-palmitoyltransferase; Thioredoxin-disulfide reductase	Coil (COILS); IPR004146 (PFAM); G3DSA:3.30.60.20 (GENE3D); IPR012336 (PFAM); G3DSA:3.40.30.10 (GENE3D); PTHR13871 (PANTHER); PTHR13871 (PANTHER); PTHR13871:SF85 (PANTHER); PTHR13871 (PANTHER); PTHR13871:SF85 (PANTHER); IPR017937 (PROSITE_PATTERNS); IPR013766 (PROSITE_PROFILES); IPR013766 (PROSITE_PROFILES); cd03009 (CDD); cd03009 (CDD); IPR036249 (SUPERFAMILY); SSF57889 (SUPERFAMILY); IPR036249 (…	P:GO:0045454	P:cell redox homeostasis
TRINITY_DN94626_c0_g1_i1_m.53456	probable alpha-mannosidase At5g13980 isoform X1	1020	20	0	87.75	5	C:GO:0005773; P:GO:0005975; C:GO:0016020; F:GO:0016787; F:GO:0030246	C:vacuole; P:carbohydrate metabolic process; C:membrane; F:hydrolase activity; F:carbohydrate binding	EC:3.2.1.24	Alpha-mannosidase	IPR015341 (PFAM); G3DSA:2.60.40.1360 (GENE3D); IPR000602 (PFAM); IPR037094 (G3DSA:1.20.1270.GENE3D); IPR037094 (G3DSA:1.20.1270.GENE3D); G3DSA:2.70.98.30 (GENE3D); IPR011682 (PFAM); IPR027291 (G3DSA:3.20.110.GENE3D); G3DSA:2.60.40.1180 (GENE3D); PTHR11607 (PANTHER); PTHR11607:SF18 (PANTHER); cd10810 (CDD); IPR011330 (SUPERFAMILY); IPR011013 (SUPERFAMILY); IPR028995 (SUPERFAMILY)	F:GO:0003824; F:GO:0004559; P:GO:0005975; P:GO:0006013; F:GO:0030246	F:catalytic activity; F:alpha-mannosidase activity; P:carbohydrate metabolic process; P:mannose metabolic process; F:carbohydrate binding
TRINITY_DN96786_c0_g1_i1_m.10550	protein TIC110, chloroplastic	1016	20	0	89.2	2	C:GO:0009536; C:GO:0016020	C:plastid; C:membrane			IPR031610 (PFAM); IPR029024 (G3DSA:1.10.3680.GENE3D); mobidb-lite (MOBIDB_LITE); IPR031610 (PANTHER)	C:GO:0009507	C:chloroplast
TRINITY_DN96822_c0_g1_i2_m.55320	guanylate-binding protein 1-like	1066	20	0	90	4	F:GO:0000166; C:GO:0005730; C:GO:0009536; F:GO:0016787	F:nucleotide binding; C:nucleolus; C:plastid; F:hydrolase activity	EC:3.6.1.15	Nucleoside-triphosphate phosphatase	Coil (COILS); Coil (COILS); Coil (COILS); Coil (COILS); IPR015894 (PFAM); G3DSA:1.20.5.730 (GENE3D); G3DSA:1.20.1000.10 (GENE3D); G3DSA:3.40.50.300 (GENE3D); IPR003191 (PFAM); mobidb-lite (MOBIDB_LITE); mobidb-lite (MOBIDB_LITE); PTHR10751 (PANTHER); PTHR10751:SF44 (PANTHER); IPR030386 (PROSITE_PROFILES); cd01851 (CDD); IPR036543 (SUPERFAMILY); IPR027417 (SUPERFAMILY); SSF57997 (SUPERFAMILY)	F:GO:0003924; F:GO:0005525	F:GTPase activity; F:GTP binding
TRINITY_DN99153_c0_g2_i3_m.51509	acetyl-coenzyme A carboxylase carboxyl transferase subunit alpha, chloroplastic-like	763	20	0	85.85	5	C:GO:0005737; P:GO:0006629; P:GO:0009058; P:GO:0009987; F:GO:0016740	C:cytoplasm; P:lipid metabolic process; P:biosynthetic process; P:cellular process; F:transferase activity	EC:6.4.1.2	Acetyl-CoA carboxylase	Coil (COILS); IPR001095 (PRINTS); IPR001095 (TIGRFAM); IPR001095 (PFAM); G3DSA:3.90.226.10 (GENE3D); mobidb-lite (MOBIDB_LITE); mobidb-lite (MOBIDB_LITE); PTHR42853:SF2 (PANTHER); IPR001095 (PANTHER); IPR011763 (PROSITE_PROFILES); IPR001095 (HAMAP); IPR029045 (SUPERFAMILY)	F:GO:0003989; P:GO:0006633; C:GO:0009317; F:GO:0016874	F:acetyl-CoA carboxylase activity; P:fatty acid biosynthetic process; C:acetyl-CoA carboxylase complex; F:ligase activity
TRINITY_DN105578_c9_g1_i4_m.86671	glyceraldehyde-3-phosphate dehydrogenase	337	20	0	97.15	3	F:GO:0000166; F:GO:0003824; P:GO:0005975	F:nucleotide binding; F:catalytic activity; P:carbohydrate metabolic process			IPR020831 (PRINTS); G3DSA:3.30.360.10 (GENE3D); IPR020828 (PFAM); IPR020831 (PIRSF); G3DSA:3.40.50.720 (GENE3D); IPR020829 (PFAM); IPR006424 (TIGRFAM); PTHR10836:SF63 (PANTHER); IPR020831 (PANTHER); IPR020830 (PROSITE_PATTERNS); IPR036291 (SUPERFAMILY); SSF55347 (SUPERFAMILY)	P:GO:0006006; F:GO:0016620; F:GO:0050661; F:GO:0051287; P:GO:0055114	P:glucose metabolic process; F:oxidoreductase activity, acting on the aldehyde or oxo group of donors, NAD or NADP as acceptor; F:NADP binding; F:NAD binding; P:oxidation-reduction process
TRINITY_DN80635_c0_g1_i1_m.45355	probable cytosolic oligopeptidase A	796	20	0	88.65	4	F:GO:0005488; C:GO:0016020; F:GO:0016787; P:GO:0019538	F:binding; C:membrane; F:hydrolase activity; P:protein metabolic process	EC:3.4.24	Acting on peptide bonds (peptidases)	Coil (COILS); IPR024080 (G3DSA:1.20.1050.GENE3D); G3DSA:1.10.1370.10 (GENE3D); IPR001567 (PFAM); PTHR11804 (PANTHER); PTHR11804:SF49 (PANTHER); IPR034005 (CDD); SSF55486 (SUPERFAMILY)	F:GO:0004222; P:GO:0006508; F:GO:0008233	F:metalloendopeptidase activity; P:proteolysis; F:peptidase activity
TRINITY_DN89262_c1_g3_i2_m.22883	T-complex protein 1 subunit beta	527	20	0	98	6	F:GO:0000166; F:GO:0005515; C:GO:0005618; C:GO:0005829; C:GO:0005886; P:GO:0009987	F:nucleotide binding; F:protein binding; C:cell wall; C:cytosol; C:plasma membrane; P:cellular process			IPR017998 (PRINTS); IPR027413 (G3DSA:1.10.560.GENE3D); IPR002423 (PFAM); IPR012716 (TIGRFAM); IPR027409 (G3DSA:3.50.7.GENE3D); IPR027413 (G3DSA:1.10.560.GENE3D); IPR012716 (PTHR11353:PANTHER); IPR002423 (PANTHER); IPR002194 (PROSITE_PATTERNS); IPR002194 (PROSITE_PATTERNS); IPR002194 (PROSITE_PATTERNS); IPR012716 (CDD); IPR037290 (SUPERFAMILY); IPR027413 (SUPERFAMILY); IPR027409 (SUPERFAMILY)	F:GO:0005524; P:GO:0006457; F:GO:0051082	F:ATP binding; P:protein folding; F:unfolded protein binding
TRINITY_DN89994_c1_g1_i2_m.23923	galactokinase	499	20	0	94.65	6	F:GO:0000166; C:GO:0005737; P:GO:0005975; C:GO:0016020; F:GO:0016301; F:GO:0030246	F:nucleotide binding; C:cytoplasm; P:carbohydrate metabolic process; C:membrane; F:kinase activity; F:carbohydrate binding	EC:2.7.1.6; EC:2.7.1.157	Galactokinase; N-acetylgalactosamine kinase	PR00959 (PRINTS); IPR000705 (PRINTS); IPR036554 (G3DSA:3.30.70.GENE3D); IPR006206 (PIRSF); IPR000705 (TIGRFAM); IPR014721 (G3DSA:3.30.230.GENE3D); IPR013750 (PFAM); IPR019539 (PFAM); IPR006204 (PFAM); PTHR10457:SF20 (PANTHER); PTHR10457 (PANTHER); IPR006203 (PROSITE_PATTERNS); IPR019741 (PROSITE_PATTERNS); IPR036554 (SUPERFAMILY); IPR020568 (SUPERFAMILY)	F:GO:0004335; F:GO:0005524; F:GO:0005534; C:GO:0005737; P:GO:0006012; P:GO:0008152; F:GO:0016301; F:GO:0016773; P:GO:0046835	F:galactokinase activity; F:ATP binding; F:galactose binding; C:cytoplasm; P:galactose metabolic process; P:metabolic process; F:kinase activity; F:phosphotransferase activity, alcohol group as acceptor; P:carbohydrate phosphorylation
TRINITY_DN94809_c1_g1_i2_m.41769	glycine--tRNA ligase, mitochondrial 1-like	726	20	0	92.15	5	F:GO:0000166; F:GO:0003824; C:GO:0005737; P:GO:0006139; P:GO:0006412	F:nucleotide binding; F:catalytic activity; C:cytoplasm; P:nucleobase-containing compound metabolic process; P:translation	EC:6.1.1.14	Glycine--tRNA ligase	Coil (COILS); IPR002315 (PRINTS); G3DSA:3.30.930.10 (GENE3D); IPR009068 (G3DSA:1.10.287.GENE3D); IPR002315 (TIGRFAM); IPR036621 (G3DSA:3.40.50.GENE3D); IPR002314 (PFAM); IPR004154 (PFAM); IPR000738 (PFAM); PTHR10745:SF14 (PANTHER); IPR027031 (PANTHER); IPR000738 (PROSITE_PATTERNS); IPR000738 (PROSITE_PROFILES); IPR006195 (PROSITE_PROFILES); cd00858 (CDD); IPR033731 (CDD); IPR036621 (SUPERFAMILY);…	F:GO:0000166; F:GO:0004812; F:GO:0004820; F:GO:0005524; C:GO:0005737; P:GO:0006418; P:GO:0006426	F:nucleotide binding; F:aminoacyl-tRNA ligase activity; F:glycine-tRNA ligase activity; F:ATP binding; C:cytoplasm; P:tRNA aminoacylation for protein translation; P:glycyl-tRNA aminoacylation
TRINITY_DN78573_c1_g1_i1_m.21112	glucose-6-phosphate isomerase 1, chloroplastic	624	20	0	91.95	11	F:GO:0000166; F:GO:0003723; C:GO:0005829; P:GO:0005975; P:GO:0006091; P:GO:0006139; P:GO:0009056; P:GO:0009058; C:GO:0009536; P:GO:0009908; F:GO:0016740	F:nucleotide binding; F:RNA binding; C:cytosol; P:carbohydrate metabolic process; P:generation of precursor metabolites and energy; P:nucleobase-containing compound metabolic process; P:catabolic process; P:biosynthetic process; C:plastid; P:flower development; F:transferase activity	EC:5.3.1.9	Glucose-6-phosphate isomerase	IPR001672 (PRINTS); G3DSA:3.40.50.10490 (GENE3D); IPR001672 (PFAM); G3DSA:3.40.50.10490 (GENE3D); G3DSA:3.40.50.10490 (GENE3D); PTHR11469:SF9 (PANTHER); IPR001672 (PANTHER); IPR018189 (PROSITE_PATTERNS); IPR001672 (HAMAP); IPR001672 (PROSITE_PROFILES); IPR035476 (CDD); IPR035482 (CDD); SSF53697 (SUPERFAMILY)	F:GO:0004347; P:GO:0006094; P:GO:0006096	F:glucose-6-phosphate isomerase activity; P:gluconeogenesis; P:glycolytic process
TRINITY_DN95599_c2_g2_i1_m.20624	protein argonaute 1	1059	20	0	89	3	F:GO:0005515; F:GO:0008135; F:GO:0016740	F:protein binding; F:translation factor activity, RNA binding; F:transferase activity			G3DSA:3.40.50.2300 (GENE3D); IPR036397 (G3DSA:3.30.420.GENE3D); IPR032472 (PFAM); IPR014811 (PFAM); IPR032474 (PFAM); IPR024357 (PFAM); IPR003100 (PFAM); G3DSA:2.170.260.10 (GENE3D); IPR032473 (PFAM); IPR003165 (PFAM); mobidb-lite (MOBIDB_LITE); PTHR22891:SF102 (PANTHER); PTHR22891 (PANTHER); IPR003165 (PROSITE_PROFILES); IPR003100 (PROSITE_PROFILES); cd02846 (CDD); cd04657 (CDD); IPR012337 (SUPE…	F:GO:0003676; F:GO:0005515	F:nucleic acid binding; F:protein binding
TRINITY_DN84277_c3_g1_i4_m.53623	elongation factor 1-gamma	409	20	0	85.55	2	F:GO:0005515; F:GO:0008135	F:protein binding; F:translation factor activity, RNA binding			IPR004046 (PFAM); IPR001662 (PFAM); IPR004045 (PFAM); IPR036433 (G3DSA:3.30.70.GENE3D); G3DSA:3.40.30.10 (GENE3D); G3DSA:1.20.1050.10 (GENE3D),SFLDS00019 (SFLD),SFLDG00358 (SFLD); mobidb-lite (MOBIDB_LITE); PTHR44372 (PANTHER); PTHR44372:SF2 (PANTHER); IPR004045 (PROSITE_PROFILES); IPR001662 (PROSITE_PROFILES); IPR010987 (PROSITE_PROFILES); cd03181 (CDD); cd03044 (CDD); IPR036433 (SUPERFAMILY); I…	F:GO:0003746; F:GO:0005515; P:GO:0006414	F:translation elongation factor activity; F:protein binding; P:translational elongation
TRINITY_DN94557_c0_g1_i1_m.45885	pyrophosphate--fructose 6-phosphate 1-phosphotransferase subunit alpha	619	20	0	95.35	7	F:GO:0000166; C:GO:0005737; P:GO:0005975; P:GO:0006091; P:GO:0006139; P:GO:0009056; F:GO:0016301	F:nucleotide binding; C:cytoplasm; P:carbohydrate metabolic process; P:generation of precursor metabolites and energy; P:nucleobase-containing compound metabolic process; P:catabolic process; F:kinase activity	EC:2.7.1.90; EC:2.7.1.11	Diphosphate--fructose-6-phosphate 1-phosphotransferase; 6-phosphofructokinase	IPR011183 (TIGRFAM); IPR011183 (PIRSF); IPR000023 (PFAM); G3DSA:3.40.50.450 (GENE3D); G3DSA:3.40.50.460 (GENE3D); G3DSA:1.10.10.480 (GENE3D); PTHR43650 (PANTHER); PTHR43650:SF2 (PANTHER); IPR011183 (HAMAP); IPR035966 (SUPERFAMILY)	F:GO:0003872; F:GO:0005524; P:GO:0006096; F:GO:0047334	F:6-phosphofructokinase activity; F:ATP binding; P:glycolytic process; F:diphosphate-fructose-6-phosphate 1-phosphotransferase activity
TRINITY_DN101978_c3_g2_i2_m.125848	2-oxoglutarate dehydrogenase, mitochondrial-like	1022	20	0	96.2	3	F:GO:0003824; F:GO:0005488; P:GO:0006091	F:catalytic activity; F:binding; P:generation of precursor metabolites and energy	EC:1.2.4.2	Oxoglutarate dehydrogenase (succinyl-transferring)	IPR001017 (PFAM); G3DSA:3.40.50.970 (GENE3D); IPR032106 (PFAM); IPR005475 (PFAM); G3DSA:3.40.50.970 (GENE3D); G3DSA:1.10.287.1150 (GENE3D); IPR011603 (PIRSF); IPR031717 (PFAM); IPR011603 (TIGRFAM); IPR011603 (PANTHER); PTHR23152:SF4 (PANTHER); cd02016 (CDD); IPR029061 (SUPERFAMILY); IPR029061 (SUPERFAMILY)	F:GO:0004591; P:GO:0006099; P:GO:0008152; F:GO:0016624; F:GO:0030976; P:GO:0055114	F:oxoglutarate dehydrogenase (succinyl-transferring) activity; P:tricarboxylic acid cycle; P:metabolic process; F:oxidoreductase activity, acting on the aldehyde or oxo group of donors, disulfide as acceptor; F:thiamine pyrophosphate binding; P:oxidation-reduction process
TRINITY_DN89752_c2_g2_i1_m.54607	tubulin alpha chain	450	20	0	98.2	6	F:GO:0000166; F:GO:0005198; C:GO:0005737; C:GO:0005856; P:GO:0016043; F:GO:0016787	F:nucleotide binding; F:structural molecule activity; C:cytoplasm; C:cytoskeleton; P:cellular component organization; F:hydrolase activity	EC:3.6.1.15	Nucleoside-triphosphate phosphatase	Coil (COILS); IPR002452 (PRINTS); IPR000217 (PRINTS); IPR003008 (PFAM); IPR018316 (PFAM); IPR036525 (G3DSA:3.40.50.GENE3D); IPR037103 (G3DSA:3.30.1330.GENE3D); G3DSA:1.10.287.600 (GENE3D); PTHR11588:SF254 (PANTHER); IPR000217 (PANTHER); IPR017975 (PROSITE_PATTERNS); cd02186 (CDD); IPR008280 (SUPERFAMILY); IPR036525 (SUPERFAMILY)	F:GO:0003924; F:GO:0005200; F:GO:0005525; C:GO:0005874; P:GO:0007017	F:GTPase activity; F:structural constituent of cytoskeleton; F:GTP binding; C:microtubule; P:microtubule-based process
TRINITY_DN103148_c3_g3_i1_m.152112	probable mitochondrial-processing peptidase subunit beta, mitochondrial	528	20	0	94.15	3	F:GO:0005488; F:GO:0016787; P:GO:0019538	F:binding; F:hydrolase activity; P:protein metabolic process	EC:3.4.24	Acting on peptide bonds (peptidases)	Coil (COILS); Coil (COILS); G3DSA:3.30.830.10 (GENE3D); G3DSA:3.30.830.10 (GENE3D); IPR007863 (PFAM); IPR011765 (PFAM); mobidb-lite (MOBIDB_LITE); PTHR11851 (PANTHER); PTHR11851:SF133 (PANTHER); IPR001431 (PROSITE_PATTERNS); IPR011249 (SUPERFAMILY); IPR011249 (SUPERFAMILY)	F:GO:0003824; F:GO:0004222; P:GO:0006508; F:GO:0046872	F:catalytic activity; F:metalloendopeptidase activity; P:proteolysis; F:metal ion binding
TRINITY_DN90918_c1_g2_i1_m.6745	26S proteasome non-ATPase regulatory subunit 2 homolog A	896	20	0	94.2	8	F:GO:0005488; C:GO:0005634; C:GO:0005829; P:GO:0009056; P:GO:0009987; F:GO:0016787; P:GO:0019538; F:GO:0030234	F:binding; C:nucleus; C:cytosol; P:catabolic process; P:cellular process; F:hydrolase activity; P:protein metabolic process; F:enzyme regulator activity			IPR011989 (G3DSA:1.25.10.GENE3D); IPR002015 (PFAM); IPR016643 (PIRSF); mobidb-lite (MOBIDB_LITE); PTHR10943 (PANTHER); PTHR10943:SF8 (PANTHER); IPR016024 (SUPERFAMILY)	C:GO:0000502; F:GO:0005488; F:GO:0030234; P:GO:0042176	C:proteasome complex; F:binding; F:enzyme regulator activity; P:regulation of protein catabolic process
TRINITY_DN86057_c0_g1_i1_m.18580	protein INVOLVED IN DE NOVO 2	647	20	0	85.3	3	C:GO:0005730; P:GO:0008152; P:GO:0009987	C:nucleolus; P:metabolic process; P:cellular process			Coil (COILS); Coil (COILS); Coil (COILS); Coil (COILS); IPR005381 (PFAM); IPR005379 (PFAM); IPR005380 (PFAM); mobidb-lite (MOBIDB_LITE); PTHR21596:SF25 (PANTHER); PTHR21596 (PANTHER); IPR005380 (CDD)	P:GO:0031047	P:gene silencing by RNA
TRINITY_DN90795_c0_g1_i1_m.42038	65-kDa microtubule-associated protein 1	581	20	0	90.75	3	F:GO:0005515; P:GO:0007049; P:GO:0016043	F:protein binding; P:cell cycle; P:cellular component organization			Coil (COILS); Coil (COILS); Coil (COILS); Coil (COILS); G3DSA:1.20.120.20 (GENE3D); PF03999 (PFAM); mobidb-lite (MOBIDB_LITE); IPR007145 (PANTHER); PTHR19321:SF15 (PANTHER)	P:GO:0000226; P:GO:0000910; F:GO:0008017	P:microtubule cytoskeleton organization; P:cytokinesis; F:microtubule binding
TRINITY_DN82654_c0_g1_i1_m.18379	methyl-CpG-binding domain-containing protein 11-like	296	20	2.4991e-180	64.9	2	F:GO:0003677; C:GO:0005634	F:DNA binding; C:nucleus			IPR001739 (PFAM); G3DSA:3.30.890.10 (GENE3D); mobidb-lite (MOBIDB_LITE); PTHR33729 (PANTHER); PTHR33729:SF4 (PANTHER); IPR001739 (PROSITE_PROFILES); IPR016177 (SUPERFAMILY)	F:GO:0003677; C:GO:0005634	F:DNA binding; C:nucleus
TRINITY_DN87958_c0_g10_i1_m.25783	desiccation-related protein At2g46140	317	20	0	92.65	2	P:GO:0006950; P:GO:0009628	P:response to stress; P:response to abiotic stimulus			IPR004864 (PFAM); IPR013783 (G3DSA:2.60.40.GENE3D); mobidb-lite (MOBIDB_LITE); PTHR31459:SF2 (PANTHER); PTHR31459 (PANTHER); PD010978 (PRODOM); SSF117070 (SUPERFAMILY); SSF117070 (SUPERFAMILY)	no GO terms	no GO terms
TRINITY_DN94492_c4_g7_i1_m.8268	T-complex protein 1 subunit theta	571	20	0	96.2	4	F:GO:0000166; F:GO:0005515; C:GO:0005737; P:GO:0009987	F:nucleotide binding; F:protein binding; C:cytoplasm; P:cellular process			Coil (COILS); IPR017998 (PRINTS); IPR027409 (G3DSA:3.50.7.GENE3D); IPR002423 (PFAM); IPR012721 (TIGRFAM); IPR027413 (G3DSA:1.10.560.GENE3D); IPR027413 (G3DSA:1.10.560.GENE3D); PTHR11353:SF78 (PANTHER); IPR002423 (PANTHER); IPR002194 (PROSITE_PATTERNS); IPR002194 (PROSITE_PATTERNS); IPR012721 (CDD); IPR027409 (SUPERFAMILY); IPR037290 (SUPERFAMILY); IPR027413 (SUPERFAMILY)	F:GO:0005524; P:GO:0006457; F:GO:0051082	F:ATP binding; P:protein folding; F:unfolded protein binding
TRINITY_DN92889_c5_g1_i1_m.19439	probable galactinol--sucrose galactosyltransferase 2	772	20	0	91.3	7	C:GO:0005575; P:GO:0005975; P:GO:0006950; P:GO:0009056; P:GO:0009628; F:GO:0016740; F:GO:0016787	C:cellular_component; P:carbohydrate metabolic process; P:response to stress; P:catabolic process; P:response to abiotic stimulus; F:transferase activity; F:hydrolase activity	EC:3.2.1.22	Alpha-galactosidase	IPR008811 (PFAM); IPR013785 (G3DSA:3.20.20.GENE3D); IPR008811 (PANTHER); IPR008811 (PANTHER); PTHR31268:SF22 (PANTHER); PTHR31268:SF22 (PANTHER); IPR017853 (SUPERFAMILY)	F:GO:0003824	F:catalytic activity
TRINITY_DN94699_c5_g2_i1_m.53458	40S ribosomal protein S4-3	264	20	0	98.45	4	F:GO:0003723; F:GO:0005198; C:GO:0005840; P:GO:0006412	F:RNA binding; F:structural molecule activity; C:ribosome; P:translation			IPR013843 (PFAM); IPR005824 (PFAM); IPR032277 (PFAM); IPR000876 (PIRSF); IPR002942 (PFAM); IPR036986 (G3DSA:3.10.290.GENE3D); IPR013845 (PFAM); PTHR11581:SF11 (PANTHER); IPR000876 (PANTHER); IPR018199 (PROSITE_PATTERNS); IPR013845 (PRODOM); IPR002942 (PROSITE_PROFILES); IPR000876 (HAMAP); cd06087 (CDD); IPR002942 (CDD)	F:GO:0003723; F:GO:0003735; C:GO:0005622; C:GO:0005840; P:GO:0006412	F:RNA binding; F:structural constituent of ribosome; C:intracellular; C:ribosome; P:translation
TRINITY_DN76536_c1_g1_i1_m.10883	26S protease regulatory subunit 7	426	20	0	99.05	5	F:GO:0000166; C:GO:0005737; P:GO:0009056; F:GO:0016787; P:GO:0019538	F:nucleotide binding; C:cytoplasm; P:catabolic process; F:hydrolase activity; P:protein metabolic process			G3DSA:1.10.8.60 (GENE3D); IPR005937 (TIGRFAM); G3DSA:3.40.50.300 (GENE3D); IPR003959 (PFAM); PTHR23073 (PANTHER); PTHR23073:SF60 (PANTHER); IPR003960 (PROSITE_PATTERNS); cd00009 (CDD); IPR027417 (SUPERFAMILY)	F:GO:0005524; C:GO:0005737; F:GO:0016787; P:GO:0030163	F:ATP binding; C:cytoplasm; F:hydrolase activity; P:protein catabolic process
TRINITY_DN97461_c2_g4_i1_m.36024	20 kDa chaperonin, chloroplastic-like	255	20	1.20649e-173	89.4	8	F:GO:0000166; F:GO:0005515; C:GO:0005739; P:GO:0006950; P:GO:0008152; C:GO:0009536; P:GO:0009987; C:GO:0016020	F:nucleotide binding; F:protein binding; C:mitochondrion; P:response to stress; P:metabolic process; C:plastid; P:cellular process; C:membrane	EC:1.97.1	Other oxidoreductases	IPR020818 (PRINTS); IPR020818 (PFAM); IPR017416 (PIRSF); IPR037124 (G3DSA:2.30.33.GENE3D); PTHR10772:SF23 (PANTHER); IPR020818 (PANTHER); IPR018369 (PROSITE_PATTERNS); IPR018369 (PROSITE_PATTERNS); IPR020818 (HAMAP); IPR020818 (HAMAP); IPR020818 (CDD); IPR020818 (CDD); IPR011032 (SUPERFAMILY); IPR011032 (SUPERFAMILY)	F:GO:0005524; C:GO:0005737; P:GO:0006457; F:GO:0046914; P:GO:1901671	F:ATP binding; C:cytoplasm; P:protein folding; F:transition metal ion binding; P:positive regulation of superoxide dismutase activity
TRINITY_DN97194_c0_g1_i1_m.51118	serrate RNA effector molecule	783	20	0	87.25	9	F:GO:0003676; C:GO:0005654; C:GO:0005730; C:GO:0005829; P:GO:0006139; P:GO:0006412; P:GO:0007275; C:GO:0009536; P:GO:0040029	F:nucleic acid binding; C:nucleoplasm; C:nucleolus; C:cytosol; P:nucleobase-containing compound metabolic process; P:translation; P:multicellular organism development; C:plastid; P:regulation of gene expression, epigenetic			IPR021933 (PFAM); IPR007042 (PFAM); mobidb-lite (MOBIDB_LITE); mobidb-lite (MOBIDB_LITE); mobidb-lite (MOBIDB_LITE); mobidb-lite (MOBIDB_LITE); PTHR13165 (PANTHER); PTHR13165:SF2 (PANTHER); IPR013087 (PROSITE_PATTERNS)	F:GO:0003676	F:nucleic acid binding
TRINITY_DN93359_c0_g3_i1_m.7255	leucine aminopeptidase 1-like	585	20	0	87.6	4	F:GO:0005488; C:GO:0005737; F:GO:0016787; P:GO:0019538	F:binding; C:cytoplasm; F:hydrolase activity; P:protein metabolic process	EC:3.4.11	Acting on peptide bonds (peptidases)	IPR011356 (PRINTS); IPR000819 (PFAM); IPR008283 (PFAM); G3DSA:3.40.220.10 (GENE3D); G3DSA:3.40.630.10 (GENE3D); PTHR11963:SF23 (PANTHER); IPR011356 (PANTHER); IPR000819 (PROSITE_PATTERNS); IPR023042 (HAMAP); IPR011356 (CDD); SSF53187 (SUPERFAMILY); SSF52949 (SUPERFAMILY)	F:GO:0004177; C:GO:0005622; C:GO:0005737; P:GO:0006508; F:GO:0008235; P:GO:0019538; F:GO:0030145	F:aminopeptidase activity; C:intracellular; C:cytoplasm; P:proteolysis; F:metalloexopeptidase activity; P:protein metabolic process; F:manganese ion binding
TRINITY_DN108964_c0_g2_i1_m.81060	chaperone protein ClpB3, chloroplastic	971	20	0	92.65	6	F:GO:0000166; C:GO:0005737; P:GO:0006950; P:GO:0009628; P:GO:0009987; P:GO:0019538	F:nucleotide binding; C:cytoplasm; P:response to stress; P:response to abiotic stimulus; P:cellular process; P:protein metabolic process			Coil (COILS); Coil (COILS); Coil (COILS); Coil (COILS); IPR001270 (PRINTS); IPR003959 (PFAM); IPR004176 (PFAM); G3DSA:3.40.50.300 (GENE3D); IPR036628 (G3DSA:1.10.1780.GENE3D); IPR019489 (PFAM); G3DSA:1.10.8.60 (GENE3D); G3DSA:3.40.50.300 (GENE3D); IPR017730 (TIGRFAM); G3DSA:1.10.8.60 (GENE3D); IPR003959 (PFAM); PTHR11638:SF144 (PANTHER); PTHR11638 (PANTHER); IPR028299 (PROSITE_PATTERNS); IPR01836…	F:GO:0005524; C:GO:0005737; P:GO:0009408; P:GO:0016485; P:GO:0019538	F:ATP binding; C:cytoplasm; P:response to heat; P:protein processing; P:protein metabolic process
TRINITY_DN82336_c1_g2_i1_m.1493	oxygen-evolving enhancer protein 1, chloroplastic	334	20	0	93.55	6	F:GO:0005488; P:GO:0006091; C:GO:0009536; C:GO:0009579; P:GO:0015979; C:GO:0016020	F:binding; P:generation of precursor metabolites and energy; C:plastid; C:thylakoid; P:photosynthesis; C:membrane			IPR002628 (PFAM); G3DSA:2.40.160.30 (GENE3D); G3DSA:3.30.2050.10 (GENE3D); IPR002628 (PANTHER); PTHR34058:SF6 (PANTHER); IPR011250 (SUPERFAMILY)	F:GO:0005509; C:GO:0009523; C:GO:0009654; P:GO:0015979; C:GO:0016021; C:GO:0019898; P:GO:0042549	F:calcium ion binding; C:photosystem II; C:photosystem II oxygen evolving complex; P:photosynthesis; C:integral component of membrane; C:extrinsic component of membrane; P:photosystem II stabilization
TRINITY_DN53600_c1_g1_i1_m.29192	natterin-like protein	468	20	3.65291e-169	58.85	2	C:GO:0005576; P:GO:0009405	C:extracellular region; P:pathogenesis			G3DSA:2.170.15.10 (GENE3D); IPR008998 (PFAM); G3DSA:2.80.10.50 (GENE3D); PTHR39244 (PANTHER); IPR036242 (SUPERFAMILY); SSF56973 (SUPERFAMILY); IPR036242 (SUPERFAMILY)	no GO terms	no GO terms
TRINITY_DN88010_c4_g10_i3_m.34649	S-adenosyl-L-homocysteine hydrolase	521	20	0	97.45	5	F:GO:0000166; C:GO:0005829; P:GO:0006139; P:GO:0009056; F:GO:0016787	F:nucleotide binding; C:cytosol; P:nucleobase-containing compound metabolic process; P:catabolic process; F:hydrolase activity	EC:3.3.1.1	Adenosylhomocysteinase	G3DSA:3.40.50.1480 (GENE3D); IPR000043 (PIRSF); IPR000043 (TIGRFAM); IPR015878 (PFAM); IPR000043 (PFAM); G3DSA:3.40.50.1480 (GENE3D); PTHR23420:SF12 (PANTHER); IPR000043 (PANTHER); IPR020082 (PROSITE_PATTERNS); IPR020082 (PROSITE_PATTERNS); IPR034373 (HAMAP); IPR000043 (CDD); SSF52283 (SUPERFAMILY); SSF52283 (SUPERFAMILY); IPR036291 (SUPERFAMILY)	F:GO:0004013; P:GO:0006730; P:GO:0019510; F:GO:0051287	F:adenosylhomocysteinase activity; P:one-carbon metabolic process; P:S-adenosylhomocysteine catabolic process; F:NAD binding
TRINITY_DN77790_c2_g1_i1_m.15953	ketol-acid reductoisomerase, chloroplastic	588	20	0	92.7	7	F:GO:0003824; F:GO:0005488; C:GO:0005618; C:GO:0005739; P:GO:0009058; C:GO:0009536; P:GO:0009987	F:catalytic activity; F:binding; C:cell wall; C:mitochondrion; P:biosynthetic process; C:plastid; P:cellular process	EC:1.1.1.86	Ketol-acid reductoisomerase (NADP(+))	IPR016206 (PIRSF); IPR013116 (PFAM); G3DSA:3.40.50.720 (GENE3D); IPR000506 (PFAM); IPR013328 (G3DSA:1.10.1040.GENE3D); PTHR21371:SF11 (PANTHER); IPR013023 (PANTHER); IPR036291 (SUPERFAMILY); IPR008927 (SUPERFAMILY)	F:GO:0004455; P:GO:0009082; F:GO:0016491; P:GO:0055114	F:ketol-acid reductoisomerase activity; P:branched-chain amino acid biosynthetic process; F:oxidoreductase activity; P:oxidation-reduction process
TRINITY_DN112679_c6_g3_i1_m.87823	acetylornithine deacetylase	437	20	0	81.1	2	P:GO:0008152; F:GO:0016787	P:metabolic process; F:hydrolase activity	EC:3.5.1.16	Acetylornithine deacetylase	Coil (COILS); IPR011650 (PFAM); G3DSA:3.40.630.10 (GENE3D); IPR002933 (PFAM); PTHR43808:SF3 (PANTHER); PTHR43808 (PANTHER); cd08012 (CDD); SSF53187 (SUPERFAMILY); IPR036264 (SUPERFAMILY)	P:GO:0008152; F:GO:0016787	P:metabolic process; F:hydrolase activity
TRINITY_DN76031_c3_g1_i1_m.19091	protein TIC 40, chloroplastic	445	20	0	75.25	1	C:GO:0016020	C:membrane			mobidb-lite (MOBIDB_LITE); PTHR22904:SF490 (PANTHER); PTHR22904:SF490 (PANTHER); PTHR22904 (PANTHER); PTHR22904 (PANTHER)	no GO terms	no GO terms
TRINITY_DN91811_c0_g1_i1_m.19679	cell division cycle 5-like protein	1034	20	0	86.3	6	F:GO:0003677; F:GO:0003700; C:GO:0005634; P:GO:0006139; P:GO:0009058; P:GO:0030154	F:DNA binding; F:DNA binding transcription factor activity; C:nucleus; P:nucleobase-containing compound metabolic process; P:biosynthetic process; P:cell differentiation			Coil (COILS); Coil (COILS); G3DSA:1.10.10.60 (GENE3D); G3DSA:1.10.10.60 (GENE3D); IPR021786 (PFAM); PF13921 (PFAM); mobidb-lite (MOBIDB_LITE); mobidb-lite (MOBIDB_LITE); mobidb-lite (MOBIDB_LITE); mobidb-lite (MOBIDB_LITE); mobidb-lite (MOBIDB_LITE); mobidb-lite (MOBIDB_LITE); mobidb-lite (MOBIDB_LITE); PTHR10641 (PANTHER); PTHR10641:SF559 (PANTHER); IPR017930 (PROSITE_PROFILES); IPR017930 (PROSI…	F:GO:0003677	F:DNA binding
TRINITY_DN87421_c1_g1_i1_m.7824	nucleolar protein 56	556	20	0	90.2	3	F:GO:0003723; C:GO:0005730; P:GO:0006139	F:RNA binding; C:nucleolus; P:nucleobase-containing compound metabolic process			Coil (COILS); IPR002687 (PFAM); IPR012974 (PFAM); mobidb-lite (MOBIDB_LITE); PTHR10894 (PANTHER); PTHR10894:SF0 (PANTHER); IPR002687 (PROSITE_PROFILES); IPR036070 (SUPERFAMILY)	no GO terms	no GO terms
TRINITY_DN98985_c0_g3_i3_m.44823	6-phosphogluconate dehydrogenase, decarboxylating 3	487	20	0	95.4	3	F:GO:0003824; P:GO:0005975; P:GO:0006139	F:catalytic activity; P:carbohydrate metabolic process; P:nucleobase-containing compound metabolic process	EC:1.1.1.44	Phosphogluconate dehydrogenase (NADP(+)-dependent, decarboxylating)	IPR006183 (PRINTS); IPR006114 (PFAM); IPR013328 (G3DSA:1.10.1040.GENE3D); IPR006113 (PIRSF); IPR006115 (PFAM); IPR006113 (TIGRFAM); G3DSA:1.20.5.320 (GENE3D); G3DSA:3.40.50.720 (GENE3D); PTHR11811 (PANTHER); PTHR11811:SF33 (PANTHER); IPR008927 (SUPERFAMILY); IPR036291 (SUPERFAMILY)	F:GO:0004616; P:GO:0006098; F:GO:0016491; P:GO:0055114	F:phosphogluconate dehydrogenase (decarboxylating) activity; P:pentose-phosphate shunt; F:oxidoreductase activity; P:oxidation-reduction process
TRINITY_DN92426_c0_g19_i2_m.22641	ribulose bisphosphate carboxylase/oxygenase activase, chloroplastic	475	20	0	91.2	4	F:GO:0000166; C:GO:0009536; C:GO:0009579; F:GO:0030234	F:nucleotide binding; C:plastid; C:thylakoid; F:enzyme regulator activity			G3DSA:3.40.50.300 (GENE3D); IPR003959 (PFAM); mobidb-lite (MOBIDB_LITE); PTHR32429:SF12 (PANTHER); PTHR32429 (PANTHER); IPR027417 (SUPERFAMILY)	F:GO:0005524	F:ATP binding
TRINITY_DN89482_c0_g1_i1_m.34336	alpha-xylosidase 1-like	929	20	0	89.25	4	P:GO:0005975; P:GO:0009987; F:GO:0016787; F:GO:0030246	P:carbohydrate metabolic process; P:cellular process; F:hydrolase activity; F:carbohydrate binding	EC:3.2.1.20	Alpha-glucosidase	G3DSA:2.60.40.1760 (GENE3D); IPR025887 (PFAM); G3DSA:2.60.40.1180 (GENE3D); IPR000322 (PFAM); G3DSA:2.60.40.1180 (GENE3D); G3DSA:3.20.20.80 (GENE3D); IPR031727 (PFAM); PTHR22762 (PANTHER); PTHR22762:SF125 (PANTHER); IPR030458 (PROSITE_PATTERNS); cd06602 (CDD); cd14752 (CDD); IPR011013 (SUPERFAMILY); SSF51011 (SUPERFAMILY); IPR017853 (SUPERFAMILY)	F:GO:0003824; F:GO:0004553; P:GO:0005975; F:GO:0030246	F:catalytic activity; F:hydrolase activity, hydrolyzing O-glycosyl compounds; P:carbohydrate metabolic process; F:carbohydrate binding
TRINITY_DN111706_c4_g2_i1_m.142092	Elongation factor Ts	1066	20	0	76.4	3	F:GO:0005515; C:GO:0005739; F:GO:0008135	F:protein binding; C:mitochondrion; F:translation factor activity, RNA binding			IPR036402 (G3DSA:3.30.479.GENE3D); G3DSA:2.40.50.140 (GENE3D); G3DSA:2.40.50.140 (GENE3D); IPR014039 (PFAM); IPR036402 (G3DSA:3.30.479.GENE3D); IPR003029 (PFAM); IPR036402 (G3DSA:3.30.479.GENE3D); IPR001816 (TIGRFAM); G3DSA:1.10.8.10 (GENE3D); mobidb-lite (MOBIDB_LITE); mobidb-lite (MOBIDB_LITE); mobidb-lite (MOBIDB_LITE); mobidb-lite (MOBIDB_LITE); IPR001816 (PANTHER); PTHR11741:SF3 (PANTHER); P…	F:GO:0003676; F:GO:0003746; F:GO:0005515; C:GO:0005622; P:GO:0006414	F:nucleic acid binding; F:translation elongation factor activity; F:protein binding; C:intracellular; P:translational elongation
TRINITY_DN99934_c0_g2_i1_m.16700	ATP synthase CF1 beta subunit (chloroplast)	489	20	0	98.8	9	F:GO:0000166; F:GO:0005215; P:GO:0006139; P:GO:0006810; P:GO:0009058; C:GO:0009536; C:GO:0009579; C:GO:0016020; F:GO:0016787	F:nucleotide binding; F:transporter activity; P:nucleobase-containing compound metabolic process; P:transport; P:biosynthetic process; C:plastid; C:thylakoid; C:membrane; F:hydrolase activity	EC:3.6.1.3; EC:3.6.1.15	Adenosinetriphosphatase; Nucleoside-triphosphate phosphatase	IPR005722 (TIGRFAM); IPR004100 (PFAM); G3DSA:3.40.50.300 (GENE3D); IPR024034 (G3DSA:1.10.1140.GENE3D); G3DSA:2.40.10.170 (GENE3D); IPR000194 (PFAM); PTHR15184 (PANTHER); PTHR15184:SF43 (PANTHER); IPR020003 (PROSITE_PATTERNS); IPR005722 (HAMAP); cd01133 (CDD); SSF47917 (SUPERFAMILY); IPR027417 (SUPERFAMILY); IPR036121 (SUPERFAMILY)	F:GO:0005524; P:GO:0015986; C:GO:0045261; P:GO:0046034; F:GO:0046933; P:GO:1902600	F:ATP binding; P:ATP synthesis coupled proton transport; C:proton-transporting ATP synthase complex, catalytic core F(1); P:ATP metabolic process; F:proton-transporting ATP synthase activity, rotational mechanism; P:proton transmembrane transport
TRINITY_DN77497_c0_g1_i1_m.57781	eukaryotic translation initiation factor 3 subunit C-like	940	20	0	85.8	4	F:GO:0005515; C:GO:0005737; F:GO:0008135; P:GO:0016043	F:protein binding; C:cytoplasm; F:translation factor activity, RNA binding; P:cellular component organization			Coil (COILS); G3DSA:3.40.1170.20 (GENE3D); IPR036388 (G3DSA:1.10.10.GENE3D); IPR000717 (PFAM); IPR008905 (PFAM); mobidb-lite (MOBIDB_LITE); mobidb-lite (MOBIDB_LITE); mobidb-lite (MOBIDB_LITE); mobidb-lite (MOBIDB_LITE); PTHR13937 (PANTHER); IPR027516 (HAMAP); IPR036390 (SUPERFAMILY)	F:GO:0003723; F:GO:0003743; F:GO:0005515; C:GO:0005852; P:GO:0006413; F:GO:0031369	F:RNA binding; F:translation initiation factor activity; F:protein binding; C:eukaryotic translation initiation factor 3 complex; P:translational initiation; F:translation initiation factor binding
TRINITY_DN97381_c0_g1_i1_m.48287	heat shock 70 kDa protein 17	898	20	0	85.45	3	F:GO:0000166; F:GO:0003824; P:GO:0008152	F:nucleotide binding; F:catalytic activity; P:metabolic process	EC:1.3.1.74	2-alkenal reductase (NAD(P)(+))	IPR013126 (PRINTS); G3DSA:3.30.420.40 (GENE3D); IPR013126 (PFAM); G3DSA:3.90.640.10 (GENE3D); IPR029048 (G3DSA:1.20.1270.GENE3D); G3DSA:3.30.420.40 (GENE3D); IPR029047 (G3DSA:2.60.34.GENE3D); mobidb-lite (MOBIDB_LITE); mobidb-lite (MOBIDB_LITE); PTHR19375 (PANTHER); PTHR19375:SF320 (PANTHER); IPR018181 (PROSITE_PATTERNS); cd10230 (CDD); IPR029048 (SUPERFAMILY); SSF53067 (SUPERFAMILY); SSF53067 (S…	no GO terms	no GO terms
TRINITY_DN88287_c1_g1_i1_m.42679	60S ribosomal protein L7-4	243	20	1.47933e-171	95.25	4	F:GO:0003723; F:GO:0005198; P:GO:0006139; P:GO:0006412	F:RNA binding; F:structural molecule activity; P:nucleobase-containing compound metabolic process; P:translation			Coil (COILS); IPR005998 (TIGRFAM); IPR012988 (PFAM); IPR036919 (G3DSA:3.30.1390.GENE3D); IPR016082 (PFAM); PTHR11524:SF16 (PANTHER); PTHR11524 (PANTHER); IPR018038 (PROSITE_PATTERNS); IPR035808 (CDD); IPR036919 (SUPERFAMILY)	no GO terms	no GO terms
TRINITY_DN99057_c1_g3_i1_m.37309	ATP-citrate synthase beta chain protein 2	608	20	0	98	2	P:GO:0008152; F:GO:0016740	P:metabolic process; F:transferase activity			IPR016102 (G3DSA:3.40.50.GENE3D); IPR016143 (G3DSA:1.10.230.GENE3D); G3DSA:3.40.50.720 (GENE3D); IPR002020 (PFAM); IPR016142 (G3DSA:1.10.580.GENE3D); IPR005811 (PFAM); PTHR44370:SF2 (PANTHER); PTHR44370 (PANTHER); IPR017440 (PROSITE_PATTERNS); IPR033847 (PROSITE_PATTERNS); IPR017866 (PROSITE_PATTERNS); cd06100 (CDD); IPR036291 (SUPERFAMILY); IPR036969 (SUPERFAMILY)	F:GO:0003824; P:GO:0008152; F:GO:0046912	F:catalytic activity; P:metabolic process; F:transferase activity, transferring acyl groups, acyl groups converted into alkyl on transfer
TRINITY_DN76119_c2_g1_i1_m.37065	oxygen-evolving enhancer protein 2, chloroplastic	264	20	0	88.7	6	F:GO:0003824; F:GO:0005488; C:GO:0009536; C:GO:0009579; P:GO:0015979; C:GO:0016020	F:catalytic activity; F:binding; C:plastid; C:thylakoid; P:photosynthesis; C:membrane	EC:1.3.1.74	2-alkenal reductase (NAD(P)(+))	IPR016123 (G3DSA:3.40.1000.GENE3D); IPR002683 (PFAM); PTHR31407 (PANTHER); PTHR31407:SF35 (PANTHER); IPR016123 (SUPERFAMILY)	F:GO:0005509; C:GO:0009523; C:GO:0009654; P:GO:0015979; C:GO:0019898	F:calcium ion binding; C:photosystem II; C:photosystem II oxygen evolving complex; P:photosynthesis; C:extrinsic component of membrane
TRINITY_DN111102_c3_g1_i1_m.108874	heat shock protein 83	704	20	0	97.75	4	F:GO:0000166; F:GO:0005515; P:GO:0006950; P:GO:0009987	F:nucleotide binding; F:protein binding; P:response to stress; P:cellular process			Coil (COILS); Coil (COILS); IPR020575 (PRINTS); IPR001404 (PIRSF); IPR036890 (G3DSA:3.30.565.GENE3D); IPR003594 (PFAM); IPR036890 (G3DSA:3.30.565.GENE3D); IPR001404 (PFAM); mobidb-lite (MOBIDB_LITE); mobidb-lite (MOBIDB_LITE); PTHR11528:SF74 (PANTHER); IPR001404 (PANTHER); IPR019805 (PROSITE_PATTERNS); IPR001404 (HAMAP); IPR003594 (CDD); IPR020568 (SUPERFAMILY); IPR037196 (SUPERFAMILY); IPR036890…	F:GO:0005524; P:GO:0006457; P:GO:0006950; F:GO:0051082	F:ATP binding; P:protein folding; P:response to stress; F:unfolded protein binding
TRINITY_DN98114_c9_g2_i3_m.6286	luminal-binding protein 5	665	20	0	97.35	5	F:GO:0000166; F:GO:0003824; C:GO:0005783; P:GO:0008152; P:GO:0009987	F:nucleotide binding; F:catalytic activity; C:endoplasmic reticulum; P:metabolic process; P:cellular process	EC:1.3.1.74	2-alkenal reductase (NAD(P)(+))	Coil (COILS); Coil (COILS); Coil (COILS); Coil (COILS); IPR013126 (PRINTS); G3DSA:3.90.640.10 (GENE3D); IPR013126 (PFAM); G3DSA:3.30.420.40 (GENE3D); IPR029047 (G3DSA:2.60.34.GENE3D); G3DSA:3.30.420.40 (GENE3D); IPR029048 (G3DSA:1.20.1270.GENE3D); G3DSA:3.30.420.40 (GENE3D); mobidb-lite (MOBIDB_LITE); mobidb-lite (MOBIDB_LITE); PTHR19375:SF317 (PANTHER); PTHR19375 (PANTHER); IPR018181 (PROSITE_PA…	no GO terms	no GO terms
TRINITY_DN78599_c1_g1_i1_m.21116	26S protease regulatory subunit 6A homolog	459	20	0	99.05	7	F:GO:0000166; C:GO:0005737; P:GO:0009056; P:GO:0009987; C:GO:0016020; F:GO:0016787; P:GO:0019538	F:nucleotide binding; C:cytoplasm; P:catabolic process; P:cellular process; C:membrane; F:hydrolase activity; P:protein metabolic process	EC:3.6.1.3; EC:3.6.1.15	Adenosinetriphosphatase; Nucleoside-triphosphate phosphatase	Coil (COILS); G3DSA:1.10.8.60 (GENE3D); IPR003959 (PFAM); G3DSA:3.40.50.300 (GENE3D); IPR005937 (TIGRFAM); IPR035254 (PTHR23073:PANTHER); PTHR23073 (PANTHER); IPR003960 (PROSITE_PATTERNS); cd00009 (CDD); IPR027417 (SUPERFAMILY)	F:GO:0005524; C:GO:0005737; F:GO:0016787; P:GO:0030163; F:GO:0036402	F:ATP binding; C:cytoplasm; F:hydrolase activity; P:protein catabolic process; F:proteasome-activating ATPase activity
TRINITY_DN84908_c0_g1_i1_m.56545	succinate--CoA ligase [ADP-forming] subunit beta, mitochondrial	421	20	0	95.5	4	F:GO:0000166; F:GO:0003824; C:GO:0005739; P:GO:0006091	F:nucleotide binding; F:catalytic activity; C:mitochondrion; P:generation of precursor metabolites and energy	EC:6.2.1.5	Succinate--CoA ligase (ADP-forming)	IPR013815 (G3DSA:3.30.1490.GENE3D); IPR005811 (PFAM); G3DSA:3.30.470.20 (GENE3D); IPR005809 (PIRSF); IPR016102 (G3DSA:3.40.50.GENE3D); IPR005809 (TIGRFAM); IPR013650 (PFAM); IPR005809 (PANTHER); PTHR11815:SF5 (PANTHER); IPR017866 (PROSITE_PATTERNS); IPR011761 (PROSITE_PROFILES); IPR005809 (HAMAP); SSF56059 (SUPERFAMILY); IPR016102 (SUPERFAMILY)	F:GO:0003824; F:GO:0005524; P:GO:0006099; P:GO:0008152; F:GO:0046872	F:catalytic activity; F:ATP binding; P:tricarboxylic acid cycle; P:metabolic process; F:metal ion binding
TRINITY_DN112470_c3_g1_i3_m.110070	alanine--tRNA ligase-like	1042	20	0	90.6	8	F:GO:0000166; F:GO:0003723; F:GO:0003824; C:GO:0005739; C:GO:0005829; P:GO:0006139; P:GO:0006412; C:GO:0009536	F:nucleotide binding; F:RNA binding; F:catalytic activity; C:mitochondrion; C:cytosol; P:nucleobase-containing compound metabolic process; P:translation; C:plastid	EC:6.1.1.7	Alanine--tRNA ligase	Coil (COILS); IPR002318 (PRINTS); IPR012947 (PFAM); G3DSA:3.30.930.10 (GENE3D); G3DSA:3.30.980.10 (GENE3D); IPR003156 (PFAM); IPR018164 (PFAM); IPR002318 (TIGRFAM); mobidb-lite (MOBIDB_LITE); PTHR11777 (PANTHER); IPR018165 (PROSITE_PROFILES); IPR023033 (HAMAP); cd00673 (CDD); IPR018162 (SUPERFAMILY); IPR018163 (SUPERFAMILY); IPR009000 (SUPERFAMILY); SSF55681 (SUPERFAMILY)	F:GO:0000166; F:GO:0003676; F:GO:0004812; F:GO:0004813; F:GO:0005524; C:GO:0005737; P:GO:0006419; P:GO:0043039	F:nucleotide binding; F:nucleic acid binding; F:aminoacyl-tRNA ligase activity; F:alanine-tRNA ligase activity; F:ATP binding; C:cytoplasm; P:alanyl-tRNA aminoacylation; P:tRNA aminoacylation
TRINITY_DN109617_c8_g3_i3_m.119456	annexin-like protein RJ4 isoform X2	318	20	0	85.3	1	F:GO:0008289	F:lipid binding			Coil (COILS); IPR001464 (PRINTS); IPR009118 (PRINTS); IPR037104 (G3DSA:1.10.220.GENE3D); IPR018502 (PFAM); IPR037104 (G3DSA:1.10.220.GENE3D); IPR037104 (G3DSA:1.10.220.GENE3D); IPR037104 (G3DSA:1.10.220.GENE3D); PTHR10502 (PANTHER); PTHR10502:SF172 (PANTHER); SSF47874 (SUPERFAMILY)	F:GO:0005509; F:GO:0005544	F:calcium ion binding; F:calcium-dependent phospholipid binding
TRINITY_DN78147_c0_g5_i1_m.43171	guanosine nucleotide diphosphate dissociation inhibitor 2	354	20	0	98	4	C:GO:0005622; P:GO:0006810; P:GO:0007165; F:GO:0030234	C:intracellular; P:transport; P:signal transduction; F:enzyme regulator activity			IPR000806 (PRINTS); IPR018203 (PRINTS); IPR036188 (G3DSA:3.50.50.GENE3D); IPR018203 (PFAM); IPR018203 (PANTHER); PTHR11787:SF11 (PANTHER); IPR036188 (SUPERFAMILY)	F:GO:0005092; F:GO:0005093; P:GO:0007264; P:GO:0015031	F:GDP-dissociation inhibitor activity; F:Rab GDP-dissociation inhibitor activity; P:small GTPase mediated signal transduction; P:protein transport
TRINITY_DN90515_c1_g2_i4_m.6572	interactor of constitutive active ROPs 2, chloroplastic isoform X2	662	20	0	76.4	1	C:GO:0005840	C:ribosome			Coil (COILS); Coil (COILS); Coil (COILS); Coil (COILS); Coil (COILS); Coil (COILS); Coil (COILS); Coil (COILS); Coil (COILS); G3DSA:1.10.287.510 (GENE3D); G3DSA:1.20.5.340 (GENE3D); G3DSA:1.20.120.330 (GENE3D); mobidb-lite (MOBIDB_LITE); mobidb-lite (MOBIDB_LITE); PTHR34224:SF4 (PANTHER); IPR029688 (PANTHER)	no GO terms	no GO terms
TRINITY_DN98970_c1_g1_i1_m.44798	subtilisin-like protease SBT1.4	769	20	0	83.4	2	F:GO:0016787; P:GO:0019538	F:hydrolase activity; P:protein metabolic process	EC:3.4.21	Acting on peptide bonds (peptidases)	IPR015500 (PRINTS); IPR000209 (PFAM); IPR036852 (G3DSA:3.40.50.GENE3D); IPR037045 (G3DSA:3.30.70.GENE3D); IPR003137 (PFAM); IPR010259 (PFAM); PTHR10795:SF331 (PANTHER); PTHR10795 (PANTHER); IPR023828 (PROSITE_PATTERNS); cd02120 (CDD); IPR034197 (CDD); SSF52025 (SUPERFAMILY); IPR036852 (SUPERFAMILY); IPR009020 (SUPERFAMILY)	F:GO:0004252; P:GO:0006508	F:serine-type endopeptidase activity; P:proteolysis
TRINITY_DN91498_c0_g2_i2_m.55708	RAN GTPase-activating protein 2	626	20	0	85.95	1	F:GO:0005515	F:protein binding			G3DSA:3.40.50.2000 (GENE3D); IPR001611 (PFAM); IPR025265 (PFAM); mobidb-lite (MOBIDB_LITE); PTHR24106 (PANTHER); PTHR24106:SF248 (PANTHER); SSF52047 (SUPERFAMILY)	F:GO:0005515	F:protein binding
TRINITY_DN105922_c2_g1_i1_m.98133	peptidyl-prolyl cis-trans isomerase FKBP62	615	20	0	91.8	4	F:GO:0003824; F:GO:0005515; C:GO:0005737; P:GO:0006464	F:catalytic activity; F:protein binding; C:cytoplasm; P:cellular protein modification process	EC:5.2.1.8	Peptidylprolyl isomerase	Coil (COILS); G3DSA:3.10.50.40 (GENE3D); G3DSA:3.10.50.40 (GENE3D); IPR001440 (PFAM); IPR011990 (G3DSA:1.25.40.GENE3D); IPR001179 (PFAM); G3DSA:3.10.50.40 (GENE3D); IPR023566 (PANTHER); PTHR10516:SF386 (PANTHER); PTHR10516:SF386 (PANTHER); IPR019734 (PROSITE_PROFILES); IPR001179 (PROSITE_PROFILES); IPR013026 (PROSITE_PROFILES); IPR019734 (PROSITE_PROFILES); IPR001179 (PROSITE_PROFILES); IPR001179…	F:GO:0005515	F:protein binding
TRINITY_DN96284_c0_g2_i1_m.35473	dynamin-related protein 5A	610	20	0	97.15	2	F:GO:0000166; F:GO:0016787	F:nucleotide binding; F:hydrolase activity	EC:3.6.1.15	Nucleoside-triphosphate phosphatase	IPR022812 (PRINTS); G3DSA:3.40.50.300 (GENE3D); IPR003130 (PFAM); IPR022812 (PFAM); IPR000375 (PFAM); IPR022812 (PANTHER); PTHR11566:SF58 (PANTHER); IPR019762 (PROSITE_PATTERNS); IPR030381 (PROSITE_PROFILES); IPR020850 (PROSITE_PROFILES); IPR001401 (CDD); IPR027417 (SUPERFAMILY)	F:GO:0003924; F:GO:0005525	F:GTPase activity; F:GTP binding
TRINITY_DN89175_c0_g1_i1_m.27818	cucumisin-like	773	20	0	71.9	2	F:GO:0016787; P:GO:0019538	F:hydrolase activity; P:protein metabolic process	EC:3.4.21	Acting on peptide bonds (peptidases)	IPR015500 (PRINTS); IPR037045 (G3DSA:3.30.70.GENE3D); IPR036852 (G3DSA:3.40.50.GENE3D); IPR000209 (PFAM); IPR010259 (PFAM); PTHR10795 (PANTHER); PTHR10795:SF348 (PANTHER); IPR023828 (PROSITE_PATTERNS); IPR022398 (PROSITE_PATTERNS); IPR034197 (CDD); cd02120 (CDD); IPR036852 (SUPERFAMILY)	F:GO:0004252; P:GO:0006508	F:serine-type endopeptidase activity; P:proteolysis
TRINITY_DN107650_c7_g2_i5_m.129972	protein SIEVE ELEMENT OCCLUSION B-like	719	20	0	78.4						IPR027942 (PFAM); IPR027944 (PFAM); PTHR33232:SF4 (PANTHER); PTHR33232 (PANTHER)	no GO terms	no GO terms
TRINITY_DN102531_c0_g1_i2_m.130889	eukaryotic translation initiation factor-like	760	20	0	80.15	2	F:GO:0005515; F:GO:0008135	F:protein binding; F:translation factor activity, RNA binding			G3DSA:1.25.40.180 (GENE3D); IPR003891 (PFAM); IPR003890 (PFAM); G3DSA:1.25.40.180 (GENE3D); mobidb-lite (MOBIDB_LITE); mobidb-lite (MOBIDB_LITE); mobidb-lite (MOBIDB_LITE); PTHR23253:SF32 (PANTHER); PTHR23253 (PANTHER); IPR003891 (PROSITE_PROFILES); IPR016024 (SUPERFAMILY); IPR016024 (SUPERFAMILY)	F:GO:0003723; F:GO:0005488; F:GO:0005515	F:RNA binding; F:binding; F:protein binding
TRINITY_DN93008_c0_g4_i1_m.23635	probable nucleolar protein 5-2	478	20	0	89.2	3	F:GO:0003723; C:GO:0005730; P:GO:0006139	F:RNA binding; C:nucleolus; P:nucleobase-containing compound metabolic process			Coil (COILS); Coil (COILS); G3DSA:3.40.50.300 (GENE3D); IPR002687 (PFAM); mobidb-lite (MOBIDB_LITE); PTHR10894 (PANTHER); PTHR10894:SF1 (PANTHER); IPR002687 (PROSITE_PROFILES); IPR036070 (SUPERFAMILY)	no GO terms	no GO terms
TRINITY_DN105530_c0_g1_i1_m.86615	ferredoxin-dependent glutamate synthase, chloroplastic	1628	20	0	92.6	5	F:GO:0003824; P:GO:0009058; C:GO:0009536; P:GO:0009987; P:GO:0040007	F:catalytic activity; P:biosynthetic process; C:plastid; P:cellular process; P:growth			IPR036485 (G3DSA:2.160.20.GENE3D); IPR017932 (PFAM); IPR029055 (G3DSA:3.60.20.GENE3D); IPR002932 (PFAM); IPR002489 (PFAM); IPR013785 (G3DSA:3.20.20.GENE3D); IPR006982 (PFAM); IPR013785 (G3DSA:3.20.20.GENE3D); mobidb-lite (MOBIDB_LITE); PTHR11938 (PANTHER); PTHR11938:SF94 (PANTHER); IPR017932 (PROSITE_PROFILES); IPR002489 (CDD); cd00713 (CDD); IPR002932 (CDD); SSF51395 (SUPERFAMILY); IPR036485 (SU…	F:GO:0003824; P:GO:0006537; P:GO:0006807; P:GO:0008152; F:GO:0015930; F:GO:0016491; F:GO:0016638; P:GO:0055114	F:catalytic activity; P:glutamate biosynthetic process; P:nitrogen compound metabolic process; P:metabolic process; F:glutamate synthase activity; F:oxidoreductase activity; F:oxidoreductase activity, acting on the CH-NH2 group of donors; P:oxidation-reduction process
TRINITY_DN102956_c0_g1_i1_m.139786	dynamin-2A isoform X1	927	20	0	92.95	5	F:GO:0000166; F:GO:0005515; C:GO:0005737; P:GO:0016043; F:GO:0016787	F:nucleotide binding; F:protein binding; C:cytoplasm; P:cellular component organization; F:hydrolase activity	EC:3.6.1.15	Nucleoside-triphosphate phosphatase	Coil (COILS); IPR022812 (PRINTS); G3DSA:3.40.50.300 (GENE3D); IPR001849 (PFAM); IPR011993 (G3DSA:2.30.29.GENE3D); IPR022812 (PFAM); IPR000375 (PFAM); IPR003130 (PFAM); mobidb-lite (MOBIDB_LITE); mobidb-lite (MOBIDB_LITE); mobidb-lite (MOBIDB_LITE); mobidb-lite (MOBIDB_LITE); mobidb-lite (MOBIDB_LITE); PTHR11566:SF57 (PANTHER); IPR022812 (PANTHER); IPR019762 (PROSITE_PATTERNS); IPR020850 (PROSITE_…	F:GO:0003924; F:GO:0005525	F:GTPase activity; F:GTP binding
TRINITY_DN86674_c0_g2_i1_m.41116	NADH dehydrogenase [ubiquinone] 1 alpha subcomplex subunit 9, mitochondrial	400	20	0	90.7	4	F:GO:0003824; F:GO:0005488; P:GO:0009058; P:GO:0009987	F:catalytic activity; F:binding; P:biosynthetic process; P:cellular process	EC:1.6.99.5; EC:1.6.99.3; EC:1.6.5.3	Acting on NADH or NADPH; NADH dehydrogenase; NADH:ubiquinone reductase (H(+)-translocating)	IPR001509 (PFAM); G3DSA:3.40.50.720 (GENE3D); PTHR12126 (PANTHER); PTHR12126:SF7 (PANTHER); cd05271 (CDD); IPR036291 (SUPERFAMILY)	F:GO:0003824; F:GO:0050662	F:catalytic activity; F:coenzyme binding
TRINITY_DN97531_c2_g1_i1_m.35734	chaperone protein ClpB1	908	20	0	96.2	3	F:GO:0000166; C:GO:0016020; P:GO:0019538	F:nucleotide binding; C:membrane; P:protein metabolic process			Coil (COILS); Coil (COILS); Coil (COILS); IPR001270 (PRINTS); IPR036628 (G3DSA:1.10.1780.GENE3D); IPR004176 (PFAM); G3DSA:3.40.50.300 (GENE3D); G3DSA:1.10.8.60 (GENE3D); IPR019489 (PFAM); G3DSA:1.10.8.60 (GENE3D); G3DSA:3.40.50.300 (GENE3D); IPR003959 (PFAM); IPR003959 (PFAM); PTHR11638:SF146 (PANTHER); PTHR11638 (PANTHER); IPR028299 (PROSITE_PATTERNS); IPR018368 (PROSITE_PATTERNS); cd00009 (CDD)…	F:GO:0005524; P:GO:0019538	F:ATP binding; P:protein metabolic process
TRINITY_DN100628_c0_g1_i1_m.83135	T-complex protein 1 subunit gamma	555	20	0	96.45	4	F:GO:0000166; F:GO:0005515; C:GO:0005829; P:GO:0009987	F:nucleotide binding; F:protein binding; C:cytosol; P:cellular process			Coil (COILS); IPR017998 (PRINTS); IPR027413 (G3DSA:1.10.560.GENE3D); IPR002423 (PFAM); IPR027409 (G3DSA:3.50.7.GENE3D); IPR012719 (TIGRFAM); IPR027413 (G3DSA:1.10.560.GENE3D); mobidb-lite (MOBIDB_LITE); IPR002423 (PANTHER); PTHR11353:SF24 (PANTHER); IPR002194 (PROSITE_PATTERNS); IPR002194 (PROSITE_PATTERNS); IPR002194 (PROSITE_PATTERNS); IPR012719 (CDD); IPR027413 (SUPERFAMILY); IPR027409 (SUPERF…	F:GO:0005524; P:GO:0006457; F:GO:0051082	F:ATP binding; P:protein folding; F:unfolded protein binding
TRINITY_DN91656_c2_g4_i1_m.39369	40S ribosomal protein S3a	260	20	0	96.15	3	F:GO:0005198; C:GO:0005840; P:GO:0006412	F:structural molecule activity; C:ribosome; P:translation			IPR001593 (PFAM); mobidb-lite (MOBIDB_LITE); PTHR11830:SF14 (PANTHER); PTHR11830 (PANTHER); IPR018281 (PROSITE_PATTERNS); IPR027500 (HAMAP)	F:GO:0003735; C:GO:0005622; C:GO:0005840; P:GO:0006412	F:structural constituent of ribosome; C:intracellular; C:ribosome; P:translation
TRINITY_DN90745_c2_g2_i1_m.42071	dolichyl-diphosphooligosaccharide--protein glycosyltransferase subunit 2	691	20	0	85.35	5	C:GO:0005783; P:GO:0006464; P:GO:0009058; C:GO:0016020; F:GO:0016740	C:endoplasmic reticulum; P:cellular protein modification process; P:biosynthetic process; C:membrane; F:transferase activity			G3DSA:1.50.10.20 (GENE3D); IPR008814 (PFAM); IPR008814 (PANTHER)	P:GO:0006487; C:GO:0008250; C:GO:0016021	P:protein N-linked glycosylation; C:oligosaccharyltransferase complex; C:integral component of membrane
TRINITY_DN97718_c0_g4_i1_m.56994	dihydrolipoyl dehydrogenase 1, mitochondrial	561	20	0	94.65	4	F:GO:0000166; F:GO:0003824; P:GO:0006091; P:GO:0019725	F:nucleotide binding; F:catalytic activity; P:generation of precursor metabolites and energy; P:cellular homeostasis	EC:1.8.1.4	Dihydrolipoyl dehydrogenase	PR00368 (PRINTS); PR00411 (PRINTS); IPR001100 (PIRSF); IPR004099 (PFAM); IPR016156 (G3DSA:3.30.390.GENE3D); IPR023753 (PFAM); IPR036188 (G3DSA:3.50.50.GENE3D); IPR006258 (TIGRFAM); G3DSA:3.40.50.720 (GENE3D); PTHR22912 (PANTHER); PTHR22912:SF151 (PANTHER); IPR012999 (PROSITE_PATTERNS); IPR036188 (SUPERFAMILY); IPR016156 (SUPERFAMILY)	F:GO:0004148; F:GO:0009055; F:GO:0016491; F:GO:0016668; P:GO:0045454; F:GO:0050660; P:GO:0055114	F:dihydrolipoyl dehydrogenase activity; F:electron transfer activity; F:oxidoreductase activity; F:oxidoreductase activity, acting on a sulfur group of donors, NAD(P) as acceptor; P:cell redox homeostasis; F:flavin adenine dinucleotide binding; P:oxidation-reduction process
TRINITY_DN102923_c0_g1_i1_m.139973	histidine--tRNA ligase, cytoplasmic	882	20	0	80.1	5	F:GO:0000166; F:GO:0003824; C:GO:0005737; P:GO:0006139; P:GO:0006412	F:nucleotide binding; F:catalytic activity; C:cytoplasm; P:nucleobase-containing compound metabolic process; P:translation	EC:6.1.1.21	Histidine--tRNA ligase	PF13393 (PFAM); G3DSA:1.20.200.10 (GENE3D); G3DSA:3.30.930.10 (GENE3D); IPR036621 (G3DSA:3.40.50.GENE3D); IPR004154 (PFAM); IPR015807 (TIGRFAM); IPR004516 (PANTHER); IPR006195 (PROSITE_PROFILES); IPR015807 (HAMAP); cd00773 (CDD); IPR033656 (CDD); SSF55681 (SUPERFAMILY); IPR036621 (SUPERFAMILY); IPR008948 (SUPERFAMILY)	F:GO:0003824; F:GO:0004821; F:GO:0005524; C:GO:0005737; P:GO:0006427	F:catalytic activity; F:histidine-tRNA ligase activity; F:ATP binding; C:cytoplasm; P:histidyl-tRNA aminoacylation
TRINITY_DN99679_c0_g1_i1_m.9587	serine hydroxymethyltransferase, mitochondrial	516	20	0	93.55	7	F:GO:0005488; C:GO:0005739; C:GO:0005829; P:GO:0009058; P:GO:0009987; C:GO:0016020; F:GO:0016740	F:binding; C:mitochondrion; C:cytosol; P:biosynthetic process; P:cellular process; C:membrane; F:transferase activity	EC:2.1.2.1	Glycine hydroxymethyltransferase	Coil (COILS); IPR015421 (G3DSA:3.40.640.GENE3D); IPR015422 (G3DSA:3.90.1150.GENE3D); IPR001085 (PIRSF); PF00464 (PFAM); PTHR11680:SF12 (PANTHER); PTHR11680 (PANTHER); IPR019798 (PROSITE_PATTERNS); IPR001085 (HAMAP); IPR001085 (CDD); IPR015424 (SUPERFAMILY)	F:GO:0003824; F:GO:0004372; P:GO:0006545; F:GO:0030170; P:GO:0035999	F:catalytic activity; F:glycine hydroxymethyltransferase activity; P:glycine biosynthetic process; F:pyridoxal phosphate binding; P:tetrahydrofolate interconversion
TRINITY_DN87222_c0_g4_i1_m.36349	obg-like ATPase 1	395	20	0	95.95	4	F:GO:0000166; C:GO:0005737; C:GO:0016020; F:GO:0016787	F:nucleotide binding; C:cytoplasm; C:membrane; F:hydrolase activity	EC:3.6.1.3; EC:3.6.1.15	Adenosinetriphosphatase; Nucleoside-triphosphate phosphatase	Coil (COILS); IPR006073 (PRINTS); IPR012675 (G3DSA:3.10.20.GENE3D); IPR013029 (PFAM); IPR027368 (G3DSA:1.20.120.GENE3D); G3DSA:3.40.50.300 (GENE3D); IPR004396 (TIGRFAM); IPR023192 (G3DSA:1.10.150.GENE3D); IPR004396 (PIRSF); IPR006073 (PFAM); PTHR23305 (PANTHER); PTHR23305:SF19 (PANTHER); IPR004396 (HAMAP); IPR031167 (PROSITE_PROFILES); cd04867 (CDD); cd01900 (CDD); IPR012676 (SUPERFAMILY); IPR027…	F:GO:0005525	F:GTP binding
TRINITY_DN117788_c0_g1_i1_m.69983	large proline-rich protein BAG6 isoform X1	921	20	0	71	1	F:GO:0005515	F:protein binding			IPR019956 (PRINTS); IPR000626 (PFAM); G3DSA:3.10.20.90 (GENE3D); mobidb-lite (MOBIDB_LITE); mobidb-lite (MOBIDB_LITE); mobidb-lite (MOBIDB_LITE); mobidb-lite (MOBIDB_LITE); PTHR15204 (PANTHER); PTHR15204:SF5 (PANTHER); IPR000626 (PROSITE_PROFILES); cd01809 (CDD); IPR029071 (SUPERFAMILY)	F:GO:0005515	F:protein binding
TRINITY_DN111760_c1_g1_i1_m.141918	Far upstream element-binding protein 2	697	20	0	76.9	2	F:GO:0003723; C:GO:0005829	F:RNA binding; C:cytosol			IPR004088 (PFAM); IPR036612 (G3DSA:3.30.1370.GENE3D); mobidb-lite (MOBIDB_LITE); mobidb-lite (MOBIDB_LITE); mobidb-lite (MOBIDB_LITE); PTHR10288:SF171 (PANTHER); PTHR10288 (PANTHER); PS50084 (PROSITE_PROFILES); PS50084 (PROSITE_PROFILES); cd00105 (CDD); cd00105 (CDD); IPR036612 (SUPERFAMILY); IPR036612 (SUPERFAMILY)	F:GO:0003723	F:RNA binding
TRINITY_DN79908_c3_g1_i2_m.2853	YTH domain-containing family protein 1 isoform X1	703	20	0	86.9	1	F:GO:0003723	F:RNA binding			IPR007275 (PFAM); mobidb-lite (MOBIDB_LITE); mobidb-lite (MOBIDB_LITE); mobidb-lite (MOBIDB_LITE); mobidb-lite (MOBIDB_LITE); PTHR12357:SF63 (PANTHER); PTHR12357 (PANTHER); IPR007275 (PROSITE_PROFILES)	F:GO:0003723	F:RNA binding
TRINITY_DN73056_c0_g1_i1_m.34194	serine hydroxymethyltransferase 3, chloroplastic	528	20	0	91.1	4	F:GO:0005488; P:GO:0009058; P:GO:0009987; F:GO:0016740	F:binding; P:biosynthetic process; P:cellular process; F:transferase activity	EC:2.1.2.1	Glycine hydroxymethyltransferase	PF00464 (PFAM); IPR015422 (G3DSA:3.90.1150.GENE3D); IPR015421 (G3DSA:3.40.640.GENE3D); IPR001085 (PIRSF); PTHR11680:SF20 (PANTHER); PTHR11680 (PANTHER); IPR019798 (PROSITE_PATTERNS); IPR001085 (HAMAP); IPR001085 (CDD); IPR015424 (SUPERFAMILY)	F:GO:0003824; F:GO:0004372; P:GO:0006545; F:GO:0030170; P:GO:0035999	F:catalytic activity; F:glycine hydroxymethyltransferase activity; P:glycine biosynthetic process; F:pyridoxal phosphate binding; P:tetrahydrofolate interconversion
TRINITY_DN91136_c0_g2_i1_m.15643	lysine--tRNA ligase	625	20	0	90.85	6	F:GO:0000166; F:GO:0003676; F:GO:0003824; C:GO:0005737; P:GO:0006139; P:GO:0006412	F:nucleotide binding; F:nucleic acid binding; F:catalytic activity; C:cytoplasm; P:nucleobase-containing compound metabolic process; P:translation	EC:6.1.1.6	Lysine--tRNA ligase	Coil (COILS); IPR018149 (PRINTS); IPR034762 (PIRSF); IPR004365 (PFAM); G3DSA:3.30.930.10 (GENE3D); IPR002313 (TIGRFAM); IPR004364 (PFAM); G3DSA:2.40.50.140 (GENE3D); mobidb-lite (MOBIDB_LITE); PTHR42918:SF10 (PANTHER); PTHR42918 (PANTHER); IPR006195 (PROSITE_PROFILES); IPR002313 (HAMAP); cd04322 (CDD); IPR018149 (CDD); IPR012340 (SUPERFAMILY); SSF55681 (SUPERFAMILY)	F:GO:0000166; F:GO:0003676; F:GO:0004812; F:GO:0004824; F:GO:0005524; C:GO:0005737; P:GO:0006418; P:GO:0006430	F:nucleotide binding; F:nucleic acid binding; F:aminoacyl-tRNA ligase activity; F:lysine-tRNA ligase activity; F:ATP binding; C:cytoplasm; P:tRNA aminoacylation for protein translation; P:lysyl-tRNA aminoacylation
TRINITY_DN116356_c5_g1_i1_m.102378	transketolase, chloroplastic	653	20	0	91.95	2	P:GO:0008152; F:GO:0016740	P:metabolic process; F:transferase activity	EC:2.2.1.1	Transketolase	G3DSA:3.40.50.970 (GENE3D); G3DSA:3.40.50.970 (GENE3D); IPR005478 (TIGRFAM); IPR005474 (PFAM); IPR009014 (G3DSA:3.40.50.GENE3D); IPR005475 (PFAM); IPR033247 (PANTHER); PTHR43522:SF7 (PANTHER); IPR005474 (PROSITE_PATTERNS); IPR020826 (PROSITE_PATTERNS); cd02012 (CDD); cd07033 (CDD); IPR029061 (SUPERFAMILY); IPR029061 (SUPERFAMILY); IPR009014 (SUPERFAMILY)	F:GO:0003824; F:GO:0004802; P:GO:0008152	F:catalytic activity; F:transketolase activity; P:metabolic process
TRINITY_DN67415_c0_g1_i1_m.47520	glucosidase 2 subunit beta isoform X1	641	20	0	80.4	6	C:GO:0005783; P:GO:0006950; P:GO:0009605; P:GO:0009607; P:GO:0009987; P:GO:0019538	C:endoplasmic reticulum; P:response to stress; P:response to external stimulus; P:response to biotic stimulus; P:cellular process; P:protein metabolic process			Coil (COILS); Coil (COILS); IPR028146 (PFAM); G3DSA:4.10.400.10 (GENE3D); IPR009011 (G3DSA:2.70.130.GENE3D); IPR036607 (PFAM); mobidb-lite (MOBIDB_LITE); PTHR12630 (PANTHER); IPR026874 (PTHR12630:PANTHER); IPR009011 (SUPERFAMILY)	P:GO:0006491	P:N-glycan processing
TRINITY_DN94370_c2_g1_i1_m.26799	muscle M-line assembly protein unc-89	905	20	0	69.95	1	F:GO:0005488	F:binding			IPR011989 (G3DSA:1.25.10.GENE3D); G3DSA:2.30.30.140 (GENE3D); mobidb-lite (MOBIDB_LITE); mobidb-lite (MOBIDB_LITE); PTHR12663 (PANTHER); PTHR12663:SF3 (PANTHER); PTHR12663 (PANTHER); cd04508 (CDD); SSF63748 (SUPERFAMILY); IPR016024 (SUPERFAMILY)	F:GO:0005488	F:binding
TRINITY_DN89360_c3_g1_i1_m.4756	DUF2359 domain-containing protein	651	20	0	80.6						Coil (COILS); IPR019308 (PFAM); mobidb-lite (MOBIDB_LITE); IPR019308 (PANTHER); PTHR13448:SF4 (PANTHER)	no GO terms	no GO terms
TRINITY_DN82519_c2_g1_i1_m.23306	pyrophosphate--fructose 6-phosphate 1-phosphotransferase subunit beta	567	20	0	93.4	7	F:GO:0000166; C:GO:0005737; P:GO:0005975; P:GO:0006091; P:GO:0006139; P:GO:0009056; F:GO:0016301	F:nucleotide binding; C:cytoplasm; P:carbohydrate metabolic process; P:generation of precursor metabolites and energy; P:nucleobase-containing compound metabolic process; P:catabolic process; F:kinase activity	EC:2.7.1.90; EC:2.7.1.11	Diphosphate--fructose-6-phosphate 1-phosphotransferase; 6-phosphofructokinase	IPR022953 (PRINTS); G3DSA:3.40.50.450 (GENE3D); IPR011183 (TIGRFAM); G3DSA:1.10.10.480 (GENE3D); IPR011183 (PIRSF); G3DSA:3.40.50.460 (GENE3D); IPR000023 (PFAM); PTHR43650 (PANTHER); PTHR43650:SF6 (PANTHER); IPR011183 (HAMAP); IPR035966 (SUPERFAMILY)	F:GO:0003872; F:GO:0005524; P:GO:0006002; P:GO:0006096; F:GO:0047334	F:6-phosphofructokinase activity; F:ATP binding; P:fructose 6-phosphate metabolic process; P:glycolytic process; F:diphosphate-fructose-6-phosphate 1-phosphotransferase activity
TRINITY_DN91085_c0_g1_i2_m.16262	programmed cell death protein 4-like	711	20	0	92.65	1	F:GO:0005488	F:binding			IPR003891 (PFAM); G3DSA:1.25.40.180 (GENE3D); G3DSA:1.25.40.180 (GENE3D); PTHR12626 (PANTHER); PTHR12626:SF6 (PANTHER); IPR003891 (PROSITE_PROFILES); IPR003891 (PROSITE_PROFILES); IPR003891 (PROSITE_PROFILES); IPR003891 (PROSITE_PROFILES); IPR016024 (SUPERFAMILY); IPR016024 (SUPERFAMILY); IPR016024 (SUPERFAMILY); IPR016024 (SUPERFAMILY)	F:GO:0005488	F:binding
TRINITY_DN108313_c3_g1_i1_m.130445	T-complex protein 1 subunit delta	533	20	0	96.95	4	F:GO:0000166; F:GO:0005515; C:GO:0005829; P:GO:0009987	F:nucleotide binding; F:protein binding; C:cytosol; P:cellular process			IPR017998 (PRINTS); IPR027409 (G3DSA:3.50.7.GENE3D); IPR027413 (G3DSA:1.10.560.GENE3D); IPR012717 (TIGRFAM); IPR002423 (PFAM); IPR027413 (G3DSA:1.10.560.GENE3D); mobidb-lite (MOBIDB_LITE); PTHR11353:SF26 (PANTHER); IPR002423 (PANTHER); IPR002194 (PROSITE_PATTERNS); IPR002194 (PROSITE_PATTERNS); IPR012717 (CDD); IPR027413 (SUPERFAMILY); IPR037290 (SUPERFAMILY); IPR027409 (SUPERFAMILY)	F:GO:0005524; P:GO:0006457; F:GO:0051082	F:ATP binding; P:protein folding; F:unfolded protein binding
TRINITY_DN84488_c0_g1_i1_m.49297	PREDICTED: uncharacterized protein LOC103484395 isoform X2	846	20	0	78.95	1	F:GO:0005515	F:protein binding			G3DSA:1.10.8.10 (GENE3D); IPR009719 (PFAM); mobidb-lite (MOBIDB_LITE); mobidb-lite (MOBIDB_LITE); mobidb-lite (MOBIDB_LITE); mobidb-lite (MOBIDB_LITE); mobidb-lite (MOBIDB_LITE); PTHR12758 (PANTHER); PTHR12758:SF20 (PANTHER); IPR009060 (SUPERFAMILY)	F:GO:0005515	F:protein binding
TRINITY_DN75992_c0_g1_i1_m.53822	glucose-6-phosphate 1-dehydrogenase, cytoplasmic isoform	516	20	0	94.5	5	F:GO:0000166; F:GO:0003824; C:GO:0005737; P:GO:0005975; P:GO:0006139	F:nucleotide binding; F:catalytic activity; C:cytoplasm; P:carbohydrate metabolic process; P:nucleobase-containing compound metabolic process	EC:1.1.1.49	Glucose-6-phosphate dehydrogenase (NADP(+))	IPR001282 (PRINTS); G3DSA:3.40.50.720 (GENE3D); IPR001282 (TIGRFAM); G3DSA:3.30.360.10 (GENE3D); IPR001282 (PIRSF); IPR022675 (PFAM); IPR022674 (PFAM); IPR001282 (PANTHER); PTHR23429:SF6 (PANTHER); IPR019796 (PROSITE_PATTERNS); IPR001282 (HAMAP); SSF55347 (SUPERFAMILY); IPR036291 (SUPERFAMILY)	F:GO:0004345; P:GO:0006006; F:GO:0050661; P:GO:0055114	F:glucose-6-phosphate dehydrogenase activity; P:glucose metabolic process; F:NADP binding; P:oxidation-reduction process
TRINITY_DN96478_c0_g1_i1_m.1422	protein disulfide isomerase-like 2-3	464	20	0	92.65	4	F:GO:0003824; C:GO:0005783; P:GO:0006950; P:GO:0019725	F:catalytic activity; C:endoplasmic reticulum; P:response to stress; P:cellular homeostasis	EC:5.3.4.1	Protein disulfide-isomerase	PR00421 (PRINTS); IPR005788 (TIGRFAM); G3DSA:3.40.30.10 (GENE3D); G3DSA:3.40.30.10 (GENE3D); IPR013766 (PFAM); mobidb-lite (MOBIDB_LITE); mobidb-lite (MOBIDB_LITE); mobidb-lite (MOBIDB_LITE); PTHR18929:SF38 (PANTHER); PTHR18929 (PANTHER); IPR017937 (PROSITE_PATTERNS); IPR017937 (PROSITE_PATTERNS); IPR013766 (PROSITE_PROFILES); IPR013766 (PROSITE_PROFILES); cd03001 (CDD); cd03001 (CDD); cd02983 (C…	F:GO:0016853; P:GO:0045454	F:isomerase activity; P:cell redox homeostasis
TRINITY_DN94529_c1_g2_i2_m.45960	xylose isomerase	476	20	0	91.6	5	F:GO:0003824; F:GO:0005488; P:GO:0005975; P:GO:0006139; C:GO:0016020	F:catalytic activity; F:binding; P:carbohydrate metabolic process; P:nucleobase-containing compound metabolic process; C:membrane	EC:5.3.1.5	Xylose isomerase	IPR001998 (PRINTS); IPR013452 (TIGRFAM); G3DSA:3.20.20.150 (GENE3D); PTHR32176 (PANTHER); IPR001998 (PTHR32176:PANTHER); IPR001998 (HAMAP); IPR001998 (PROSITE_PROFILES); IPR036237 (SUPERFAMILY)	P:GO:0005975; F:GO:0009045	P:carbohydrate metabolic process; F:xylose isomerase activity
TRINITY_DN87738_c0_g1_i1_m.39055	PREDICTED: transaldolase	441	20	0	91.2	4	C:GO:0005737; P:GO:0005975; P:GO:0006139; F:GO:0016740	C:cytoplasm; P:carbohydrate metabolic process; P:nucleobase-containing compound metabolic process; F:transferase activity	EC:2.2.1.2	Transaldolase	IPR004732 (PIRSF); IPR001585 (PFAM); IPR004732 (TIGRFAM); IPR013785 (G3DSA:3.20.20.GENE3D); mobidb-lite (MOBIDB_LITE); IPR001585 (PANTHER); IPR004732 (PTHR10683:PANTHER); IPR018225 (PROSITE_PATTERNS); IPR004732 (HAMAP); IPR004732 (CDD); SSF51569 (SUPERFAMILY)	F:GO:0003824; F:GO:0004801; C:GO:0005737; P:GO:0005975; P:GO:0006098	F:catalytic activity; F:sedoheptulose-7-phosphate:D-glyceraldehyde-3-phosphate glyceronetransferase activity; C:cytoplasm; P:carbohydrate metabolic process; P:pentose-phosphate shunt
TRINITY_DN102441_c2_g2_i1_m.114994	glucose-6-phosphate isomerase, cytosolic	566	20	0	93.75	10	F:GO:0003824; C:GO:0005829; P:GO:0005975; P:GO:0006091; P:GO:0006139; P:GO:0006950; P:GO:0009056; P:GO:0009058; P:GO:0009605; P:GO:0009607	F:catalytic activity; C:cytosol; P:carbohydrate metabolic process; P:generation of precursor metabolites and energy; P:nucleobase-containing compound metabolic process; P:response to stress; P:catabolic process; P:biosynthetic process; P:response to external stimulus; P:response to biotic stimulus	EC:5.3.1.9	Glucose-6-phosphate isomerase	IPR001672 (PRINTS); IPR001672 (PFAM); IPR023096 (G3DSA:1.10.1390.GENE3D); G3DSA:3.40.50.10490 (GENE3D); G3DSA:3.40.50.10490 (GENE3D); G3DSA:3.40.50.10490 (GENE3D); PTHR11469:SF1 (PANTHER); IPR001672 (PANTHER); IPR018189 (PROSITE_PATTERNS); IPR018189 (PROSITE_PATTERNS); IPR001672 (HAMAP); IPR001672 (PROSITE_PROFILES); IPR035482 (CDD); IPR035476 (CDD); SSF53697 (SUPERFAMILY)	F:GO:0004347; P:GO:0006094; P:GO:0006096	F:glucose-6-phosphate isomerase activity; P:gluconeogenesis; P:glycolytic process
TRINITY_DN96396_c0_g1_i1_m.43412	elongation factor Tu, mitochondrial	450	20	0	93.8	4	F:GO:0000166; C:GO:0005622; F:GO:0008135; F:GO:0016787	F:nucleotide binding; C:intracellular; F:translation factor activity, RNA binding; F:hydrolase activity	EC:3.6.1.15	Nucleoside-triphosphate phosphatase	IPR000795 (PRINTS); IPR004160 (PFAM); G3DSA:3.40.50.300 (GENE3D); G3DSA:2.40.30.10 (GENE3D); G3DSA:2.40.30.10 (GENE3D); IPR000795 (PFAM); IPR005225 (TIGRFAM); G3DSA:3.40.50.300 (GENE3D); IPR004541 (TIGRFAM); IPR004161 (PFAM); PTHR43721 (PANTHER); PTHR43721:SF12 (PANTHER); IPR031157 (PROSITE_PATTERNS); IPR004541 (HAMAP); IPR000795 (PROSITE_PROFILES); IPR033720 (CDD); cd03707 (CDD); cd01884 (CDD); …	F:GO:0003746; F:GO:0003924; F:GO:0005525; C:GO:0005622; P:GO:0006414	F:translation elongation factor activity; F:GTPase activity; F:GTP binding; C:intracellular; P:translational elongation
TRINITY_DN89755_c0_g1_i1_m.54615	polyadenylate-binding protein 2	649	20	0	91.2	2	F:GO:0003723; C:GO:0005737	F:RNA binding; C:cytoplasm			IPR000504 (PFAM); G3DSA:3.30.70.330 (GENE3D); G3DSA:3.30.70.330 (GENE3D); IPR002004 (PFAM); IPR006515 (TIGRFAM); G3DSA:1.10.1900.10 (GENE3D); G3DSA:3.30.70.330 (GENE3D); mobidb-lite (MOBIDB_LITE); PTHR24012 (PANTHER); PTHR24012:SF349 (PANTHER); IPR000504 (PROSITE_PROFILES); IPR000504 (PROSITE_PROFILES); IPR002004 (PROSITE_PROFILES); IPR000504 (PROSITE_PROFILES); IPR000504 (PROSITE_PROFILES); cd12…	F:GO:0003676; F:GO:0003723	F:nucleic acid binding; F:RNA binding
TRINITY_DN89373_c1_g1_i1_m.4705	betaine aldehyde dehydrogenase 1, chloroplastic	503	20	0	93.9	6	F:GO:0003824; C:GO:0005618; C:GO:0005829; P:GO:0006950; P:GO:0008152; P:GO:0009628	F:catalytic activity; C:cell wall; C:cytosol; P:response to stress; P:metabolic process; P:response to abiotic stimulus	EC:1.2.1.8; EC:1.2.1.3	Betaine-aldehyde dehydrogenase; Aldehyde dehydrogenase (NAD(+))	G3DSA:3.40.309.10 (GENE3D); IPR016162 (G3DSA:3.40.605.GENE3D); IPR015590 (PFAM); PTHR43860 (PANTHER); PTHR43860:SF3 (PANTHER); IPR016160 (PROSITE_PATTERNS); IPR029510 (PROSITE_PATTERNS); cd07110 (CDD); IPR016161 (SUPERFAMILY)	P:GO:0008152; F:GO:0016491; P:GO:0055114	P:metabolic process; F:oxidoreductase activity; P:oxidation-reduction process
TRINITY_DN95513_c0_g1_i1_m.20582	methyl-CpG-binding domain-containing protein 11	389	20	0	74.65	2	F:GO:0003677; C:GO:0005634	F:DNA binding; C:nucleus			Coil (COILS); Coil (COILS); G3DSA:3.30.890.10 (GENE3D); IPR001739 (PFAM); mobidb-lite (MOBIDB_LITE); mobidb-lite (MOBIDB_LITE); mobidb-lite (MOBIDB_LITE); PTHR33729 (PANTHER); PTHR33729:SF4 (PANTHER); PTHR33729 (PANTHER); PTHR33729:SF4 (PANTHER); IPR001739 (PROSITE_PROFILES); IPR016177 (SUPERFAMILY)	F:GO:0003677; C:GO:0005634	F:DNA binding; C:nucleus
TRINITY_DN103693_c8_g2_i2_m.93061	SNW/SKI-interacting protein-like	602	20	0	93.9	5	F:GO:0003674; C:GO:0005634; P:GO:0006139; P:GO:0009058; P:GO:0016043	F:molecular_function; C:nucleus; P:nucleobase-containing compound metabolic process; P:biosynthetic process; P:cellular component organization			Coil (COILS); Coil (COILS); Coil (COILS); IPR004015 (PFAM); mobidb-lite (MOBIDB_LITE); mobidb-lite (MOBIDB_LITE); mobidb-lite (MOBIDB_LITE); mobidb-lite (MOBIDB_LITE); IPR017862 (PANTHER)	P:GO:0000398; C:GO:0005681	P:mRNA splicing, via spliceosome; C:spliceosomal complex
TRINITY_DN90335_c2_g5_i1_m.40463	glutelin type-A 3-like	353	20	0	73	1	F:GO:0003674	F:molecular_function			IPR006045 (PFAM); IPR014710 (G3DSA:2.60.120.GENE3D); IPR014710 (G3DSA:2.60.120.GENE3D); PTHR31189:SF0 (PANTHER); PTHR31189 (PANTHER); IPR011051 (SUPERFAMILY); IPR011051 (SUPERFAMILY)	F:GO:0045735	F:nutrient reservoir activity
TRINITY_DN102410_c0_g8_i1_m.114856	plant UBX domain-containing protein 8	557	20	0	72.6	1	F:GO:0005515	F:protein binding			Coil (COILS); IPR001012 (PFAM); G3DSA:3.10.20.90 (GENE3D); mobidb-lite (MOBIDB_LITE); mobidb-lite (MOBIDB_LITE); mobidb-lite (MOBIDB_LITE); PTHR23322 (PANTHER); PTHR23322:SF3 (PANTHER); IPR001012 (PROSITE_PROFILES); IPR029071 (SUPERFAMILY)	F:GO:0005515	F:protein binding
TRINITY_DN89331_c0_g1_i1_m.4703	annexin D2-like	360	20	0	88.7	2	F:GO:0008289; F:GO:0016787	F:lipid binding; F:hydrolase activity			IPR001464 (PRINTS); IPR009118 (PRINTS); IPR037104 (G3DSA:1.10.220.GENE3D); IPR037104 (G3DSA:1.10.220.GENE3D); IPR037104 (G3DSA:1.10.220.GENE3D); IPR037104 (G3DSA:1.10.220.GENE3D); IPR018502 (PFAM); PTHR10502:SF142 (PANTHER); PTHR10502 (PANTHER); IPR018252 (PROSITE_PATTERNS); SSF47874 (SUPERFAMILY)	F:GO:0005509; F:GO:0005544	F:calcium ion binding; F:calcium-dependent phospholipid binding
TRINITY_DN79647_c0_g1_i2_m.28941	T-complex protein 1 subunit alpha	545	20	0	97.4	4	F:GO:0000166; F:GO:0005515; C:GO:0005829; P:GO:0009987	F:nucleotide binding; F:protein binding; C:cytosol; P:cellular process			IPR017998 (PRINTS); IPR027413 (G3DSA:1.10.560.GENE3D); IPR027413 (G3DSA:1.10.560.GENE3D); IPR027409 (G3DSA:3.50.7.GENE3D); IPR002423 (PFAM); IPR012715 (TIGRFAM); PTHR11353:SF177 (PANTHER); IPR002423 (PANTHER); IPR002194 (PROSITE_PATTERNS); IPR002194 (PROSITE_PATTERNS); IPR002194 (PROSITE_PATTERNS); IPR012715 (CDD); IPR027413 (SUPERFAMILY); IPR027409 (SUPERFAMILY); IPR037290 (SUPERFAMILY)	F:GO:0005524; P:GO:0006457; F:GO:0051082	F:ATP binding; P:protein folding; F:unfolded protein binding
TRINITY_DN94917_c0_g2_i1_m.26534	aldehyde dehydrogenase family 2 member B7, mitochondrial-like	535	20	0	91.15	2	F:GO:0003824; P:GO:0008152	F:catalytic activity; P:metabolic process			G3DSA:3.40.309.10 (GENE3D); IPR015590 (PFAM); IPR016162 (G3DSA:3.40.605.GENE3D); PTHR11699:SF225 (PANTHER); PTHR11699 (PANTHER); IPR016160 (PROSITE_PATTERNS); IPR029510 (PROSITE_PATTERNS); cd07142 (CDD); IPR016161 (SUPERFAMILY)	P:GO:0008152; F:GO:0016491; P:GO:0055114	P:metabolic process; F:oxidoreductase activity; P:oxidation-reduction process
TRINITY_DN99305_c2_g3_i1_m.31855	pentatricopeptide repeat-containing protein At1g02060, chloroplastic	431	20	0	88.9	2	P:GO:0009058; F:GO:0016740	P:biosynthetic process; F:transferase activity	EC:2.3.1.74	Naringenin-chalcone synthase	Coil (COILS); IPR011141 (PIRSF); IPR016039 (G3DSA:3.40.47.GENE3D); IPR012328 (PFAM); IPR016039 (G3DSA:3.40.47.GENE3D); IPR001099 (PFAM); IPR011141 (PANTHER); PTHR11877:SF31 (PANTHER); cd00831 (CDD); IPR016039 (SUPERFAMILY); IPR016039 (SUPERFAMILY)	F:GO:0003824; P:GO:0008152; P:GO:0009058; F:GO:0016747	F:catalytic activity; P:metabolic process; P:biosynthetic process; F:transferase activity, transferring acyl groups other than amino-acyl groups
TRINITY_DN98074_c0_g2_i1_m.49764	carbamoyl-phosphate synthase large chain, chloroplastic	1192	20	0	92.8	2	F:GO:0000166; P:GO:0008152	F:nucleotide binding; P:metabolic process			IPR005483 (PRINTS); G3DSA:3.40.50.20 (GENE3D); IPR005479 (PFAM); IPR036914 (G3DSA:3.40.50.GENE3D); IPR005480 (PFAM); IPR011607 (PFAM); IPR006275 (TIGRFAM); G3DSA:3.30.470.20 (GENE3D); IPR036897 (G3DSA:1.10.1030.GENE3D); G3DSA:3.30.470.20 (GENE3D); G3DSA:3.40.50.20 (GENE3D); PTHR11405 (PANTHER); PTHR11405:SF47 (PANTHER); IPR005479 (PROSITE_PATTERNS); IPR005479 (PROSITE_PATTERNS); IPR005479 (PROSIT…	F:GO:0005524; P:GO:0006807; F:GO:0046872	F:ATP binding; P:nitrogen compound metabolic process; F:metal ion binding
TRINITY_DN92259_c5_g1_i1_m.30409	DEAD-box ATP-dependent RNA helicase 37	623	20	0	89.4	6	F:GO:0000166; F:GO:0003676; C:GO:0005730; C:GO:0005737; P:GO:0006139; F:GO:0016787	F:nucleotide binding; F:nucleic acid binding; C:nucleolus; C:cytoplasm; P:nucleobase-containing compound metabolic process; F:hydrolase activity	EC:3.6.1.3; EC:3.6.1.15	Adenosinetriphosphatase; Nucleoside-triphosphate phosphatase	G3DSA:3.40.50.300 (GENE3D); IPR011545 (PFAM); G3DSA:3.40.50.300 (GENE3D); IPR001650 (PFAM); mobidb-lite (MOBIDB_LITE); mobidb-lite (MOBIDB_LITE); PTHR24031 (PANTHER); PTHR24031:SF363 (PANTHER); IPR014001 (PROSITE_PROFILES); IPR001650 (PROSITE_PROFILES); IPR014014 (PROSITE_PROFILES); IPR001650 (CDD); cd00268 (CDD); IPR027417 (SUPERFAMILY)	F:GO:0003676; F:GO:0005524	F:nucleic acid binding; F:ATP binding
TRINITY_DN75530_c2_g1_i1_m.27092	coatomer subunit gamma-2	776	20	0	96.35	5	F:GO:0005198; F:GO:0005488; C:GO:0005794; P:GO:0006810; C:GO:0016020	F:structural molecule activity; F:binding; C:Golgi apparatus; P:transport; C:membrane			IPR013040 (PFAM); IPR037067 (G3DSA:2.60.40.GENE3D); IPR017106 (PIRSF); IPR011989 (G3DSA:1.25.10.GENE3D); IPR002553 (PFAM); mobidb-lite (MOBIDB_LITE); IPR017106 (PANTHER); PTHR10261:SF5 (PANTHER); IPR016024 (SUPERFAMILY); IPR013041 (SUPERFAMILY)	F:GO:0005198; F:GO:0005488; P:GO:0006886; P:GO:0016192; C:GO:0030117; C:GO:0030126	F:structural molecule activity; F:binding; P:intracellular protein transport; P:vesicle-mediated transport; C:membrane coat; C:COPI vesicle coat
TRINITY_DN87209_c0_g1_i1_m.36233	flowering locus K homology domain isoform X2	484	20	0	87.9	4	F:GO:0003723; C:GO:0005634; C:GO:0005737; P:GO:0009908	F:RNA binding; C:nucleus; C:cytoplasm; P:flower development			Coil (COILS); IPR036612 (G3DSA:3.30.1370.GENE3D); IPR036612 (G3DSA:3.30.1370.GENE3D); IPR004088 (PFAM); IPR036612 (G3DSA:3.30.1370.GENE3D); mobidb-lite (MOBIDB_LITE); PTHR10288 (PANTHER); PTHR10288:SF224 (PANTHER); PS50084 (PROSITE_PROFILES); PS50084 (PROSITE_PROFILES); PS50084 (PROSITE_PROFILES); cd02396 (CDD); cd00105 (CDD); cd02396 (CDD); IPR036612 (SUPERFAMILY); IPR036612 (SUPERFAMILY); IPR03…	F:GO:0003723	F:RNA binding
TRINITY_DN90019_c0_g1_i3_m.934	leucine--tRNA ligase, cytoplasmic	1090	20	0	91.55	5	F:GO:0000166; C:GO:0005737; P:GO:0006139; P:GO:0006412; F:GO:0016787	F:nucleotide binding; C:cytoplasm; P:nucleobase-containing compound metabolic process; P:translation; F:hydrolase activity	EC:6.1.1.4; EC:3.1.1.1	Leucine--tRNA ligase; Carboxylesterase	IPR013155 (PFAM); IPR014729 (G3DSA:3.40.50.GENE3D); IPR004493 (TIGRFAM); IPR002300 (PFAM); G3DSA:1.10.730.10 (GENE3D); PTHR11946 (PANTHER); IPR004493 (PTHR11946:PANTHER); IPR001412 (PROSITE_PATTERNS); cd07959 (CDD); cd00812 (CDD); SSF52374 (SUPERFAMILY); IPR009008 (SUPERFAMILY); IPR009080 (SUPERFAMILY)	F:GO:0000166; F:GO:0002161; F:GO:0004812; F:GO:0004823; F:GO:0005524; C:GO:0005737; P:GO:0006418; P:GO:0006429	F:nucleotide binding; F:aminoacyl-tRNA editing activity; F:aminoacyl-tRNA ligase activity; F:leucine-tRNA ligase activity; F:ATP binding; C:cytoplasm; P:tRNA aminoacylation for protein translation; P:leucyl-tRNA aminoacylation
TRINITY_DN66539_c1_g1_i1_m.15999	latex abundant protein 1	178	20	1.96112e-68	57.45						mobidb-lite (MOBIDB_LITE); PTHR33971:SF1 (PANTHER); PTHR33971 (PANTHER)	no GO terms	no GO terms
TRINITY_DN94894_c0_g2_i2_m.41647	cytosolic isocitrate dehydrogenase [NADP]	410	20	0	96.35	5	F:GO:0000166; C:GO:0005777; C:GO:0005886; P:GO:0006091; F:GO:0016740	F:nucleotide binding; C:peroxisome; C:plasma membrane; P:generation of precursor metabolites and energy; F:transferase activity	EC:1.1.1.42	Isocitrate dehydrogenase (NADP(+))	IPR004790 (PIRSF); IPR004790 (TIGRFAM); IPR024084 (PFAM); G3DSA:3.40.718.10 (GENE3D); PTHR11822:SF24 (PANTHER); IPR004790 (PANTHER); IPR019818 (PROSITE_PATTERNS); SSF53659 (SUPERFAMILY)	F:GO:0000287; F:GO:0004450; P:GO:0006102; F:GO:0016616; F:GO:0051287; P:GO:0055114	F:magnesium ion binding; F:isocitrate dehydrogenase (NADP+) activity; P:isocitrate metabolic process; F:oxidoreductase activity, acting on the CH-OH group of donors, NAD or NADP as acceptor; F:NAD binding; P:oxidation-reduction process
TRINITY_DN88393_c0_g1_i1_m.22259	ATP-dependent zinc metalloprotease FTSH 2, chloroplastic	697	20	0	95.15	12	F:GO:0000166; C:GO:0005739; P:GO:0006091; P:GO:0009056; C:GO:0009536; C:GO:0009579; P:GO:0009628; P:GO:0015979; C:GO:0016020; P:GO:0016043; F:GO:0016787; P:GO:0019538	F:nucleotide binding; C:mitochondrion; P:generation of precursor metabolites and energy; P:catabolic process; C:plastid; C:thylakoid; P:response to abiotic stimulus; P:photosynthesis; C:membrane; P:cellular component organization; F:hydrolase activity; P:protein metabolic process	EC:3.4.24; EC:3.6.1.3; EC:3.6.1.15; EC:3.6.4.3	Acting on peptide bonds (peptidases); Adenosinetriphosphatase; Nucleoside-triphosphate phosphatase; Microtubule-severing ATPase	IPR000642 (PFAM); IPR005936 (TIGRFAM); G3DSA:3.40.50.300 (GENE3D); G3DSA:1.10.8.60 (GENE3D); IPR003959 (PFAM); PTHR23076 (PANTHER); PTHR23076:SF92 (PANTHER); IPR003960 (PROSITE_PATTERNS); IPR005936 (HAMAP); cd00009 (CDD); IPR037219 (SUPERFAMILY); IPR027417 (SUPERFAMILY)	F:GO:0004222; F:GO:0005524; P:GO:0006508; C:GO:0016020	F:metalloendopeptidase activity; F:ATP binding; P:proteolysis; C:membrane
TRINITY_DN79722_c1_g2_i1_m.28446	alpha-1,4-glucan-protein synthase [UDP-forming] 2	415	20	0	95	6	P:GO:0000003; F:GO:0000166; P:GO:0009791; F:GO:0016740; F:GO:0016787; P:GO:0030154	P:reproduction; F:nucleotide binding; P:post-embryonic development; F:transferase activity; F:hydrolase activity; P:cell differentiation	EC:3.6.1.15; EC:2.4.1.186	Nucleoside-triphosphate phosphatase; Glycogenin glucosyltransferase	IPR037595 (PFAM); IPR037595 (PANTHER); PTHR31682:SF13 (PANTHER); IPR029044 (SUPERFAMILY)	no GO terms	no GO terms
TRINITY_DN94427_c4_g4_i2_m.8252	plasminogen activator inhibitor 1 RNA-binding protein-like	357	20	7.19285e-169	75.35	1	C:GO:0005622	C:intracellular			Coil (COILS); IPR019084 (PFAM); IPR006861 (PFAM); mobidb-lite (MOBIDB_LITE); mobidb-lite (MOBIDB_LITE); PTHR12299:SF42 (PANTHER); PTHR12299 (PANTHER)	no GO terms	no GO terms
TRINITY_DN89865_c0_g7_i1_m.12424	aspartate--tRNA ligase 2, cytoplasmic-like	527	20	0	88.55	6	F:GO:0000166; F:GO:0003676; F:GO:0003824; C:GO:0005737; P:GO:0006139; P:GO:0006412	F:nucleotide binding; F:nucleic acid binding; F:catalytic activity; C:cytoplasm; P:nucleobase-containing compound metabolic process; P:translation	EC:6.1.1.12	Aspartate--tRNA ligase	Coil (COILS); IPR002312 (PRINTS); G3DSA:3.30.930.10 (GENE3D); IPR004365 (PFAM); IPR004523 (TIGRFAM); IPR004364 (PFAM); G3DSA:2.40.50.140 (GENE3D); mobidb-lite (MOBIDB_LITE); PTHR43450:SF1 (PANTHER); IPR004523 (PANTHER); IPR006195 (PROSITE_PROFILES); IPR004523 (HAMAP); cd00776 (CDD); cd04320 (CDD); IPR012340 (SUPERFAMILY); SSF55681 (SUPERFAMILY)	F:GO:0000166; F:GO:0003676; F:GO:0004812; F:GO:0004815; F:GO:0005524; C:GO:0005737; P:GO:0006418; P:GO:0006422	F:nucleotide binding; F:nucleic acid binding; F:aminoacyl-tRNA ligase activity; F:aspartate-tRNA ligase activity; F:ATP binding; C:cytoplasm; P:tRNA aminoacylation for protein translation; P:aspartyl-tRNA aminoacylation
TRINITY_DN85215_c0_g7_i1_m.33962	26S protease regulatory subunit 6B homolog	453	20	0	96.85	13	F:GO:0000166; F:GO:0005515; C:GO:0005618; C:GO:0005634; C:GO:0005829; P:GO:0006139; P:GO:0006950; P:GO:0009056; P:GO:0009058; C:GO:0016020; P:GO:0016043; F:GO:0016787; P:GO:0019538	F:nucleotide binding; F:protein binding; C:cell wall; C:nucleus; C:cytosol; P:nucleobase-containing compound metabolic process; P:response to stress; P:catabolic process; P:biosynthetic process; C:membrane; P:cellular component organization; F:hydrolase activity; P:protein metabolic process	EC:3.6.1.3; EC:3.6.1.15	Adenosinetriphosphatase; Nucleoside-triphosphate phosphatase	Coil (COILS); IPR005937 (TIGRFAM); IPR003959 (PFAM); G3DSA:1.10.8.60 (GENE3D); G3DSA:3.40.50.300 (GENE3D); mobidb-lite (MOBIDB_LITE); IPR035256 (PTHR23073:PANTHER); PTHR23073 (PANTHER); IPR003960 (PROSITE_PATTERNS); cd00009 (CDD); IPR027417 (SUPERFAMILY)	F:GO:0005524; C:GO:0005737; F:GO:0016787; P:GO:0030163; F:GO:0036402	F:ATP binding; C:cytoplasm; F:hydrolase activity; P:protein catabolic process; F:proteasome-activating ATPase activity
TRINITY_DN97125_c3_g1_i4_m.51369	26S protease regulatory subunit S10B homolog B	398	20	0	98.15	11	F:GO:0000166; F:GO:0005515; C:GO:0005634; C:GO:0005829; P:GO:0006139; P:GO:0006950; P:GO:0009056; P:GO:0009058; P:GO:0016043; F:GO:0016787; P:GO:0019538	F:nucleotide binding; F:protein binding; C:nucleus; C:cytosol; P:nucleobase-containing compound metabolic process; P:response to stress; P:catabolic process; P:biosynthetic process; P:cellular component organization; F:hydrolase activity; P:protein metabolic process	EC:3.6.1.3; EC:3.6.1.15	Adenosinetriphosphatase; Nucleoside-triphosphate phosphatase	Coil (COILS); G3DSA:3.40.50.300 (GENE3D); IPR003959 (PFAM); IPR005937 (TIGRFAM); G3DSA:1.10.8.60 (GENE3D); PTHR23073:SF58 (PANTHER); PTHR23073 (PANTHER); IPR003960 (PROSITE_PATTERNS); cd00009 (CDD); IPR027417 (SUPERFAMILY)	F:GO:0005524; C:GO:0005737; F:GO:0016787; P:GO:0030163	F:ATP binding; C:cytoplasm; F:hydrolase activity; P:protein catabolic process
TRINITY_DN114883_c0_g2_i1_m.155289	14-3-3-like protein	296	20	0	96.05	1	F:GO:0005515	F:protein binding			Coil (COILS); IPR000308 (PRINTS); IPR036815 (G3DSA:1.20.190.GENE3D); IPR023410 (PFAM); IPR000308 (PIRSF); IPR000308 (PANTHER); PTHR18860:SF26 (PANTHER); IPR023409 (PROSITE_PATTERNS); IPR023409 (PROSITE_PATTERNS); IPR036815 (SUPERFAMILY)	F:GO:0019904	F:protein domain specific binding
TRINITY_DN100952_c0_g3_i1_m.153410	WD40-like Beta Propeller	703	20	0	79.85						G3DSA:2.130.10.150 (GENE3D); IPR011659 (PFAM); G3DSA:2.140.10.30 (GENE3D); G3DSA:2.140.10.30 (GENE3D); PTHR32161 (PANTHER); SSF69304 (SUPERFAMILY); SSF69304 (SUPERFAMILY)	no GO terms	no GO terms
TRINITY_DN81329_c0_g1_i1_m.42449	KH domain-containing protein At4g18375	661	20	0	91.7	4	F:GO:0003700; F:GO:0003723; P:GO:0006139; P:GO:0009058	F:DNA binding transcription factor activity; F:RNA binding; P:nucleobase-containing compound metabolic process; P:biosynthetic process			Coil (COILS); Coil (COILS); IPR004088 (PFAM); IPR036612 (G3DSA:3.30.1370.GENE3D); G3DSA:1.20.5.170 (GENE3D); IPR036612 (G3DSA:3.30.1370.GENE3D); IPR036612 (G3DSA:3.30.1370.GENE3D); IPR004827 (PFAM); mobidb-lite (MOBIDB_LITE); mobidb-lite (MOBIDB_LITE); mobidb-lite (MOBIDB_LITE); PTHR10288 (PANTHER); PTHR10288:SF151 (PANTHER); IPR004827 (PROSITE_PROFILES); PS50084 (PROSITE_PROFILES); PS50084 (PROS…	F:GO:0003700; F:GO:0003723; P:GO:0006355	F:DNA binding transcription factor activity; F:RNA binding; P:regulation of transcription, DNA-templated
TRINITY_DN92539_c1_g2_i2_m.33068	methylenetetrahydrofolate reductase 2-like	596	20	0	92.85	4	F:GO:0003824; C:GO:0005829; P:GO:0008152; P:GO:0009987	F:catalytic activity; C:cytosol; P:metabolic process; P:cellular process	EC:1.5.1.20	Methylenetetrahydrofolate reductase (NAD(P)H)	IPR029041 (G3DSA:3.20.20.GENE3D); IPR003171 (PFAM); IPR004621 (TIGRFAM); PTHR21091:SF31 (PANTHER); PTHR21091 (PANTHER); IPR003171 (CDD); IPR029041 (SUPERFAMILY)	F:GO:0004489; P:GO:0006555; P:GO:0055114	F:methylenetetrahydrofolate reductase (NAD(P)H) activity; P:methionine metabolic process; P:oxidation-reduction process
TRINITY_DN96089_c0_g4_i1_m.9380	5-methyltetrahydropteroyltriglutamate--homocysteine methyltransferase	826	20	0	93.6	7	F:GO:0005488; C:GO:0005576; C:GO:0005829; P:GO:0009058; C:GO:0009536; P:GO:0009987; F:GO:0016740	F:binding; C:extracellular region; C:cytosol; P:biosynthetic process; C:plastid; P:cellular process; F:transferase activity	EC:2.1.1.13; EC:2.1.1.14	Methionine synthase; 5-methyltetrahydropteroyltriglutamate--homocysteine S-methyltransferase	G3DSA:3.20.20.210 (GENE3D); IPR002629 (PFAM); IPR006276 (TIGRFAM); IPR013215 (PFAM); G3DSA:3.20.20.210 (GENE3D); PTHR30519 (PANTHER); PTHR30519:SF11 (PANTHER); IPR006276 (HAMAP); cd03312 (CDD); cd03311 (CDD); SSF51726 (SUPERFAMILY); SSF51726 (SUPERFAMILY)	F:GO:0003871; F:GO:0008270; P:GO:0008652; P:GO:0009086	F:5-methyltetrahydropteroyltriglutamate-homocysteine S-methyltransferase activity; F:zinc ion binding; P:cellular amino acid biosynthetic process; P:methionine biosynthetic process
TRINITY_DN100272_c2_g1_i1_m.109377	probable ATP synthase 24 kDa subunit, mitochondrial	240	20	1.00862e-159	91.8	1	P:GO:0007275	P:multicellular organism development			Coil (COILS); IPR031432 (PFAM); IPR031432 (PANTHER)	P:GO:0009555	P:pollen development
TRINITY_DN94837_c0_g1_i1_m.41672	peroxisomal and mitochondrial division factor 2-like	398	20	1.27732e-180	73.35	1	C:GO:0016020	C:membrane			Coil (COILS); Coil (COILS); Coil (COILS); Coil (COILS); IPR000533 (PRINTS); G3DSA:1.20.5.50 (GENE3D); G3DSA:1.20.5.730 (GENE3D); G3DSA:1.20.5.1000 (GENE3D)	no GO terms	no GO terms
TRINITY_DN95783_c6_g2_i1_m.20173	basic leucine zipper and W2 domain-containing protein 2-like	411	20	0	95.75	2	F:GO:0005515; F:GO:0008135	F:protein binding; F:translation factor activity, RNA binding			G3DSA:1.25.40.180 (GENE3D); IPR003307 (PFAM); PTHR14208:SF6 (PANTHER); PTHR14208 (PANTHER); IPR003307 (PROSITE_PROFILES); cd11560 (CDD); IPR016024 (SUPERFAMILY)	F:GO:0005488; F:GO:0005515	F:binding; F:protein binding
TRINITY_DN90402_c3_g4_i1_m.14439	60S ribosomal protein L3	389	20	0	96.45	5	F:GO:0003723; F:GO:0005198; C:GO:0005840; P:GO:0006412; P:GO:0016043	F:RNA binding; F:structural molecule activity; C:ribosome; P:translation; P:cellular component organization			G3DSA:3.30.1430.10 (GENE3D); IPR000597 (PFAM); G3DSA:2.40.30.10 (GENE3D); G3DSA:4.10.960.10 (GENE3D); mobidb-lite (MOBIDB_LITE); PTHR11363 (PANTHER); PTHR11363:SF6 (PANTHER); IPR019926 (PROSITE_PATTERNS); IPR009000 (SUPERFAMILY)	F:GO:0003735; C:GO:0005622; C:GO:0005840; P:GO:0006412	F:structural constituent of ribosome; C:intracellular; C:ribosome; P:translation
TRINITY_DN102859_c0_g1_i1_m.97505	NADH dehydrogenase [ubiquinone] iron-sulfur protein 1, mitochondrial	747	20	0	91.2	6	F:GO:0003824; F:GO:0005488; C:GO:0005739; C:GO:0005886; P:GO:0006091; P:GO:0006139	F:catalytic activity; F:binding; C:mitochondrion; C:plasma membrane; P:generation of precursor metabolites and energy; P:nucleobase-containing compound metabolic process	EC:1.6.99.5; EC:1.6.99.3; EC:1.6.5.3	Acting on NADH or NADPH; NADH dehydrogenase; NADH:ubiquinone reductase (H(+)-translocating)	IPR010228 (TIGRFAM); IPR006656 (PFAM); IPR015405 (PFAM); PF13510 (PFAM); G3DSA:3.40.50.740 (GENE3D); IPR012675 (G3DSA:3.10.20.GENE3D); IPR019574 (PFAM); mobidb-lite (MOBIDB_LITE); PTHR11615:SF115 (PANTHER); PTHR11615 (PANTHER); IPR000283 (PROSITE_PATTERNS); IPR000283 (PROSITE_PATTERNS); IPR000283 (PROSITE_PATTERNS); IPR001041 (PROSITE_PROFILES); IPR006963 (PROSITE_PROFILES); IPR019574 (PROSITE_PR…	F:GO:0008137; F:GO:0009055; C:GO:0016020; F:GO:0016491; F:GO:0016651; P:GO:0042773; F:GO:0051536; P:GO:0055114	F:NADH dehydrogenase (ubiquinone) activity; F:electron transfer activity; C:membrane; F:oxidoreductase activity; F:oxidoreductase activity, acting on NAD(P)H; P:ATP synthesis coupled electron transport; F:iron-sulfur cluster binding; P:oxidation-reduction process
TRINITY_DN95853_c2_g2_i1_m.51860	T-complex protein 1 subunit zeta 1	535	20	0	97.5	4	F:GO:0000166; F:GO:0005515; C:GO:0005829; P:GO:0009987	F:nucleotide binding; F:protein binding; C:cytosol; P:cellular process			IPR017998 (PRINTS); IPR027413 (G3DSA:1.10.560.GENE3D); IPR002423 (PFAM); IPR012722 (TIGRFAM); IPR027409 (G3DSA:3.50.7.GENE3D); IPR027413 (G3DSA:1.10.560.GENE3D); IPR002423 (PANTHER); PTHR11353:SF21 (PANTHER); IPR002194 (PROSITE_PATTERNS); IPR002194 (PROSITE_PATTERNS); IPR012722 (CDD); IPR037290 (SUPERFAMILY); IPR027409 (SUPERFAMILY); IPR027413 (SUPERFAMILY)	F:GO:0005524; P:GO:0006457; F:GO:0051082	F:ATP binding; P:protein folding; F:unfolded protein binding
TRINITY_DN94639_c0_g1_i1_m.53375	phenylalanine ammonia-lyase	738	20	0	91.75	6	F:GO:0003824; C:GO:0005737; P:GO:0009056; P:GO:0009058; P:GO:0009987; P:GO:0019748	F:catalytic activity; C:cytoplasm; P:catabolic process; P:biosynthetic process; P:cellular process; P:secondary metabolic process	EC:4.3.1.24; EC:4.3.1.25	Phenylalanine ammonia-lyase; Phenylalanine/tyrosine ammonia-lyase	IPR005922 (TIGRFAM); IPR001106 (PFAM); G3DSA:1.20.200.10 (GENE3D); IPR023144 (G3DSA:1.10.274.GENE3D); IPR024083 (G3DSA:1.10.275.GENE3D); PTHR10362 (PANTHER); PTHR10362:SF32 (PANTHER); IPR001106 (CDD); IPR008948 (SUPERFAMILY)	F:GO:0003824; C:GO:0005737; P:GO:0006559; F:GO:0016841	F:catalytic activity; C:cytoplasm; P:L-phenylalanine catabolic process; F:ammonia-lyase activity
TRINITY_DN75185_c0_g2_i1_m.14795	aspartate aminotransferase, chloroplastic	464	20	0	93.85	4	F:GO:0005488; P:GO:0009058; P:GO:0009987; F:GO:0016740	F:binding; P:biosynthetic process; P:cellular process; F:transferase activity	EC:2.6.1.9; EC:2.6.1.57; EC:2.6.1.5; EC:2.6.1.1	Histidinol-phosphate transaminase; Aromatic-amino-acid transaminase; Tyrosine transaminase; Aspartate transaminase	IPR000796 (PRINTS); IPR004839 (PFAM); IPR015422 (G3DSA:3.90.1150.GENE3D); IPR015422 (G3DSA:3.90.1150.GENE3D); IPR015421 (G3DSA:3.40.640.GENE3D); mobidb-lite (MOBIDB_LITE); PTHR11879:SF1 (PANTHER); IPR000796 (PANTHER); IPR004838 (PROSITE_PATTERNS); cd00609 (CDD); IPR015424 (SUPERFAMILY)	F:GO:0003824; P:GO:0006520; F:GO:0008483; P:GO:0009058; F:GO:0030170	F:catalytic activity; P:cellular amino acid metabolic process; F:transaminase activity; P:biosynthetic process; F:pyridoxal phosphate binding
TRINITY_DN98078_c2_g2_i1_m.49853	importin subunit alpha-2-like	529	20	0	94.55	6	F:GO:0005215; F:GO:0005515; C:GO:0005635; C:GO:0005654; C:GO:0005829; P:GO:0006810	F:transporter activity; F:protein binding; C:nuclear envelope; C:nucleoplasm; C:cytosol; P:transport			IPR024931 (PIRSF); IPR011989 (G3DSA:1.25.10.GENE3D); IPR000225 (PFAM); IPR032413 (PFAM); IPR002652 (PFAM); mobidb-lite (MOBIDB_LITE); PTHR23316:SF22 (PANTHER); PTHR23316 (PANTHER); IPR000225 (PROSITE_PROFILES); IPR002652 (PROSITE_PROFILES); IPR000225 (PROSITE_PROFILES); IPR000225 (PROSITE_PROFILES); IPR000225 (PROSITE_PROFILES); IPR016024 (SUPERFAMILY)	F:GO:0005488; F:GO:0005515; C:GO:0005634; C:GO:0005737; P:GO:0006606; F:GO:0008565	F:binding; F:protein binding; C:nucleus; C:cytoplasm; P:protein import into nucleus; F:protein transporter activity
TRINITY_DN90087_c2_g1_i1_m.1100	probable splicing factor 3A subunit 1	811	20	0	84.65	3	F:GO:0003723; F:GO:0005515; P:GO:0006139	F:RNA binding; F:protein binding; P:nucleobase-containing compound metabolic process			Coil (COILS); G3DSA:3.10.20.90 (GENE3D); IPR022030 (PFAM); IPR000061 (PFAM); IPR000626 (PFAM); mobidb-lite (MOBIDB_LITE); mobidb-lite (MOBIDB_LITE); mobidb-lite (MOBIDB_LITE); mobidb-lite (MOBIDB_LITE); PTHR15316 (PANTHER); PTHR15316:SF1 (PANTHER); IPR000061 (PROSITE_PROFILES); IPR000626 (PROSITE_PROFILES); IPR000061 (PROSITE_PROFILES); IPR035967 (SUPERFAMILY); IPR029071 (SUPERFAMILY); IPR035967 …	F:GO:0003723; F:GO:0005515; P:GO:0006396	F:RNA binding; F:protein binding; P:RNA processing
TRINITY_DN85889_c0_g1_i1_m.39638	flavanone 3-hydroxylase	348	20	0	91.4	3	F:GO:0003824; F:GO:0005488; P:GO:0008152	F:catalytic activity; F:binding; P:metabolic process	EC:1.14.11; EC:1.14.11.9	Acting on paired donors, with incorporation or reduction of molecular oxygen. The oxygen incorporated need not be derived from O(2); Flavanone 3-dioxygenase	IPR005123 (PFAM); IPR027443 (G3DSA:2.60.120.GENE3D); IPR026992 (PFAM); PTHR10209 (PANTHER); PTHR10209:SF137 (PANTHER); IPR005123 (PROSITE_PROFILES); SSF51197 (SUPERFAMILY)	F:GO:0016491; P:GO:0055114	F:oxidoreductase activity; P:oxidation-reduction process
TRINITY_DN90900_c3_g9_i1_m.6797	elongation factor 1-delta 2-like	224	20	2.68398e-120	88.5	2	C:GO:0005737; F:GO:0008135	C:cytoplasm; F:translation factor activity, RNA binding			Coil (COILS); IPR014717 (G3DSA:3.30.70.GENE3D); IPR014038 (PFAM); G3DSA:1.20.1050.10 (GENE3D); mobidb-lite (MOBIDB_LITE); PTHR11595 (PANTHER); PTHR11595:SF27 (PANTHER); IPR001326 (PROSITE_PATTERNS); IPR001326 (PROSITE_PATTERNS); IPR014038 (CDD); IPR036282 (SUPERFAMILY); IPR036219 (SUPERFAMILY)	F:GO:0003746; C:GO:0005853; P:GO:0006414	F:translation elongation factor activity; C:eukaryotic translation elongation factor 1 complex; P:translational elongation
TRINITY_DN96091_c1_g1_i2_m.9318	ankyrin repeat domain-containing protein 2B-like	357	20	0	81.7	5	F:GO:0005515; P:GO:0006810; C:GO:0009536; C:GO:0016020; F:GO:0016740	F:protein binding; P:transport; C:plastid; C:membrane; F:transferase activity	EC:2.4.2.30	NAD(+) ADP-ribosyltransferase	IPR036770 (G3DSA:1.25.40.GENE3D); PF13857 (PFAM); G3DSA:1.20.120.660 (GENE3D); PIRSF000654 (PIRSF); mobidb-lite (MOBIDB_LITE); mobidb-lite (MOBIDB_LITE); PTHR44453 (PANTHER); IPR002110 (PROSITE_PROFILES); IPR002110 (PROSITE_PROFILES); IPR020683 (PROSITE_PROFILES); IPR020683 (CDD); IPR036770 (SUPERFAMILY)	F:GO:0005515	F:protein binding
TRINITY_DN80885_c0_g3_i1_m.15448	factor of DNA methylation 1	632	20	0	87.35	3	C:GO:0005730; P:GO:0008152; P:GO:0009987	C:nucleolus; P:metabolic process; P:cellular process			Coil (COILS); Coil (COILS); Coil (COILS); Coil (COILS); IPR005379 (PFAM); IPR005380 (PFAM); IPR005381 (PFAM); PTHR21596 (PANTHER); PTHR21596:SF3 (PANTHER); IPR005380 (CDD)	P:GO:0031047	P:gene silencing by RNA
TRINITY_DN75435_c0_g2_i1_m.48993	triosephosphate isomerase, chloroplastic	358	20	0	89.15	14	P:GO:0000003; F:GO:0003824; C:GO:0005739; C:GO:0005829; P:GO:0005975; P:GO:0006091; P:GO:0006139; P:GO:0006629; P:GO:0007275; P:GO:0009056; P:GO:0009058; C:GO:0009536; C:GO:0009579; P:GO:0016043	P:reproduction; F:catalytic activity; C:mitochondrion; C:cytosol; P:carbohydrate metabolic process; P:generation of precursor metabolites and energy; P:nucleobase-containing compound metabolic process; P:lipid metabolic process; P:multicellular organism development; P:catabolic process; P:biosynthetic process; C:plastid; C:thylakoid; P:cellular component organization	EC:5.3.1.1	Triose-phosphate isomerase	IPR013785 (G3DSA:3.20.20.GENE3D); IPR000652 (PFAM); IPR000652 (TIGRFAM); mobidb-lite (MOBIDB_LITE); PTHR21139:SF15 (PANTHER); IPR000652 (PANTHER); IPR020861 (PROSITE_PATTERNS); IPR000652 (PROSITE_PROFILES); IPR022896 (HAMAP); IPR000652 (CDD); IPR035990 (SUPERFAMILY)	F:GO:0003824; F:GO:0004807; P:GO:0006096; P:GO:0008152	F:catalytic activity; F:triose-phosphate isomerase activity; P:glycolytic process; P:metabolic process
TRINITY_DN109096_c0_g5_i1_m.80291	coatomer subunit beta-1	950	20	0	96.2	5	F:GO:0005198; F:GO:0005488; C:GO:0005794; P:GO:0006810; C:GO:0016020	F:structural molecule activity; F:binding; C:Golgi apparatus; P:transport; C:membrane			IPR011710 (PFAM); IPR002553 (PFAM); IPR016460 (PIRSF); IPR029446 (PFAM); IPR011989 (G3DSA:1.25.10.GENE3D); G3DSA:3.30.310.10 (GENE3D); mobidb-lite (MOBIDB_LITE); IPR016460 (PANTHER); IPR016024 (SUPERFAMILY)	F:GO:0005198; F:GO:0005488; C:GO:0005737; P:GO:0006886; P:GO:0016192; C:GO:0030117; C:GO:0030126	F:structural molecule activity; F:binding; C:cytoplasm; P:intracellular protein transport; P:vesicle-mediated transport; C:membrane coat; C:COPI vesicle coat
TRINITY_DN91337_c1_g4_i1_m.52448	protein TOC75-3, chloroplastic-like	721	20	0	95.2	4	F:GO:0005215; C:GO:0005622; P:GO:0006810; C:GO:0016020	F:transporter activity; C:intracellular; P:transport; C:membrane			G3DSA:3.10.20.310 (GENE3D); G3DSA:3.10.20.310 (GENE3D); IPR005689 (TIGRFAM); G3DSA:2.40.160.50 (GENE3D); IPR000184 (PFAM); PTHR12815:SF18 (PANTHER); PTHR12815 (PANTHER)	P:GO:0006886; F:GO:0015450; C:GO:0019867	P:intracellular protein transport; F:P-P-bond-hydrolysis-driven protein transmembrane transporter activity; C:outer membrane
TRINITY_DN93397_c0_g3_i1_m.7308	26S proteasome non-ATPase regulatory subunit 11 homolog	422	20	0	97.35	2	F:GO:0005515; C:GO:0005622	F:protein binding; C:intracellular			Coil (COILS); IPR036388 (G3DSA:1.10.10.GENE3D); IPR011990 (G3DSA:1.25.40.GENE3D); IPR000717 (PFAM); PTHR10678 (PANTHER); PTHR10678:SF14 (PANTHER); IPR036390 (SUPERFAMILY); IPR011990 (SUPERFAMILY)	F:GO:0005515	F:protein binding
TRINITY_DN80951_c0_g1_i1_m.46261	pyruvate dehydrogenase E1 component subunit alpha-1, mitochondrial-like	397	20	0	93.45	4	F:GO:0003824; C:GO:0005622; P:GO:0009058; P:GO:0009987	F:catalytic activity; C:intracellular; P:biosynthetic process; P:cellular process	EC:1.2.4.1	Pyruvate dehydrogenase (acetyl-transferring)	IPR017597 (TIGRFAM); G3DSA:3.40.50.970 (GENE3D); IPR001017 (PFAM); mobidb-lite (MOBIDB_LITE); PTHR11516 (PANTHER); PTHR11516:SF38 (PANTHER); cd02000 (CDD); IPR029061 (SUPERFAMILY)	F:GO:0004739; P:GO:0006086; P:GO:0008152; F:GO:0016624; C:GO:0043231	F:pyruvate dehydrogenase (acetyl-transferring) activity; P:acetyl-CoA biosynthetic process from pyruvate; P:metabolic process; F:oxidoreductase activity, acting on the aldehyde or oxo group of donors, disulfide as acceptor; C:intracellular membrane-bounded organelle
TRINITY_DN96830_c0_g3_i2_m.55314	ATPase 11, plasma membrane-type	959	20	0	97.5	7	F:GO:0000166; F:GO:0005215; P:GO:0006139; P:GO:0006810; P:GO:0009058; C:GO:0016020; F:GO:0016787	F:nucleotide binding; F:transporter activity; P:nucleobase-containing compound metabolic process; P:transport; P:biosynthetic process; C:membrane; F:hydrolase activity	EC:3.6.1.3; EC:3.6.3.6; EC:3.6.1.15	Adenosinetriphosphatase; Proton-exporting ATPase; Nucleoside-triphosphate phosphatase	Coil (COILS); IPR001757 (PRINTS); PR00119 (PRINTS); G3DSA:2.70.150.10 (GENE3D); IPR006534 (TIGRFAM); IPR004014 (PFAM); G3DSA:1.20.1110.10 (GENE3D); PF00122 (PFAM); IPR023299 (G3DSA:3.40.1110.GENE3D); PF00702 (PFAM); IPR001757 (TIGRFAM); PTHR42861 (PANTHER); PTHR42861:SF5 (PANTHER); IPR018303 (PROSITE_PATTERNS); IPR006534 (CDD); IPR008250 (SUPERFAMILY); IPR036412 (SUPERFAMILY); IPR023298 (SUPERFAM…	F:GO:0000166; P:GO:0006754; C:GO:0016021; F:GO:0016887	F:nucleotide binding; P:ATP biosynthetic process; C:integral component of membrane; F:ATPase activity
TRINITY_DN98723_c3_g1_i1_m.24226	dynamin-related protein 1E	619	20	0	96.55	5	F:GO:0000166; F:GO:0005515; C:GO:0005737; P:GO:0016043; F:GO:0016787	F:nucleotide binding; F:protein binding; C:cytoplasm; P:cellular component organization; F:hydrolase activity	EC:3.6.1.15	Nucleoside-triphosphate phosphatase	IPR022812 (PRINTS); IPR022812 (PFAM); G3DSA:3.40.50.300 (GENE3D); IPR003130 (PFAM); IPR000375 (PFAM); PTHR11566:SF77 (PANTHER); IPR022812 (PANTHER); IPR019762 (PROSITE_PATTERNS); IPR020850 (PROSITE_PROFILES); IPR030381 (PROSITE_PROFILES); IPR001401 (CDD); IPR027417 (SUPERFAMILY)	F:GO:0003924; F:GO:0005525	F:GTPase activity; F:GTP binding
TRINITY_DN84664_c0_g1_i1_m.19135	26S proteasome non-ATPase regulatory subunit 1 homolog A	1004	20	0	92.85	9	F:GO:0005488; C:GO:0005634; C:GO:0005829; P:GO:0009056; P:GO:0009987; C:GO:0016020; F:GO:0016787; P:GO:0019538; F:GO:0030234	F:binding; C:nucleus; C:cytosol; P:catabolic process; P:cellular process; C:membrane; F:hydrolase activity; P:protein metabolic process; F:enzyme regulator activity			Coil (COILS); IPR011989 (G3DSA:1.25.10.GENE3D); IPR016642 (PIRSF); IPR002015 (PFAM); PF13646 (PFAM); mobidb-lite (MOBIDB_LITE); mobidb-lite (MOBIDB_LITE); mobidb-lite (MOBIDB_LITE); PTHR10943 (PANTHER); PTHR10943:SF10 (PANTHER); IPR016024 (SUPERFAMILY)	C:GO:0000502; F:GO:0005488; F:GO:0030234; P:GO:0042176	C:proteasome complex; F:binding; F:enzyme regulator activity; P:regulation of protein catabolic process
TRINITY_DN96355_c0_g2_i2_m.43361	glutamate--glyoxylate aminotransferase 2	479	20	0	95.35	3	F:GO:0005488; P:GO:0009058; F:GO:0016740	F:binding; P:biosynthetic process; F:transferase activity	EC:2.6.1.12; EC:2.6.1.2	Alanine--oxo-acid transaminase; Alanine transaminase	IPR004839 (PFAM); IPR015422 (G3DSA:3.90.1150.GENE3D); IPR015421 (G3DSA:3.40.640.GENE3D); PTHR11751 (PANTHER); PTHR11751:SF373 (PANTHER); cd00609 (CDD); IPR015424 (SUPERFAMILY)	F:GO:0003824; P:GO:0009058; F:GO:0030170	F:catalytic activity; P:biosynthetic process; F:pyridoxal phosphate binding
TRINITY_DN90225_c0_g1_i1_m.38673	protein BOBBER 1-like	320	20	0	76.7						IPR007052 (PFAM); IPR008978 (G3DSA:2.60.40.GENE3D); mobidb-lite (MOBIDB_LITE); mobidb-lite (MOBIDB_LITE); PTHR12356 (PANTHER); PTHR12356:SF3 (PANTHER); IPR007052 (PROSITE_PROFILES); cd06467 (CDD); IPR008978 (SUPERFAMILY)	no GO terms	no GO terms
TRINITY_DN90862_c1_g1_i1_m.12940	fumarate hydratase 1, mitochondrial	494	20	0	94.95	3	F:GO:0003824; C:GO:0005739; P:GO:0006091	F:catalytic activity; C:mitochondrion; P:generation of precursor metabolites and energy	EC:4.2.1.2	Fumarate hydratase	IPR000362 (PRINTS); IPR024083 (G3DSA:1.10.275.GENE3D); IPR022761 (PFAM); G3DSA:1.10.40.30 (GENE3D); G3DSA:1.20.200.10 (GENE3D); IPR018951 (PFAM); IPR005677 (TIGRFAM); PTHR11444:SF1 (PANTHER); IPR005677 (PANTHER); IPR020557 (PROSITE_PATTERNS); IPR005677 (HAMAP); IPR005677 (CDD); IPR008948 (SUPERFAMILY)	F:GO:0003824; F:GO:0004333; P:GO:0006099; P:GO:0006106; F:GO:0016829; C:GO:0045239	F:catalytic activity; F:fumarate hydratase activity; P:tricarboxylic acid cycle; P:fumarate metabolic process; F:lyase activity; C:tricarboxylic acid cycle enzyme complex
TRINITY_DN93514_c0_g1_i1_m.29600	stomatin-like protein 2, mitochondrial	426	20	0	84.55	1	C:GO:0016020	C:membrane			IPR001972 (PRINTS); IPR001107 (PFAM); IPR032435 (PFAM); PTHR43327:SF10 (PANTHER); PTHR43327 (PANTHER); cd08829 (CDD); IPR036013 (SUPERFAMILY)	C:GO:0016020	C:membrane
TRINITY_DN71272_c0_g1_i1_m.50837	UTP--glucose-1-phosphate uridylyltransferase	476	20	0	94.3	2	P:GO:0006139; F:GO:0016740	P:nucleobase-containing compound metabolic process; F:transferase activity	EC:2.7.7.64; EC:2.7.7.9	UTP-monosaccharide-1-phosphate uridylyltransferase; UTP--glucose-1-phosphate uridylyltransferase	G3DSA:2.160.10.10 (GENE3D); IPR016267 (PIRSF); IPR002618 (PFAM); IPR029044 (G3DSA:3.90.550.GENE3D); PTHR43511:SF1 (PANTHER); PTHR43511 (PANTHER); IPR016267 (CDD); IPR029044 (SUPERFAMILY)	F:GO:0003983; P:GO:0006011; P:GO:0008152; F:GO:0070569	F:UTP:glucose-1-phosphate uridylyltransferase activity; P:UDP-glucose metabolic process; P:metabolic process; F:uridylyltransferase activity
TRINITY_DN99564_c1_g6_i4_m.27475	probable 26S proteasome non-ATPase regulatory subunit 3	529	20	0	94.35	6	F:GO:0005515; C:GO:0005634; P:GO:0009056; P:GO:0009987; P:GO:0019538; F:GO:0030234	F:protein binding; C:nucleus; P:catabolic process; P:cellular process; P:protein metabolic process; F:enzyme regulator activity			Coil (COILS); IPR011990 (G3DSA:1.25.40.GENE3D); IPR000717 (PFAM); IPR036388 (G3DSA:1.10.10.GENE3D); IPR013586 (PFAM); mobidb-lite (MOBIDB_LITE); PTHR10758:SF7 (PANTHER); PTHR10758 (PANTHER); IPR036390 (SUPERFAMILY)	C:GO:0000502; F:GO:0005515; F:GO:0030234; P:GO:0042176	C:proteasome complex; F:protein binding; F:enzyme regulator activity; P:regulation of protein catabolic process
TRINITY_DN82908_c0_g1_i1_m.40803	phospholipase D alpha 1	696	20	0	91.15	9	F:GO:0005488; C:GO:0005773; C:GO:0005783; C:GO:0005886; P:GO:0006629; P:GO:0009056; C:GO:0009536; P:GO:0009987; F:GO:0016787	F:binding; C:vacuole; C:endoplasmic reticulum; C:plasma membrane; P:lipid metabolic process; P:catabolic process; C:plastid; P:cellular process; F:hydrolase activity	EC:3.1.4.4	Phospholipase D	G3DSA:3.30.870.10 (GENE3D); IPR035892 (G3DSA:2.60.40.GENE3D); IPR000008 (PFAM); IPR001736 (PFAM); G3DSA:3.30.870.10 (GENE3D); IPR011402 (PIRSF); PTHR18896:SF109 (PANTHER); IPR015679 (PANTHER); IPR001736 (PROSITE_PROFILES); IPR001736 (PROSITE_PROFILES); cd04015 (CDD); SSF56024 (SUPERFAMILY); IPR035892 (SUPERFAMILY); SSF56024 (SUPERFAMILY)	F:GO:0003824; F:GO:0004630; F:GO:0005509; C:GO:0016020; P:GO:0046470	F:catalytic activity; F:phospholipase D activity; F:calcium ion binding; C:membrane; P:phosphatidylcholine metabolic process
TRINITY_DN86595_c2_g1_i1_m.34127	dihydrolipoyllysine-residue succinyltransferase component of 2-oxoglutarate dehydrogenase complex 2, mitochondrial-like	468	20	0	86.1	3	C:GO:0005737; P:GO:0006091; F:GO:0016740	C:cytoplasm; P:generation of precursor metabolites and energy; F:transferase activity	EC:2.3.1.61	Dihydrolipoyllysine-residue succinyltransferase	IPR001078 (PFAM); G3DSA:2.40.50.100 (GENE3D); IPR006255 (TIGRFAM); G3DSA:3.30.559.10 (GENE3D); IPR000089 (PFAM); G3DSA:3.90.1170.30 (GENE3D); mobidb-lite (MOBIDB_LITE); PTHR43416 (PANTHER); PTHR43416:SF5 (PANTHER); IPR003016 (PROSITE_PATTERNS); IPR000089 (PROSITE_PROFILES); cd06849 (CDD); IPR011053 (SUPERFAMILY); SSF52777 (SUPERFAMILY)	F:GO:0004149; P:GO:0006099; P:GO:0008152; F:GO:0016746; C:GO:0045252	F:dihydrolipoyllysine-residue succinyltransferase activity; P:tricarboxylic acid cycle; P:metabolic process; F:transferase activity, transferring acyl groups; C:oxoglutarate dehydrogenase complex
TRINITY_DN83988_c0_g1_i1_m.5068	sulfite reductase [ferredoxin], chloroplastic	744	20	0	90.25	3	F:GO:0003824; F:GO:0005488; P:GO:0008152	F:catalytic activity; F:binding; P:metabolic process	EC:1.8.7.1	Assimilatory sulfite reductase (ferredoxin)	IPR006066 (PRINTS); IPR005117 (PFAM); G3DSA:3.30.413.10 (GENE3D); G3DSA:3.30.413.10 (GENE3D); IPR006067 (PFAM); IPR011787 (TIGRFAM); G3DSA:3.30.413.10 (GENE3D); PTHR11493 (PANTHER); PTHR11493:SF58 (PANTHER); IPR006066 (PROSITE_PATTERNS); IPR036136 (SUPERFAMILY); SSF56014 (SUPERFAMILY); IPR036136 (SUPERFAMILY); SSF56014 (SUPERFAMILY)	F:GO:0016491; F:GO:0020037; F:GO:0050311; F:GO:0051536; F:GO:0051539; P:GO:0055114	F:oxidoreductase activity; F:heme binding; F:sulfite reductase (ferredoxin) activity; F:iron-sulfur cluster binding; F:4 iron, 4 sulfur cluster binding; P:oxidation-reduction process
TRINITY_DN81119_c0_g1_i1_m.19258	T-complex protein 1 subunit epsilon	535	20	0	98.05	4	F:GO:0000166; F:GO:0005515; C:GO:0005829; P:GO:0009987	F:nucleotide binding; F:protein binding; C:cytosol; P:cellular process			IPR017998 (PRINTS); IPR027409 (G3DSA:3.50.7.GENE3D); IPR002423 (PFAM); IPR027413 (G3DSA:1.10.560.GENE3D); IPR012718 (TIGRFAM); IPR012718 (PTHR11353:PANTHER); IPR002423 (PANTHER); IPR002194 (PROSITE_PATTERNS); IPR002194 (PROSITE_PATTERNS); IPR002194 (PROSITE_PATTERNS); IPR012718 (CDD); IPR027413 (SUPERFAMILY); IPR027409 (SUPERFAMILY); IPR037290 (SUPERFAMILY)	F:GO:0005524; P:GO:0006457; F:GO:0051082	F:ATP binding; P:protein folding; F:unfolded protein binding
TRINITY_DN92133_c1_g1_i1_m.46907	60S ribosomal protein L5	301	20	0	94.8	6	F:GO:0003723; F:GO:0005198; C:GO:0005634; C:GO:0005840; P:GO:0006412; P:GO:0016043	F:RNA binding; F:structural molecule activity; C:nucleus; C:ribosome; P:translation; P:cellular component organization			IPR005485 (PRINTS); IPR005485 (PFAM); IPR025607 (PFAM); G3DSA:3.30.420.100 (GENE3D); PTHR23410:SF18 (PANTHER); IPR005485 (PANTHER); IPR005485 (HAMAP); cd00432 (CDD); SSF53137 (SUPERFAMILY)	F:GO:0003735; C:GO:0005622; C:GO:0005840; P:GO:0006412; F:GO:0008097	F:structural constituent of ribosome; C:intracellular; C:ribosome; P:translation; F:5S rRNA binding
TRINITY_DN92354_c0_g1_i1_m.38241	nuclear pore complex protein NUP50A	528	20	0	69.85	2	C:GO:0005635; P:GO:0006810	C:nuclear envelope; P:transport			Coil (COILS); IPR015007 (PFAM); IPR011993 (G3DSA:2.30.29.GENE3D); IPR000156 (PFAM); mobidb-lite (MOBIDB_LITE); mobidb-lite (MOBIDB_LITE); PTHR23138 (PANTHER); PTHR23138:SF104 (PANTHER); IPR000156 (PROSITE_PROFILES); cd13169 (CDD); IPR011993 (SUPERFAMILY)	C:GO:0005643; P:GO:0046907	C:nuclear pore; P:intracellular transport
TRINITY_DN95607_c1_g2_i1_m.11762	26S proteasome regulatory subunit 4 homolog A	447	20	0	97.8	11	F:GO:0000166; F:GO:0005515; C:GO:0005634; C:GO:0005829; P:GO:0006139; P:GO:0006950; P:GO:0009056; P:GO:0009058; P:GO:0016043; F:GO:0016787; P:GO:0019538	F:nucleotide binding; F:protein binding; C:nucleus; C:cytosol; P:nucleobase-containing compound metabolic process; P:response to stress; P:catabolic process; P:biosynthetic process; P:cellular component organization; F:hydrolase activity; P:protein metabolic process	EC:3.6.1.3; EC:3.6.1.15	Adenosinetriphosphatase; Nucleoside-triphosphate phosphatase	G3DSA:3.40.50.300 (GENE3D); IPR003959 (PFAM); IPR005937 (TIGRFAM); G3DSA:1.10.8.60 (GENE3D); mobidb-lite (MOBIDB_LITE); mobidb-lite (MOBIDB_LITE); PTHR23073:SF61 (PANTHER); PTHR23073 (PANTHER); IPR003960 (PROSITE_PATTERNS); cd00009 (CDD); IPR027417 (SUPERFAMILY)	F:GO:0005524; C:GO:0005737; F:GO:0016787; P:GO:0030163	F:ATP binding; C:cytoplasm; F:hydrolase activity; P:protein catabolic process
TRINITY_DN85014_c0_g2_i1_m.24570	fructose-bisphosphate aldolase 1, chloroplastic	397	20	0	94.3	5	F:GO:0003824; P:GO:0005975; P:GO:0006091; P:GO:0006139; P:GO:0009056	F:catalytic activity; P:carbohydrate metabolic process; P:generation of precursor metabolites and energy; P:nucleobase-containing compound metabolic process; P:catabolic process	EC:4.1.2.13	Fructose-bisphosphate aldolase	IPR000741 (PFAM); IPR013785 (G3DSA:3.20.20.GENE3D); PTHR11627 (PANTHER); PTHR11627:SF16 (PANTHER); IPR029768 (PROSITE_PATTERNS); cd00948 (CDD); SSF51569 (SUPERFAMILY)	F:GO:0003824; F:GO:0004332; P:GO:0006096	F:catalytic activity; F:fructose-bisphosphate aldolase activity; P:glycolytic process
TRINITY_DN111540_c7_g1_i2_m.89456	V-type proton ATPase subunit B 2	488	20	0	98.4	11	F:GO:0000166; F:GO:0005215; F:GO:0005515; C:GO:0005773; C:GO:0005794; P:GO:0006139; P:GO:0006810; C:GO:0009536; C:GO:0016020; P:GO:0016043; F:GO:0016787	F:nucleotide binding; F:transporter activity; F:protein binding; C:vacuole; C:Golgi apparatus; P:nucleobase-containing compound metabolic process; P:transport; C:plastid; C:membrane; P:cellular component organization; F:hydrolase activity	EC:3.6.1.3; EC:3.6.1.15	Adenosinetriphosphatase; Nucleoside-triphosphate phosphatase	G3DSA:3.40.50.300 (GENE3D); IPR004100 (PFAM); IPR005723 (TIGRFAM); IPR000194 (PFAM); IPR024034 (G3DSA:1.10.1140.GENE3D); IPR022879 (PIRSF); IPR022879 (PANTHER); PTHR43389:SF6 (PANTHER); IPR020003 (PROSITE_PATTERNS); IPR022879 (HAMAP); cd01135 (CDD); IPR027417 (SUPERFAMILY)	F:GO:0005524; P:GO:0015991; C:GO:0033180; F:GO:0042626; P:GO:0046034; P:GO:1902600	F:ATP binding; P:ATP hydrolysis coupled proton transport; C:proton-transporting V-type ATPase, V1 domain; F:ATPase activity, coupled to transmembrane movement of substances; P:ATP metabolic process; P:proton transmembrane transport
TRINITY_DN84245_c1_g2_i1_m.53584	probable protein disulfide-isomerase A6	416	20	0	91.35	5	F:GO:0003676; F:GO:0003824; C:GO:0005783; P:GO:0006950; P:GO:0019725	F:nucleic acid binding; F:catalytic activity; C:endoplasmic reticulum; P:response to stress; P:cellular homeostasis	EC:5.3.4.1	Protein disulfide-isomerase	PR00421 (PRINTS); IPR011679 (PFAM); G3DSA:3.40.30.10 (GENE3D); IPR005788 (TIGRFAM); G3DSA:3.40.30.10 (GENE3D); IPR036356 (G3DSA:1.20.1150.GENE3D); IPR013766 (PFAM); PTHR18929 (PANTHER); PTHR18929:SF187 (PANTHER); IPR017937 (PROSITE_PATTERNS); IPR017937 (PROSITE_PATTERNS); IPR013766 (PROSITE_PROFILES); IPR013766 (PROSITE_PROFILES); cd02998 (CDD); cd02998 (CDD); IPR011679 (CDD); IPR036249 (SUPERFAM…	C:GO:0005783; F:GO:0016853; P:GO:0045454	C:endoplasmic reticulum; F:isomerase activity; P:cell redox homeostasis
TRINITY_DN78789_c1_g1_i1_m.39491	Malate dehydrogenase	333	20	0	97.65	3	F:GO:0003824; P:GO:0005975; P:GO:0006091	F:catalytic activity; P:carbohydrate metabolic process; P:generation of precursor metabolites and energy	EC:1.1.1.37	Malate dehydrogenase	IPR001557 (PIRSF); IPR022383 (PFAM); G3DSA:3.40.50.720 (GENE3D); IPR011274 (TIGRFAM); IPR010945 (TIGRFAM); IPR001236 (PFAM); IPR015955 (G3DSA:3.90.110.GENE3D); IPR010945 (PANTHER); PTHR23382:SF7 (PANTHER); IPR001252 (PROSITE_PATTERNS); IPR011274 (CDD); IPR036291 (SUPERFAMILY); IPR015955 (SUPERFAMILY)	F:GO:0003824; P:GO:0005975; P:GO:0006108; F:GO:0016491; F:GO:0016615; F:GO:0016616; P:GO:0019752; F:GO:0030060; P:GO:0055114	F:catalytic activity; P:carbohydrate metabolic process; P:malate metabolic process; F:oxidoreductase activity; F:malate dehydrogenase activity; F:oxidoreductase activity, acting on the CH-OH group of donors, NAD or NADP as acceptor; P:carboxylic acid metabolic process; F:L-malate dehydrogenase activity; P:oxidation-reduction process
TRINITY_DN81471_c1_g1_i1_m.52170	la protein 1	490	20	0	76	3	F:GO:0003723; C:GO:0005634; P:GO:0006139	F:RNA binding; C:nucleus; P:nucleobase-containing compound metabolic process			IPR002344 (PRINTS); IPR014886 (PFAM); IPR000504 (PFAM); IPR036388 (G3DSA:1.10.10.GENE3D); G3DSA:3.30.70.330 (GENE3D); IPR006630 (PFAM); G3DSA:3.30.70.330 (GENE3D); mobidb-lite (MOBIDB_LITE); mobidb-lite (MOBIDB_LITE); mobidb-lite (MOBIDB_LITE); PTHR22792 (PANTHER); PTHR22792:SF79 (PANTHER); IPR000504 (PROSITE_PROFILES); IPR006630 (PROSITE_PROFILES); cd08030 (CDD); cd12291 (CDD); IPR035979 (SUPERF…	F:GO:0003676; F:GO:0003723; C:GO:0005634; P:GO:0006396; C:GO:1990904	F:nucleic acid binding; F:RNA binding; C:nucleus; P:RNA processing; C:ribonucleoprotein complex
TRINITY_DN97462_c0_g2_i2_m.36158	succinate-semialdehyde dehydrogenase, mitochondrial isoform X1	541	20	0	90.25	5	F:GO:0000166; F:GO:0003824; C:GO:0005739; P:GO:0009056; P:GO:0009987	F:nucleotide binding; F:catalytic activity; C:mitochondrion; P:catabolic process; P:cellular process	EC:1.2.1.16; EC:1.2.1.24; EC:1.2.1.5	Succinate-semialdehyde dehydrogenase (NAD(P)(+)); Succinate-semialdehyde dehydrogenase (NAD(+)); Aldehyde dehydrogenase (NAD(P)(+))	IPR010102 (TIGRFAM); IPR016162 (G3DSA:3.40.605.GENE3D); IPR015590 (PFAM); G3DSA:3.40.309.10 (GENE3D); PTHR43353:SF5 (PANTHER); PTHR43353 (PANTHER); IPR029510 (PROSITE_PATTERNS); cd07103 (CDD); IPR016161 (SUPERFAMILY)	P:GO:0008152; F:GO:0009013; P:GO:0009450; F:GO:0016491; P:GO:0055114	P:metabolic process; F:succinate-semialdehyde dehydrogenase [NAD(P)+] activity; P:gamma-aminobutyric acid catabolic process; F:oxidoreductase activity; P:oxidation-reduction process
TRINITY_DN103688_c1_g1_i1_m.92840	beta-glucosidase BoGH3B-like	628	20	0	91.2	2	P:GO:0005975; F:GO:0016787	P:carbohydrate metabolic process; F:hydrolase activity			IPR001764 (PRINTS); IPR001764 (PFAM); IPR002772 (PFAM); IPR036881 (G3DSA:3.40.50.GENE3D); IPR036962 (G3DSA:3.20.20.GENE3D); PTHR30620 (PANTHER); PTHR30620:SF38 (PANTHER); IPR017853 (SUPERFAMILY); IPR036881 (SUPERFAMILY)	F:GO:0004553; P:GO:0005975	F:hydrolase activity, hydrolyzing O-glycosyl compounds; P:carbohydrate metabolic process
TRINITY_DN92183_c0_g2_i1_m.47007	ubiquitin domain-containing protein DSK2a-like	553	20	0	84.85	1	F:GO:0005515	F:protein binding			Coil (COILS); IPR019956 (PRINTS); IPR015940 (PFAM); G3DSA:1.10.8.10 (GENE3D); G3DSA:3.10.20.90 (GENE3D); IPR000626 (PFAM); mobidb-lite (MOBIDB_LITE); mobidb-lite (MOBIDB_LITE); PTHR10677:SF39 (PANTHER); IPR015496 (PANTHER); IPR019954 (PROSITE_PATTERNS); IPR000626 (PROSITE_PROFILES); IPR015940 (PROSITE_PROFILES); cd14399 (CDD); IPR029071 (SUPERFAMILY); IPR009060 (SUPERFAMILY)	F:GO:0005515	F:protein binding
TRINITY_DN80339_c2_g2_i1_m.52635	40S ribosomal protein S2-4	300	20	0	97.2	4	F:GO:0003723; F:GO:0005198; C:GO:0005840; P:GO:0006412	F:RNA binding; F:structural molecule activity; C:ribosome; P:translation			IPR014721 (G3DSA:3.30.230.GENE3D); IPR005324 (PFAM); IPR005711 (TIGRFAM); IPR013810 (PFAM); G3DSA:3.30.160.20 (GENE3D); mobidb-lite (MOBIDB_LITE); PTHR13718:SF79 (PANTHER); IPR000851 (PANTHER); IPR018192 (PROSITE_PATTERNS); IPR013810 (PROSITE_PROFILES); IPR020568 (SUPERFAMILY); SSF54768 (SUPERFAMILY)	F:GO:0003723; F:GO:0003735; C:GO:0005840; P:GO:0006412; C:GO:0015935	F:RNA binding; F:structural constituent of ribosome; C:ribosome; P:translation; C:small ribosomal subunit
TRINITY_DN93703_c0_g1_i1_m.38856	presequence protease 1, chloroplastic/mitochondrial-like	1084	20	0	90.1	3	F:GO:0005488; F:GO:0016787; P:GO:0019538	F:binding; F:hydrolase activity; P:protein metabolic process			G3DSA:3.30.830.10 (GENE3D); G3DSA:3.30.830.10 (GENE3D); G3DSA:3.30.830.10 (GENE3D); IPR013578 (PFAM); IPR011765 (PFAM); IPR007863 (PFAM); PTHR43016 (PANTHER); PTHR43016:SF3 (PANTHER); IPR011249 (SUPERFAMILY); IPR011249 (SUPERFAMILY); IPR011249 (SUPERFAMILY); IPR011249 (SUPERFAMILY)	F:GO:0003824; P:GO:0006508; F:GO:0046872	F:catalytic activity; P:proteolysis; F:metal ion binding
TRINITY_DN86821_c0_g1_i1_m.2344	RNA-binding KH domain-containing protein PEPPER	497	20	0	79.75	1	F:GO:0003723	F:RNA binding			IPR036612 (G3DSA:3.30.1370.GENE3D); IPR036612 (G3DSA:3.30.1370.GENE3D); IPR036612 (G3DSA:3.30.1370.GENE3D); IPR004088 (PFAM); mobidb-lite (MOBIDB_LITE); PTHR10288 (PANTHER); PTHR10288:SF132 (PANTHER); PS50084 (PROSITE_PROFILES); PS50084 (PROSITE_PROFILES); PS50084 (PROSITE_PROFILES); cd00105 (CDD); cd02396 (CDD); cd02396 (CDD); IPR036612 (SUPERFAMILY); IPR036612 (SUPERFAMILY); IPR036612 (SUPERFAM…	F:GO:0003723	F:RNA binding
TRINITY_DN80040_c0_g1_i1_m.46773	T-complex protein 1 subunit eta	563	20	0	97.85	4	F:GO:0000166; F:GO:0005515; C:GO:0005829; P:GO:0007165	F:nucleotide binding; F:protein binding; C:cytosol; P:signal transduction			IPR017998 (PRINTS); IPR012720 (TIGRFAM); IPR027413 (G3DSA:1.10.560.GENE3D); IPR027413 (G3DSA:1.10.560.GENE3D); IPR002423 (PFAM); IPR027409 (G3DSA:3.50.7.GENE3D); mobidb-lite (MOBIDB_LITE); IPR002423 (PANTHER); IPR012720 (PTHR11353:PANTHER); IPR002194 (PROSITE_PATTERNS); IPR002194 (PROSITE_PATTERNS); IPR002194 (PROSITE_PATTERNS); IPR012720 (CDD); IPR027413 (SUPERFAMILY); IPR037290 (SUPERFAMILY); I…	F:GO:0005524; P:GO:0006457; F:GO:0051082	F:ATP binding; P:protein folding; F:unfolded protein binding
TRINITY_DN92372_c1_g1_i1_m.38310	PREDICTED: uncharacterized protein LOC101215119	291	20	0	87.2						IPR025131 (PFAM); mobidb-lite (MOBIDB_LITE); mobidb-lite (MOBIDB_LITE); PTHR31132:SF2 (PANTHER); PTHR31132 (PANTHER)	no GO terms	no GO terms
TRINITY_DN91476_c7_g1_i1_m.55595	inositol-3-phosphate synthase	510	20	0	97.55	6	F:GO:0003824; C:GO:0005737; P:GO:0005975; P:GO:0006629; P:GO:0009058; P:GO:0009987	F:catalytic activity; C:cytoplasm; P:carbohydrate metabolic process; P:lipid metabolic process; P:biosynthetic process; P:cellular process	EC:5.5.1.4	Inositol-3-phosphate synthase	IPR002587 (PIRSF); IPR002587 (PFAM); IPR013021 (PFAM); G3DSA:3.40.50.720 (GENE3D); IPR002587 (PANTHER); PTHR11510:SF13 (PANTHER); SSF55347 (SUPERFAMILY); IPR036291 (SUPERFAMILY)	F:GO:0004512; P:GO:0006021; P:GO:0008654	F:inositol-3-phosphate synthase activity; P:inositol biosynthetic process; P:phospholipid biosynthetic process
TRINITY_DN108654_c0_g1_i1_m.69212	enhancer of mRNA-decapping protein 4	1414	20	0	78.9	4	F:GO:0005515; C:GO:0005737; P:GO:0006139; P:GO:0009056	F:protein binding; C:cytoplasm; P:nucleobase-containing compound metabolic process; P:catabolic process			IPR032401 (PFAM); G3DSA:1.10.220.100 (GENE3D); IPR015943 (G3DSA:2.130.10.GENE3D); mobidb-lite (MOBIDB_LITE); mobidb-lite (MOBIDB_LITE); mobidb-lite (MOBIDB_LITE); PTHR15598:SF7 (PANTHER); PTHR15598 (PANTHER); IPR001680 (PROSITE_PROFILES); IPR017986 (PROSITE_PROFILES); IPR036322 (SUPERFAMILY)	F:GO:0005515	F:protein binding
TRINITY_DN90814_c1_g1_i1_m.13081	dnaJ protein homolog	414	20	0	96.4	6	F:GO:0000166; F:GO:0005515; C:GO:0005886; P:GO:0006950; P:GO:0009628; P:GO:0009987	F:nucleotide binding; F:protein binding; C:plasma membrane; P:response to stress; P:response to abiotic stimulus; P:cellular process			Coil (COILS); IPR001623 (PRINTS); G3DSA:2.60.260.20 (GENE3D); G3DSA:2.10.230.10 (GENE3D); IPR001305 (PFAM); IPR002939 (PFAM); IPR001623 (PFAM); IPR036869 (G3DSA:1.10.287.GENE3D); G3DSA:2.60.260.20 (GENE3D); mobidb-lite (MOBIDB_LITE); PTHR43888 (PANTHER); PTHR43888:SF4 (PANTHER); IPR018253 (PROSITE_PATTERNS); IPR001305 (PROSITE_PROFILES); IPR001623 (PROSITE_PROFILES); IPR012724 (HAMAP); IPR001305 …	F:GO:0005524; P:GO:0006457; P:GO:0009408; F:GO:0031072; F:GO:0051082	F:ATP binding; P:protein folding; P:response to heat; F:heat shock protein binding; F:unfolded protein binding
TRINITY_DN78047_c0_g1_i1_m.28365	ascorbate peroxidase	253	20	2.25239e-177	94.95	5	F:GO:0003824; F:GO:0005488; P:GO:0006950; P:GO:0008152; P:GO:0009987	F:catalytic activity; F:binding; P:response to stress; P:metabolic process; P:cellular process	EC:1.11.1.7; EC:1.11.1.11	Peroxidase; L-ascorbate peroxidase	Coil (COILS); IPR002016 (PRINTS); IPR002207 (PRINTS); G3DSA:1.10.520.10 (GENE3D); IPR002016 (PFAM); G3DSA:1.10.420.10 (GENE3D); mobidb-lite (MOBIDB_LITE); PTHR31356:SF17 (PANTHER); PTHR31356 (PANTHER); IPR019794 (PROSITE_PATTERNS); IPR019793 (PROSITE_PATTERNS); IPR002016 (PROSITE_PROFILES); cd00691 (CDD); IPR010255 (SUPERFAMILY)	F:GO:0004601; P:GO:0006979; F:GO:0020037; P:GO:0055114	F:peroxidase activity; P:response to oxidative stress; F:heme binding; P:oxidation-reduction process
TRINITY_DN119010_c3_g2_i1_m.140882	ATPase subunit 1 (mitochondrion)	362	20	0	97.65	8	F:GO:0000166; F:GO:0005215; C:GO:0005739; P:GO:0006139; P:GO:0006810; P:GO:0009058; C:GO:0016020; F:GO:0016787	F:nucleotide binding; F:transporter activity; C:mitochondrion; P:nucleobase-containing compound metabolic process; P:transport; P:biosynthetic process; C:membrane; F:hydrolase activity	EC:3.6.1.3; EC:3.6.1.15	Adenosinetriphosphatase; Nucleoside-triphosphate phosphatase	G3DSA:3.40.50.300 (GENE3D); IPR000793 (PFAM); IPR000194 (PFAM); IPR005294 (TIGRFAM); G3DSA:1.20.150.20 (GENE3D); PTHR43089 (PANTHER); IPR020003 (PROSITE_PATTERNS); SSF47917 (SUPERFAMILY); IPR027417 (SUPERFAMILY)	F:GO:0005524; P:GO:0015986; C:GO:0045261; F:GO:0046933	F:ATP binding; P:ATP synthesis coupled proton transport; C:proton-transporting ATP synthase complex, catalytic core F(1); F:proton-transporting ATP synthase activity, rotational mechanism
TRINITY_DN78358_c3_g1_i1_m.45622	40S ribosomal protein S3-3	286	20	2.23672e-170	96.5	9	F:GO:0003677; F:GO:0003723; F:GO:0005198; C:GO:0005634; C:GO:0005840; P:GO:0006259; P:GO:0006412; P:GO:0006950; F:GO:0016787	F:DNA binding; F:RNA binding; F:structural molecule activity; C:nucleus; C:ribosome; P:DNA metabolic process; P:translation; P:response to stress; F:hydrolase activity	EC:3.2.2.23	DNA-formamidopyrimidine glycosylase	IPR036419 (G3DSA:3.30.1140.GENE3D); IPR015946 (G3DSA:3.30.300.GENE3D); IPR004044 (PFAM); IPR001351 (PFAM); IPR005703 (TIGRFAM); PTHR11760 (PANTHER); PTHR11760:SF31 (PANTHER); IPR018280 (PROSITE_PATTERNS); IPR004044 (PROSITE_PROFILES); cd02413 (CDD); IPR036419 (SUPERFAMILY); IPR009019 (SUPERFAMILY)	F:GO:0003723; F:GO:0003735; C:GO:0005840; P:GO:0006412; C:GO:0015935	F:RNA binding; F:structural constituent of ribosome; C:ribosome; P:translation; C:small ribosomal subunit
TRINITY_DN90852_c0_g1_i1_m.13014	acetyl-CoA acetyltransferase, cytosolic 1	405	20	0	94.25	12	F:GO:0000166; C:GO:0005777; C:GO:0005829; C:GO:0005886; P:GO:0006464; P:GO:0006629; P:GO:0009653; P:GO:0009856; P:GO:0016043; P:GO:0016049; F:GO:0016301; P:GO:0030154	F:nucleotide binding; C:peroxisome; C:cytosol; C:plasma membrane; P:cellular protein modification process; P:lipid metabolic process; P:anatomical structure morphogenesis; P:pollination; P:cellular component organization; P:cell growth; F:kinase activity; P:cell differentiation	EC:2.3.1.16; EC:2.3.1.9	Acetyl-CoA C-acyltransferase; Acetyl-CoA C-acetyltransferase	IPR020617 (PFAM); IPR016039 (G3DSA:3.40.47.GENE3D); IPR002155 (PIRSF); IPR016039 (G3DSA:3.40.47.GENE3D); IPR020616 (PFAM); IPR002155 (TIGRFAM); PTHR18919 (PANTHER); PTHR18919:SF131 (PANTHER); IPR020610 (PROSITE_PATTERNS); IPR020613 (PROSITE_PATTERNS); IPR002155 (CDD); IPR016039 (SUPERFAMILY); IPR016039 (SUPERFAMILY)	F:GO:0003824; P:GO:0008152; F:GO:0016747	F:catalytic activity; P:metabolic process; F:transferase activity, transferring acyl groups other than amino-acyl groups
TRINITY_DN81743_c1_g1_i1_m.30182	formate dehydrogenase, mitochondrial	384	20	0	93.7	5	F:GO:0000166; F:GO:0003824; C:GO:0005739; P:GO:0009056; P:GO:0009987	F:nucleotide binding; F:catalytic activity; C:mitochondrion; P:catabolic process; P:cellular process	EC:1.2.1.2	Acting on the aldehyde or oxo group of donors	IPR006140 (PFAM); IPR006139 (PFAM); G3DSA:3.40.50.720 (GENE3D); G3DSA:3.40.50.720 (GENE3D); PTHR42938 (PANTHER); PTHR42938:SF1 (PANTHER); IPR029752 (PROSITE_PATTERNS); IPR029753 (PROSITE_PATTERNS); IPR029753 (PROSITE_PATTERNS); IPR033689 (HAMAP); IPR033689 (CDD); SSF52283 (SUPERFAMILY); IPR036291 (SUPERFAMILY)	P:GO:0008152; F:GO:0008863; F:GO:0016616; F:GO:0051287; P:GO:0055114	P:metabolic process; F:formate dehydrogenase (NAD+) activity; F:oxidoreductase activity, acting on the CH-OH group of donors, NAD or NADP as acceptor; F:NAD binding; P:oxidation-reduction process
TRINITY_DN94492_c4_g11_i1_m.8272	valine--tRNA ligase, mitochondrial 1 isoform X1	1045	20	0	89.4	5	F:GO:0000166; C:GO:0005737; P:GO:0006139; P:GO:0006412; F:GO:0016787	F:nucleotide binding; C:cytoplasm; P:nucleobase-containing compound metabolic process; P:translation; F:hydrolase activity	EC:6.1.1.9; EC:3.1.1.1	Valine--tRNA ligase; Carboxylesterase	Coil (COILS); Coil (COILS); Coil (COILS); IPR002303 (PRINTS); G3DSA:1.10.730.10 (GENE3D); IPR013155 (PFAM); IPR002300 (PFAM); IPR014729 (G3DSA:3.40.50.GENE3D); IPR037118 (G3DSA:1.10.287.GENE3D); IPR002303 (TIGRFAM); mobidb-lite (MOBIDB_LITE); PTHR11946:SF94 (PANTHER); PTHR11946 (PANTHER); IPR001412 (PROSITE_PATTERNS); IPR002303 (HAMAP); IPR033705 (CDD); cd00817 (CDD); IPR009080 (SUPERFAMILY); SSF…	F:GO:0000166; F:GO:0002161; F:GO:0004812; F:GO:0004832; F:GO:0005524; C:GO:0005737; P:GO:0006418; P:GO:0006438	F:nucleotide binding; F:aminoacyl-tRNA editing activity; F:aminoacyl-tRNA ligase activity; F:valine-tRNA ligase activity; F:ATP binding; C:cytoplasm; P:tRNA aminoacylation for protein translation; P:valyl-tRNA aminoacylation
TRINITY_DN82511_c2_g1_i2_m.23335	26S proteasome non-ATPase regulatory subunit 12 homolog A	442	20	0	95.7	6	F:GO:0005515; C:GO:0005634; C:GO:0005737; P:GO:0009056; P:GO:0009987; P:GO:0019538	F:protein binding; C:nucleus; C:cytoplasm; P:catabolic process; P:cellular process; P:protein metabolic process			IPR036388 (G3DSA:1.10.10.GENE3D); IPR000717 (PFAM); PTHR10855 (PANTHER); IPR035297 (PTHR10855:PANTHER); IPR036390 (SUPERFAMILY)	F:GO:0005515	F:protein binding
TRINITY_DN93003_c1_g1_i2_m.23717	PREDICTED: uncharacterized protein LOC103489075 isoform X1	468	20	0	72.85						mobidb-lite (MOBIDB_LITE); mobidb-lite (MOBIDB_LITE); PTHR37736 (PANTHER)	no GO terms	no GO terms
TRINITY_DN89775_c0_g1_i1_m.54694	biotin carboxylase 1, chloroplastic	532	20	0	93.05	6	F:GO:0000166; F:GO:0003824; P:GO:0006629; P:GO:0009058; C:GO:0009536; P:GO:0009987	F:nucleotide binding; F:catalytic activity; P:lipid metabolic process; P:biosynthetic process; C:plastid; P:cellular process	EC:6.4.1.2; EC:6.3.4.14	Acetyl-CoA carboxylase; Biotin carboxylase	IPR005479 (PFAM); G3DSA:3.30.470.20 (GENE3D); IPR004549 (TIGRFAM); IPR005482 (PFAM); IPR005481 (PFAM); IPR013815 (G3DSA:3.30.1490.GENE3D); G3DSA:3.40.50.20 (GENE3D); PTHR42761 (PANTHER); PTHR42761:SF4 (PANTHER); IPR005479 (PROSITE_PATTERNS); IPR005479 (PROSITE_PATTERNS); IPR011761 (PROSITE_PROFILES); IPR011764 (PROSITE_PROFILES); SSF56059 (SUPERFAMILY); IPR011054 (SUPERFAMILY); IPR016185 (SUPERFA…	F:GO:0003824; F:GO:0004075; F:GO:0005524; F:GO:0016874; F:GO:0046872	F:catalytic activity; F:biotin carboxylase activity; F:ATP binding; F:ligase activity; F:metal ion binding
TRINITY_DN86978_c0_g1_i1_m.57134	polyphenol oxidase, chloroplastic-like	576	20	0	59.65	3	F:GO:0003824; C:GO:0005622; P:GO:0008152	F:catalytic activity; C:intracellular; P:metabolic process	EC:1.10.3; EC:1.10.3.1	Acting on diphenols and related substances as donors; Catechol oxidase	IPR002227 (PRINTS); IPR022740 (PFAM); IPR022739 (PFAM); IPR008922 (G3DSA:1.10.1280.GENE3D); IPR002227 (PFAM); PTHR11474:SF66 (PANTHER); PTHR11474 (PANTHER); IPR002227 (PROSITE_PATTERNS); IPR002227 (PROSITE_PATTERNS); IPR013788 (PROSITE_PATTERNS); IPR008922 (SUPERFAMILY)	F:GO:0004097; P:GO:0008152; F:GO:0016491; P:GO:0055114	F:catechol oxidase activity; P:metabolic process; F:oxidoreductase activity; P:oxidation-reduction process
TRINITY_DN96159_c1_g1_i1_m.38018	fumarylacetoacetase	421	20	0	89.7	3	P:GO:0008152; P:GO:0009987; F:GO:0016787	P:metabolic process; P:cellular process; F:hydrolase activity	EC:3.7.1.2	Fumarylacetoacetase	IPR011234 (PFAM); IPR036462 (G3DSA:2.30.30.GENE3D); IPR005959 (TIGRFAM); IPR015377 (PFAM); IPR036663 (G3DSA:3.90.850.GENE3D); PTHR43069:SF2 (PANTHER); IPR005959 (PANTHER); IPR036462 (SUPERFAMILY); IPR036663 (SUPERFAMILY)	F:GO:0003824; F:GO:0004334; P:GO:0008152; P:GO:0009072	F:catalytic activity; F:fumarylacetoacetase activity; P:metabolic process; P:aromatic amino acid family metabolic process
TRINITY_DN83662_c0_g1_i1_m.35033	NAD-dependent malic enzyme 2, mitochondrial	603	20	0	93.85	3	F:GO:0000166; F:GO:0003824; P:GO:0008152	F:nucleotide binding; F:catalytic activity; P:metabolic process	EC:1.1.1.38; EC:1.1.1.39	Malate dehydrogenase (oxaloacetate-decarboxylating); Malate dehydrogenase (decarboxylating)	IPR001891 (PRINTS); G3DSA:3.40.50.720 (GENE3D); IPR012301 (PFAM); IPR001891 (PIRSF); IPR012302 (PFAM); IPR037062 (G3DSA:3.40.50.GENE3D); PTHR23406:SF32 (PANTHER); PTHR23406 (PANTHER); IPR015884 (PROSITE_PATTERNS); cd05312 (CDD); SSF53223 (SUPERFAMILY); IPR036291 (SUPERFAMILY)	F:GO:0004470; F:GO:0004471; F:GO:0051287; P:GO:0055114	F:malic enzyme activity; F:malate dehydrogenase (decarboxylating) (NAD+) activity; F:NAD binding; P:oxidation-reduction process
TRINITY_DN62502_c0_g1_i1_m.12458	ERBB-3 BINDING PROTEIN 1	396	20	0	95.15						IPR001714 (PRINTS); G3DSA:3.90.230.10 (GENE3D); IPR004545 (TIGRFAM); IPR000994 (PFAM); mobidb-lite (MOBIDB_LITE); PTHR10804 (PANTHER); PTHR10804:SF11 (PANTHER); cd01089 (CDD); IPR036005 (SUPERFAMILY); IPR036390 (SUPERFAMILY)	no GO terms	no GO terms
TRINITY_DN85504_c0_g1_i1_m.4178	splicing factor 3B subunit 2	580	20	0	91.55	1	C:GO:0005634	C:nucleus			Coil (COILS); Coil (COILS); IPR007180 (PFAM); IPR011989 (G3DSA:1.25.10.GENE3D); IPR006568 (PFAM); mobidb-lite (MOBIDB_LITE); mobidb-lite (MOBIDB_LITE); mobidb-lite (MOBIDB_LITE); mobidb-lite (MOBIDB_LITE); PTHR12785 (PANTHER); PTHR12785:SF9 (PANTHER)	C:GO:0005634	C:nucleus
TRINITY_DN97072_c3_g1_i1_m.50477	eukaryotic translation initiation factor 5A-2	160	20	1.6567e-114	99.05	2	F:GO:0008135; P:GO:0016043	F:translation factor activity, RNA binding; P:cellular component organization			IPR014722 (G3DSA:2.30.30.GENE3D); G3DSA:2.40.50.140 (GENE3D); IPR020189 (PFAM); IPR001884 (TIGRFAM); IPR001884 (PIRSF); mobidb-lite (MOBIDB_LITE); PTHR11673:SF16 (PANTHER); IPR001884 (PANTHER); IPR019769 (PROSITE_PATTERNS); cd04468 (CDD); IPR008991 (SUPERFAMILY); IPR012340 (SUPERFAMILY)	F:GO:0003723; F:GO:0003746; P:GO:0006452; F:GO:0043022; P:GO:0045901; P:GO:0045905	F:RNA binding; F:translation elongation factor activity; P:translational frameshifting; F:ribosome binding; P:positive regulation of translational elongation; P:positive regulation of translational termination
TRINITY_DN87543_c0_g5_i1_m.49668	ferredoxin--NADP reductase, leaf isozyme, chloroplastic	361	20	0	93.9	2	F:GO:0003824; P:GO:0008152	F:catalytic activity; P:metabolic process	EC:1.18.1; EC:1.18.1.2	Acting on iron-sulfur proteins as donors; Ferredoxin--NADP(+) reductase	IPR001709 (PRINTS); IPR015701 (PIRSF); G3DSA:3.40.50.80 (GENE3D); G3DSA:2.40.30.10 (GENE3D); IPR001433 (PFAM); IPR035442 (PIRSF); PTHR43314 (PANTHER); PTHR43314:SF7 (PANTHER); IPR017927 (PROSITE_PROFILES); cd06208 (CDD); IPR017938 (SUPERFAMILY); SSF52343 (SUPERFAMILY)	F:GO:0016491; P:GO:0055114	F:oxidoreductase activity; P:oxidation-reduction process
TRINITY_DN83273_c5_g2_i1_m.41492	pectinesterase-like	580	20	0	73.25	7	C:GO:0005618; P:GO:0005975; P:GO:0009056; C:GO:0016020; P:GO:0016043; F:GO:0016787; F:GO:0030234	C:cell wall; P:carbohydrate metabolic process; P:catabolic process; C:membrane; P:cellular component organization; F:hydrolase activity; F:enzyme regulator activity	EC:3.1.1.11; EC:3.1.1.1	Pectinesterase; Carboxylesterase	IPR035513 (G3DSA:1.20.140.GENE3D); IPR012334 (G3DSA:2.160.20.GENE3D); IPR006501 (TIGRFAM); IPR006501 (PFAM); IPR000070 (PFAM); PTHR31707:SF55 (PANTHER); PTHR31707 (PANTHER); IPR018040 (PROSITE_PATTERNS); IPR033131 (PROSITE_PATTERNS); cd15798 (CDD); IPR011050 (SUPERFAMILY); IPR035513 (SUPERFAMILY)	F:GO:0004857; C:GO:0005618; F:GO:0030599; P:GO:0042545	F:enzyme inhibitor activity; C:cell wall; F:pectinesterase activity; P:cell wall modification
TRINITY_DN111018_c1_g2_i1_m.121508	auxilin-related protein 2-like	992	20	0	68.45	2	P:GO:0006898; C:GO:0031982	P:receptor-mediated endocytosis; C:vesicle			Coil (COILS); Coil (COILS); Coil (COILS); Coil (COILS); IPR036869 (G3DSA:1.10.287.GENE3D); mobidb-lite (MOBIDB_LITE); mobidb-lite (MOBIDB_LITE); mobidb-lite (MOBIDB_LITE); mobidb-lite (MOBIDB_LITE); mobidb-lite (MOBIDB_LITE); PTHR23172:SF54 (PANTHER); PTHR23172 (PANTHER); IPR036869 (SUPERFAMILY)	no GO terms	no GO terms
TRINITY_DN57552_c0_g1_i1_m.11477	eukaryotic translation initiation factor 2 subunit beta	270	20	0	92.15	2	F:GO:0008135; C:GO:0016020	F:translation factor activity, RNA binding; C:membrane			Coil (COILS); IPR016189 (G3DSA:3.30.30.GENE3D); IPR002735 (PFAM); mobidb-lite (MOBIDB_LITE); mobidb-lite (MOBIDB_LITE); PTHR23001:SF3 (PANTHER); PTHR23001 (PANTHER); IPR016189 (SUPERFAMILY); IPR016190 (SUPERFAMILY)	F:GO:0003743; P:GO:0006413	F:translation initiation factor activity; P:translational initiation
TRINITY_DN102687_c0_g15_i1_m.120374	glutamine synthetase leaf isozyme, chloroplastic	405	20	0	96.6	4	F:GO:0000166; F:GO:0003824; P:GO:0009058; P:GO:0009987	F:nucleotide binding; F:catalytic activity; P:biosynthetic process; P:cellular process	EC:6.3.1.2	Glutamine synthetase	IPR008146 (PFAM); IPR014746 (G3DSA:3.30.590.GENE3D); IPR008147 (PFAM); PTHR20852:SF53 (PANTHER); PTHR20852 (PANTHER); IPR027302 (PROSITE_PATTERNS); IPR027303 (PROSITE_PATTERNS); IPR036651 (SUPERFAMILY); IPR014746 (SUPERFAMILY)	F:GO:0003824; F:GO:0004356; P:GO:0006542; P:GO:0006807	F:catalytic activity; F:glutamate-ammonia ligase activity; P:glutamine biosynthetic process; P:nitrogen compound metabolic process
TRINITY_DN80781_c3_g1_i1_m.14191	polygalacturonase-inhibiting protein	328	20	0	82.35	1	F:GO:0005515	F:protein binding			PR00019 (PRINTS); IPR032675 (G3DSA:3.80.10.GENE3D); IPR013210 (PFAM); IPR001611 (PFAM); PTHR44138 (PANTHER); IPR001611 (PROSITE_PROFILES); IPR001611 (PROSITE_PROFILES); IPR001611 (PROSITE_PROFILES); IPR001611 (PROSITE_PROFILES); IPR001611 (PROSITE_PROFILES); IPR001611 (PROSITE_PROFILES); IPR032675 (SUPERFAMILY)	F:GO:0005515	F:protein binding
TRINITY_DN104316_c1_g1_i2_m.131516	dihydrolipoyllysine-residue acetyltransferase component 2 of pyruvate dehydrogenase complex, mitochondrial-like	534	20	0	84.6	4	C:GO:0005739; P:GO:0008152; P:GO:0009987; F:GO:0016740	C:mitochondrion; P:metabolic process; P:cellular process; F:transferase activity	EC:2.3.1.12	Dihydrolipoyllysine-residue acetyltransferase	Coil (COILS); IPR036625 (G3DSA:4.10.320.GENE3D); IPR006257 (TIGRFAM); IPR004167 (PFAM); IPR001078 (PFAM); IPR000089 (PFAM); G3DSA:3.90.1170.30 (GENE3D); G3DSA:3.30.559.10 (GENE3D); mobidb-lite (MOBIDB_LITE); mobidb-lite (MOBIDB_LITE); mobidb-lite (MOBIDB_LITE); PTHR43178 (PANTHER); PTHR43178:SF1 (PANTHER); IPR003016 (PROSITE_PATTERNS); IPR004167 (PROSITE_PROFILES); IPR000089 (PROSITE_PROFILES); c…	F:GO:0004742; P:GO:0006090; P:GO:0008152; F:GO:0016746; C:GO:0045254	F:dihydrolipoyllysine-residue acetyltransferase activity; P:pyruvate metabolic process; P:metabolic process; F:transferase activity, transferring acyl groups; C:pyruvate dehydrogenase complex
TRINITY_DN85935_c0_g1_i1_m.53139	heterogeneous nuclear ribonucleoprotein 1	383	20	0	77.4	6	P:GO:0000003; F:GO:0003723; C:GO:0005829; P:GO:0006139; P:GO:0009628; P:GO:0009791	P:reproduction; F:RNA binding; C:cytosol; P:nucleobase-containing compound metabolic process; P:response to abiotic stimulus; P:post-embryonic development			IPR000504 (PFAM); G3DSA:3.30.70.330 (GENE3D); G3DSA:3.30.70.330 (GENE3D); mobidb-lite (MOBIDB_LITE); mobidb-lite (MOBIDB_LITE); PTHR45276:SF2 (PANTHER); PTHR45276 (PANTHER); IPR000504 (PROSITE_PROFILES); IPR000504 (PROSITE_PROFILES); IPR035979 (SUPERFAMILY); IPR035979 (SUPERFAMILY)	F:GO:0003676	F:nucleic acid binding
TRINITY_DN102998_c1_g3_i4_m.140020	ran-binding protein 1 homolog a-like	223	20	2.47418e-134	88.6	10	F:GO:0005515; C:GO:0005634; C:GO:0005737; C:GO:0005856; P:GO:0006810; P:GO:0007049; P:GO:0009056; P:GO:0016043; P:GO:0019538; F:GO:0030234	F:protein binding; C:nucleus; C:cytoplasm; C:cytoskeleton; P:transport; P:cell cycle; P:catabolic process; P:cellular component organization; P:protein metabolic process; F:enzyme regulator activity			IPR011993 (G3DSA:2.30.29.GENE3D); IPR000156 (PFAM); mobidb-lite (MOBIDB_LITE); mobidb-lite (MOBIDB_LITE); PTHR23138 (PANTHER); PTHR23138:SF107 (PANTHER); IPR000156 (PROSITE_PROFILES); cd13179 (CDD); IPR011993 (SUPERFAMILY)	P:GO:0046907	P:intracellular transport
TRINITY_DN87303_c0_g1_i1_m.24745	small heat shock protein, chloroplastic-like isoform X2	211	20	2.59926e-127	86.8	2	C:GO:0005783; C:GO:0016020	C:endoplasmic reticulum; C:membrane			IPR008978 (G3DSA:2.60.40.GENE3D); IPR002068 (PFAM); mobidb-lite (MOBIDB_LITE); IPR031107 (PANTHER); PTHR11527:SF136 (PANTHER); IPR002068 (PROSITE_PROFILES); cd06464 (CDD); IPR008978 (SUPERFAMILY)	no GO terms	no GO terms
TRINITY_DN95966_c1_g1_i1_m.31155	far upstream element-binding protein 2-like isoform X2	831	20	0	70.8	1	F:GO:0003723	F:RNA binding			Coil (COILS); IPR004088 (PFAM); IPR036612 (G3DSA:3.30.1370.GENE3D); mobidb-lite (MOBIDB_LITE); mobidb-lite (MOBIDB_LITE); mobidb-lite (MOBIDB_LITE); mobidb-lite (MOBIDB_LITE); PTHR10288 (PANTHER); PTHR10288:SF226 (PANTHER); PS50084 (PROSITE_PROFILES); PS50084 (PROSITE_PROFILES); cd00105 (CDD); cd00105 (CDD); IPR036612 (SUPERFAMILY); IPR036612 (SUPERFAMILY)	F:GO:0003723	F:RNA binding
TRINITY_DN98114_c9_g4_i1_m.6292	heat shock cognate 70 kDa protein 2	617	20	0	97.75	1	F:GO:0000166	F:nucleotide binding			Coil (COILS); IPR013126 (PRINTS); IPR013126 (PFAM); IPR029047 (G3DSA:2.60.34.GENE3D); G3DSA:3.30.420.40 (GENE3D); G3DSA:3.30.420.40 (GENE3D); IPR029048 (G3DSA:1.20.1270.GENE3D); G3DSA:3.30.30.30 (GENE3D); mobidb-lite (MOBIDB_LITE); PTHR19375:SF308 (PANTHER); PTHR19375 (PANTHER); IPR018181 (PROSITE_PATTERNS); IPR018181 (PROSITE_PATTERNS); cd10233 (CDD); IPR029047 (SUPERFAMILY); IPR029048 (SUPERFAM…	no GO terms	no GO terms
TRINITY_DN95316_c1_g2_i3_m.20918	pyruvate kinase 1, cytosolic	527	20	0	96.55	6	F:GO:0005488; P:GO:0005975; P:GO:0006091; P:GO:0006139; P:GO:0009056; F:GO:0016301	F:binding; P:carbohydrate metabolic process; P:generation of precursor metabolites and energy; P:nucleobase-containing compound metabolic process; P:catabolic process; F:kinase activity	EC:2.7.1.40	Pyruvate kinase	IPR001697 (PRINTS); IPR036918 (G3DSA:3.40.1380.GENE3D); IPR015793 (PFAM); IPR015795 (PFAM); IPR001697 (TIGRFAM); G3DSA:3.20.20.60 (GENE3D); IPR001697 (PANTHER); PTHR11817:SF38 (PANTHER); IPR015813 (SUPERFAMILY); IPR011037 (SUPERFAMILY); IPR036918 (SUPERFAMILY)	F:GO:0000287; F:GO:0003824; F:GO:0004743; P:GO:0006096; F:GO:0030955	F:magnesium ion binding; F:catalytic activity; F:pyruvate kinase activity; P:glycolytic process; F:potassium ion binding
TRINITY_DN83463_c3_g1_i1_m.55008	60S ribosomal protein L13-1	206	20	9.51792e-147	94.75	4	F:GO:0003723; F:GO:0005198; C:GO:0005840; P:GO:0006412	F:RNA binding; F:structural molecule activity; C:ribosome; P:translation			IPR001380 (PFAM); PTHR11722:SF3 (PANTHER); IPR001380 (PANTHER); IPR018256 (PROSITE_PATTERNS); IPR001380 (HAMAP)	F:GO:0003735; C:GO:0005622; C:GO:0005840; P:GO:0006412	F:structural constituent of ribosome; C:intracellular; C:ribosome; P:translation
TRINITY_DN99941_c0_g1_i1_m.16500	beta-xylosidase/alpha-L-arabinofuranosidase 2-like	801	20	0	89.85	2	P:GO:0005975; F:GO:0016787	P:carbohydrate metabolic process; F:hydrolase activity	EC:3.2.1.21	Beta-glucosidase	IPR001764 (PRINTS); IPR001764 (PFAM); IPR002772 (PFAM); IPR026891 (PFAM); IPR036881 (G3DSA:3.40.50.GENE3D); IPR013783 (G3DSA:2.60.40.GENE3D); IPR036962 (G3DSA:3.20.20.GENE3D); PTHR42721:SF8 (PANTHER); PTHR42721 (PANTHER); IPR017853 (SUPERFAMILY); IPR036881 (SUPERFAMILY)	F:GO:0004553; P:GO:0005975	F:hydrolase activity, hydrolyzing O-glycosyl compounds; P:carbohydrate metabolic process
TRINITY_DN81004_c2_g1_i1_m.21458	probable glucan 1,3-alpha-glucosidase	917	20	0	88.8	3	P:GO:0005975; F:GO:0016787; F:GO:0030246	P:carbohydrate metabolic process; F:hydrolase activity; F:carbohydrate binding			G3DSA:2.60.40.1180 (GENE3D); G3DSA:2.60.40.1760 (GENE3D); G3DSA:2.60.40.1180 (GENE3D); G3DSA:3.20.20.80 (GENE3D); IPR000322 (PFAM); IPR025887 (PFAM); PTHR22762:SF54 (PANTHER); PTHR22762 (PANTHER); IPR030458 (PROSITE_PATTERNS); cd06603 (CDD); cd14752 (CDD); IPR017853 (SUPERFAMILY); IPR011013 (SUPERFAMILY); SSF51011 (SUPERFAMILY)	F:GO:0003824; F:GO:0004553; P:GO:0005975; F:GO:0030246	F:catalytic activity; F:hydrolase activity, hydrolyzing O-glycosyl compounds; P:carbohydrate metabolic process; F:carbohydrate binding
TRINITY_DN118397_c1_g4_i1_m.60284	GLABROUS1 enhancer-binding protein-like	321	20	0	72.7	3	F:GO:0000166; P:GO:0006139; P:GO:0009058	F:nucleotide binding; P:nucleobase-containing compound metabolic process; P:biosynthetic process			Coil (COILS); IPR007592 (PFAM); mobidb-lite (MOBIDB_LITE); mobidb-lite (MOBIDB_LITE); mobidb-lite (MOBIDB_LITE); PTHR31662:SF1 (PANTHER); PTHR31662 (PANTHER)	P:GO:0006355	P:regulation of transcription, DNA-templated
TRINITY_DN102645_c1_g1_i1_m.120087	pyrophosphate-energized vacuolar membrane proton pump	768	20	0	95.7	6	F:GO:0005215; F:GO:0005488; C:GO:0005773; P:GO:0006810; C:GO:0016020; F:GO:0016787	F:transporter activity; F:binding; C:vacuole; P:transport; C:membrane; F:hydrolase activity	EC:3.6.1.1	Inorganic diphosphatase	IPR004131 (PIRSF); IPR004131 (TIGRFAM); IPR004131 (PFAM); IPR004131 (PANTHER); PTHR31998:SF10 (PANTHER); IPR004131 (HAMAP)	F:GO:0004427; F:GO:0009678; C:GO:0016020; P:GO:1902600	F:inorganic diphosphatase activity; F:hydrogen-translocating pyrophosphatase activity; C:membrane; P:proton transmembrane transport
TRINITY_DN102237_c0_g1_i1_m.145946	phosphoenolpyruvate carboxylase 4	1074	20	0	90.95	2	F:GO:0003824; P:GO:0006091	F:catalytic activity; P:generation of precursor metabolites and energy	EC:4.1.1.31	Phosphoenolpyruvate carboxylase	IPR021135 (PRINTS); G3DSA:1.20.1440.90 (GENE3D); IPR021135 (PFAM); G3DSA:3.20.20.60 (GENE3D); mobidb-lite (MOBIDB_LITE); IPR021135 (PANTHER); PTHR30523:SF6 (PANTHER); IPR033129 (PROSITE_PATTERNS); IPR018129 (PROSITE_PATTERNS); IPR022805 (HAMAP); IPR015813 (SUPERFAMILY)	F:GO:0003824; P:GO:0006099; F:GO:0008964; P:GO:0015977	F:catalytic activity; P:tricarboxylic acid cycle; F:phosphoenolpyruvate carboxylase activity; P:carbon fixation
TRINITY_DN100817_c0_g1_i3_m.138429	bifunctional purine biosynthesis protein PurH	604	20	0	92.75	4	P:GO:0006139; P:GO:0009058; F:GO:0016740; F:GO:0016787	P:nucleobase-containing compound metabolic process; P:biosynthetic process; F:transferase activity; F:hydrolase activity	EC:3.5.4.10; EC:2.1.2.3	IMP cyclohydrolase; Phosphoribosylaminoimidazolecarboxamide formyltransferase	IPR024051 (G3DSA:3.40.140.GENE3D); IPR036914 (G3DSA:3.40.50.GENE3D); IPR002695 (PFAM); IPR024051 (G3DSA:3.40.140.GENE3D); IPR002695 (TIGRFAM); IPR011607 (PFAM); IPR002695 (PIRSF); IPR002695 (PANTHER); IPR002695 (HAMAP); cd01421 (CDD); IPR036914 (SUPERFAMILY); IPR016193 (SUPERFAMILY)	F:GO:0003824; F:GO:0003937; F:GO:0004643; P:GO:0006164	F:catalytic activity; F:IMP cyclohydrolase activity; F:phosphoribosylaminoimidazolecarboxamide formyltransferase activity; P:purine nucleotide biosynthetic process
TRINITY_DN84751_c0_g2_i1_m.18188	adenosine kinase 2	341	20	0	95.6	6	C:GO:0005634; C:GO:0005829; P:GO:0005975; P:GO:0006139; P:GO:0009058; F:GO:0016301	C:nucleus; C:cytosol; P:carbohydrate metabolic process; P:nucleobase-containing compound metabolic process; P:biosynthetic process; F:kinase activity	EC:2.7.1.20	Adenosine kinase	IPR001805 (PRINTS); G3DSA:3.30.1110.10 (GENE3D); IPR011611 (PFAM); IPR029056 (G3DSA:3.40.1190.GENE3D); PTHR10584 (PANTHER); PTHR10584:SF207 (PANTHER); IPR002173 (PROSITE_PATTERNS); cd01168 (CDD); IPR029056 (SUPERFAMILY)	F:GO:0004001; P:GO:0006166; F:GO:0016773	F:adenosine kinase activity; P:purine ribonucleoside salvage; F:phosphotransferase activity, alcohol group as acceptor
TRINITY_DN94506_c0_g1_i1_m.45779	protein transport protein SEC31 homolog B	1114	20	0	85.05	1	F:GO:0005515	F:protein binding			IPR024298 (PFAM); IPR015943 (G3DSA:2.130.10.GENE3D); mobidb-lite (MOBIDB_LITE); PTHR13923:SF11 (PANTHER); PTHR13923 (PANTHER); IPR019775 (PROSITE_PATTERNS); IPR019775 (PROSITE_PATTERNS); IPR017986 (PROSITE_PROFILES); IPR001680 (PROSITE_PROFILES); IPR001680 (PROSITE_PROFILES); IPR036322 (SUPERFAMILY)	F:GO:0005515	F:protein binding
TRINITY_DN88876_c3_g1_i1_m.13615	proteasome subunit alpha type-6	246	20	0	97.25	6	C:GO:0005634; C:GO:0005737; P:GO:0009056; P:GO:0009987; F:GO:0016787; P:GO:0019538	C:nucleus; C:cytoplasm; P:catabolic process; P:cellular process; F:hydrolase activity; P:protein metabolic process	EC:3.4.25	Acting on peptide bonds (peptidases)	IPR001353 (PFAM); IPR000426 (PFAM); IPR029055 (G3DSA:3.60.20.GENE3D); PTHR11599 (PANTHER); IPR034642 (PTHR11599:PANTHER); IPR000426 (PROSITE_PATTERNS); IPR023332 (PROSITE_PROFILES); IPR034642 (CDD); IPR029055 (SUPERFAMILY)	F:GO:0004175; F:GO:0004298; C:GO:0005839; P:GO:0006511; C:GO:0019773; P:GO:0051603	F:endopeptidase activity; F:threonine-type endopeptidase activity; C:proteasome core complex; P:ubiquitin-dependent protein catabolic process; C:proteasome core complex, alpha-subunit complex; P:proteolysis involved in cellular protein catabolic process
TRINITY_DN85358_c0_g1_i1_m.11178	3-ketoacyl-CoA thiolase 2, peroxisomal	462	20	0	94.85	2	P:GO:0008152; F:GO:0016740	P:metabolic process; F:transferase activity	EC:2.3.1.16	Acetyl-CoA C-acyltransferase	IPR016039 (G3DSA:3.40.47.GENE3D); IPR020616 (PFAM); IPR020617 (PFAM); IPR016039 (G3DSA:3.40.47.GENE3D); IPR002155 (TIGRFAM); PTHR43853 (PANTHER); PTHR43853:SF4 (PANTHER); IPR020610 (PROSITE_PATTERNS); IPR020615 (PROSITE_PATTERNS); IPR020613 (PROSITE_PATTERNS); IPR002155 (CDD); IPR016039 (SUPERFAMILY); IPR016039 (SUPERFAMILY)	F:GO:0003824; P:GO:0008152; F:GO:0016747	F:catalytic activity; P:metabolic process; F:transferase activity, transferring acyl groups other than amino-acyl groups
TRINITY_DN105992_c0_g1_i1_m.98303	protein CROWDED NUCLEI 4	1037	20	0	77.25	1	P:GO:0008152	P:metabolic process			Coil (COILS); Coil (COILS); Coil (COILS); Coil (COILS); Coil (COILS); Coil (COILS); Coil (COILS); Coil (COILS); IPR015931 (G3DSA:3.30.499.GENE3D); mobidb-lite (MOBIDB_LITE); mobidb-lite (MOBIDB_LITE); mobidb-lite (MOBIDB_LITE); PTHR31908 (PANTHER); PTHR31908:SF2 (PANTHER)	P:GO:0008152	P:metabolic process
TRINITY_DN95869_c7_g1_i2_m.51935	ubiquitin carboxyl-terminal hydrolase 13-like isoform X1	1132	20	0	96.5	4	F:GO:0005515; P:GO:0006464; P:GO:0009056; F:GO:0016787	F:protein binding; P:cellular protein modification process; P:catabolic process; F:hydrolase activity	EC:3.4.19.12	Ubiquitinyl hydrolase 1	Coil (COILS); IPR001394 (PFAM); G3DSA:3.90.70.10 (GENE3D); G3DSA:3.10.20.90 (GENE3D); IPR008974 (G3DSA:2.60.210.GENE3D); G3DSA:3.10.20.90 (GENE3D); IPR029346 (PFAM); IPR002083 (PFAM); IPR024729 (PFAM); mobidb-lite (MOBIDB_LITE); PTHR24006 (PANTHER); PTHR24006:SF614 (PANTHER); IPR018200 (PROSITE_PATTERNS); IPR018200 (PROSITE_PATTERNS); IPR002083 (PROSITE_PROFILES); IPR028889 (PROSITE_PROFILES); IP…	F:GO:0005515; P:GO:0006511; P:GO:0016579; F:GO:0036459	F:protein binding; P:ubiquitin-dependent protein catabolic process; P:protein deubiquitination; F:thiol-dependent ubiquitinyl hydrolase activity
TRINITY_DN100807_c0_g1_i2_m.138605	putative RNA-binding protein Luc7-like 2	413	20	0	92.2	4	F:GO:0003723; C:GO:0005634; P:GO:0006139; P:GO:0016043	F:RNA binding; C:nucleus; P:nucleobase-containing compound metabolic process; P:cellular component organization			Coil (COILS); Coil (COILS); IPR004882 (PFAM); mobidb-lite (MOBIDB_LITE); PTHR12375:SF39 (PANTHER); IPR004882 (PANTHER)	F:GO:0003729; C:GO:0005685; P:GO:0006376	F:mRNA binding; C:U1 snRNP; P:mRNA splice site selection
TRINITY_DN98218_c1_g1_i1_m.18806	protein WVD2-like 5 isoform X2	504	20	0	64.8						Coil (COILS); IPR027329 (PFAM); mobidb-lite (MOBIDB_LITE); mobidb-lite (MOBIDB_LITE); PTHR31358:SF10 (PANTHER); PTHR31358 (PANTHER)	no GO terms	no GO terms
TRINITY_DN85450_c0_g1_i1_m.37604	protochlorophyllide reductase, chloroplastic	399	20	0	94.2	4	F:GO:0003824; P:GO:0009058; C:GO:0009536; P:GO:0015979	F:catalytic activity; P:biosynthetic process; C:plastid; P:photosynthesis	EC:1.3.1.33	Protochlorophyllide reductase	IPR002347 (PRINTS); G3DSA:3.40.50.720 (GENE3D); IPR002347 (PFAM); IPR005979 (TIGRFAM); mobidb-lite (MOBIDB_LITE); PTHR44419:SF4 (PANTHER); IPR005979 (PANTHER); cd09810 (CDD); IPR036291 (SUPERFAMILY)	F:GO:0016630; P:GO:0055114	F:protochlorophyllide reductase activity; P:oxidation-reduction process
TRINITY_DN49682_c0_g1_i1_m.34972	COBW domain-containing protein 1	456	20	0	83.95						IPR003495 (PFAM); IPR036627 (G3DSA:3.30.1220.GENE3D); IPR011629 (PFAM); G3DSA:3.40.50.300 (GENE3D); mobidb-lite (MOBIDB_LITE); PTHR13748:SF43 (PANTHER); PTHR13748 (PANTHER); IPR036627 (SUPERFAMILY); IPR027417 (SUPERFAMILY)	no GO terms	no GO terms
TRINITY_DN91473_c0_g1_i1_m.55523	hsp70 nucleotide exchange factor fes1	393	20	0	89.5	1	F:GO:0005488	F:binding			Coil (COILS); IPR011989 (G3DSA:1.25.10.GENE3D); IPR013918 (PFAM); mobidb-lite (MOBIDB_LITE); PTHR19316 (PANTHER); PTHR19316:SF27 (PANTHER); IPR016024 (SUPERFAMILY)	F:GO:0005488	F:binding
TRINITY_DN81430_c0_g1_i2_m.52222	caspase, putative	424	20	0	85.1						Coil (COILS); PF00656 (PFAM); G3DSA:3.40.50.1460 (GENE3D); PTHR31810 (PANTHER); PTHR31810:SF6 (PANTHER)	no GO terms	no GO terms
TRINITY_DN90375_c0_g2_i1_m.40416	monothiol glutaredoxin-S17	489	20	0	89.15	3	F:GO:0003824; P:GO:0006091; P:GO:0019725	F:catalytic activity; P:generation of precursor metabolites and energy; P:cellular homeostasis			G3DSA:3.40.30.10 (GENE3D); IPR002109 (PFAM); IPR004480 (TIGRFAM); G3DSA:3.40.30.10 (GENE3D); IPR013766 (PFAM); IPR004480 (PANTHER); IPR002109 (PROSITE_PROFILES); IPR002109 (PROSITE_PROFILES); IPR013766 (PROSITE_PROFILES); IPR002109 (PROSITE_PROFILES); cd02984 (CDD); IPR033658 (CDD); IPR033658 (CDD); IPR033658 (CDD); IPR036249 (SUPERFAMILY); IPR036249 (SUPERFAMILY); IPR036249 (SUPERFAMILY); IPR036…	F:GO:0009055; F:GO:0015035; P:GO:0045454	F:electron transfer activity; F:protein disulfide oxidoreductase activity; P:cell redox homeostasis
TRINITY_DN105211_c1_g3_i1_m.135434	MLP-like protein 423	155	20	3.29175e-96	82.6	2	P:GO:0006950; P:GO:0009607	P:response to stress; P:response to biotic stimulus			IPR024949 (PRINTS); IPR023393 (G3DSA:3.30.530.GENE3D); IPR000916 (PFAM); PTHR31907:SF1 (PANTHER); PTHR31907 (PANTHER); cd07816 (CDD); SSF55961 (SUPERFAMILY)	P:GO:0006952; P:GO:0009607	P:defense response; P:response to biotic stimulus
TRINITY_DN99674_c0_g8_i1_m.9734	serine/threonine-protein phosphatase 6 regulatory subunit 3 isoform X1	851	20	0	88.65	1	F:GO:0005488	F:binding			IPR011989 (G3DSA:1.25.10.GENE3D); IPR007587 (PFAM); mobidb-lite (MOBIDB_LITE); mobidb-lite (MOBIDB_LITE); IPR007587 (PANTHER); PTHR12634:SF19 (PANTHER); IPR016024 (SUPERFAMILY)	F:GO:0005488	F:binding
TRINITY_DN70244_c0_g2_i1_m.50292	serine carboxypeptidase-like 20	521	20	0	84.55	3	C:GO:0016020; F:GO:0016787; P:GO:0019538	C:membrane; F:hydrolase activity; P:protein metabolic process	EC:3.4.21; EC:3.4.16	Acting on peptide bonds (peptidases); Acting on peptide bonds (peptidases)	IPR001563 (PRINTS); IPR001563 (PFAM); IPR029058 (G3DSA:3.40.50.GENE3D); IPR001563 (PANTHER); PTHR11802:SF188 (PANTHER); IPR018202 (PROSITE_PATTERNS); IPR033124 (PROSITE_PATTERNS); IPR029058 (SUPERFAMILY)	F:GO:0004185; P:GO:0006508	F:serine-type carboxypeptidase activity; P:proteolysis
TRINITY_DN100773_c3_g2_i1_m.90284	argininosuccinate synthase, chloroplastic	540	20	0	88.15	5	F:GO:0000166; F:GO:0003824; C:GO:0005737; P:GO:0009058; P:GO:0009987	F:nucleotide binding; F:catalytic activity; C:cytoplasm; P:biosynthetic process; P:cellular process	EC:6.3.4.5	Argininosuccinate synthase	IPR001518 (TIGRFAM); IPR024074 (G3DSA:3.90.1260.GENE3D); IPR001518 (PFAM); IPR014729 (G3DSA:3.40.50.GENE3D); G3DSA:1.20.5.470 (GENE3D); IPR001518 (PANTHER); IPR018223 (PROSITE_PATTERNS); IPR018223 (PROSITE_PATTERNS); IPR023434 (HAMAP); IPR023434 (CDD); SSF52402 (SUPERFAMILY); SSF69864 (SUPERFAMILY)	F:GO:0004055; F:GO:0005524; P:GO:0006526	F:argininosuccinate synthase activity; F:ATP binding; P:arginine biosynthetic process
TRINITY_DN86623_c0_g1_i1_m.40968	protein FLX-like 2	396	20	0	76.05						Coil (COILS); Coil (COILS); Coil (COILS); G3DSA:1.20.5.340 (GENE3D); G3DSA:1.20.5.1000 (GENE3D); mobidb-lite (MOBIDB_LITE); mobidb-lite (MOBIDB_LITE); mobidb-lite (MOBIDB_LITE); PTHR33405:SF5 (PANTHER); PTHR33405 (PANTHER); PTHR33405 (PANTHER)	no GO terms	no GO terms
TRINITY_DN74287_c1_g5_i1_m.54382	---NA---	147									Coil (COILS); mobidb-lite (MOBIDB_LITE)	no GO terms	no GO terms
TRINITY_DN94881_c0_g1_i1_m.41629	mitochondrial outer membrane protein porin of 34 kDa	276	20	0	94.95	4	F:GO:0005215; C:GO:0005739; P:GO:0006810; C:GO:0016020	F:transporter activity; C:mitochondrion; P:transport; C:membrane			IPR027246 (PFAM); G3DSA:2.40.160.10 (GENE3D); PTHR11743 (PANTHER); PTHR11743:SF31 (PANTHER); IPR001925 (PROSITE_PATTERNS); cd07306 (CDD)	C:GO:0005741; F:GO:0008308; P:GO:0055085; P:GO:0098656	C:mitochondrial outer membrane; F:voltage-gated anion channel activity; P:transmembrane transport; P:anion transmembrane transport
TRINITY_DN84299_c1_g1_i1_m.53624	serine/threonine-protein phosphatase 2A 65 kDa regulatory subunit A beta isoform	587	20	0	98.3	8	F:GO:0005515; C:GO:0005618; C:GO:0005634; C:GO:0005886; P:GO:0006464; P:GO:0006810; P:GO:0007165; P:GO:0009719	F:protein binding; C:cell wall; C:nucleus; C:plasma membrane; P:cellular protein modification process; P:transport; P:signal transduction; P:response to endogenous stimulus			IPR000357 (PFAM); PF13646 (PFAM); IPR011989 (G3DSA:1.25.10.GENE3D); PTHR10648:SF20 (PANTHER); PTHR10648 (PANTHER); IPR021133 (PROSITE_PROFILES); IPR021133 (PROSITE_PROFILES); IPR021133 (PROSITE_PROFILES); IPR021133 (PROSITE_PROFILES); IPR021133 (PROSITE_PROFILES); IPR021133 (PROSITE_PROFILES); IPR021133 (PROSITE_PROFILES); IPR021133 (PROSITE_PROFILES); IPR021133 (PROSITE_PROFILES); IPR021133 (PRO…	F:GO:0005488; F:GO:0005515	F:binding; F:protein binding
TRINITY_DN92145_c1_g1_i1_m.47075	monodehydroascorbate reductase	434	20	0	91.45	5	F:GO:0000166; F:GO:0003824; C:GO:0005737; P:GO:0008152; C:GO:0016020	F:nucleotide binding; F:catalytic activity; C:cytoplasm; P:metabolic process; C:membrane	EC:1.6.5.4	Monodehydroascorbate reductase (NADH)	PR00411 (PRINTS); PR00368 (PRINTS); IPR036188 (G3DSA:3.50.50.GENE3D); IPR016156 (G3DSA:3.30.390.GENE3D); IPR036188 (G3DSA:3.50.50.GENE3D); IPR023753 (PFAM); IPR036188 (G3DSA:3.50.50.GENE3D); PTHR43557 (PANTHER); PTHR43557:SF5 (PANTHER); IPR036188 (SUPERFAMILY); IPR036188 (SUPERFAMILY); IPR016156 (SUPERFAMILY)	F:GO:0016491; F:GO:0050660; P:GO:0055114	F:oxidoreductase activity; F:flavin adenine dinucleotide binding; P:oxidation-reduction process
TRINITY_DN96524_c0_g1_i2_m.3245	patellin-3-like	622	20	0	75.55						G3DSA:2.60.120.680 (GENE3D); IPR001251 (PFAM); IPR036865 (G3DSA:3.40.525.GENE3D); IPR011074 (PFAM); mobidb-lite (MOBIDB_LITE); mobidb-lite (MOBIDB_LITE); PTHR23324 (PANTHER); PTHR23324:SF96 (PANTHER); IPR001251 (PROSITE_PROFILES); IPR009038 (PROSITE_PROFILES); IPR001251 (CDD); IPR036865 (SUPERFAMILY); IPR036598 (SUPERFAMILY); IPR036273 (SUPERFAMILY)	no GO terms	no GO terms
TRINITY_DN99243_c0_g1_i1_m.259	eukaryotic translation initiation factor 4B3	395	20	0	70.35	2	F:GO:0008135; C:GO:0016020	F:translation factor activity, RNA binding; C:membrane			Coil (COILS); IPR010433 (PFAM); mobidb-lite (MOBIDB_LITE); PTHR32091 (PANTHER); PTHR32091 (PANTHER); PTHR32091:SF17 (PANTHER)	F:GO:0003743	F:translation initiation factor activity
TRINITY_DN82892_c1_g3_i4_m.42403	40S ribosomal protein S5	207	20	1.36617e-151	97.7	5	F:GO:0003723; F:GO:0005198; C:GO:0005840; P:GO:0006412; C:GO:0016020	F:RNA binding; F:structural molecule activity; C:ribosome; P:translation; C:membrane			IPR005716 (TIGRFAM); IPR000235 (PIRSF); IPR036823 (G3DSA:1.10.455.GENE3D); IPR023798 (PFAM); IPR000235 (PANTHER); PTHR11205:SF31 (PANTHER); IPR020606 (PROSITE_PATTERNS); IPR005716 (CDD); IPR036823 (SUPERFAMILY)	F:GO:0003723; F:GO:0003735; P:GO:0006412; C:GO:0015935	F:RNA binding; F:structural constituent of ribosome; P:translation; C:small ribosomal subunit
TRINITY_DN90572_c1_g2_i3_m.6513	NASP-related protein sim3	518	20	0	71.2	1	F:GO:0005515	F:protein binding			Coil (COILS); IPR011990 (G3DSA:1.25.40.GENE3D); mobidb-lite (MOBIDB_LITE); mobidb-lite (MOBIDB_LITE); mobidb-lite (MOBIDB_LITE); mobidb-lite (MOBIDB_LITE); PTHR15081 (PANTHER); IPR019734 (PROSITE_PROFILES); IPR019734 (PROSITE_PROFILES); IPR013026 (PROSITE_PROFILES); IPR011990 (SUPERFAMILY)	F:GO:0005515	F:protein binding
TRINITY_DN95153_c1_g7_i1_m.3798	Glutathione S-transferase	215	20	9.7487e-144	80.1	5	F:GO:0005515; C:GO:0005737; P:GO:0008152; P:GO:0009987; F:GO:0016740	F:protein binding; C:cytoplasm; P:metabolic process; P:cellular process; F:transferase activity	EC:2.5.1.18	Glutathione transferase	G3DSA:1.20.1050.10 (GENE3D); G3DSA:3.40.30.10 (GENE3D); IPR004045 (PFAM); IPR004046 (PFAM); PTHR43900 (PANTHER); PTHR43900:SF7 (PANTHER); IPR004045 (PROSITE_PROFILES); IPR010987 (PROSITE_PROFILES); IPR034347 (CDD); cd03053 (CDD); IPR036282 (SUPERFAMILY); IPR036249 (SUPERFAMILY)	F:GO:0005515	F:protein binding
TRINITY_DN87025_c4_g1_i1_m.5756	gamma-glutamyl hydrolase 2-like	367	20	0	75.55	2	F:GO:0016787; P:GO:0019538	F:hydrolase activity; P:protein metabolic process	EC:3.4.19	Acting on peptide bonds (peptidases)	IPR011697 (PFAM); IPR029062 (G3DSA:3.40.50.GENE3D); PTHR11315:SF0 (PANTHER); IPR015527 (PANTHER); IPR015527 (PROSITE_PROFILES); IPR029062 (SUPERFAMILY)	F:GO:0008242; F:GO:0016787	F:omega peptidase activity; F:hydrolase activity
TRINITY_DN96016_c0_g1_i1_m.9188	Glutamine--tRNA ligase	794	20	0	93.1	5	F:GO:0000166; F:GO:0003824; C:GO:0005737; P:GO:0006139; P:GO:0006412	F:nucleotide binding; F:catalytic activity; C:cytoplasm; P:nucleobase-containing compound metabolic process; P:translation	EC:6.1.1.18	Glutamine--tRNA ligase	IPR000924 (PRINTS); IPR007638 (PFAM); IPR020061 (G3DSA:1.10.1160.GENE3D); IPR020059 (PFAM); IPR020058 (PFAM); IPR020056 (G3DSA:2.40.240.GENE3D); IPR014729 (G3DSA:3.40.50.GENE3D); IPR004514 (TIGRFAM); IPR007639 (PFAM); IPR020056 (G3DSA:2.40.240.GENE3D); PTHR43097:SF6 (PANTHER); PTHR43097 (PANTHER); IPR001412 (PROSITE_PATTERNS); cd00807 (CDD); SSF52374 (SUPERFAMILY); IPR011035 (SUPERFAMILY)	F:GO:0000166; F:GO:0004812; F:GO:0004819; F:GO:0005524; C:GO:0005737; P:GO:0006412; P:GO:0006418; P:GO:0006425; P:GO:0043039	F:nucleotide binding; F:aminoacyl-tRNA ligase activity; F:glutamine-tRNA ligase activity; F:ATP binding; C:cytoplasm; P:translation; P:tRNA aminoacylation for protein translation; P:glutaminyl-tRNA aminoacylation; P:tRNA aminoacylation
TRINITY_DN96827_c3_g2_i1_m.55144	glutamine synthetase	410	20	0	97.25	10	P:GO:0000003; F:GO:0000166; F:GO:0003824; C:GO:0005737; P:GO:0009058; P:GO:0009653; P:GO:0009791; P:GO:0016043; P:GO:0016049; P:GO:0030154	P:reproduction; F:nucleotide binding; F:catalytic activity; C:cytoplasm; P:biosynthetic process; P:anatomical structure morphogenesis; P:post-embryonic development; P:cellular component organization; P:cell growth; P:cell differentiation	EC:6.3.1.2	Glutamine synthetase	IPR008147 (PFAM); IPR014746 (G3DSA:3.30.590.GENE3D); IPR008146 (PFAM); PTHR20852 (PANTHER); PTHR20852:SF59 (PANTHER); IPR027303 (PROSITE_PATTERNS); IPR027302 (PROSITE_PATTERNS); IPR014746 (SUPERFAMILY); IPR036651 (SUPERFAMILY)	F:GO:0003824; F:GO:0004356; P:GO:0006542; P:GO:0006807	F:catalytic activity; F:glutamate-ammonia ligase activity; P:glutamine biosynthetic process; P:nitrogen compound metabolic process
TRINITY_DN87008_c1_g3_i1_m.5804	ubiquitin receptor RAD23c-like	471	20	0	81.55	7	F:GO:0003677; F:GO:0005515; C:GO:0005634; P:GO:0006259; P:GO:0006950; P:GO:0009056; P:GO:0019538	F:DNA binding; F:protein binding; C:nucleus; P:DNA metabolic process; P:response to stress; P:catabolic process; P:protein metabolic process			IPR004806 (PRINTS); G3DSA:1.10.8.10 (GENE3D); G3DSA:3.10.20.90 (GENE3D); IPR015360 (PFAM); IPR015940 (PFAM); IPR004806 (TIGRFAM); G3DSA:1.10.8.10 (GENE3D); IPR000626 (PFAM); G3DSA:1.10.10.540 (GENE3D); mobidb-lite (MOBIDB_LITE); mobidb-lite (MOBIDB_LITE); PTHR10621:SF8 (PANTHER); PTHR10621 (PANTHER); IPR015940 (PROSITE_PROFILES); IPR015940 (PROSITE_PROFILES); IPR000626 (PROSITE_PROFILES); cd14379…	F:GO:0003684; F:GO:0005515; C:GO:0005634; P:GO:0006289; P:GO:0043161	F:damaged DNA binding; F:protein binding; C:nucleus; P:nucleotide-excision repair; P:proteasome-mediated ubiquitin-dependent protein catabolic process
TRINITY_DN99458_c0_g1_i2_m.54051	splicing factor 3B subunit 1	1262	20	0	95.9	2	F:GO:0005488; C:GO:0009536	F:binding; C:plastid			Coil (COILS); Coil (COILS); IPR011989 (G3DSA:1.25.10.GENE3D); IPR011989 (G3DSA:1.25.10.GENE3D); IPR015016 (PFAM); mobidb-lite (MOBIDB_LITE); PTHR12097 (PANTHER); IPR021133 (PROSITE_PROFILES); IPR016024 (SUPERFAMILY)	F:GO:0005488	F:binding
TRINITY_DN87160_c0_g15_i1_m.5545	probable methyltransferase PMT2	617	20	0	92.45	3	P:GO:0008152; C:GO:0016020; F:GO:0016740	P:metabolic process; C:membrane; F:transferase activity			IPR004159 (PFAM); G3DSA:3.40.50.150 (GENE3D); G3DSA:3.40.50.150 (GENE3D); PTHR10108 (PANTHER); PTHR10108:SF1061 (PANTHER); IPR029063 (SUPERFAMILY); IPR029063 (SUPERFAMILY)	F:GO:0008168	F:methyltransferase activity
TRINITY_DN93895_c0_g3_i2_m.7659	tetratricopeptide repeat protein 1	260	20	3.64466e-171	79.35	1	F:GO:0005515	F:protein binding			IPR011990 (G3DSA:1.25.40.GENE3D); IPR001440 (PFAM); G3DSA:1.10.150.160 (GENE3D); IPR013105 (PFAM); IPR019734 (PFAM); G3DSA:1.20.58.280 (GENE3D); mobidb-lite (MOBIDB_LITE); PTHR22904:SF356 (PANTHER); PTHR22904 (PANTHER); IPR019734 (PROSITE_PROFILES); IPR013026 (PROSITE_PROFILES); IPR019734 (PROSITE_PROFILES); IPR019734 (PROSITE_PROFILES); IPR011990 (SUPERFAMILY)	F:GO:0005515	F:protein binding
TRINITY_DN99213_c1_g6_i1_m.384	glyoxysomal fatty acid beta-oxidation multifunctional protein MFP-a	725	20	0	91.55	6	F:GO:0003824; C:GO:0005777; P:GO:0006629; P:GO:0009056; P:GO:0009987; C:GO:0016020	F:catalytic activity; C:peroxisome; P:lipid metabolic process; P:catabolic process; P:cellular process; C:membrane	EC:1.1.1.35; EC:5.3.3.8; EC:4.2.1.17; EC:5.1.2.3	3-hydroxyacyl-CoA dehydrogenase; Dodecenoyl-CoA isomerase; Enoyl-CoA hydratase; 3-hydroxybutyryl-CoA epimerase	G3DSA:3.90.226.10 (GENE3D); IPR013328 (G3DSA:1.10.1040.GENE3D); G3DSA:3.40.50.720 (GENE3D); IPR001753 (PFAM); IPR006108 (PFAM); IPR006176 (PFAM); IPR013328 (G3DSA:1.10.1040.GENE3D); PTHR23309:SF23 (PANTHER); PTHR23309 (PANTHER); IPR006180 (PROSITE_PATTERNS); IPR018376 (PROSITE_PATTERNS); cd06558 (CDD); IPR008927 (SUPERFAMILY); IPR008927 (SUPERFAMILY); IPR029045 (SUPERFAMILY); IPR036291 (SUPERFAMI…	F:GO:0003824; F:GO:0003857; P:GO:0006631; P:GO:0008152; F:GO:0016491; P:GO:0055114	F:catalytic activity; F:3-hydroxyacyl-CoA dehydrogenase activity; P:fatty acid metabolic process; P:metabolic process; F:oxidoreductase activity; P:oxidation-reduction process
TRINITY_DN96973_c2_g1_i2_m.21990	DEAD-box ATP-dependent RNA helicase 56	427	20	0	98.1	3	F:GO:0000166; F:GO:0003676; F:GO:0016787	F:nucleotide binding; F:nucleic acid binding; F:hydrolase activity	EC:3.6.1.15	Nucleoside-triphosphate phosphatase	G3DSA:3.40.50.300 (GENE3D); IPR011545 (PFAM); G3DSA:3.40.50.300 (GENE3D); IPR001650 (PFAM); mobidb-lite (MOBIDB_LITE); PTHR24031:SF530 (PANTHER); PTHR24031 (PANTHER); IPR014001 (PROSITE_PROFILES); IPR001650 (PROSITE_PROFILES); IPR014014 (PROSITE_PROFILES); IPR001650 (CDD); cd00268 (CDD); IPR027417 (SUPERFAMILY)	F:GO:0003676; F:GO:0005524	F:nucleic acid binding; F:ATP binding
TRINITY_DN96282_c0_g2_i1_m.35153	glycine-rich RNA-binding protein GRP1A-like	170	20	2.4912e-47	91.6	1	F:GO:0003723	F:RNA binding			G3DSA:3.30.70.330 (GENE3D); IPR000504 (PFAM); mobidb-lite (MOBIDB_LITE); PTHR44202 (PANTHER); IPR000504 (PROSITE_PROFILES); IPR035979 (SUPERFAMILY)	F:GO:0003676	F:nucleic acid binding
TRINITY_DN81728_c0_g1_i1_m.30148	urease accessory protein G	283	20	0	96.1	4	F:GO:0005488; P:GO:0008152; C:GO:0016020; F:GO:0016787	F:binding; P:metabolic process; C:membrane; F:hydrolase activity	EC:3.6.1.15	Nucleoside-triphosphate phosphatase	IPR003495 (PFAM); G3DSA:3.40.50.300 (GENE3D); IPR012202 (PIRSF); IPR004400 (TIGRFAM); mobidb-lite (MOBIDB_LITE); IPR004400 (PANTHER); IPR004400 (HAMAP); cd00882 (CDD); IPR027417 (SUPERFAMILY)	F:GO:0003924; P:GO:0006807; F:GO:0016151	F:GTPase activity; P:nitrogen compound metabolic process; F:nickel cation binding
TRINITY_DN110305_c2_g3_i1_m.134824	WD-40 repeat-containing protein MSI4	514	20	0	93.3	5	F:GO:0005515; C:GO:0005634; P:GO:0006464; P:GO:0016043; F:GO:0016740	F:protein binding; C:nucleus; P:cellular protein modification process; P:cellular component organization; F:transferase activity	EC:2.3.1.48	Histone acetyltransferase	IPR022052 (PFAM); IPR015943 (G3DSA:2.130.10.GENE3D); IPR001680 (PFAM); mobidb-lite (MOBIDB_LITE); mobidb-lite (MOBIDB_LITE); PTHR22850 (PANTHER); PTHR22850:SF184 (PANTHER); IPR017986 (PROSITE_PROFILES); IPR001680 (PROSITE_PROFILES); IPR001680 (PROSITE_PROFILES); IPR001680 (PROSITE_PROFILES); IPR036322 (SUPERFAMILY)	F:GO:0005515	F:protein binding
TRINITY_DN99846_c1_g3_i1_m.36734	papain family cysteine protease	360	20	0	77.5	2	F:GO:0016787; P:GO:0019538	F:hydrolase activity; P:protein metabolic process			IPR000668 (PRINTS); IPR013201 (PFAM); IPR000668 (PFAM); G3DSA:3.90.70.10 (GENE3D); PTHR12411:SF545 (PANTHER); IPR013128 (PANTHER); IPR025660 (PROSITE_PATTERNS); IPR025661 (PROSITE_PATTERNS); IPR000169 (PROSITE_PATTERNS); cd02248 (CDD); SSF54001 (SUPERFAMILY)	P:GO:0006508; F:GO:0008234	P:proteolysis; F:cysteine-type peptidase activity
TRINITY_DN89251_c0_g4_i1_m.22789	phenylalanine--tRNA ligase beta subunit, cytoplasmic	591	20	0	89.85	6	F:GO:0000166; F:GO:0003723; F:GO:0003824; C:GO:0005829; P:GO:0006139; P:GO:0006412	F:nucleotide binding; F:RNA binding; F:catalytic activity; C:cytosol; P:nucleobase-containing compound metabolic process; P:translation	EC:6.1.1.20	Phenylalanine--tRNA ligase	IPR005146 (PFAM); IPR004531 (TIGRFAM); G3DSA:3.30.56.10 (GENE3D); G3DSA:3.30.930.10 (GENE3D); IPR005147 (PFAM); IPR020825 (G3DSA:3.50.40.GENE3D); G3DSA:3.30.56.10 (GENE3D); PTHR10947 (PANTHER); PTHR10947:SF0 (PANTHER); IPR005147 (PROSITE_PROFILES); cd00769 (CDD); IPR009061 (SUPERFAMILY); SSF55681 (SUPERFAMILY); IPR009061 (SUPERFAMILY)	F:GO:0000166; F:GO:0000287; F:GO:0003723; F:GO:0004826; F:GO:0005524; C:GO:0005737; P:GO:0006432	F:nucleotide binding; F:magnesium ion binding; F:RNA binding; F:phenylalanine-tRNA ligase activity; F:ATP binding; C:cytoplasm; P:phenylalanyl-tRNA aminoacylation
TRINITY_DN108641_c0_g1_i1_m.69092	N-alpha-acetyltransferase 16, NatA auxiliary subunit	969	20	0	90.65	2	F:GO:0005515; F:GO:0016740	F:protein binding; F:transferase activity			PF13414 (PFAM); IPR011990 (G3DSA:1.25.40.GENE3D); G3DSA:1.10.287.1110 (GENE3D); IPR011990 (G3DSA:1.25.40.GENE3D); IPR011990 (G3DSA:1.25.40.GENE3D); IPR021183 (PFAM); IPR011990 (G3DSA:1.25.40.GENE3D); IPR021183 (PIRSF); mobidb-lite (MOBIDB_LITE); PTHR22767:SF2 (PANTHER); PTHR22767 (PANTHER); IPR013026 (PROSITE_PROFILES); IPR019734 (PROSITE_PROFILES); IPR019734 (PROSITE_PROFILES); IPR019734 (PROSIT…	F:GO:0005515	F:protein binding
TRINITY_DN79162_c0_g4_i2_m.31490	eukaryotic translation initiation factor 3 subunit I-like	326	20	0	97.75	4	F:GO:0005515; C:GO:0005737; F:GO:0008135; P:GO:0016043	F:protein binding; C:cytoplasm; F:translation factor activity, RNA binding; P:cellular component organization			IPR020472 (PRINTS); IPR015943 (G3DSA:2.130.10.GENE3D); IPR015943 (G3DSA:2.130.10.GENE3D); G3DSA:1.10.10.670 (GENE3D); IPR015943 (G3DSA:2.130.10.GENE3D); IPR001680 (PFAM); IPR027525 (PANTHER); IPR019775 (PROSITE_PATTERNS); IPR019775 (PROSITE_PATTERNS); IPR017986 (PROSITE_PROFILES); IPR027525 (HAMAP); IPR001680 (PROSITE_PROFILES); IPR001680 (PROSITE_PROFILES); IPR001680 (PROSITE_PROFILES); IPR00168…	F:GO:0003743; F:GO:0005515; C:GO:0005737; C:GO:0005852	F:translation initiation factor activity; F:protein binding; C:cytoplasm; C:eukaryotic translation initiation factor 3 complex
TRINITY_DN91322_c0_g1_i1_m.52308	plastidial pyruvate kinase 2	574	20	0	91.4	6	F:GO:0005488; P:GO:0005975; P:GO:0006091; P:GO:0006139; P:GO:0009056; F:GO:0016301	F:binding; P:carbohydrate metabolic process; P:generation of precursor metabolites and energy; P:nucleobase-containing compound metabolic process; P:catabolic process; F:kinase activity	EC:2.7.1.40	Pyruvate kinase	IPR001697 (PRINTS); IPR001697 (TIGRFAM); G3DSA:2.40.33.10 (GENE3D); IPR015793 (PFAM); IPR036918 (G3DSA:3.40.1380.GENE3D); IPR015795 (PFAM); G3DSA:3.20.20.60 (GENE3D); G3DSA:3.20.20.60 (GENE3D); PTHR11817:SF2 (PANTHER); IPR001697 (PANTHER); IPR018209 (PROSITE_PATTERNS); IPR011037 (SUPERFAMILY); IPR015813 (SUPERFAMILY); IPR036918 (SUPERFAMILY)	F:GO:0000287; F:GO:0003824; F:GO:0004743; P:GO:0006096; F:GO:0030955	F:magnesium ion binding; F:catalytic activity; F:pyruvate kinase activity; P:glycolytic process; F:potassium ion binding
TRINITY_DN99213_c1_g6_i4_m.388	peroxisomal fatty acid beta-oxidation multifunctional protein AIM1	724	20	0	90.8	6	F:GO:0003824; C:GO:0005777; P:GO:0006629; P:GO:0009056; P:GO:0009987; C:GO:0016020	F:catalytic activity; C:peroxisome; P:lipid metabolic process; P:catabolic process; P:cellular process; C:membrane	EC:1.1.1.35; EC:5.3.3.8; EC:5.1.2.3	3-hydroxyacyl-CoA dehydrogenase; Dodecenoyl-CoA isomerase; 3-hydroxybutyryl-CoA epimerase	IPR006108 (PFAM); G3DSA:3.90.226.10 (GENE3D); IPR013328 (G3DSA:1.10.1040.GENE3D); IPR001753 (PFAM); IPR006176 (PFAM); G3DSA:3.40.50.720 (GENE3D); PTHR23309 (PANTHER); IPR033346 (PTHR23309:PANTHER); IPR006180 (PROSITE_PATTERNS); IPR018376 (PROSITE_PATTERNS); cd06558 (CDD); IPR036291 (SUPERFAMILY); IPR008927 (SUPERFAMILY); IPR029045 (SUPERFAMILY); IPR008927 (SUPERFAMILY)	F:GO:0003824; F:GO:0003857; C:GO:0005777; P:GO:0006631; P:GO:0006635; P:GO:0008152; F:GO:0016491; P:GO:0055114	F:catalytic activity; F:3-hydroxyacyl-CoA dehydrogenase activity; C:peroxisome; P:fatty acid metabolic process; P:fatty acid beta-oxidation; P:metabolic process; F:oxidoreductase activity; P:oxidation-reduction process
TRINITY_DN89687_c0_g1_i1_m.51036	40S ribosomal protein S6-like	249	20	1.8802e-177	98.8	4	F:GO:0005198; C:GO:0005840; P:GO:0006139; P:GO:0006412	F:structural molecule activity; C:ribosome; P:nucleobase-containing compound metabolic process; P:translation			Coil (COILS); IPR001377 (PFAM); IPR014401 (PIRSF); mobidb-lite (MOBIDB_LITE); IPR001377 (PANTHER); PTHR11502:SF13 (PANTHER); IPR018282 (PROSITE_PATTERNS)	F:GO:0003735; C:GO:0005622; C:GO:0005840; P:GO:0006412	F:structural constituent of ribosome; C:intracellular; C:ribosome; P:translation
TRINITY_DN110144_c1_g3_i2_m.144723	UDP-glucose 6-dehydrogenase 1	338	20	0	97.35	7	F:GO:0000166; F:GO:0003824; C:GO:0005634; C:GO:0005829; P:GO:0005975; P:GO:0006139; P:GO:0009058	F:nucleotide binding; F:catalytic activity; C:nucleus; C:cytosol; P:carbohydrate metabolic process; P:nucleobase-containing compound metabolic process; P:biosynthetic process	EC:1.1.1.22	UDP-glucose 6-dehydrogenase	IPR001732 (PFAM); IPR014026 (PFAM); IPR021157 (G3DSA:1.20.5.GENE3D); IPR028357 (PIRSF); IPR017476 (PIRSF); IPR014027 (PFAM); IPR017476 (TIGRFAM); G3DSA:3.40.50.720 (GENE3D); G3DSA:3.40.50.720 (GENE3D); PTHR11374:SF30 (PANTHER); PTHR11374 (PANTHER); IPR036291 (SUPERFAMILY); IPR036220 (SUPERFAMILY); IPR008927 (SUPERFAMILY)	P:GO:0000271; F:GO:0003979; F:GO:0016616; F:GO:0051287; P:GO:0055114	P:polysaccharide biosynthetic process; F:UDP-glucose 6-dehydrogenase activity; F:oxidoreductase activity, acting on the CH-OH group of donors, NAD or NADP as acceptor; F:NAD binding; P:oxidation-reduction process
TRINITY_DN104354_c1_g1_i2_m.131455	aspartate aminotransferase, cytoplasmic	460	20	0	93.15	8	F:GO:0005488; C:GO:0005777; P:GO:0007275; P:GO:0009058; C:GO:0009536; P:GO:0009987; C:GO:0016020; F:GO:0016740	F:binding; C:peroxisome; P:multicellular organism development; P:biosynthetic process; C:plastid; P:cellular process; C:membrane; F:transferase activity	EC:2.6.1.9; EC:2.6.1.57; EC:2.6.1.5; EC:2.6.1.1	Histidinol-phosphate transaminase; Aromatic-amino-acid transaminase; Tyrosine transaminase; Aspartate transaminase	IPR000796 (PRINTS); IPR004839 (PFAM); IPR015422 (G3DSA:3.90.1150.GENE3D); mobidb-lite (MOBIDB_LITE); PTHR11879:SF33 (PANTHER); IPR000796 (PANTHER); IPR004838 (PROSITE_PATTERNS); cd00609 (CDD); IPR015424 (SUPERFAMILY)	F:GO:0003824; P:GO:0006520; F:GO:0008483; P:GO:0009058; F:GO:0030170	F:catalytic activity; P:cellular amino acid metabolic process; F:transaminase activity; P:biosynthetic process; F:pyridoxal phosphate binding
TRINITY_DN87584_c0_g1_i1_m.49603	beta-galactosidase 8	845	20	0	88.2	5	C:GO:0005618; C:GO:0005773; P:GO:0005975; F:GO:0016787; F:GO:0030246	C:cell wall; C:vacuole; P:carbohydrate metabolic process; F:hydrolase activity; F:carbohydrate binding	EC:3.2.1.23	Beta-galactosidase	IPR001944 (PRINTS); IPR031330 (PFAM); IPR008979 (G3DSA:2.60.120.GENE3D); IPR000922 (PFAM); G3DSA:3.20.20.80 (GENE3D); IPR008979 (G3DSA:2.60.120.GENE3D); IPR001944 (PANTHER); PTHR23421:SF74 (PANTHER); IPR019801 (PROSITE_PATTERNS); IPR000922 (PROSITE_PROFILES); IPR008979 (SUPERFAMILY); IPR017853 (SUPERFAMILY); IPR008979 (SUPERFAMILY)	F:GO:0004553; P:GO:0005975; F:GO:0030246	F:hydrolase activity, hydrolyzing O-glycosyl compounds; P:carbohydrate metabolic process; F:carbohydrate binding
TRINITY_DN89683_c0_g1_i4_m.51080	membrane-associated 30 kDa protein, chloroplastic	332	20	0	87.6	5	C:GO:0005829; C:GO:0009536; C:GO:0009579; C:GO:0016020; P:GO:0016043	C:cytosol; C:plastid; C:thylakoid; C:membrane; P:cellular component organization			Coil (COILS); Coil (COILS); Coil (COILS); G3DSA:1.20.1170.10 (GENE3D); IPR007157 (PFAM); mobidb-lite (MOBIDB_LITE); PTHR31088 (PANTHER); PTHR31088:SF6 (PANTHER)	no GO terms	no GO terms
TRINITY_DN116786_c2_g1_i1_m.92061	elongation factor Tu, chloroplastic	419	20	0	90.2	4	F:GO:0000166; F:GO:0008135; C:GO:0009536; F:GO:0016787	F:nucleotide binding; F:translation factor activity, RNA binding; C:plastid; F:hydrolase activity	EC:3.6.1.15	Nucleoside-triphosphate phosphatase	IPR000795 (PRINTS); IPR004541 (TIGRFAM); G3DSA:3.40.50.300 (GENE3D); IPR004161 (PFAM); IPR005225 (TIGRFAM); G3DSA:2.40.30.10 (GENE3D); IPR000795 (PFAM); G3DSA:3.40.50.300 (GENE3D); PTHR43721:SF6 (PANTHER); PTHR43721 (PANTHER); IPR031157 (PROSITE_PATTERNS); IPR000795 (PROSITE_PROFILES); cd01884 (CDD); IPR033720 (CDD); IPR009001 (SUPERFAMILY); IPR027417 (SUPERFAMILY); IPR009000 (SUPERFAMILY)	F:GO:0003746; F:GO:0003924; F:GO:0005525; C:GO:0005622; P:GO:0006414	F:translation elongation factor activity; F:GTPase activity; F:GTP binding; C:intracellular; P:translational elongation
TRINITY_DN76052_c0_g1_i1_m.19080	eukaryotic translation initiation factor 3 subunit E	437	20	0	96.75	4	F:GO:0005515; C:GO:0005737; F:GO:0008135; P:GO:0016043	F:protein binding; C:cytoplasm; F:translation factor activity, RNA binding; P:cellular component organization			IPR000717 (PFAM); IPR019010 (PFAM); IPR036388 (G3DSA:1.10.10.GENE3D); IPR011990 (G3DSA:1.25.40.GENE3D); IPR016650 (PIRSF); IPR016650 (PANTHER); PTHR10317:SF0 (PANTHER); IPR016650 (HAMAP); IPR036390 (SUPERFAMILY); IPR011990 (SUPERFAMILY)	F:GO:0003743; F:GO:0005515; C:GO:0005737; C:GO:0005852	F:translation initiation factor activity; F:protein binding; C:cytoplasm; C:eukaryotic translation initiation factor 3 complex
TRINITY_DN99475_c0_g1_i2_m.54005	mitochondrial-processing peptidase subunit alpha-like	505	20	0	90.75	7	F:GO:0005488; C:GO:0005739; P:GO:0006810; C:GO:0016020; P:GO:0016043; F:GO:0016787; P:GO:0019538	F:binding; C:mitochondrion; P:transport; C:membrane; P:cellular component organization; F:hydrolase activity; P:protein metabolic process	EC:3.4.24	Acting on peptide bonds (peptidases)	IPR011765 (PFAM); G3DSA:3.30.830.10 (GENE3D); IPR007863 (PFAM); G3DSA:3.30.830.10 (GENE3D); PTHR11851 (PANTHER); PTHR11851:SF157 (PANTHER); IPR001431 (PROSITE_PATTERNS); IPR011249 (SUPERFAMILY); IPR011249 (SUPERFAMILY)	F:GO:0003824; F:GO:0004222; P:GO:0006508; F:GO:0046872	F:catalytic activity; F:metalloendopeptidase activity; P:proteolysis; F:metal ion binding
TRINITY_DN79363_c0_g1_i1_m.22090	mitochondrial outer membrane protein porin 2-like	315	20	0	91.35	4	F:GO:0005215; C:GO:0005739; P:GO:0006810; C:GO:0016020	F:transporter activity; C:mitochondrion; P:transport; C:membrane			G3DSA:2.40.160.10 (GENE3D); IPR027246 (PFAM); PTHR11743 (PANTHER); PTHR11743:SF29 (PANTHER); cd07306 (CDD)	C:GO:0005741; P:GO:0055085	C:mitochondrial outer membrane; P:transmembrane transport
TRINITY_DN84429_c0_g2_i1_m.49389	rhodanese-like domain-containing protein 4, chloroplastic	442	20	0	78.05	5	F:GO:0005488; C:GO:0005576; P:GO:0009056; P:GO:0009987; F:GO:0016787	F:binding; C:extracellular region; P:catabolic process; P:cellular process; F:hydrolase activity	EC:3.2.1.14	Chitinase	IPR036873 (G3DSA:3.40.250.GENE3D); mobidb-lite (MOBIDB_LITE); PTHR11177 (PANTHER); PTHR11177:SF224 (PANTHER); IPR036873 (SUPERFAMILY)	no GO terms	no GO terms
TRINITY_DN114204_c7_g13_i2_m.134040	elongation factor 2	355	20	0	98.8	4	F:GO:0000166; C:GO:0005840; F:GO:0008135; F:GO:0016787	F:nucleotide binding; C:ribosome; F:translation factor activity, RNA binding; F:hydrolase activity	EC:3.6.1.15	Nucleoside-triphosphate phosphatase	G3DSA:3.30.70.240 (GENE3D); IPR014721 (G3DSA:3.30.230.GENE3D); G3DSA:3.30.70.870 (GENE3D); IPR005517 (PFAM); PF14492 (PFAM); IPR000640 (PFAM); PTHR42908:SF11 (PANTHER); PTHR42908 (PANTHER); cd01681 (CDD); cd04096 (CDD); cd16261 (CDD); IPR020568 (SUPERFAMILY); IPR035647 (SUPERFAMILY); IPR035647 (SUPERFAMILY)	F:GO:0005525	F:GTP binding
TRINITY_DN109617_c8_g3_i1_m.119453	annexin-like protein RJ4 isoform X2	318	20	0	85.75	1	F:GO:0008289	F:lipid binding			IPR001464 (PRINTS); IPR009118 (PRINTS); IPR037104 (G3DSA:1.10.220.GENE3D); IPR037104 (G3DSA:1.10.220.GENE3D); IPR018502 (PFAM); IPR037104 (G3DSA:1.10.220.GENE3D); IPR037104 (G3DSA:1.10.220.GENE3D); PTHR10502 (PANTHER); PTHR10502:SF172 (PANTHER); SSF47874 (SUPERFAMILY)	F:GO:0005509; F:GO:0005544	F:calcium ion binding; F:calcium-dependent phospholipid binding
TRINITY_DN74634_c1_g3_i1_m.29456	tetraketide alpha-pyrone reductase 1	326	20	0	86	9	P:GO:0000003; F:GO:0003824; F:GO:0005515; C:GO:0005634; C:GO:0005783; P:GO:0009058; P:GO:0009653; P:GO:0009791; P:GO:0016043	P:reproduction; F:catalytic activity; F:protein binding; C:nucleus; C:endoplasmic reticulum; P:biosynthetic process; P:anatomical structure morphogenesis; P:post-embryonic development; P:cellular component organization	EC:1.1.1.219	Dihydroflavanol 4-reductase	IPR001509 (PFAM); G3DSA:3.40.50.720 (GENE3D); IPR033267 (PTHR10366:PANTHER); PTHR10366 (PANTHER); cd08958 (CDD); IPR036291 (SUPERFAMILY)	F:GO:0003824; P:GO:0009555; F:GO:0050662; P:GO:0080110	F:catalytic activity; P:pollen development; F:coenzyme binding; P:sporopollenin biosynthetic process
TRINITY_DN93426_c6_g18_i1_m.50152	indole-3-acetic acid-amido synthetase GH3.6	320	20	5.0609e-171	86.65	7	F:GO:0003824; P:GO:0007165; C:GO:0009536; P:GO:0009653; P:GO:0009719; P:GO:0016043; P:GO:0016049	F:catalytic activity; P:signal transduction; C:plastid; P:anatomical structure morphogenesis; P:response to endogenous stimulus; P:cellular component organization; P:cell growth			IPR004993 (PFAM); PTHR31901:SF2 (PANTHER); IPR004993 (PANTHER)	no GO terms	no GO terms
TRINITY_DN80321_c0_g1_i1_m.52672	photosynthetic NDH subunit of lumenal location 5, chloroplastic	252	20	5.52727e-154	82.6	2	F:GO:0003824; P:GO:0006464	F:catalytic activity; P:cellular protein modification process	EC:5.2.1.8	Peptidylprolyl isomerase	IPR002130 (PRINTS); IPR002130 (PFAM); IPR029000 (G3DSA:2.40.100.GENE3D); PTHR11071:SF383 (PANTHER); IPR024936 (PANTHER); IPR020892 (PROSITE_PATTERNS); IPR002130 (PROSITE_PROFILES); cd01926 (CDD); IPR029000 (SUPERFAMILY)	P:GO:0000413; F:GO:0003755; P:GO:0006457	P:protein peptidyl-prolyl isomerization; F:peptidyl-prolyl cis-trans isomerase activity; P:protein folding
TRINITY_DN92366_c0_g1_i1_m.38234	protein disulfide isomerase-like 1-6	537	20	0	84	4	F:GO:0003824; C:GO:0005783; P:GO:0006950; P:GO:0019725	F:catalytic activity; C:endoplasmic reticulum; P:response to stress; P:cellular homeostasis	EC:5.3.4.1	Protein disulfide-isomerase	Coil (COILS); G3DSA:3.40.30.10 (GENE3D); IPR013766 (PFAM); PF13848 (PFAM); G3DSA:3.40.30.10 (GENE3D); G3DSA:3.40.30.10 (GENE3D); G3DSA:3.40.30.10 (GENE3D); PTHR18929:SF121 (PANTHER); PTHR18929 (PANTHER); IPR013766 (PROSITE_PROFILES); IPR013766 (PROSITE_PROFILES); cd02995 (CDD); cd02981 (CDD); cd02982 (CDD); cd02961 (CDD); IPR036249 (SUPERFAMILY); IPR036249 (SUPERFAMILY); IPR036249 (SUPERFAMILY); …	P:GO:0045454	P:cell redox homeostasis
TRINITY_DN98882_c0_g1_i1_m.4378	serine--tRNA ligase	448	20	0	93.35	5	F:GO:0000166; F:GO:0003824; C:GO:0005737; P:GO:0006139; P:GO:0006412	F:nucleotide binding; F:catalytic activity; C:cytoplasm; P:nucleobase-containing compound metabolic process; P:translation	EC:6.1.1.11	Serine--tRNA ligase	Coil (COILS); IPR002317 (PRINTS); IPR002317 (PIRSF); G3DSA:3.30.930.10 (GENE3D); G3DSA:1.10.287.40 (GENE3D); IPR002317 (TIGRFAM); IPR015866 (PFAM); IPR002314 (PFAM); PTHR11778:SF7 (PANTHER); IPR002317 (PANTHER); IPR006195 (PROSITE_PROFILES); IPR033729 (CDD); IPR010978 (SUPERFAMILY); SSF55681 (SUPERFAMILY)	F:GO:0000166; F:GO:0004812; F:GO:0004828; F:GO:0005524; C:GO:0005737; P:GO:0006418; P:GO:0006434	F:nucleotide binding; F:aminoacyl-tRNA ligase activity; F:serine-tRNA ligase activity; F:ATP binding; C:cytoplasm; P:tRNA aminoacylation for protein translation; P:seryl-tRNA aminoacylation
TRINITY_DN83303_c0_g1_i1_m.52963	cullin-associated NEDD8-dissociated protein 1	1218	20	0	95.1	10	P:GO:0000003; F:GO:0005488; C:GO:0005618; C:GO:0005634; C:GO:0005829; C:GO:0005886; P:GO:0006464; P:GO:0009719; P:GO:0009791; P:GO:0016043	P:reproduction; F:binding; C:cell wall; C:nucleus; C:cytosol; C:plasma membrane; P:cellular protein modification process; P:response to endogenous stimulus; P:post-embryonic development; P:cellular component organization			IPR011989 (G3DSA:1.25.10.GENE3D); IPR013932 (PFAM); mobidb-lite (MOBIDB_LITE); PTHR12696 (PANTHER); PTHR12696:SF0 (PANTHER); IPR016024 (SUPERFAMILY)	F:GO:0005488	F:binding
TRINITY_DN116316_c0_g1_i1_m.102299	magnesium-chelatase subunit ChlI, chloroplastic	420	20	0	91.55	5	F:GO:0000166; P:GO:0009058; C:GO:0009536; P:GO:0015979; F:GO:0016787	F:nucleotide binding; P:biosynthetic process; C:plastid; P:photosynthesis; F:hydrolase activity	EC:6.6.1.1	Magnesium chelatase	Coil (COILS); IPR011775 (TIGRFAM); G3DSA:1.10.8.80 (GENE3D); IPR000523 (PFAM); G3DSA:3.40.50.300 (GENE3D); PTHR32039:SF9 (PANTHER); PTHR32039 (PANTHER); cd00009 (CDD); IPR027417 (SUPERFAMILY)	F:GO:0005524; P:GO:0015995; F:GO:0016851	F:ATP binding; P:chlorophyll biosynthetic process; F:magnesium chelatase activity
TRINITY_DN97352_c2_g2_i1_m.48237	guanine nucleotide-binding protein subunit beta-like protein	331	20	0	95.05	2	F:GO:0005515; F:GO:0016301	F:protein binding; F:kinase activity			IPR020472 (PRINTS); G3DSA:2.80.10.50 (GENE3D); IPR011042 (G3DSA:2.120.10.GENE3D); IPR015943 (G3DSA:2.130.10.GENE3D); G3DSA:2.40.50.140 (GENE3D); IPR001680 (PFAM); IPR015943 (G3DSA:2.130.10.GENE3D); PTHR19868 (PANTHER); PTHR19868:SF3 (PANTHER); IPR019775 (PROSITE_PATTERNS); IPR019775 (PROSITE_PATTERNS); IPR019775 (PROSITE_PATTERNS); IPR019775 (PROSITE_PATTERNS); IPR001680 (PROSITE_PROFILES); IPR00…	F:GO:0005515	F:protein binding
TRINITY_DN80877_c0_g1_i1_m.15417	dihydrolipoyl dehydrogenase 2, chloroplastic-like	563	20	0	93.25	4	F:GO:0000166; F:GO:0003824; P:GO:0006091; P:GO:0019725	F:nucleotide binding; F:catalytic activity; P:generation of precursor metabolites and energy; P:cellular homeostasis	EC:1.8.1.4	Dihydrolipoyl dehydrogenase	PR00368 (PRINTS); PR00411 (PRINTS); IPR001100 (PIRSF); IPR023753 (PFAM); G3DSA:3.40.50.720 (GENE3D); IPR016156 (G3DSA:3.30.390.GENE3D); IPR004099 (PFAM); IPR036188 (G3DSA:3.50.50.GENE3D); PTHR22912:SF196 (PANTHER); PTHR22912 (PANTHER); IPR012999 (PROSITE_PATTERNS); IPR016156 (SUPERFAMILY); IPR036188 (SUPERFAMILY)	F:GO:0009055; F:GO:0016491; F:GO:0016668; P:GO:0045454; F:GO:0050660; P:GO:0055114	F:electron transfer activity; F:oxidoreductase activity; F:oxidoreductase activity, acting on a sulfur group of donors, NAD(P) as acceptor; P:cell redox homeostasis; F:flavin adenine dinucleotide binding; P:oxidation-reduction process
TRINITY_DN77391_c0_g1_i1_m.9943	type III polyketide synthase B	392	20	0	89.25	2	P:GO:0009058; F:GO:0016740	P:biosynthetic process; F:transferase activity	EC:2.3.1.74	Naringenin-chalcone synthase	IPR001099 (PFAM); IPR016039 (G3DSA:3.40.47.GENE3D); IPR011141 (PIRSF); IPR016039 (G3DSA:3.40.47.GENE3D); IPR012328 (PFAM); IPR011141 (PANTHER); PTHR11877:SF31 (PANTHER); cd00831 (CDD); IPR016039 (SUPERFAMILY); IPR016039 (SUPERFAMILY)	F:GO:0003824; P:GO:0008152; P:GO:0009058; F:GO:0016747	F:catalytic activity; P:metabolic process; P:biosynthetic process; F:transferase activity, transferring acyl groups other than amino-acyl groups
TRINITY_DN89941_c0_g1_i1_m.23793	actin-related protein 4-like	445	20	0	94.6						G3DSA:3.30.420.40 (GENE3D); G3DSA:3.30.420.40 (GENE3D); G3DSA:3.30.420.40 (GENE3D); IPR004000 (PFAM); mobidb-lite (MOBIDB_LITE); PTHR11937:SF274 (PANTHER); IPR004000 (PANTHER); cd00012 (CDD); SSF53067 (SUPERFAMILY); SSF53067 (SUPERFAMILY)	no GO terms	no GO terms
TRINITY_DN87723_c0_g1_i1_m.39005	phosphoserine aminotransferase 1, chloroplastic	427	20	0	86.95	4	P:GO:0009058; C:GO:0009536; P:GO:0009987; F:GO:0016740	P:biosynthetic process; C:plastid; P:cellular process; F:transferase activity	EC:2.6.1.52	Phosphoserine transaminase	IPR022278 (PIRSF); IPR015422 (G3DSA:3.90.1150.GENE3D); IPR015421 (G3DSA:3.40.640.GENE3D); IPR000192 (PFAM); IPR022278 (TIGRFAM); PTHR43247 (PANTHER); IPR020578 (PROSITE_PATTERNS); IPR022278 (HAMAP); IPR022278 (CDD); IPR015424 (SUPERFAMILY)	F:GO:0003824; F:GO:0004648; P:GO:0006564	F:catalytic activity; F:O-phospho-L-serine:2-oxoglutarate aminotransferase activity; P:L-serine biosynthetic process
TRINITY_DN108371_c0_g2_i4_m.130471	dihydrolipoyllysine-residue acetyltransferase component 4 of pyruvate dehydrogenase complex, chloroplastic	491	20	0	85	9	P:GO:0005975; P:GO:0006091; P:GO:0006139; P:GO:0009056; P:GO:0009058; C:GO:0009536; C:GO:0009579; C:GO:0016020; F:GO:0016740	P:carbohydrate metabolic process; P:generation of precursor metabolites and energy; P:nucleobase-containing compound metabolic process; P:catabolic process; P:biosynthetic process; C:plastid; C:thylakoid; C:membrane; F:transferase activity	EC:2.3.1.12	Dihydrolipoyllysine-residue acetyltransferase	Coil (COILS); IPR004167 (PFAM); IPR036625 (G3DSA:4.10.320.GENE3D); IPR000089 (PFAM); G3DSA:2.40.50.100 (GENE3D); G3DSA:3.30.559.10 (GENE3D); IPR001078 (PFAM); mobidb-lite (MOBIDB_LITE); PTHR23151:SF75 (PANTHER); PTHR23151 (PANTHER); IPR003016 (PROSITE_PATTERNS); IPR004167 (PROSITE_PROFILES); IPR000089 (PROSITE_PROFILES); cd06849 (CDD); SSF52777 (SUPERFAMILY); IPR036625 (SUPERFAMILY); IPR011053 (S…	P:GO:0008152; F:GO:0016746	P:metabolic process; F:transferase activity, transferring acyl groups
TRINITY_DN82071_c1_g1_i1_m.23057	protein BTR1 isoform X2	315	20	0	91.35	1	F:GO:0003723	F:RNA binding			IPR004088 (PFAM); IPR036612 (G3DSA:3.30.1370.GENE3D); IPR036612 (G3DSA:3.30.1370.GENE3D); mobidb-lite (MOBIDB_LITE); PTHR10288 (PANTHER); PTHR10288:SF142 (PANTHER); PS50084 (PROSITE_PROFILES); PS50084 (PROSITE_PROFILES); PS50084 (PROSITE_PROFILES); cd00105 (CDD); cd02396 (CDD); cd02396 (CDD); IPR036612 (SUPERFAMILY); IPR036612 (SUPERFAMILY); IPR036612 (SUPERFAMILY)	F:GO:0003723	F:RNA binding
TRINITY_DN88881_c1_g1_i2_m.13614	proteasome subunit alpha type-2-A	276	20	3.50165e-172	98.55	6	C:GO:0005634; C:GO:0005737; P:GO:0009056; P:GO:0009987; F:GO:0016787; P:GO:0019538	C:nucleus; C:cytoplasm; P:catabolic process; P:cellular process; F:hydrolase activity; P:protein metabolic process	EC:3.4.25	Acting on peptide bonds (peptidases)	IPR001353 (PFAM); IPR029055 (G3DSA:3.60.20.GENE3D); IPR000426 (PFAM); IPR034644 (PTHR11599:PANTHER); PTHR11599 (PANTHER); IPR000426 (PROSITE_PATTERNS); IPR023332 (PROSITE_PROFILES); cd03750 (CDD); IPR029055 (SUPERFAMILY)	F:GO:0004175; F:GO:0004298; C:GO:0005839; P:GO:0006511; C:GO:0019773; P:GO:0051603	F:endopeptidase activity; F:threonine-type endopeptidase activity; C:proteasome core complex; P:ubiquitin-dependent protein catabolic process; C:proteasome core complex, alpha-subunit complex; P:proteolysis involved in cellular protein catabolic process
TRINITY_DN87034_c3_g4_i2_m.5813	60S ribosomal protein L7a-1	287	20	1.18579e-176	97.35	2	C:GO:0005840; P:GO:0008150	C:ribosome; P:biological_process			IPR018492 (PRINTS); IPR001921 (PRINTS); IPR029064 (G3DSA:3.30.1330.GENE3D); IPR004038 (PFAM); PTHR23105:SF70 (PANTHER); PTHR23105 (PANTHER); IPR004037 (PROSITE_PATTERNS); IPR029064 (SUPERFAMILY)	P:GO:0042254; C:GO:1990904	P:ribosome biogenesis; C:ribonucleoprotein complex
TRINITY_DN86660_c0_g1_i1_m.40999	plant UBX domain-containing protein 4-like	410	20	0	76.2	7	F:GO:0005515; C:GO:0005634; C:GO:0005829; P:GO:0009056; P:GO:0016043; P:GO:0019538; F:GO:0030234	F:protein binding; C:nucleus; C:cytosol; P:catabolic process; P:cellular component organization; P:protein metabolic process; F:enzyme regulator activity			G3DSA:3.10.20.90 (GENE3D); PF14555 (PFAM); IPR001012 (PFAM); G3DSA:1.10.8.10 (GENE3D); IPR012989 (PFAM); mobidb-lite (MOBIDB_LITE); mobidb-lite (MOBIDB_LITE); PTHR23333 (PANTHER); PTHR23333:SF26 (PANTHER); IPR012989 (PROSITE_PROFILES); IPR001012 (PROSITE_PROFILES); cd14349 (CDD); IPR029071 (SUPERFAMILY); IPR009060 (SUPERFAMILY); IPR036241 (SUPERFAMILY)	F:GO:0005515	F:protein binding
TRINITY_DN111335_c3_g1_i1_m.151352	activator of 90 kDa heat shock protein ATPase homolog	351	20	0	86.85	4	F:GO:0005515; C:GO:0005829; P:GO:0006950; F:GO:0030234	F:protein binding; C:cytosol; P:response to stress; F:enzyme regulator activity			IPR023393 (G3DSA:3.30.530.GENE3D); IPR013538 (PFAM); IPR015310 (PFAM); mobidb-lite (MOBIDB_LITE); PTHR13009 (PANTHER); PTHR13009:SF16 (PANTHER); cd08892 (CDD); IPR036338 (SUPERFAMILY); SSF55961 (SUPERFAMILY)	F:GO:0001671; P:GO:0006950; F:GO:0051087	F:ATPase activator activity; P:response to stress; F:chaperone binding
TRINITY_DN78830_c0_g1_i1_m.25586	isoflavone reductase homolog	329	20	0	87.7						G3DSA:3.90.25.10 (GENE3D); G3DSA:3.40.50.720 (GENE3D); IPR008030 (PFAM); PTHR43349:SF27 (PANTHER); PTHR43349 (PANTHER); cd05259 (CDD); IPR036291 (SUPERFAMILY)	no GO terms	no GO terms
TRINITY_DN100962_c3_g1_i3_m.153625	proline--tRNA ligase, cytoplasmic-like	511	20	0	95.5	5	F:GO:0000166; F:GO:0003824; C:GO:0005737; P:GO:0006139; P:GO:0006412	F:nucleotide binding; F:catalytic activity; C:cytoplasm; P:nucleobase-containing compound metabolic process; P:translation	EC:6.1.1.15	Proline--tRNA ligase	IPR002316 (PRINTS); IPR004499 (TIGRFAM); IPR036621 (G3DSA:3.40.50.GENE3D); G3DSA:3.30.930.10 (GENE3D); IPR017449 (G3DSA:3.30.110.GENE3D); IPR016061 (PFAM); IPR004154 (PFAM); IPR002314 (PFAM); mobidb-lite (MOBIDB_LITE); PTHR43382 (PANTHER); PTHR43382:SF2 (PANTHER); IPR006195 (PROSITE_PROFILES); IPR004499 (HAMAP); cd00862 (CDD); IPR033721 (CDD); IPR036621 (SUPERFAMILY); IPR017449 (SUPERFAMILY); SSF…	F:GO:0000166; F:GO:0004812; F:GO:0004827; F:GO:0005524; C:GO:0005737; P:GO:0006418; P:GO:0006433	F:nucleotide binding; F:aminoacyl-tRNA ligase activity; F:proline-tRNA ligase activity; F:ATP binding; C:cytoplasm; P:tRNA aminoacylation for protein translation; P:prolyl-tRNA aminoacylation
TRINITY_DN116850_c13_g2_i1_m.153064	ribosome inactivating protein	282	20	1.63407e-133	72.7	3	P:GO:0006412; P:GO:0006950; F:GO:0016787	P:translation; P:response to stress; F:hydrolase activity	EC:3.2.2.22	rRNA N-glycosylase	IPR017989 (PRINTS); IPR001574 (PFAM); IPR016138 (G3DSA:3.40.420.GENE3D); IPR016139 (G3DSA:4.10.470.GENE3D); IPR017988 (PROSITE_PATTERNS); IPR036041 (SUPERFAMILY)	P:GO:0017148; F:GO:0030598	P:negative regulation of translation; F:rRNA N-glycosylase activity
TRINITY_DN92245_c1_g3_i4_m.30422	aldehyde dehydrogenase family 7 member B4	534	20	0	94.95	2	F:GO:0003824; P:GO:0008152	F:catalytic activity; P:metabolic process			IPR016162 (G3DSA:3.40.605.GENE3D); IPR015590 (PFAM); G3DSA:3.40.309.10 (GENE3D); PTHR43521:SF1 (PANTHER); PTHR43521 (PANTHER); IPR029510 (PROSITE_PATTERNS); cd07130 (CDD); IPR016161 (SUPERFAMILY)	P:GO:0008152; F:GO:0016491; P:GO:0055114	P:metabolic process; F:oxidoreductase activity; P:oxidation-reduction process
TRINITY_DN80526_c0_g2_i2_m.47475	26S protease regulatory subunit 8 homolog A	418	20	0	96.85	5	F:GO:0000166; C:GO:0005737; P:GO:0009056; F:GO:0016787; P:GO:0019538	F:nucleotide binding; C:cytoplasm; P:catabolic process; F:hydrolase activity; P:protein metabolic process			Coil (COILS); IPR003959 (PFAM); IPR029067 (G3DSA:3.10.330.GENE3D); G3DSA:1.10.8.60 (GENE3D); G3DSA:3.40.50.300 (GENE3D); IPR005937 (TIGRFAM); PTHR23073 (PANTHER); PTHR23073:SF57 (PANTHER); IPR003960 (PROSITE_PATTERNS); cd00009 (CDD); IPR027417 (SUPERFAMILY)	F:GO:0005524; C:GO:0005737; F:GO:0016787; P:GO:0030163	F:ATP binding; C:cytoplasm; F:hydrolase activity; P:protein catabolic process
TRINITY_DN87974_c2_g1_i2_m.25861	protein EXPORTIN 1A	1076	20	0	96.7	4	F:GO:0005515; C:GO:0005634; C:GO:0005737; P:GO:0006810	F:protein binding; C:nucleus; C:cytoplasm; P:transport			IPR001494 (PFAM); IPR011989 (G3DSA:1.25.10.GENE3D); IPR014877 (PFAM); IPR011989 (G3DSA:1.25.10.GENE3D); IPR013598 (PFAM); PTHR11223:SF2 (PANTHER); PTHR11223 (PANTHER); IPR001494 (PROSITE_PROFILES); IPR016024 (SUPERFAMILY)	F:GO:0005488; P:GO:0006886; F:GO:0008536	F:binding; P:intracellular protein transport; F:Ran GTPase binding
TRINITY_DN82377_c1_g2_i1_m.1498	NAD(P)-binding Rossmann-fold superfamily protein isoform 1	322	20	0	82.9						G3DSA:3.40.50.720 (GENE3D); IPR016040 (PFAM); PTHR14194:SF61 (PANTHER); PTHR14194 (PANTHER); cd05243 (CDD); IPR036291 (SUPERFAMILY)	no GO terms	no GO terms
TRINITY_DN80624_c1_g2_i1_m.45478	clathrin light chain 1-like	358	20	0	77.2	4	F:GO:0005198; C:GO:0005794; C:GO:0005886; P:GO:0006810	F:structural molecule activity; C:Golgi apparatus; C:plasma membrane; P:transport			Coil (COILS); IPR000996 (PFAM); mobidb-lite (MOBIDB_LITE); PTHR10639:SF8 (PANTHER); IPR000996 (PANTHER)	F:GO:0005198; P:GO:0006886; P:GO:0016192; C:GO:0030130; C:GO:0030132	F:structural molecule activity; P:intracellular protein transport; P:vesicle-mediated transport; C:clathrin coat of trans-Golgi network vesicle; C:clathrin coat of coated pit
TRINITY_DN103000_c2_g2_i1_m.141535	3-phosphoshikimate 1-carboxyvinyltransferase 2	526	20	0	87.15	3	P:GO:0009058; P:GO:0009987; F:GO:0016740	P:biosynthetic process; P:cellular process; F:transferase activity	EC:2.5.1.19	3-phosphoshikimate 1-carboxyvinyltransferase	IPR006264 (TIGRFAM); IPR036968 (G3DSA:3.65.10.GENE3D); IPR036968 (G3DSA:3.65.10.GENE3D); IPR001986 (PFAM); PTHR21090 (PANTHER); PTHR21090:SF5 (PANTHER); IPR023193 (PROSITE_PATTERNS); IPR023193 (PROSITE_PATTERNS); IPR006264 (HAMAP); IPR006264 (CDD); IPR013792 (SUPERFAMILY)	F:GO:0003824; F:GO:0003866; P:GO:0009073; F:GO:0016765	F:catalytic activity; F:3-phosphoshikimate 1-carboxyvinyltransferase activity; P:aromatic amino acid family biosynthetic process; F:transferase activity, transferring alkyl or aryl (other than methyl) groups
TRINITY_DN118410_c0_g1_i1_m.126631	cytochrome f (chloroplast)	280	20	0	98.05	7	F:GO:0003824; F:GO:0005488; P:GO:0006091; C:GO:0009536; C:GO:0009579; P:GO:0015979; C:GO:0016020	F:catalytic activity; F:binding; P:generation of precursor metabolites and energy; C:plastid; C:thylakoid; P:photosynthesis; C:membrane			IPR002325 (PRINTS); G3DSA:2.40.50.100 (GENE3D); IPR002325 (PFAM); IPR024094 (PFAM); IPR036826 (G3DSA:2.60.40.GENE3D); PTHR33288 (PANTHER); PTHR33288:SF3 (PANTHER); IPR002325 (PROSITE_PROFILES); IPR011054 (SUPERFAMILY); IPR036826 (SUPERFAMILY)	F:GO:0005506; F:GO:0009055; P:GO:0015979; F:GO:0020037; C:GO:0031361	F:iron ion binding; F:electron transfer activity; P:photosynthesis; F:heme binding; C:integral component of thylakoid membrane
TRINITY_DN91287_c0_g1_i1_m.10988	protein GrpE isoform X2	297	20	2.99602e-177	75.9	5	F:GO:0000166; F:GO:0005515; C:GO:0005739; P:GO:0009987; F:GO:0030234	F:nucleotide binding; F:protein binding; C:mitochondrion; P:cellular process; F:enzyme regulator activity			Coil (COILS); Coil (COILS); IPR000740 (PRINTS); IPR009012 (G3DSA:2.30.22.GENE3D); IPR000740 (PFAM); IPR013805 (G3DSA:3.90.20.GENE3D); mobidb-lite (MOBIDB_LITE); IPR000740 (PANTHER); PTHR21237:SF28 (PANTHER); IPR000740 (PROSITE_PATTERNS); IPR000740 (HAMAP); IPR000740 (CDD); SSF58014 (SUPERFAMILY); IPR009012 (SUPERFAMILY)	F:GO:0000774; P:GO:0006457; F:GO:0042803; F:GO:0051087	F:adenyl-nucleotide exchange factor activity; P:protein folding; F:protein homodimerization activity; F:chaperone binding
TRINITY_DN85267_c5_g10_i1_m.33938	catalase	304	20	0	94.25	7	F:GO:0003824; F:GO:0005488; C:GO:0005739; C:GO:0005777; P:GO:0006950; P:GO:0009056; P:GO:0009987	F:catalytic activity; F:binding; C:mitochondrion; C:peroxisome; P:response to stress; P:catabolic process; P:cellular process	EC:1.11.1.7; EC:1.11.1.6	Peroxidase; Catalase	IPR018028 (PRINTS); IPR011614 (PFAM); IPR037060 (G3DSA:2.40.180.GENE3D); PTHR11465:SF34 (PANTHER); IPR018028 (PANTHER); IPR024708 (PROSITE_PATTERNS); IPR018028 (PROSITE_PROFILES); IPR020835 (SUPERFAMILY)	F:GO:0004096; P:GO:0006979; F:GO:0020037; P:GO:0055114	F:catalase activity; P:response to oxidative stress; F:heme binding; P:oxidation-reduction process
TRINITY_DN101807_c2_g7_i1_m.90092	aldo-keto reductase family 4 member C9-like	299	20	0	90.1	2	F:GO:0003824; P:GO:0008152	F:catalytic activity; P:metabolic process			IPR020471 (PRINTS); IPR036812 (G3DSA:3.20.20.GENE3D); IPR020471 (PIRSF); IPR023210 (PFAM); IPR020471 (PANTHER); PTHR11732:SF386 (PANTHER); IPR018170 (PROSITE_PATTERNS); IPR018170 (PROSITE_PATTERNS); IPR018170 (PROSITE_PATTERNS); IPR023210 (CDD); IPR036812 (SUPERFAMILY)	F:GO:0016491; P:GO:0055114	F:oxidoreductase activity; P:oxidation-reduction process
TRINITY_DN105836_c0_g1_i1_m.103581	ATP-dependent zinc metalloprotease FTSH, chloroplastic	779	20	0	94.4	12	F:GO:0000166; C:GO:0005739; P:GO:0006091; P:GO:0009056; C:GO:0009536; C:GO:0009579; P:GO:0009628; P:GO:0015979; C:GO:0016020; P:GO:0016043; F:GO:0016787; P:GO:0019538	F:nucleotide binding; C:mitochondrion; P:generation of precursor metabolites and energy; P:catabolic process; C:plastid; C:thylakoid; P:response to abiotic stimulus; P:photosynthesis; C:membrane; P:cellular component organization; F:hydrolase activity; P:protein metabolic process	EC:3.4.24; EC:3.6.1.3; EC:3.6.1.15	Acting on peptide bonds (peptidases); Adenosinetriphosphatase; Nucleoside-triphosphate phosphatase	G3DSA:1.10.8.60 (GENE3D); G3DSA:3.40.50.300 (GENE3D); IPR000642 (PFAM); IPR005936 (TIGRFAM); IPR003959 (PFAM); PTHR23076 (PANTHER); PTHR23076:SF33 (PANTHER); IPR003960 (PROSITE_PATTERNS); IPR005936 (HAMAP); cd00009 (CDD); IPR037219 (SUPERFAMILY); IPR027417 (SUPERFAMILY)	F:GO:0004222; F:GO:0005524; P:GO:0006508; C:GO:0016020	F:metalloendopeptidase activity; F:ATP binding; P:proteolysis; C:membrane
TRINITY_DN99677_c2_g1_i2_m.9527	ankyrin repeat domain-containing protein 2A	360	20	0	88.05	1	F:GO:0005515	F:protein binding			IPR020683 (PFAM); G3DSA:1.20.120.660 (GENE3D); PIRSF000654 (PIRSF); IPR036770 (G3DSA:1.25.40.GENE3D); mobidb-lite (MOBIDB_LITE); PTHR44453 (PANTHER); IPR002110 (PROSITE_PROFILES); IPR020683 (PROSITE_PROFILES); IPR002110 (PROSITE_PROFILES); IPR020683 (CDD); IPR036770 (SUPERFAMILY)	F:GO:0005515	F:protein binding
TRINITY_DN108037_c0_g5_i1_m.77757	threonine synthase 1, chloroplastic	534	20	0	90	5	F:GO:0003824; F:GO:0005488; P:GO:0009058; C:GO:0009536; P:GO:0009987	F:catalytic activity; F:binding; P:biosynthetic process; C:plastid; P:cellular process	EC:4.2.3.1	Threonine synthase	G3DSA:3.40.50.1100 (GENE3D); IPR001926 (PFAM); IPR004450 (TIGRFAM); G3DSA:3.40.50.1100 (GENE3D); mobidb-lite (MOBIDB_LITE); PTHR10314:SF158 (PANTHER); PTHR10314 (PANTHER); IPR000634 (PROSITE_PATTERNS); cd01563 (CDD); IPR036052 (SUPERFAMILY)	P:GO:0006520; F:GO:0030170	P:cellular amino acid metabolic process; F:pyridoxal phosphate binding
TRINITY_DN96311_c1_g9_i1_m.43272	UDP-D-apiose/UDP-D-xylose synthase 2	406	20	0	95.9	2	F:GO:0003824; F:GO:0005488	F:catalytic activity; F:binding			G3DSA:3.40.50.720 (GENE3D); G3DSA:3.90.25.10 (GENE3D); IPR001509 (PFAM); PTHR43245 (PANTHER); PTHR43245:SF13 (PANTHER); cd05257 (CDD); IPR036291 (SUPERFAMILY)	F:GO:0003824; F:GO:0050662	F:catalytic activity; F:coenzyme binding
TRINITY_DN80924_c0_g2_i1_m.46279	Co-chaperone GrpE family protein	362	20	0	75.85	6	F:GO:0000166; F:GO:0005515; C:GO:0005739; C:GO:0009536; P:GO:0009987; F:GO:0030234	F:nucleotide binding; F:protein binding; C:mitochondrion; C:plastid; P:cellular process; F:enzyme regulator activity			Coil (COILS); Coil (COILS); Coil (COILS); IPR000740 (PRINTS); IPR013805 (G3DSA:3.90.20.GENE3D); IPR009012 (G3DSA:2.30.22.GENE3D); IPR000740 (PFAM); mobidb-lite (MOBIDB_LITE); mobidb-lite (MOBIDB_LITE); IPR000740 (PANTHER); PTHR21237:SF27 (PANTHER); IPR000740 (PROSITE_PATTERNS); IPR000740 (HAMAP); IPR000740 (CDD); SSF58014 (SUPERFAMILY); IPR009012 (SUPERFAMILY)	F:GO:0000774; P:GO:0006457; F:GO:0042803; F:GO:0051087	F:adenyl-nucleotide exchange factor activity; P:protein folding; F:protein homodimerization activity; F:chaperone binding
TRINITY_DN80970_c1_g2_i1_m.46221	ricin B-like lectin R40G3	314	20	7.11831e-125	78.55	1	C:GO:0005622	C:intracellular			G3DSA:2.80.10.50 (GENE3D); mobidb-lite (MOBIDB_LITE); PTHR31257 (PANTHER); PTHR31257:SF2 (PANTHER); IPR035992 (SUPERFAMILY)	no GO terms	no GO terms
TRINITY_DN81122_c1_g1_i1_m.19250	porphobilinogen deaminase, chloroplastic	376	20	0	91.75	4	C:GO:0005737; P:GO:0006464; P:GO:0009058; F:GO:0016740	C:cytoplasm; P:cellular protein modification process; P:biosynthetic process; F:transferase activity	EC:2.5.1.61	Hydroxymethylbilane synthase	IPR000860 (PRINTS); G3DSA:3.40.190.10 (GENE3D); G3DSA:3.40.190.10 (GENE3D); IPR000860 (TIGRFAM); IPR000860 (PIRSF); IPR036803 (G3DSA:3.30.160.GENE3D); IPR022417 (PFAM); IPR022418 (PFAM); IPR000860 (PANTHER); PTHR11557:SF0 (PANTHER); IPR022419 (PROSITE_PATTERNS); IPR000860 (HAMAP); cd13648 (CDD); SSF53850 (SUPERFAMILY); IPR036803 (SUPERFAMILY)	F:GO:0004418; P:GO:0018160; P:GO:0033014	F:hydroxymethylbilane synthase activity; P:peptidyl-pyrromethane cofactor linkage; P:tetrapyrrole biosynthetic process
TRINITY_DN75541_c0_g1_i1_m.27131	aminoacyl tRNA synthase complex-interacting multifunctional protein 1 isoform X1	392	20	0	83.5	5	F:GO:0003723; F:GO:0003824; C:GO:0005829; P:GO:0006139; P:GO:0006412	F:RNA binding; F:catalytic activity; C:cytosol; P:nucleobase-containing compound metabolic process; P:translation			G3DSA:2.40.50.140 (GENE3D); IPR002547 (PFAM); G3DSA:1.20.1050.10 (GENE3D); mobidb-lite (MOBIDB_LITE); PTHR11586:SF31 (PANTHER); PTHR11586 (PANTHER); IPR002547 (PROSITE_PROFILES); IPR010987 (PROSITE_PROFILES); cd10304 (CDD); cd02799 (CDD); IPR012340 (SUPERFAMILY); IPR036282 (SUPERFAMILY)	F:GO:0000049	F:tRNA binding
TRINITY_DN80938_c0_g1_i1_m.46255	2-isopropylmalate synthase 2, chloroplastic-like	627	20	0	91.45	4	P:GO:0009058; C:GO:0009536; P:GO:0009987; F:GO:0016740	P:biosynthetic process; C:plastid; P:cellular process; F:transferase activity	EC:2.3.3.13	2-isopropylmalate synthase	IPR005671 (TIGRFAM); IPR013785 (G3DSA:3.20.20.GENE3D); IPR000891 (PFAM); IPR013709 (PFAM); PTHR10277:SF9 (PANTHER); PTHR10277 (PANTHER); IPR002034 (PROSITE_PATTERNS); IPR000891 (PROSITE_PROFILES); IPR005671 (HAMAP); cd07940 (CDD); SSF51569 (SUPERFAMILY); IPR036230 (SUPERFAMILY)	F:GO:0003824; F:GO:0003852; P:GO:0009098; P:GO:0019752; F:GO:0046912	F:catalytic activity; F:2-isopropylmalate synthase activity; P:leucine biosynthetic process; P:carboxylic acid metabolic process; F:transferase activity, transferring acyl groups, acyl groups converted into alkyl on transfer
TRINITY_DN96071_c0_g1_i1_m.9192	ferredoxin--NADP reductase, root isozyme, chloroplastic	377	20	0	92.4	4	F:GO:0000166; C:GO:0005622; F:GO:0008135; F:GO:0016787	F:nucleotide binding; C:intracellular; F:translation factor activity, RNA binding; F:hydrolase activity	EC:1.18.1; EC:1.18.1.2; EC:3.6.1.15	Acting on iron-sulfur proteins as donors; Ferredoxin--NADP(+) reductase; Nucleoside-triphosphate phosphatase	Coil (COILS); IPR001709 (PRINTS); IPR001433 (PFAM); IPR035442 (PIRSF); G3DSA:3.40.50.80 (GENE3D); IPR015701 (PIRSF); G3DSA:2.40.30.10 (GENE3D); PTHR43314:SF6 (PANTHER); PTHR43314 (PANTHER); IPR017927 (PROSITE_PROFILES); cd06208 (CDD); IPR017938 (SUPERFAMILY); SSF52343 (SUPERFAMILY)	F:GO:0016491; P:GO:0055114	F:oxidoreductase activity; P:oxidation-reduction process
TRINITY_DN96310_c0_g2_i1_m.43510	peroxisomal (S)-2-hydroxy-acid oxidase	367	20	0	97.85	3	F:GO:0000166; F:GO:0003824; P:GO:0008152	F:nucleotide binding; F:catalytic activity; P:metabolic process			IPR000262 (PFAM); IPR013785 (G3DSA:3.20.20.GENE3D); IPR012133 (PIRSF); PTHR10578:SF103 (PANTHER); PTHR10578 (PANTHER); IPR008259 (PROSITE_PATTERNS); IPR037396 (PROSITE_PROFILES); IPR012133 (CDD); SSF51395 (SUPERFAMILY)	F:GO:0003824; F:GO:0010181; F:GO:0016491; P:GO:0055114	F:catalytic activity; F:FMN binding; F:oxidoreductase activity; P:oxidation-reduction process
TRINITY_DN100355_c2_g1_i6_m.114071	glutelin type-B 5-like	309	20	0	93.15	1	F:GO:0003674	F:molecular_function			IPR006044 (PRINTS); IPR006045 (PFAM); IPR014710 (G3DSA:2.60.120.GENE3D); IPR014710 (G3DSA:2.60.120.GENE3D); PTHR31189:SF24 (PANTHER); PTHR31189 (PANTHER); IPR011051 (SUPERFAMILY)	F:GO:0045735	F:nutrient reservoir activity
TRINITY_DN76794_c0_g1_i1_m.16919	phloem protein 2	227	20	1.76384e-76	62.3	1	F:GO:0030246	F:carbohydrate binding			IPR025886 (PFAM); PTHR32278:SF3 (PANTHER); PTHR32278 (PANTHER)	no GO terms	no GO terms
TRINITY_DN94462_c2_g10_i1_m.8316	aspartic proteinase	510	20	0	85.4	4	P:GO:0006629; C:GO:0016020; F:GO:0016787; P:GO:0019538	P:lipid metabolic process; C:membrane; F:hydrolase activity; P:protein metabolic process	EC:3.4.23	Acting on peptide bonds (peptidases)	IPR001461 (PRINTS); IPR021109 (G3DSA:2.40.70.GENE3D); IPR021109 (G3DSA:2.40.70.GENE3D); IPR008138 (PFAM); IPR007856 (PFAM); IPR033121 (PFAM); PTHR13683:SF358 (PANTHER); IPR001461 (PANTHER); IPR001969 (PROSITE_PATTERNS); IPR001969 (PROSITE_PATTERNS); IPR033121 (PROSITE_PROFILES); IPR008139 (PROSITE_PROFILES); IPR008139 (PROSITE_PROFILES); IPR033869 (CDD); IPR021109 (SUPERFAMILY); IPR011001 (SUPERF…	F:GO:0004190; P:GO:0006508; P:GO:0006629	F:aspartic-type endopeptidase activity; P:proteolysis; P:lipid metabolic process
TRINITY_DN84877_c2_g2_i2_m.52823	cinnamoyl-CoA reductase 1	325	20	0	88.35	4	F:GO:0003824; F:GO:0005488; C:GO:0005829; P:GO:0008152	F:catalytic activity; F:binding; C:cytosol; P:metabolic process	EC:1.1.1.219	Dihydroflavanol 4-reductase	G3DSA:3.40.50.720 (GENE3D); IPR001509 (PFAM); PTHR10366:SF369 (PANTHER); PTHR10366 (PANTHER); cd08958 (CDD); IPR036291 (SUPERFAMILY)	F:GO:0003824; F:GO:0050662	F:catalytic activity; F:coenzyme binding
TRINITY_DN110676_c0_g3_i4_m.159726	flavonoid 3-O-glucosyltransferase-like	363	20	0	66.7	2	P:GO:0008152; F:GO:0016740	P:metabolic process; F:transferase activity			G3DSA:3.40.50.2000 (GENE3D); G3DSA:3.40.50.2000 (GENE3D); IPR002213 (PFAM); PTHR11926:SF418 (PANTHER); PTHR11926 (PANTHER); SSF53756 (SUPERFAMILY)	P:GO:0008152; F:GO:0016758	P:metabolic process; F:transferase activity, transferring hexosyl groups
TRINITY_DN99279_c0_g2_i1_m.403	probable mannitol dehydrogenase	377	20	0	89.85	3	F:GO:0003824; F:GO:0005488; P:GO:0008152	F:catalytic activity; F:binding; P:metabolic process	EC:1.1.1.255	Mannitol dehydrogenase	G3DSA:3.40.50.20 (GENE3D); IPR013149 (PFAM); IPR013154 (PFAM); G3DSA:3.90.180.10 (GENE3D); PTHR42683 (PANTHER); PTHR42683:SF27 (PANTHER); IPR002328 (PROSITE_PATTERNS); cd05283 (CDD); IPR036291 (SUPERFAMILY); IPR011032 (SUPERFAMILY)	F:GO:0008270; F:GO:0016491; P:GO:0055114	F:zinc ion binding; F:oxidoreductase activity; P:oxidation-reduction process
TRINITY_DN86719_c0_g1_i1_m.44857	V-type proton ATPase subunit C	376	20	0	95.4	9	F:GO:0005215; C:GO:0005773; C:GO:0005794; C:GO:0005886; P:GO:0006810; C:GO:0009536; P:GO:0009653; P:GO:0016043; P:GO:0016049	F:transporter activity; C:vacuole; C:Golgi apparatus; C:plasma membrane; P:transport; C:plastid; P:anatomical structure morphogenesis; P:cellular component organization; P:cell growth			G3DSA:1.20.1460.10 (GENE3D); G3DSA:3.30.70.1180 (GENE3D); IPR004907 (PFAM); PTHR10137:SF0 (PANTHER); IPR004907 (PANTHER); IPR004907 (CDD); IPR036132 (SUPERFAMILY)	F:GO:0015078; P:GO:0015991; C:GO:0033180	F:proton transmembrane transporter activity; P:ATP hydrolysis coupled proton transport; C:proton-transporting V-type ATPase, V1 domain
TRINITY_DN109923_c1_g2_i1_m.160687	fasciclin-like arabinogalactan protein 10	412	20	0	85.7						Coil (COILS); IPR036378 (G3DSA:2.30.180.GENE3D); IPR036378 (G3DSA:2.30.180.GENE3D); IPR000782 (PFAM); mobidb-lite (MOBIDB_LITE); PTHR32382:SF5 (PANTHER); IPR033254 (PANTHER); IPR000782 (PROSITE_PROFILES); IPR036378 (SUPERFAMILY); IPR036378 (SUPERFAMILY)	no GO terms	no GO terms
TRINITY_DN89664_c0_g1_i1_m.51032	chloroplast stem-loop binding protein of 41 kDa b, chloroplastic	383	20	0	92.85	2	F:GO:0003824; F:GO:0005488	F:catalytic activity; F:binding			IPR001509 (PFAM); G3DSA:3.40.50.720 (GENE3D); PTHR43725:SF2 (PANTHER); PTHR43725 (PANTHER); cd05265 (CDD); IPR036291 (SUPERFAMILY)	F:GO:0003824; F:GO:0050662	F:catalytic activity; F:coenzyme binding
TRINITY_DN89733_c1_g1_i2_m.54683	serine/arginine-rich-splicing factor SR34-like isoform X1	274	20	0	91	1	F:GO:0003723	F:RNA binding			G3DSA:3.30.70.330 (GENE3D); G3DSA:3.30.70.330 (GENE3D); IPR000504 (PFAM); mobidb-lite (MOBIDB_LITE); mobidb-lite (MOBIDB_LITE); PTHR43933 (PANTHER); PTHR43933:SF7 (PANTHER); IPR000504 (PROSITE_PROFILES); IPR000504 (PROSITE_PROFILES); cd12602 (CDD); cd12599 (CDD); IPR035979 (SUPERFAMILY)	F:GO:0003676	F:nucleic acid binding
TRINITY_DN86401_c0_g15_i1_m.25981	SKP1-like protein 1B	157	20	2.24386e-112	95.7	6	P:GO:0000003; P:GO:0009056; P:GO:0009790; P:GO:0009791; P:GO:0009987; P:GO:0019538	P:reproduction; P:catabolic process; P:embryo development; P:post-embryonic development; P:cellular process; P:protein metabolic process			G3DSA:3.30.710.10 (GENE3D); IPR016897 (PIRSF); IPR016072 (PFAM); IPR016073 (PFAM); PTHR11165:SF88 (PANTHER); PTHR11165 (PANTHER); IPR011333 (SUPERFAMILY); IPR036296 (SUPERFAMILY)	P:GO:0006511	P:ubiquitin-dependent protein catabolic process
TRINITY_DN99186_c1_g1_i4_m.51683	dynamin-related protein 3A	799	20	0	92.7	2	F:GO:0000166; F:GO:0016787	F:nucleotide binding; F:hydrolase activity	EC:3.6.1.15	Nucleoside-triphosphate phosphatase	IPR022812 (PRINTS); IPR003130 (PFAM); IPR000375 (PFAM); G3DSA:3.40.50.300 (GENE3D); IPR022812 (PFAM); mobidb-lite (MOBIDB_LITE); PTHR11566:SF62 (PANTHER); IPR022812 (PANTHER); IPR019762 (PROSITE_PATTERNS); IPR030381 (PROSITE_PROFILES); IPR020850 (PROSITE_PROFILES); IPR001401 (CDD); IPR027417 (SUPERFAMILY)	F:GO:0003924; F:GO:0005525	F:GTPase activity; F:GTP binding
TRINITY_DN78237_c0_g1_i1_m.11431	2-methylene-furan-3-one reductase-like	320	20	0	84.2	3	F:GO:0003824; F:GO:0005488; P:GO:0008152	F:catalytic activity; F:binding; P:metabolic process			G3DSA:3.90.180.10 (GENE3D); PF13602 (PFAM); G3DSA:3.90.180.10 (GENE3D); G3DSA:3.40.50.720 (GENE3D); IPR013154 (PFAM); PTHR44573 (PANTHER); cd05289 (CDD); IPR036291 (SUPERFAMILY); IPR011032 (SUPERFAMILY)	P:GO:0055114	P:oxidation-reduction process
TRINITY_DN100261_c0_g4_i3_m.109573	ankyrin-1	459	20	0	89.15	1	F:GO:0005515	F:protein binding			IPR002110 (PRINTS); IPR020683 (PFAM); IPR036770 (G3DSA:1.25.40.GENE3D); IPR036770 (G3DSA:1.25.40.GENE3D); IPR011990 (G3DSA:1.25.40.GENE3D); IPR019734 (PFAM); IPR036770 (G3DSA:1.25.40.GENE3D); IPR011990 (G3DSA:1.25.40.GENE3D); mobidb-lite (MOBIDB_LITE); PTHR22904 (PANTHER); PTHR22904 (PANTHER); PTHR22904:SF492 (PANTHER); IPR002110 (PROSITE_PROFILES); IPR002110 (PROSITE_PROFILES); IPR020683 (PROSIT…	F:GO:0005515	F:protein binding
TRINITY_DN101553_c0_g2_i2_m.137338	probable fructokinase-4	369	20	0	91	2	P:GO:0005975; F:GO:0016301	P:carbohydrate metabolic process; F:kinase activity	EC:2.7.1.4; EC:2.7.1.1	Fructokinase; Hexokinase	IPR002139 (PRINTS); IPR011611 (PFAM); IPR029056 (G3DSA:3.40.1190.GENE3D); PTHR43085 (PANTHER); PTHR43085:SF6 (PANTHER); IPR002173 (PROSITE_PATTERNS); IPR002173 (PROSITE_PATTERNS); cd01167 (CDD); IPR029056 (SUPERFAMILY)	F:GO:0016301; F:GO:0016773	F:kinase activity; F:phosphotransferase activity, alcohol group as acceptor
TRINITY_DN107262_c0_g4_i2_m.145293	splicing factor SF3a60 homolog	508	20	0	91.05	4	F:GO:0003723; C:GO:0005634; C:GO:0005829; P:GO:0006139	F:RNA binding; C:nucleus; C:cytosol; P:nucleobase-containing compound metabolic process			Coil (COILS); IPR024598 (PFAM); PF13297 (PFAM); IPR021966 (PFAM); IPR031774 (PFAM); mobidb-lite (MOBIDB_LITE); IPR031776 (PTHR12786:PANTHER); PTHR12786 (PANTHER); IPR000690 (PROSITE_PROFILES)	P:GO:0000398; F:GO:0003676; F:GO:0003723; C:GO:0005634; C:GO:0005681; F:GO:0008270	P:mRNA splicing, via spliceosome; F:nucleic acid binding; F:RNA binding; C:nucleus; C:spliceosomal complex; F:zinc ion binding
TRINITY_DN90234_c0_g1_i2_m.38581	proliferating cell nuclear antigen	266	20	0	98.75	6	F:GO:0003677; C:GO:0005634; P:GO:0006259; P:GO:0006950; P:GO:0009058; F:GO:0030234	F:DNA binding; C:nucleus; P:DNA metabolic process; P:response to stress; P:biosynthetic process; F:enzyme regulator activity			IPR000730 (PRINTS); IPR000730 (TIGRFAM); G3DSA:3.70.10.10 (GENE3D); IPR022649 (PFAM); IPR022648 (PFAM); PTHR11352 (PANTHER); IPR000730 (PTHR11352:PANTHER); IPR022659 (PROSITE_PATTERNS); IPR022659 (PROSITE_PATTERNS); IPR000730 (HAMAP); cd00577 (CDD); SSF55979 (SUPERFAMILY); SSF55979 (SUPERFAMILY)	F:GO:0003677; P:GO:0006275; F:GO:0030337	F:DNA binding; P:regulation of DNA replication; F:DNA polymerase processivity factor activity
TRINITY_DN96884_c4_g1_i1_m.55088	monocopper oxidase-like protein SKU5	591	20	0	92.85	4	F:GO:0003824; F:GO:0005488; C:GO:0005886; P:GO:0008152	F:catalytic activity; F:binding; C:plasma membrane; P:metabolic process	EC:1.10.3; EC:1.10.3.3	Acting on diphenols and related substances as donors; L-ascorbate oxidase	IPR008972 (G3DSA:2.60.40.GENE3D); IPR011707 (PFAM); IPR001117 (PFAM); IPR008972 (G3DSA:2.60.40.GENE3D); IPR011706 (PFAM); IPR008972 (G3DSA:2.60.40.GENE3D); PTHR11709:SF82 (PANTHER); PTHR11709 (PANTHER); IPR008972 (SUPERFAMILY); IPR008972 (SUPERFAMILY); IPR008972 (SUPERFAMILY)	F:GO:0005507; F:GO:0016491; P:GO:0055114	F:copper ion binding; F:oxidoreductase activity; P:oxidation-reduction process
TRINITY_DN76626_c2_g1_i1_m.54197	protein TsetseEP-like	147	2	1.02867e-24	70	2	F:GO:0016301; P:GO:0016310	F:kinase activity; P:phosphorylation			mobidb-lite (MOBIDB_LITE)	no GO terms	no GO terms
TRINITY_DN98907_c0_g1_i2_m.44803	glycerate dehydrogenase	386	20	0	96.65	5	F:GO:0000166; F:GO:0003824; C:GO:0005777; P:GO:0008152; P:GO:0009987	F:nucleotide binding; F:catalytic activity; C:peroxisome; P:metabolic process; P:cellular process	EC:1.1.1.29	Glycerate dehydrogenase	IPR006140 (PFAM); G3DSA:3.40.50.720 (GENE3D); G3DSA:3.40.50.720 (GENE3D); IPR006139 (PFAM); PTHR10996:SF137 (PANTHER); PTHR10996 (PANTHER); IPR029753 (PROSITE_PATTERNS); IPR029752 (PROSITE_PATTERNS); cd05301 (CDD); IPR036291 (SUPERFAMILY); SSF52283 (SUPERFAMILY)	P:GO:0008152; F:GO:0016616; F:GO:0051287; P:GO:0055114	P:metabolic process; F:oxidoreductase activity, acting on the CH-OH group of donors, NAD or NADP as acceptor; F:NAD binding; P:oxidation-reduction process
TRINITY_DN90539_c0_g1_i1_m.6483	malate dehydrogenase, chloroplastic	412	20	0	90.7	3	F:GO:0003824; P:GO:0005975; P:GO:0006091	F:catalytic activity; P:carbohydrate metabolic process; P:generation of precursor metabolites and energy	EC:1.1.1.37	Malate dehydrogenase	IPR022383 (PFAM); IPR001236 (PFAM); IPR015955 (G3DSA:3.90.110.GENE3D); IPR010097 (TIGRFAM); G3DSA:3.40.50.720 (GENE3D); PTHR11540 (PANTHER); PTHR11540:SF46 (PANTHER); IPR001252 (PROSITE_PATTERNS); cd01337 (CDD); IPR015955 (SUPERFAMILY); IPR036291 (SUPERFAMILY)	F:GO:0003824; P:GO:0005975; P:GO:0006099; P:GO:0006108; F:GO:0016491; F:GO:0016615; F:GO:0016616; F:GO:0030060; P:GO:0055114	F:catalytic activity; P:carbohydrate metabolic process; P:tricarboxylic acid cycle; P:malate metabolic process; F:oxidoreductase activity; F:malate dehydrogenase activity; F:oxidoreductase activity, acting on the CH-OH group of donors, NAD or NADP as acceptor; F:L-malate dehydrogenase activity; P:oxidation-reduction process
TRINITY_DN87009_c0_g1_i1_m.5791	acetolactate synthase small subunit 1, chloroplastic-like	504	20	0	84.8	4	C:GO:0005829; P:GO:0009058; P:GO:0009987; F:GO:0016740	C:cytosol; P:biosynthetic process; P:cellular process; F:transferase activity	EC:2.2.1.6	Acetolactate synthase	IPR004789 (TIGRFAM); IPR019455 (PFAM); PF13710 (PFAM); G3DSA:3.30.70.1150 (GENE3D); IPR002912 (PFAM); G3DSA:3.30.70.260 (GENE3D); IPR004789 (PANTHER); PTHR30239:SF6 (PANTHER); PD002844 (PRODOM); IPR002912 (PROSITE_PROFILES); IPR002912 (PROSITE_PROFILES); cd04878 (CDD); cd04878 (CDD); SSF55021 (SUPERFAMILY); SSF55021 (SUPERFAMILY); SSF55021 (SUPERFAMILY); SSF55021 (SUPERFAMILY)	F:GO:0003984; P:GO:0009082	F:acetolactate synthase activity; P:branched-chain amino acid biosynthetic process
TRINITY_DN100369_c4_g1_i3_m.113791	patellin-3-like	371	20	0	69.65						Coil (COILS); IPR011074 (PFAM); IPR001251 (PFAM); IPR036865 (G3DSA:3.40.525.GENE3D); mobidb-lite (MOBIDB_LITE); mobidb-lite (MOBIDB_LITE); PTHR23324:SF139 (PANTHER); PTHR23324 (PANTHER); IPR001251 (CDD); IPR036273 (SUPERFAMILY); IPR036865 (SUPERFAMILY)	no GO terms	no GO terms
TRINITY_DN85876_c0_g1_i2_m.39630	29 kDa ribonucleoprotein A, chloroplastic-like	296	20	3.46269e-177	78.1	2	F:GO:0003723; C:GO:0005622	F:RNA binding; C:intracellular			G3DSA:3.30.70.330 (GENE3D); IPR000504 (PFAM); mobidb-lite (MOBIDB_LITE); PTHR44202:SF2 (PANTHER); PTHR44202 (PANTHER); IPR000504 (PROSITE_PROFILES); IPR000504 (PROSITE_PROFILES); cd12399 (CDD); IPR035979 (SUPERFAMILY); IPR035979 (SUPERFAMILY)	F:GO:0003676	F:nucleic acid binding
TRINITY_DN75170_c0_g1_i1_m.14851	ATP synthase subunit gamma, mitochondrial	322	20	0	94.9	7	F:GO:0005215; C:GO:0005622; P:GO:0006139; P:GO:0006810; P:GO:0009058; C:GO:0016020; F:GO:0016787	F:transporter activity; C:intracellular; P:nucleobase-containing compound metabolic process; P:transport; P:biosynthetic process; C:membrane; F:hydrolase activity	EC:3.6.1.3; EC:3.6.1.15	Adenosinetriphosphatase; Nucleoside-triphosphate phosphatase	IPR000131 (PRINTS); PIRSF039089 (PIRSF); G3DSA:1.10.287.80 (GENE3D); G3DSA:3.40.1380.10 (GENE3D); IPR000131 (TIGRFAM); IPR000131 (PFAM); PTHR11693 (PANTHER); PTHR11693:SF26 (PANTHER); IPR023632 (PROSITE_PATTERNS); IPR000131 (CDD); IPR035968 (SUPERFAMILY)	P:GO:0015986; C:GO:0045261; F:GO:0046933	P:ATP synthesis coupled proton transport; C:proton-transporting ATP synthase complex, catalytic core F(1); F:proton-transporting ATP synthase activity, rotational mechanism
TRINITY_DN89445_c1_g1_i1_m.34281	NADH-cytochrome b5 reductase-like protein	375	20	0	87.7	8	F:GO:0003824; F:GO:0005488; C:GO:0005739; C:GO:0005794; P:GO:0006950; P:GO:0008152; P:GO:0009628; C:GO:0016020	F:catalytic activity; F:binding; C:mitochondrion; C:Golgi apparatus; P:response to stress; P:metabolic process; P:response to abiotic stimulus; C:membrane	EC:1.6.2.2	Cytochrome-b5 reductase	IPR001834 (PRINTS); IPR001709 (PRINTS); G3DSA:3.40.50.80 (GENE3D); G3DSA:2.40.30.10 (GENE3D); IPR008333 (PFAM); IPR001433 (PFAM); mobidb-lite (MOBIDB_LITE); PTHR19370:SF174 (PANTHER); PTHR19370 (PANTHER); IPR017927 (PROSITE_PROFILES); cd06183 (CDD); IPR017938 (SUPERFAMILY); SSF52343 (SUPERFAMILY)	F:GO:0016491; P:GO:0055114	F:oxidoreductase activity; P:oxidation-reduction process
TRINITY_DN98018_c0_g1_i2_m.49950	UDP-glucuronic acid decarboxylase 6-like	346	20	0	97	4	F:GO:0000166; F:GO:0003824; C:GO:0005737; P:GO:0005975	F:nucleotide binding; F:catalytic activity; C:cytoplasm; P:carbohydrate metabolic process	EC:4.1.1.35	UDP-glucuronate decarboxylase	G3DSA:3.40.50.720 (GENE3D); G3DSA:3.90.25.10 (GENE3D); IPR016040 (PFAM); mobidb-lite (MOBIDB_LITE); PTHR43078 (PANTHER); PTHR43078:SF4 (PANTHER); cd05230 (CDD); IPR036291 (SUPERFAMILY)	no GO terms	no GO terms
TRINITY_DN90989_c0_g1_i1_m.6753	phospholipase D alpha 1	808	20	0	93.25	9	F:GO:0005488; C:GO:0005773; C:GO:0005783; C:GO:0005886; P:GO:0006629; P:GO:0009056; C:GO:0009536; P:GO:0009987; F:GO:0016787	F:binding; C:vacuole; C:endoplasmic reticulum; C:plasma membrane; P:lipid metabolic process; P:catabolic process; C:plastid; P:cellular process; F:hydrolase activity	EC:3.1.4.4	Phospholipase D	IPR024632 (PFAM); IPR035892 (G3DSA:2.60.40.GENE3D); G3DSA:3.30.870.10 (GENE3D); IPR001736 (PFAM); IPR000008 (PFAM); IPR011402 (PIRSF); G3DSA:3.30.870.10 (GENE3D); IPR015679 (PANTHER); PTHR18896:SF109 (PANTHER); IPR001736 (PROSITE_PROFILES); IPR001736 (PROSITE_PROFILES); cd09197 (CDD); cd04015 (CDD); cd09199 (CDD); IPR035892 (SUPERFAMILY); SSF56024 (SUPERFAMILY); SSF56024 (SUPERFAMILY)	F:GO:0003824; F:GO:0004630; F:GO:0005509; C:GO:0016020; P:GO:0046470	F:catalytic activity; F:phospholipase D activity; F:calcium ion binding; C:membrane; P:phosphatidylcholine metabolic process
TRINITY_DN84765_c2_g1_i2_m.18263	glutamate dehydrogenase 1	411	20	0	97.25	3	F:GO:0003824; P:GO:0008152; P:GO:0009987	F:catalytic activity; P:metabolic process; P:cellular process			IPR006095 (PRINTS); IPR014362 (PIRSF); G3DSA:3.40.50.10860 (GENE3D); IPR006096 (PFAM); IPR006097 (PFAM); G3DSA:3.40.50.720 (GENE3D); PTHR11606:SF18 (PANTHER); PTHR11606 (PANTHER); IPR033524 (PROSITE_PATTERNS); IPR033922 (CDD); SSF53223 (SUPERFAMILY); IPR036291 (SUPERFAMILY)	P:GO:0006520; F:GO:0016491; F:GO:0016639; P:GO:0055114	P:cellular amino acid metabolic process; F:oxidoreductase activity; F:oxidoreductase activity, acting on the CH-NH2 group of donors, NAD or NADP as acceptor; P:oxidation-reduction process
TRINITY_DN99943_c3_g5_i3_m.16663	40S ribosomal protein SA-like	308	20	0	84.65	4	F:GO:0005198; C:GO:0005840; P:GO:0006412; P:GO:0016043	F:structural molecule activity; C:ribosome; P:translation; P:cellular component organization			IPR001865 (PRINTS); IPR001865 (PFAM); IPR005707 (TIGRFAM); G3DSA:3.40.50.10490 (GENE3D); mobidb-lite (MOBIDB_LITE); IPR005707 (PANTHER); PTHR11489:SF15 (PANTHER); IPR018130 (PROSITE_PATTERNS); IPR018130 (PROSITE_PATTERNS); IPR027498 (HAMAP); IPR001865 (CDD); IPR023591 (SUPERFAMILY)	F:GO:0003735; C:GO:0005622; C:GO:0005840; P:GO:0006412; C:GO:0015935	F:structural constituent of ribosome; C:intracellular; C:ribosome; P:translation; C:small ribosomal subunit
TRINITY_DN91089_c2_g1_i1_m.16197	glutamate-1-semialdehyde 2,1-aminomutase 2, chloroplastic-like	491	20	0	93.45	5	F:GO:0005488; P:GO:0009058; P:GO:0009987; C:GO:0016020; F:GO:0016740	F:binding; P:biosynthetic process; P:cellular process; C:membrane; F:transferase activity	EC:5.4.3.8	Glutamate-1-semialdehyde 2,1-aminomutase	IPR015422 (G3DSA:3.90.1150.GENE3D); IPR015422 (G3DSA:3.90.1150.GENE3D); IPR015421 (G3DSA:3.40.640.GENE3D); IPR004639 (TIGRFAM); IPR005814 (PFAM); mobidb-lite (MOBIDB_LITE); PTHR43713 (PANTHER); PTHR43713:SF2 (PANTHER); IPR005814 (PROSITE_PATTERNS); IPR004639 (HAMAP); IPR005814 (CDD); IPR015424 (SUPERFAMILY)	F:GO:0003824; F:GO:0008483; F:GO:0030170; P:GO:0033014; F:GO:0042286	F:catalytic activity; F:transaminase activity; F:pyridoxal phosphate binding; P:tetrapyrrole biosynthetic process; F:glutamate-1-semialdehyde 2,1-aminomutase activity
TRINITY_DN93282_c0_g1_i1_m.40210	probable aminopyrimidine aminohydrolase, mitochondrial isoform X1	639	20	0	81	6	C:GO:0005739; C:GO:0005829; P:GO:0009058; P:GO:0009987; C:GO:0016020; F:GO:0016787	C:mitochondrion; C:cytosol; P:biosynthetic process; P:cellular process; C:membrane; F:hydrolase activity	EC:3.1.3.41; EC:3.1.3.2	4-nitrophenylphosphatase; Acid phosphatase	IPR004305 (PFAM); IPR016084 (G3DSA:1.20.910.GENE3D); IPR023214 (G3DSA:3.40.50.GENE3D); PTHR43198 (PANTHER); PTHR43198:SF2 (PANTHER); IPR036412 (SUPERFAMILY); IPR016084 (SUPERFAMILY)	no GO terms	no GO terms
TRINITY_DN97783_c0_g15_i1_m.56879	eukaryotic translation initiation factor 3 subunit M-like	381	20	0	91.2	4	F:GO:0005515; C:GO:0005737; F:GO:0008135; P:GO:0016043	F:protein binding; C:cytoplasm; F:translation factor activity, RNA binding; P:cellular component organization			IPR000717 (PFAM); IPR036388 (G3DSA:1.10.10.GENE3D); PTHR15350 (PANTHER); PTHR15350:SF2 (PANTHER); IPR027528 (HAMAP); IPR016024 (SUPERFAMILY)	F:GO:0003743; F:GO:0005488; F:GO:0005515; C:GO:0005737; C:GO:0005852	F:translation initiation factor activity; F:binding; F:protein binding; C:cytoplasm; C:eukaryotic translation initiation factor 3 complex
TRINITY_DN78604_c0_g2_i1_m.53747	40S ribosomal protein S19-3	179	20	1.44823e-102	97.15	4	F:GO:0005198; C:GO:0005840; P:GO:0006412; P:GO:0016043	F:structural molecule activity; C:ribosome; P:translation; P:cellular component organization			IPR001266 (PFAM); IPR001266 (PANTHER); PTHR11710:SF8 (PANTHER); IPR018277 (PROSITE_PATTERNS); IPR001266 (PRODOM); IPR036390 (SUPERFAMILY)	F:GO:0003735; C:GO:0005622; C:GO:0005840; P:GO:0006412	F:structural constituent of ribosome; C:intracellular; C:ribosome; P:translation
TRINITY_DN95084_c3_g3_i2_m.753	phosphoglucomutase, chloroplastic	682	20	0	90.55	9	F:GO:0003824; F:GO:0005488; P:GO:0005975; P:GO:0006950; P:GO:0009058; C:GO:0009536; P:GO:0009605; P:GO:0009628; P:GO:0009987	F:catalytic activity; F:binding; P:carbohydrate metabolic process; P:response to stress; P:biosynthetic process; C:plastid; P:response to external stimulus; P:response to abiotic stimulus; P:cellular process	EC:5.4.2.2	Phosphoglucomutase (alpha-D-glucose-1,6-bisphosphate-dependent)	IPR005841 (PRINTS); IPR005845 (PFAM); IPR005843 (PFAM); IPR005846 (PFAM); G3DSA:3.40.120.10 (GENE3D); IPR036900 (G3DSA:3.30.310.GENE3D); G3DSA:3.40.120.10 (GENE3D); G3DSA:3.40.120.10 (GENE3D); IPR005844 (PFAM); mobidb-lite (MOBIDB_LITE); PTHR22573:SF47 (PANTHER); PTHR22573 (PANTHER); IPR016066 (PROSITE_PATTERNS); cd03085 (CDD); IPR016055 (SUPERFAMILY); IPR036900 (SUPERFAMILY); IPR016055 (SUPERFAM…	F:GO:0000287; P:GO:0005975; F:GO:0016868; P:GO:0071704	F:magnesium ion binding; P:carbohydrate metabolic process; F:intramolecular transferase activity, phosphotransferases; P:organic substance metabolic process
TRINITY_DN98983_c1_g1_i1_m.44790	microtubule-associated protein 70-2-like	634	20	0	90.1	2	F:GO:0005515; P:GO:0016043	F:protein binding; P:cellular component organization			Coil (COILS); Coil (COILS); Coil (COILS); Coil (COILS); Coil (COILS); Coil (COILS); Coil (COILS); IPR009768 (PFAM); G3DSA:1.20.120.330 (GENE3D); mobidb-lite (MOBIDB_LITE); mobidb-lite (MOBIDB_LITE); mobidb-lite (MOBIDB_LITE); mobidb-lite (MOBIDB_LITE); IPR009768 (PANTHER); PTHR31246:SF4 (PANTHER)	P:GO:0007010; F:GO:0008017	P:cytoskeleton organization; F:microtubule binding
TRINITY_DN88241_c0_g2_i1_m.42686	pyruvate kinase isozyme A, chloroplastic	637	20	0	89.8	7	F:GO:0005488; P:GO:0005975; P:GO:0006091; P:GO:0006139; P:GO:0009056; C:GO:0009536; F:GO:0016301	F:binding; P:carbohydrate metabolic process; P:generation of precursor metabolites and energy; P:nucleobase-containing compound metabolic process; P:catabolic process; C:plastid; F:kinase activity	EC:2.7.1.40	Pyruvate kinase	IPR001697 (PRINTS); IPR015795 (PFAM); IPR036918 (G3DSA:3.40.1380.GENE3D); IPR015793 (PFAM); IPR001697 (TIGRFAM); G3DSA:3.20.20.60 (GENE3D); mobidb-lite (MOBIDB_LITE); IPR001697 (PANTHER); PTHR11817:SF14 (PANTHER); IPR018209 (PROSITE_PATTERNS); IPR011037 (SUPERFAMILY); IPR015813 (SUPERFAMILY); IPR036918 (SUPERFAMILY)	F:GO:0000287; F:GO:0003824; F:GO:0004743; P:GO:0006096; F:GO:0030955	F:magnesium ion binding; F:catalytic activity; F:pyruvate kinase activity; P:glycolytic process; F:potassium ion binding
TRINITY_DN113025_c1_g1_i3_m.146927	isoleucine--tRNA ligase, cytoplasmic	1184	20	0	90.55	6	F:GO:0000166; F:GO:0003723; C:GO:0005737; P:GO:0006139; P:GO:0006412; F:GO:0016787	F:nucleotide binding; F:RNA binding; C:cytoplasm; P:nucleobase-containing compound metabolic process; P:translation; F:hydrolase activity	EC:6.1.1.5; EC:3.1.1.1	Isoleucine--tRNA ligase; Carboxylesterase	IPR002301 (PRINTS); G3DSA:1.10.730.10 (GENE3D); IPR009008 (G3DSA:3.90.740.GENE3D); IPR013155 (PFAM); IPR002300 (PFAM); IPR014729 (G3DSA:3.40.50.GENE3D); mobidb-lite (MOBIDB_LITE); PTHR42780 (PANTHER); IPR001412 (PROSITE_PATTERNS); IPR023586 (HAMAP); cd00818 (CDD); cd00818 (CDD); IPR033709 (CDD); IPR009008 (SUPERFAMILY); SSF52374 (SUPERFAMILY); IPR009080 (SUPERFAMILY)	F:GO:0000049; F:GO:0000166; F:GO:0002161; F:GO:0004812; F:GO:0004822; F:GO:0005524; C:GO:0005737; P:GO:0006418; P:GO:0006428	F:tRNA binding; F:nucleotide binding; F:aminoacyl-tRNA editing activity; F:aminoacyl-tRNA ligase activity; F:isoleucine-tRNA ligase activity; F:ATP binding; C:cytoplasm; P:tRNA aminoacylation for protein translation; P:isoleucyl-tRNA aminoacylation
TRINITY_DN113680_c3_g1_i1_m.58726	RAN GTPase-activating protein 1	539	20	0	90.1	1	F:GO:0005515	F:protein binding			Coil (COILS); IPR032675 (G3DSA:3.80.10.GENE3D); IPR025265 (PFAM); IPR001611 (PFAM); G3DSA:3.40.50.2000 (GENE3D); mobidb-lite (MOBIDB_LITE); PTHR24106 (PANTHER); PTHR24106:SF248 (PANTHER); SSF52047 (SUPERFAMILY)	F:GO:0005515	F:protein binding
TRINITY_DN96237_c1_g4_i2_m.35429	triosephosphate isomerase, cytosolic	254	20	1.66544e-176	93.15	15	F:GO:0003824; F:GO:0005488; C:GO:0005618; C:GO:0005739; C:GO:0005773; C:GO:0005829; C:GO:0005886; P:GO:0005975; P:GO:0006091; P:GO:0006139; P:GO:0006950; P:GO:0009056; C:GO:0009536; P:GO:0009628; P:GO:0009719	F:catalytic activity; F:binding; C:cell wall; C:mitochondrion; C:vacuole; C:cytosol; C:plasma membrane; P:carbohydrate metabolic process; P:generation of precursor metabolites and energy; P:nucleobase-containing compound metabolic process; P:response to stress; P:catabolic process; C:plastid; P:response to abiotic stimulus; P:response to endogenous stimulus	EC:5.3.1.1	Triose-phosphate isomerase	IPR000652 (PFAM); IPR000652 (TIGRFAM); IPR013785 (G3DSA:3.20.20.GENE3D); IPR000652 (PANTHER); PTHR21139:SF9 (PANTHER); IPR020861 (PROSITE_PATTERNS); IPR000652 (PROSITE_PROFILES); IPR022896 (HAMAP); IPR000652 (CDD); IPR035990 (SUPERFAMILY)	F:GO:0003824; F:GO:0004807; P:GO:0006096; P:GO:0008152	F:catalytic activity; F:triose-phosphate isomerase activity; P:glycolytic process; P:metabolic process
TRINITY_DN87760_c2_g1_i2_m.39171	ubiquitin domain-containing protein DSK2a-like	547	20	0	85.7	2	F:GO:0005515; F:GO:0008135	F:protein binding; F:translation factor activity, RNA binding			IPR019956 (PRINTS); IPR000626 (PFAM); IPR015940 (PFAM); G3DSA:1.10.8.10 (GENE3D); G3DSA:3.10.20.90 (GENE3D); mobidb-lite (MOBIDB_LITE); mobidb-lite (MOBIDB_LITE); PTHR10677:SF38 (PANTHER); IPR015496 (PANTHER); IPR015940 (PROSITE_PROFILES); IPR000626 (PROSITE_PROFILES); cd14399 (CDD); IPR009060 (SUPERFAMILY); IPR029071 (SUPERFAMILY)	F:GO:0005515	F:protein binding
TRINITY_DN91549_c1_g2_i1_m.17727	ras GTPase-activating protein-binding protein 2 isoform X1	470	20	0	79.7	2	F:GO:0003723; P:GO:0009719	F:RNA binding; P:response to endogenous stimulus			IPR002075 (PFAM); G3DSA:3.30.70.330 (GENE3D); IPR000504 (PFAM); G3DSA:3.10.450.50 (GENE3D); mobidb-lite (MOBIDB_LITE); mobidb-lite (MOBIDB_LITE); PTHR10693 (PANTHER); PTHR10693:SF27 (PANTHER); IPR018222 (PROSITE_PROFILES); IPR000504 (PROSITE_PROFILES); IPR018222 (CDD); IPR032710 (SUPERFAMILY); IPR035979 (SUPERFAMILY)	F:GO:0003676	F:nucleic acid binding
TRINITY_DN94644_c0_g1_i1_m.53420	citrate synthase, glyoxysomal	515	20	0	94.4	4	C:GO:0005777; P:GO:0005975; P:GO:0006091; F:GO:0016740	C:peroxisome; P:carbohydrate metabolic process; P:generation of precursor metabolites and energy; F:transferase activity			IPR002020 (PRINTS); IPR002020 (PFAM); IPR016142 (G3DSA:1.10.580.GENE3D); IPR016142 (G3DSA:1.10.580.GENE3D); IPR024176 (PIRSF); IPR002020 (PANTHER); PTHR11739:SF4 (PANTHER); IPR019810 (PROSITE_PATTERNS); cd06115 (CDD); IPR036969 (SUPERFAMILY)	P:GO:0006099; F:GO:0046912	P:tricarboxylic acid cycle; F:transferase activity, transferring acyl groups, acyl groups converted into alkyl on transfer
TRINITY_DN71829_c0_g1_i1_m.8707	proteasome subunit beta type-6	235	20	6.94816e-169	96.8	6	C:GO:0005634; C:GO:0005737; P:GO:0009056; P:GO:0009987; F:GO:0016787; P:GO:0019538	C:nucleus; C:cytoplasm; P:catabolic process; P:cellular process; F:hydrolase activity; P:protein metabolic process	EC:3.4.25	Acting on peptide bonds (peptidases)	IPR000243 (PRINTS); IPR029055 (G3DSA:3.60.20.GENE3D); IPR001353 (PFAM); PTHR11599:SF102 (PANTHER); PTHR11599 (PANTHER); IPR016050 (PROSITE_PATTERNS); IPR023333 (PROSITE_PROFILES); cd03762 (CDD); IPR029055 (SUPERFAMILY)	F:GO:0004175; F:GO:0004298; C:GO:0005839; P:GO:0051603	F:endopeptidase activity; F:threonine-type endopeptidase activity; C:proteasome core complex; P:proteolysis involved in cellular protein catabolic process
TRINITY_DN74084_c1_g1_i1_m.40688	ATP synthase subunit d, mitochondrial	168	20	9.88349e-117	95.55	7	F:GO:0005215; C:GO:0005739; P:GO:0006139; P:GO:0006810; P:GO:0009058; C:GO:0016020; F:GO:0016787	F:transporter activity; C:mitochondrion; P:nucleobase-containing compound metabolic process; P:transport; P:biosynthetic process; C:membrane; F:hydrolase activity			Coil (COILS); IPR008689 (PIRSF); IPR008689 (PFAM); IPR008689 (PANTHER); PD968187 (PRODOM); IPR036228 (SUPERFAMILY)	C:GO:0000276; F:GO:0015078; P:GO:0015986	C:mitochondrial proton-transporting ATP synthase complex, coupling factor F(o); F:proton transmembrane transporter activity; P:ATP synthesis coupled proton transport
TRINITY_DN88055_c0_g1_i1_m.34543	threonine dehydratase biosynthetic, chloroplastic	665	20	0	69.85	4	F:GO:0003824; F:GO:0005488; P:GO:0009058; P:GO:0009987	F:catalytic activity; F:binding; P:biosynthetic process; P:cellular process	EC:4.3.1.19	Threonine ammonia-lyase	IPR001721 (PFAM); G3DSA:3.40.50.1100 (GENE3D); IPR005787 (TIGRFAM); IPR001926 (PFAM); G3DSA:3.40.50.1100 (GENE3D); G3DSA:3.40.50.1100 (GENE3D); G3DSA:3.40.1020.10 (GENE3D); mobidb-lite (MOBIDB_LITE); PTHR43714 (PANTHER); IPR001721 (PROSITE_PROFILES); IPR001721 (PROSITE_PROFILES); cd01562 (CDD); SSF55021 (SUPERFAMILY); IPR036052 (SUPERFAMILY); SSF55021 (SUPERFAMILY)	F:GO:0004794; P:GO:0009097	F:L-threonine ammonia-lyase activity; P:isoleucine biosynthetic process
TRINITY_DN84538_c4_g1_i1_m.22489	---NA---	144									mobidb-lite (MOBIDB_LITE)	no GO terms	no GO terms
TRINITY_DN79982_c2_g3_i1_m.2820	calmodulin-7-like	149	20	2.30613e-104	100	1	F:GO:0005488	F:binding			IPR002048 (PFAM); G3DSA:1.10.238.10 (GENE3D); G3DSA:1.10.238.10 (GENE3D); G3DSA:1.10.238.10 (GENE3D); G3DSA:1.10.238.10 (GENE3D); PTHR23050 (PANTHER); PTHR23050:SF250 (PANTHER); IPR018247 (PROSITE_PATTERNS); IPR018247 (PROSITE_PATTERNS); IPR018247 (PROSITE_PATTERNS); IPR018247 (PROSITE_PATTERNS); IPR002048 (PROSITE_PROFILES); IPR002048 (PROSITE_PROFILES); IPR002048 (PROSITE_PROFILES); IPR002048 (…	F:GO:0005509	F:calcium ion binding
TRINITY_DN94980_c6_g5_i1_m.26310	catalase	229	20	7.51749e-169	94.9	6	F:GO:0003824; F:GO:0005488; C:GO:0005777; P:GO:0006950; P:GO:0009056; P:GO:0009987	F:catalytic activity; F:binding; C:peroxisome; P:response to stress; P:catabolic process; P:cellular process	EC:1.11.1.7; EC:1.11.1.6	Peroxidase; Catalase	IPR018028 (PRINTS); IPR011614 (PFAM); IPR037060 (G3DSA:2.40.180.GENE3D); IPR010582 (PFAM); IPR018028 (PANTHER); PTHR11465:SF34 (PANTHER); IPR002226 (PROSITE_PATTERNS); IPR018028 (PROSITE_PROFILES); IPR020835 (SUPERFAMILY)	F:GO:0004096; P:GO:0006979; F:GO:0020037; P:GO:0055114	F:catalase activity; P:response to oxidative stress; F:heme binding; P:oxidation-reduction process
TRINITY_DN113137_c2_g2_i1_m.116759	THO complex subunit 4A	237	20	7.51057e-133	79.75	1	F:GO:0003723	F:RNA binding			IPR025715 (PFAM); G3DSA:3.30.70.330 (GENE3D); IPR000504 (PFAM); mobidb-lite (MOBIDB_LITE); mobidb-lite (MOBIDB_LITE); PTHR19965 (PANTHER); PTHR19965:SF51 (PANTHER); IPR000504 (PROSITE_PROFILES); cd12680 (CDD); IPR035979 (SUPERFAMILY)	F:GO:0003676	F:nucleic acid binding
TRINITY_DN76698_c0_g1_i1_m.54204	30S ribosomal protein S1, chloroplastic	413	20	0	92.45	3	F:GO:0003723; C:GO:0005840; C:GO:0009536	F:RNA binding; C:ribosome; C:plastid			Coil (COILS); G3DSA:2.40.50.140 (GENE3D); G3DSA:2.40.50.140 (GENE3D); G3DSA:2.40.50.140 (GENE3D); IPR003029 (PFAM); mobidb-lite (MOBIDB_LITE); PTHR10724:SF9 (PANTHER); PTHR10724 (PANTHER); IPR003029 (PROSITE_PROFILES); IPR003029 (PROSITE_PROFILES); IPR003029 (PROSITE_PROFILES); cd04465 (CDD); cd05687 (CDD); cd05692 (CDD); IPR012340 (SUPERFAMILY); IPR012340 (SUPERFAMILY); IPR012340 (SUPERFAMILY)	F:GO:0003676	F:nucleic acid binding
TRINITY_DN96111_c0_g1_i1_m.37975	probable methionine--tRNA ligase	806	20	0	89.7	6	F:GO:0000166; F:GO:0003723; F:GO:0003824; C:GO:0005737; P:GO:0006139; P:GO:0006412	F:nucleotide binding; F:RNA binding; F:catalytic activity; C:cytoplasm; P:nucleobase-containing compound metabolic process; P:translation	EC:6.1.1.10	Methionine--tRNA ligase	Coil (COILS); IPR033911 (PRINTS); G3DSA:2.40.50.140 (GENE3D); IPR014758 (TIGRFAM); IPR015413 (PFAM); G3DSA:2.170.220.10 (GENE3D); IPR002547 (PFAM); G3DSA:1.10.730.10 (GENE3D); IPR014729 (G3DSA:3.40.50.GENE3D); IPR029038 (G3DSA:2.20.28.GENE3D); IPR014729 (G3DSA:3.40.50.GENE3D); mobidb-lite (MOBIDB_LITE); PTHR11946 (PANTHER); PTHR11946:SF78 (PANTHER); IPR001412 (PROSITE_PATTERNS); IPR023458 (HAMAP)…	F:GO:0000049; F:GO:0000166; F:GO:0004812; F:GO:0004825; F:GO:0005524; C:GO:0005737; P:GO:0006418; P:GO:0006431	F:tRNA binding; F:nucleotide binding; F:aminoacyl-tRNA ligase activity; F:methionine-tRNA ligase activity; F:ATP binding; C:cytoplasm; P:tRNA aminoacylation for protein translation; P:methionyl-tRNA aminoacylation
TRINITY_DN97143_c0_g1_i1_m.51196	aminomethyltransferase, mitochondrial	407	20	0	96.25	4	C:GO:0005739; P:GO:0009056; P:GO:0009987; F:GO:0016740	C:mitochondrion; P:catabolic process; P:cellular process; F:transferase activity	EC:2.1.2.10	Aminomethyltransferase	IPR028896 (PIRSF); G3DSA:3.30.1360.120 (GENE3D); G3DSA:3.30.1360.120 (GENE3D); IPR029043 (G3DSA:2.40.30.GENE3D); IPR006223 (TIGRFAM); IPR006222 (PFAM); G3DSA:4.10.1250.10 (GENE3D); IPR013977 (PFAM); PTHR43757:SF2 (PANTHER); PTHR43757 (PANTHER); SSF103025 (SUPERFAMILY); IPR029043 (SUPERFAMILY)	F:GO:0004047; P:GO:0006546	F:aminomethyltransferase activity; P:glycine catabolic process
TRINITY_DN92914_c0_g1_i1_m.25174	adenylosuccinate synthetase, chloroplastic	492	20	0	88.45	6	F:GO:0000166; F:GO:0003824; C:GO:0005829; P:GO:0006139; P:GO:0009058; C:GO:0009536	F:nucleotide binding; F:catalytic activity; C:cytosol; P:nucleobase-containing compound metabolic process; P:biosynthetic process; C:plastid	EC:6.3.4.4	Adenylosuccinate synthase	IPR001114 (PFAM); G3DSA:3.40.440.10 (GENE3D); G3DSA:3.90.170.10 (GENE3D); IPR001114 (TIGRFAM); PTHR11846:SF4 (PANTHER); IPR001114 (PANTHER); IPR033128 (PROSITE_PATTERNS); IPR018220 (PROSITE_PATTERNS); IPR001114 (HAMAP); IPR001114 (CDD); IPR027417 (SUPERFAMILY)	F:GO:0004019; F:GO:0005525; P:GO:0006164	F:adenylosuccinate synthase activity; F:GTP binding; P:purine nucleotide biosynthetic process
TRINITY_DN90635_c0_g1_i1_m.3093	60S ribosomal protein L6-1-like	231	20	6.15137e-161	92.9	5	F:GO:0003723; F:GO:0005198; C:GO:0005840; P:GO:0006412; P:GO:0016043	F:RNA binding; F:structural molecule activity; C:ribosome; P:translation; P:cellular component organization			IPR005568 (PFAM); IPR000915 (PFAM); IPR014722 (G3DSA:2.30.30.GENE3D); mobidb-lite (MOBIDB_LITE); IPR000915 (PANTHER); IPR000915 (PROSITE_PATTERNS); cd13156 (CDD); IPR008991 (SUPERFAMILY)	F:GO:0003735; C:GO:0005622; C:GO:0005840; P:GO:0006412	F:structural constituent of ribosome; C:intracellular; C:ribosome; P:translation
TRINITY_DN81898_c0_g2_i2_m.12819	V-type proton ATPase subunit E	229	20	7.73289e-162	92.6	4	F:GO:0005215; P:GO:0006810; C:GO:0016020; F:GO:0016787	F:transporter activity; P:transport; C:membrane; F:hydrolase activity	EC:3.6.1.3; EC:3.6.1.15	Adenosinetriphosphatase; Nucleoside-triphosphate phosphatase	Coil (COILS); IPR002842 (PFAM); G3DSA:3.40.50.300 (GENE3D); PTHR12317 (PANTHER); PTHR12317:SF54 (PANTHER); IPR002842 (HAMAP); SSF160527 (SUPERFAMILY)	P:GO:0015991; C:GO:0033178; F:GO:0046961	P:ATP hydrolysis coupled proton transport; C:proton-transporting two-sector ATPase complex, catalytic domain; F:proton-transporting ATPase activity, rotational mechanism
TRINITY_DN86444_c1_g1_i1_m.26086	60S acidic ribosomal protein P0	321	20	0	95.05	2	C:GO:0005840; P:GO:0008150	C:ribosome; P:biological_process			IPR001790 (PFAM); IPR030670 (PIRSF); PF00428 (PFAM); mobidb-lite (MOBIDB_LITE); PTHR21141 (PANTHER); PTHR21141:SF74 (PANTHER); cd05795 (CDD); SSF160369 (SUPERFAMILY)	C:GO:0005622; P:GO:0042254	C:intracellular; P:ribosome biogenesis
TRINITY_DN98562_c1_g1_i2_m.43681	peroxisomal membrane protein PEX14	497	20	0	72.35	7	F:GO:0005515; C:GO:0005739; C:GO:0005777; C:GO:0005829; C:GO:0005886; P:GO:0006810; P:GO:0016043	F:protein binding; C:mitochondrion; C:peroxisome; C:cytosol; C:plasma membrane; P:transport; P:cellular component organization			IPR006785 (PFAM); mobidb-lite (MOBIDB_LITE); mobidb-lite (MOBIDB_LITE); mobidb-lite (MOBIDB_LITE); mobidb-lite (MOBIDB_LITE); PTHR23058:SF0 (PANTHER); IPR025655 (PANTHER)	F:GO:0005515; C:GO:0005778; P:GO:0016560	F:protein binding; C:peroxisomal membrane; P:protein import into peroxisome matrix, docking
TRINITY_DN108737_c0_g2_i1_m.75859	sedoheptulose-1,7-bisphosphatase, chloroplastic	344	20	0	93.85	5	C:GO:0005737; P:GO:0005975; P:GO:0009058; P:GO:0009987; F:GO:0016787	C:cytoplasm; P:carbohydrate metabolic process; P:biosynthetic process; P:cellular process; F:hydrolase activity	EC:3.1.3.23; EC:3.1.3.11; EC:3.1.3.41	Sugar-phosphatase; Fructose-bisphosphatase; 4-nitrophenylphosphatase	IPR023079 (PRINTS); G3DSA:3.30.540.10 (GENE3D); IPR000146 (PIRSF); IPR033391 (PFAM); G3DSA:3.40.190.80 (GENE3D); IPR000146 (PANTHER); PTHR11556:SF2 (PANTHER); IPR020548 (PROSITE_PATTERNS); IPR000146 (HAMAP); IPR000146 (CDD); SSF56655 (SUPERFAMILY)	P:GO:0005975; F:GO:0016791; F:GO:0042578	P:carbohydrate metabolic process; F:phosphatase activity; F:phosphoric ester hydrolase activity
TRINITY_DN113812_c0_g1_i6_m.105593	thylakoid lumenal 29 kDa protein, chloroplastic	399	20	0	86.6	5	F:GO:0003824; F:GO:0005488; P:GO:0006950; P:GO:0009056; P:GO:0009987	F:catalytic activity; F:binding; P:response to stress; P:catabolic process; P:cellular process	EC:1.11.1.5; EC:1.11.1.7	Cytochrome-c peroxidase; Peroxidase	IPR002207 (PRINTS); IPR002016 (PFAM); G3DSA:1.10.520.10 (GENE3D); PTHR31356 (PANTHER); PTHR31356:SF3 (PANTHER); IPR002016 (PROSITE_PROFILES); cd00314 (CDD); IPR010255 (SUPERFAMILY)	F:GO:0004601; P:GO:0006979; F:GO:0020037; P:GO:0055114	F:peroxidase activity; P:response to oxidative stress; F:heme binding; P:oxidation-reduction process
TRINITY_DN111063_c1_g3_i2_m.121516	methyl-CpG-binding domain-containing protein 11-like	395	20	0	70.3	2	F:GO:0003677; C:GO:0005634	F:DNA binding; C:nucleus			G3DSA:3.30.890.10 (GENE3D); IPR001739 (PFAM); mobidb-lite (MOBIDB_LITE); PTHR33729:SF4 (PANTHER); PTHR33729 (PANTHER); PTHR33729 (PANTHER); PTHR33729:SF4 (PANTHER); IPR001739 (PROSITE_PROFILES); IPR016177 (SUPERFAMILY)	F:GO:0003677; C:GO:0005634	F:DNA binding; C:nucleus
TRINITY_DN103074_c0_g1_i4_m.141508	NADH dehydrogenase [ubiquinone] flavoprotein 1, mitochondrial	506	20	0	95.2	5	F:GO:0000166; F:GO:0003824; C:GO:0005739; P:GO:0008152; C:GO:0016020	F:nucleotide binding; F:catalytic activity; C:mitochondrion; P:metabolic process; C:membrane	EC:1.6.99.5; EC:1.6.99.3; EC:1.6.5.3	Acting on NADH or NADPH; NADH dehydrogenase; NADH:ubiquinone reductase (H(+)-translocating)	IPR011537 (TIGRFAM); IPR019575 (PFAM); IPR019554 (PFAM); IPR011538 (PFAM); mobidb-lite (MOBIDB_LITE); PTHR11780 (PANTHER); PTHR11780:SF10 (PANTHER); IPR001949 (PROSITE_PATTERNS); IPR001949 (PROSITE_PATTERNS); IPR037225 (SUPERFAMILY); IPR037207 (SUPERFAMILY); SSF142984 (SUPERFAMILY)	F:GO:0008137; F:GO:0010181; F:GO:0016651; F:GO:0051287; F:GO:0051539; P:GO:0055114	F:NADH dehydrogenase (ubiquinone) activity; F:FMN binding; F:oxidoreductase activity, acting on NAD(P)H; F:NAD binding; F:4 iron, 4 sulfur cluster binding; P:oxidation-reduction process
TRINITY_DN92308_c0_g1_i1_m.38283	1-deoxy-D-xylulose 5-phosphate reductoisomerase, chloroplastic	470	20	0	93.15	7	F:GO:0000166; F:GO:0003824; F:GO:0005515; P:GO:0006629; P:GO:0009058; C:GO:0009536; P:GO:0009987	F:nucleotide binding; F:catalytic activity; F:protein binding; P:lipid metabolic process; P:biosynthetic process; C:plastid; P:cellular process	EC:1.1.1.267	1-deoxy-D-xylulose-5-phosphate reductoisomerase	Coil (COILS); IPR026877 (PFAM); IPR003821 (PIRSF); IPR013644 (PFAM); IPR003821 (TIGRFAM); G3DSA:1.10.1740.10 (GENE3D); G3DSA:3.40.50.720 (GENE3D); IPR013512 (PFAM); PTHR30525:SF5 (PANTHER); IPR003821 (PANTHER); IPR003821 (HAMAP); IPR036169 (SUPERFAMILY); SSF55347 (SUPERFAMILY); IPR036291 (SUPERFAMILY)	F:GO:0005515; P:GO:0008299; F:GO:0030604; F:GO:0046872; P:GO:0055114; F:GO:0070402	F:protein binding; P:isoprenoid biosynthetic process; F:1-deoxy-D-xylulose-5-phosphate reductoisomerase activity; F:metal ion binding; P:oxidation-reduction process; F:NADPH binding
TRINITY_DN99138_c0_g1_i1_m.51587	eukaryotic translation initiation factor	802	20	0	83.45	2	F:GO:0005515; F:GO:0008135	F:protein binding; F:translation factor activity, RNA binding			IPR003891 (PFAM); IPR003890 (PFAM); G3DSA:1.25.40.180 (GENE3D); G3DSA:1.25.40.180 (GENE3D); mobidb-lite (MOBIDB_LITE); mobidb-lite (MOBIDB_LITE); mobidb-lite (MOBIDB_LITE); mobidb-lite (MOBIDB_LITE); mobidb-lite (MOBIDB_LITE); PTHR23253:SF32 (PANTHER); PTHR23253 (PANTHER); IPR003891 (PROSITE_PROFILES); IPR016024 (SUPERFAMILY); IPR016024 (SUPERFAMILY)	F:GO:0003723; F:GO:0005488; F:GO:0005515	F:RNA binding; F:binding; F:protein binding
TRINITY_DN94766_c0_g1_i3_m.32315	LETM1 and EF-hand domain-containing protein 1, mitochondrial-like	755	20	0	86.5	4	F:GO:0005488; C:GO:0005739; C:GO:0016020; P:GO:0019725	F:binding; C:mitochondrion; C:membrane; P:cellular homeostasis			Coil (COILS); Coil (COILS); IPR011685 (PFAM); G3DSA:1.10.238.10 (GENE3D); mobidb-lite (MOBIDB_LITE); PTHR14009:SF12 (PANTHER); PTHR14009 (PANTHER); IPR033122 (PROSITE_PROFILES); IPR002048 (PROSITE_PROFILES); IPR002048 (PROSITE_PROFILES); IPR011992 (SUPERFAMILY)	F:GO:0005509; F:GO:0043022	F:calcium ion binding; F:ribosome binding
TRINITY_DN98347_c1_g1_i2_m.1816	pyruvate kinase, cytosolic isozyme	510	20	0	96.5	6	F:GO:0005488; P:GO:0005975; P:GO:0006091; P:GO:0006139; P:GO:0009056; F:GO:0016301	F:binding; P:carbohydrate metabolic process; P:generation of precursor metabolites and energy; P:nucleobase-containing compound metabolic process; P:catabolic process; F:kinase activity	EC:2.7.1.40	Pyruvate kinase	IPR001697 (PRINTS); G3DSA:3.20.20.60 (GENE3D); IPR001697 (TIGRFAM); IPR036918 (G3DSA:3.40.1380.GENE3D); G3DSA:3.20.20.60 (GENE3D); IPR015793 (PFAM); IPR015795 (PFAM); IPR001697 (PANTHER); PTHR11817:SF5 (PANTHER); IPR018209 (PROSITE_PATTERNS); IPR001697 (CDD); IPR036918 (SUPERFAMILY); IPR011037 (SUPERFAMILY); IPR015813 (SUPERFAMILY)	F:GO:0000287; F:GO:0003824; F:GO:0004743; P:GO:0006096; F:GO:0030955	F:magnesium ion binding; F:catalytic activity; F:pyruvate kinase activity; P:glycolytic process; F:potassium ion binding
TRINITY_DN116597_c1_g4_i1_m.77108	Ribosomal protein S24/S35, mitochondrial	419	20	0	84.95	3	F:GO:0005198; C:GO:0005739; C:GO:0005840	F:structural molecule activity; C:mitochondrion; C:ribosome			G3DSA:3.30.160.20 (GENE3D); IPR019349 (PFAM); mobidb-lite (MOBIDB_LITE); PTHR13490 (PANTHER)	no GO terms	no GO terms
TRINITY_DN85126_c0_g10_i1_m.57495	nascent polypeptide-associated complex subunit beta-like isoform X2	160	20	7.21026e-113	92.25	2	P:GO:0006139; P:GO:0009058	P:nucleobase-containing compound metabolic process; P:biosynthetic process			IPR002715 (PFAM); mobidb-lite (MOBIDB_LITE); mobidb-lite (MOBIDB_LITE); PTHR10351 (PANTHER); PTHR10351:SF47 (PANTHER); IPR002715 (PROSITE_PROFILES)	no GO terms	no GO terms
TRINITY_DN116138_c2_g1_i1_m.60860	DExH-box ATP-dependent RNA helicase DExH12-like	2174	20	0	94.15	4	F:GO:0000166; F:GO:0003676; C:GO:0005622; F:GO:0016787	F:nucleotide binding; F:nucleic acid binding; C:intracellular; F:hydrolase activity	EC:3.6.1.15	Nucleoside-triphosphate phosphatase	Coil (COILS); Coil (COILS); Coil (COILS); IPR004179 (PFAM); IPR001650 (PFAM); G3DSA:1.10.3380.10 (GENE3D); G3DSA:1.10.150.20 (GENE3D); G3DSA:3.40.50.300 (GENE3D); G3DSA:3.40.50.300 (GENE3D); IPR011545 (PFAM); IPR035892 (G3DSA:2.60.40.GENE3D); IPR035892 (G3DSA:2.60.40.GENE3D); PIRSF039073 (PIRSF); G3DSA:3.40.50.300 (GENE3D); mobidb-lite (MOBIDB_LITE); mobidb-lite (MOBIDB_LITE); mobidb-lite (MOBIDB…	F:GO:0003676; F:GO:0005524	F:nucleic acid binding; F:ATP binding
TRINITY_DN118748_c3_g2_i2_m.104602	soluble inorganic pyrophosphatase 6, chloroplastic	306	20	0	88.25	5	F:GO:0005488; C:GO:0005737; P:GO:0008152; P:GO:0009987; F:GO:0016787	F:binding; C:cytoplasm; P:metabolic process; P:cellular process; F:hydrolase activity	EC:3.6.1.1	Inorganic diphosphatase	IPR008162 (PFAM); IPR036649 (G3DSA:3.90.80.GENE3D); PTHR10286:SF39 (PANTHER); IPR008162 (PANTHER); IPR008162 (PROSITE_PATTERNS); IPR008162 (CDD); IPR036649 (SUPERFAMILY)	F:GO:0000287; F:GO:0004427; C:GO:0005737; P:GO:0006796	F:magnesium ion binding; F:inorganic diphosphatase activity; C:cytoplasm; P:phosphate-containing compound metabolic process
TRINITY_DN115495_c4_g10_i1_m.114204	coatomer subunit alpha-1	693	20	0	92.9	6	F:GO:0005198; F:GO:0005515; C:GO:0005794; P:GO:0006810; C:GO:0016020; F:GO:0016740	F:structural molecule activity; F:protein binding; C:Golgi apparatus; P:transport; C:membrane; F:transferase activity			IPR015943 (G3DSA:2.130.10.GENE3D); IPR006692 (PFAM); IPR010714 (PFAM); mobidb-lite (MOBIDB_LITE); PTHR19876 (PANTHER); PTHR19876:SF17 (PANTHER); IPR011044 (SUPERFAMILY)	F:GO:0005198; F:GO:0005515; P:GO:0006886; P:GO:0016192; C:GO:0030117; C:GO:0030126	F:structural molecule activity; F:protein binding; P:intracellular protein transport; P:vesicle-mediated transport; C:membrane coat; C:COPI vesicle coat
TRINITY_DN115193_c2_g2_i1_m.150541	2-hydroxyacyl-CoA lyase	578	20	0	91.35	3	F:GO:0003824; F:GO:0005488; C:GO:0005829	F:catalytic activity; F:binding; C:cytosol			IPR012001 (PFAM); IPR029035 (G3DSA:3.40.50.GENE3D); IPR011766 (PFAM); G3DSA:3.40.50.970 (GENE3D); IPR012000 (PFAM); G3DSA:3.40.50.970 (GENE3D); PTHR43710:SF2 (PANTHER); PTHR43710 (PANTHER); IPR000399 (PROSITE_PATTERNS); cd02004 (CDD); cd07035 (CDD); IPR029061 (SUPERFAMILY); IPR029061 (SUPERFAMILY); IPR029035 (SUPERFAMILY)	F:GO:0000287; F:GO:0003824; F:GO:0030976	F:magnesium ion binding; F:catalytic activity; F:thiamine pyrophosphate binding
TRINITY_DN98172_c2_g4_i1_m.6051	indole-3-glycerol phosphate synthase, chloroplastic	411	20	0	84.9	3	F:GO:0003824; P:GO:0008152; P:GO:0009987	F:catalytic activity; P:metabolic process; P:cellular process	EC:4.1.1.48	Indole-3-glycerol-phosphate synthase	IPR013798 (PFAM); IPR013785 (G3DSA:3.20.20.GENE3D); PTHR22854 (PANTHER); PTHR22854:SF10 (PANTHER); IPR001468 (PROSITE_PATTERNS); IPR013798 (HAMAP); IPR013798 (CDD); IPR011060 (SUPERFAMILY)	F:GO:0003824; F:GO:0004425; P:GO:0006568; P:GO:0008152	F:catalytic activity; F:indole-3-glycerol-phosphate synthase activity; P:tryptophan metabolic process; P:metabolic process
TRINITY_DN101283_c0_g1_i1_m.75536	WEB family protein At5g55860	652	20	0	84.9	2	C:GO:0005829; P:GO:0016043	C:cytosol; P:cellular component organization			Coil (COILS); Coil (COILS); Coil (COILS); Coil (COILS); Coil (COILS); Coil (COILS); Coil (COILS); IPR008545 (PFAM); G3DSA:1.20.120.330 (GENE3D); G3DSA:1.10.287.620 (GENE3D); mobidb-lite (MOBIDB_LITE); mobidb-lite (MOBIDB_LITE); PTHR32054:SF3 (PANTHER); PTHR32054 (PANTHER)	no GO terms	no GO terms
TRINITY_DN95495_c0_g2_i1_m.14057	primary amine oxidase-like	677	20	0	74.65	3	F:GO:0003824; F:GO:0005488; P:GO:0008152	F:catalytic activity; F:binding; P:metabolic process	EC:1.4.3.21	Primary-amine oxidase	G3DSA:3.10.450.40 (GENE3D); IPR015802 (PFAM); IPR015798 (PFAM); IPR036460 (G3DSA:2.70.98.GENE3D); IPR015800 (PFAM); G3DSA:3.10.450.40 (GENE3D); PTHR10638:SF36 (PANTHER); IPR000269 (PANTHER); IPR016182 (SUPERFAMILY); IPR016182 (SUPERFAMILY); IPR036460 (SUPERFAMILY)	F:GO:0005507; F:GO:0008131; P:GO:0009308; F:GO:0048038; P:GO:0055114	F:copper ion binding; F:primary amine oxidase activity; P:amine metabolic process; F:quinone binding; P:oxidation-reduction process
TRINITY_DN93338_c1_g1_i1_m.7315	ADP,ATP carrier protein 1, mitochondrial	390	20	0	93.2	5	F:GO:0005215; C:GO:0005739; P:GO:0006810; C:GO:0016020; P:GO:0016043	F:transporter activity; C:mitochondrion; P:transport; C:membrane; P:cellular component organization			IPR002113 (PRINTS); IPR002067 (PRINTS); IPR023395 (G3DSA:1.50.40.GENE3D); IPR018108 (PFAM); PTHR24089:SF654 (PANTHER); PTHR24089 (PANTHER); IPR018108 (PROSITE_PROFILES); IPR018108 (PROSITE_PROFILES); IPR018108 (PROSITE_PROFILES); IPR023395 (SUPERFAMILY)	C:GO:0005743; F:GO:0022857; P:GO:0055085	C:mitochondrial inner membrane; F:transmembrane transporter activity; P:transmembrane transport
TRINITY_DN108782_c1_g4_i1_m.76163	probable mannitol dehydrogenase	401	20	0	89.6	3	F:GO:0003824; F:GO:0005488; P:GO:0008152	F:catalytic activity; F:binding; P:metabolic process	EC:1.1.1.255	Mannitol dehydrogenase	G3DSA:3.90.180.10 (GENE3D); G3DSA:3.40.50.20 (GENE3D); IPR013154 (PFAM); IPR013149 (PFAM); PTHR42683 (PANTHER); PTHR42683:SF12 (PANTHER); IPR002328 (PROSITE_PATTERNS); cd05283 (CDD); IPR036291 (SUPERFAMILY); IPR011032 (SUPERFAMILY)	F:GO:0008270; F:GO:0016491; P:GO:0055114	F:zinc ion binding; F:oxidoreductase activity; P:oxidation-reduction process
TRINITY_DN99665_c0_g7_i1_m.9838	probable carboxylesterase 12	272	20	4.75983e-175	75.7	3	C:GO:0005829; P:GO:0009056; F:GO:0016787	C:cytosol; P:catabolic process; F:hydrolase activity	EC:3.1.1.1	Carboxylesterase	IPR013094 (PFAM); IPR029058 (G3DSA:3.40.50.GENE3D); PTHR23024 (PANTHER); PTHR23024:SF251 (PANTHER); IPR033140 (PROSITE_PATTERNS); IPR029058 (SUPERFAMILY)	P:GO:0008152; F:GO:0016787	P:metabolic process; F:hydrolase activity
TRINITY_DN88877_c0_g1_i1_m.13602	citrate synthase, mitochondrial	471	20	0	95.5	2	P:GO:0006091; F:GO:0016740	P:generation of precursor metabolites and energy; F:transferase activity	EC:2.3.3.1	Citrate (Si)-synthase	IPR002020 (PRINTS); IPR010109 (TIGRFAM); IPR002020 (PFAM); IPR016142 (G3DSA:1.10.580.GENE3D); IPR002020 (PANTHER); PTHR11739:SF8 (PANTHER); IPR019810 (PROSITE_PATTERNS); IPR036969 (SUPERFAMILY)	F:GO:0004108; P:GO:0006099; P:GO:0006101; F:GO:0046912	F:citrate (Si)-synthase activity; P:tricarboxylic acid cycle; P:citrate metabolic process; F:transferase activity, transferring acyl groups, acyl groups converted into alkyl on transfer
TRINITY_DN115099_c1_g1_i1_m.105286	aconitate hydratase 1	848	20	0	96.2	3	F:GO:0003824; F:GO:0005488; P:GO:0008152	F:catalytic activity; F:binding; P:metabolic process	EC:4.2.1.3	Aconitate hydratase	IPR001030 (PRINTS); IPR015928 (G3DSA:3.20.19.GENE3D); IPR006249 (TIGRFAM); IPR001030 (PFAM); IPR015932 (G3DSA:3.40.1060.GENE3D); IPR000573 (PFAM); IPR015931 (G3DSA:3.30.499.GENE3D); IPR015931 (G3DSA:3.30.499.GENE3D); PTHR11670:SF52 (PANTHER); IPR006249 (PANTHER); IPR018136 (PROSITE_PATTERNS); IPR018136 (PROSITE_PATTERNS); cd01580 (CDD); cd01586 (CDD); SSF52016 (SUPERFAMILY); IPR036008 (SUPERFAMIL…	P:GO:0008152	P:metabolic process
TRINITY_DN93312_c2_g2_i2_m.7369	double-stranded RNA-binding protein 1	455	20	0	61.85	1	F:GO:0003723	F:RNA binding			IPR014720 (PFAM); G3DSA:3.30.160.20 (GENE3D); G3DSA:3.30.160.20 (GENE3D); mobidb-lite (MOBIDB_LITE); PTHR10910 (PANTHER); PTHR10910 (PANTHER); PTHR10910:SF114 (PANTHER); PTHR10910 (PANTHER); PTHR10910:SF114 (PANTHER); PTHR10910:SF114 (PANTHER); IPR014720 (PROSITE_PROFILES); IPR014720 (PROSITE_PROFILES); IPR014720 (PROSITE_PROFILES); cd00048 (CDD); cd00048 (CDD); cd00048 (CDD); SSF54768 (SUPERFAMI…	no GO terms	no GO terms
TRINITY_DN95933_c1_g5_i2_m.30919	probable aspartyl aminopeptidase	485	20	0	90	5	F:GO:0005488; C:GO:0005737; P:GO:0009987; F:GO:0016787; P:GO:0019538	F:binding; C:cytoplasm; P:cellular process; F:hydrolase activity; P:protein metabolic process	EC:3.4.11	Acting on peptide bonds (peptidases)	IPR001948 (PRINTS); IPR001948 (PFAM); G3DSA:3.40.630.10 (GENE3D); IPR001948 (PANTHER); PTHR28570:SF11 (PANTHER); cd05658 (CDD); IPR023367 (SUPERFAMILY); SSF53187 (SUPERFAMILY)	F:GO:0004177; P:GO:0006508; F:GO:0008270	F:aminopeptidase activity; P:proteolysis; F:zinc ion binding
TRINITY_DN114748_c1_g2_i1_m.122670	GBF-interacting protein 1-like isoform X2	847	20	0	80.7	4	F:GO:0003723; F:GO:0005515; C:GO:0005634; C:GO:0005829	F:RNA binding; F:protein binding; C:nucleus; C:cytosol			IPR009719 (PFAM); mobidb-lite (MOBIDB_LITE); mobidb-lite (MOBIDB_LITE); mobidb-lite (MOBIDB_LITE); mobidb-lite (MOBIDB_LITE); mobidb-lite (MOBIDB_LITE); PTHR12758 (PANTHER); PTHR12758:SF28 (PANTHER); IPR009060 (SUPERFAMILY)	F:GO:0005515	F:protein binding
TRINITY_DN116564_c1_g8_i3_m.76726	photosystem II CP47 chlorophyll apoprotein (chloroplast)	506	20	0	99.1	9	F:GO:0003824; F:GO:0005488; P:GO:0006091; P:GO:0006464; C:GO:0009536; C:GO:0009579; P:GO:0015979; C:GO:0016020; P:GO:0016043	F:catalytic activity; F:binding; P:generation of precursor metabolites and energy; P:cellular protein modification process; C:plastid; C:thylakoid; P:photosynthesis; C:membrane; P:cellular component organization			IPR017486 (TIGRFAM); IPR000932 (PFAM); IPR000932 (PANTHER); PTHR33180:SF5 (PANTHER); IPR017486 (HAMAP); IPR036001 (SUPERFAMILY)	C:GO:0009521; C:GO:0009523; P:GO:0009767; P:GO:0009772; P:GO:0015979; C:GO:0016020; F:GO:0016168; P:GO:0019684; F:GO:0045156	C:photosystem; C:photosystem II; P:photosynthetic electron transport chain; P:photosynthetic electron transport in photosystem II; P:photosynthesis; C:membrane; F:chlorophyll binding; P:photosynthesis, light reaction; F:electron transporter, transferring electrons within the cyclic electron transport pathway of photosynthesis activity
TRINITY_DN112580_c3_g1_i4_m.71349	eukaryotic translation initiation factor 3 subunit B-like	471	20	0	94.05	4	F:GO:0005515; C:GO:0005737; F:GO:0008135; P:GO:0016043	F:protein binding; C:cytoplasm; F:translation factor activity, RNA binding; P:cellular component organization			IPR015943 (G3DSA:2.130.10.GENE3D); IPR000504 (PFAM); G3DSA:3.30.70.330 (GENE3D); IPR013979 (PFAM); IPR011400 (PANTHER); IPR011400 (HAMAP); IPR000504 (PROSITE_PROFILES); IPR034363 (CDD); IPR035979 (SUPERFAMILY); SSF82171 (SUPERFAMILY)	F:GO:0003676; F:GO:0003723; F:GO:0003743; F:GO:0005515; C:GO:0005852; P:GO:0006413; F:GO:0031369	F:nucleic acid binding; F:RNA binding; F:translation initiation factor activity; F:protein binding; C:eukaryotic translation initiation factor 3 complex; P:translational initiation; F:translation initiation factor binding
TRINITY_DN82494_c0_g1_i1_m.30651	glucose-1-phosphate adenylyltransferase small subunit 2, chloroplastic	524	20	0	94.1	6	F:GO:0000166; P:GO:0005975; P:GO:0006091; P:GO:0009058; C:GO:0009536; F:GO:0016740	F:nucleotide binding; P:carbohydrate metabolic process; P:generation of precursor metabolites and energy; P:biosynthetic process; C:plastid; F:transferase activity	EC:2.7.7.27	Glucose-1-phosphate adenylyltransferase	G3DSA:2.160.10.10 (GENE3D); IPR005835 (PFAM); IPR029044 (G3DSA:3.90.550.GENE3D); IPR011831 (TIGRFAM); mobidb-lite (MOBIDB_LITE); PTHR43523:SF9 (PANTHER); PTHR43523 (PANTHER); IPR005836 (PROSITE_PATTERNS); IPR005836 (PROSITE_PATTERNS); IPR005836 (PROSITE_PATTERNS); cd04651 (CDD); cd02508 (CDD); IPR011004 (SUPERFAMILY); IPR029044 (SUPERFAMILY)	P:GO:0005978; F:GO:0008878; P:GO:0009058; F:GO:0016779	P:glycogen biosynthetic process; F:glucose-1-phosphate adenylyltransferase activity; P:biosynthetic process; F:nucleotidyltransferase activity
TRINITY_DN76772_c0_g1_i1_m.16922	DEAD-box ATP-dependent RNA helicase 53-like	595	20	0	82.1	3	F:GO:0000166; F:GO:0003676; F:GO:0016787	F:nucleotide binding; F:nucleic acid binding; F:hydrolase activity	EC:3.6.1.15	Nucleoside-triphosphate phosphatase	G3DSA:3.40.50.300 (GENE3D); G3DSA:3.40.50.300 (GENE3D); IPR011545 (PFAM); IPR001650 (PFAM); mobidb-lite (MOBIDB_LITE); PTHR24031:SF326 (PANTHER); PTHR24031 (PANTHER); IPR014014 (PROSITE_PROFILES); IPR014001 (PROSITE_PROFILES); IPR001650 (PROSITE_PROFILES); IPR001650 (CDD); cd00268 (CDD); IPR027417 (SUPERFAMILY)	F:GO:0003676; F:GO:0005524	F:nucleic acid binding; F:ATP binding
TRINITY_DN115533_c0_g1_i1_m.93154	polygalacturonase QRT3	510	20	0	79.1	2	F:GO:0003824; C:GO:0016020	F:catalytic activity; C:membrane			IPR012334 (G3DSA:2.160.20.GENE3D); PTHR33928 (PANTHER); PTHR33928:SF2 (PANTHER); IPR011050 (SUPERFAMILY)	no GO terms	no GO terms
TRINITY_DN87346_c0_g1_i2_m.24678	translocase of chloroplast 159, chloroplastic-like	1524	20	0	81.45	9	F:GO:0000166; F:GO:0004871; F:GO:0005515; C:GO:0005829; P:GO:0006810; C:GO:0009536; C:GO:0016020; F:GO:0016787; F:GO:0038023	F:nucleotide binding; F:signal transducer activity; F:protein binding; C:cytosol; P:transport; C:plastid; C:membrane; F:hydrolase activity; F:signaling receptor activity			IPR024283 (PFAM); IPR006703 (PFAM); IPR005690 (TIGRFAM); G3DSA:3.40.50.300 (GENE3D); mobidb-lite (MOBIDB_LITE); mobidb-lite (MOBIDB_LITE); mobidb-lite (MOBIDB_LITE); mobidb-lite (MOBIDB_LITE); mobidb-lite (MOBIDB_LITE); mobidb-lite (MOBIDB_LITE); PTHR10903 (PANTHER); PTHR10903:SF39 (PANTHER); IPR006703 (PROSITE_PROFILES); IPR027417 (SUPERFAMILY)	F:GO:0005525; F:GO:0016817	F:GTP binding; F:hydrolase activity, acting on acid anhydrides
TRINITY_DN79256_c1_g1_i3_m.24019	60S ribosomal protein L28-2-like	183	20	8.1412e-100	93.6	3	F:GO:0005198; C:GO:0005840; P:GO:0006412	F:structural molecule activity; C:ribosome; P:translation			IPR029004 (PFAM); PTHR10544:SF5 (PANTHER); IPR002672 (PANTHER)	F:GO:0003735; C:GO:0005622; C:GO:0005840; P:GO:0006412	F:structural constituent of ribosome; C:intracellular; C:ribosome; P:translation
TRINITY_DN94359_c0_g9_i1_m.26857	core histone H2A/H2B/H3/H4	152	20	3.06759e-102	95.25	3	F:GO:0003677; F:GO:0005515; C:GO:0005634	F:DNA binding; F:protein binding; C:nucleus			IPR000558 (PRINTS); G3DSA:1.10.20.10 (GENE3D); IPR007125 (PFAM); mobidb-lite (MOBIDB_LITE); IPR000558 (PANTHER); PTHR23428:SF97 (PANTHER); IPR000558 (PROSITE_PATTERNS); IPR009072 (SUPERFAMILY)	C:GO:0000786; F:GO:0003677; F:GO:0046982	C:nucleosome; F:DNA binding; F:protein heterodimerization activity
TRINITY_DN109984_c6_g1_i1_m.160605	phosphoprotein ECPP44	183	20	4.38952e-38	64.6	2	P:GO:0006950; P:GO:0009628	P:response to stress; P:response to abiotic stimulus			Coil (COILS); IPR000167 (PFAM); mobidb-lite (MOBIDB_LITE); IPR000167 (PANTHER); PTHR33346:SF2 (PANTHER); IPR030513 (PROSITE_PATTERNS); IPR030513 (PROSITE_PATTERNS)	P:GO:0006950; P:GO:0009415	P:response to stress; P:response to water
TRINITY_DN96435_c0_g2_i1_m.1490	eukaryotic translation initiation factor 3 subunit F	285	20	0	92.25	9	F:GO:0005515; C:GO:0005634; C:GO:0005829; F:GO:0008135; P:GO:0009790; P:GO:0009791; P:GO:0009856; C:GO:0016020; P:GO:0016043	F:protein binding; C:nucleus; C:cytosol; F:translation factor activity, RNA binding; P:embryo development; P:post-embryonic development; P:pollination; C:membrane; P:cellular component organization			IPR000555 (PFAM); IPR024969 (PFAM); PTHR10540 (PANTHER); IPR027531 (PTHR10540:PANTHER); IPR037518 (PROSITE_PROFILES); IPR027531 (HAMAP); IPR027531 (CDD)	F:GO:0003743; F:GO:0005515; C:GO:0005737; C:GO:0005852	F:translation initiation factor activity; F:protein binding; C:cytoplasm; C:eukaryotic translation initiation factor 3 complex
TRINITY_DN112202_c3_g4_i1_m.99020	heat shock cognate protein 80	475	20	0	98.15	4	F:GO:0000166; F:GO:0005515; P:GO:0006950; P:GO:0009987	F:nucleotide binding; F:protein binding; P:response to stress; P:cellular process			Coil (COILS); Coil (COILS); IPR001404 (PFAM); IPR001404 (PIRSF); IPR036890 (G3DSA:3.30.565.GENE3D); mobidb-lite (MOBIDB_LITE); mobidb-lite (MOBIDB_LITE); PTHR11528:SF71 (PANTHER); IPR001404 (PANTHER); IPR020568 (SUPERFAMILY); IPR037196 (SUPERFAMILY)	F:GO:0005524; P:GO:0006457; P:GO:0006950; F:GO:0051082	F:ATP binding; P:protein folding; P:response to stress; F:unfolded protein binding
TRINITY_DN92034_c3_g1_i3_m.13173	cycloartenol-C-24-methyltransferase	388	20	0	89.9	8	P:GO:0000003; C:GO:0005773; C:GO:0005783; P:GO:0006629; P:GO:0009058; P:GO:0009790; P:GO:0009791; F:GO:0016740	P:reproduction; C:vacuole; C:endoplasmic reticulum; P:lipid metabolic process; P:biosynthetic process; P:embryo development; P:post-embryonic development; F:transferase activity	EC:2.1.1.41	Sterol 24-C-methyltransferase	IPR013705 (PFAM); IPR013216 (PFAM); G3DSA:3.40.50.150 (GENE3D); PTHR44068:SF3 (PANTHER); PTHR44068 (PANTHER); IPR030384 (PROSITE_PROFILES); cd02440 (CDD); IPR029063 (SUPERFAMILY)	P:GO:0006694; P:GO:0008152; F:GO:0008168	P:steroid biosynthetic process; P:metabolic process; F:methyltransferase activity
TRINITY_DN46882_c0_g1_i1_m.10258	cinnamoyl-CoA reductase 1-like	373	20	0	89.25	2	F:GO:0003824; F:GO:0005488	F:catalytic activity; F:binding			IPR001509 (PFAM); G3DSA:3.40.50.720 (GENE3D); PTHR10366 (PANTHER); PTHR10366:SF407 (PANTHER); cd08958 (CDD); IPR036291 (SUPERFAMILY)	F:GO:0003824; F:GO:0050662	F:catalytic activity; F:coenzyme binding
TRINITY_DN86740_c0_g1_i1_m.44851	diaminopimelate epimerase, chloroplastic	403	20	0	87.15	4	F:GO:0003824; C:GO:0005829; P:GO:0009058; P:GO:0009987	F:catalytic activity; C:cytosol; P:biosynthetic process; P:cellular process	EC:5.1.1.7; EC:5.1.1.10	Diaminopimelate epimerase; Amino-acid racemase	G3DSA:3.10.310.10 (GENE3D); IPR001653 (TIGRFAM); IPR001653 (PFAM); G3DSA:3.10.310.10 (GENE3D); IPR001653 (PANTHER); IPR018510 (PROSITE_PATTERNS); IPR001653 (HAMAP); SSF54506 (SUPERFAMILY); SSF54506 (SUPERFAMILY)	C:GO:0005737; F:GO:0008837; P:GO:0009089	C:cytoplasm; F:diaminopimelate epimerase activity; P:lysine biosynthetic process via diaminopimelate
TRINITY_DN70662_c1_g1_i2_m.57354	fatty acyl-CoA reductase 2	564	20	0	80.2	8	F:GO:0003824; P:GO:0006629; P:GO:0007275; P:GO:0009058; C:GO:0009536; P:GO:0009653; P:GO:0016043; P:GO:0019748	F:catalytic activity; P:lipid metabolic process; P:multicellular organism development; P:biosynthetic process; C:plastid; P:anatomical structure morphogenesis; P:cellular component organization; P:secondary metabolic process	EC:1.2.1.84	Alcohol-forming fatty acyl-CoA reductase	IPR013120 (PFAM); IPR033640 (PFAM); G3DSA:3.40.50.720 (GENE3D); IPR026055 (PANTHER); IPR033640 (CDD); cd05236 (CDD); IPR036291 (SUPERFAMILY)	F:GO:0080019	F:fatty-acyl-CoA reductase (alcohol-forming) activity
TRINITY_DN96865_c0_g4_i1_m.55334	succinate dehydrogenase [ubiquinone] flavoprotein subunit 1, mitochondrial	636	20	0	96.45	5	F:GO:0000166; F:GO:0003824; C:GO:0005739; P:GO:0006091; C:GO:0016020	F:nucleotide binding; F:catalytic activity; C:mitochondrion; P:generation of precursor metabolites and energy; C:membrane	EC:1.3.99.1; EC:1.3.5.1	Deleted entry; Succinate dehydrogenase (quinone)	PIRSF000171 (PIRSF); IPR015939 (PFAM); IPR036188 (G3DSA:3.50.50.GENE3D); IPR014006 (TIGRFAM); IPR003953 (PFAM); IPR011281 (TIGRFAM); IPR036188 (G3DSA:3.50.50.GENE3D); G3DSA:4.10.80.40 (GENE3D); IPR037099 (G3DSA:1.20.58.GENE3D); PTHR11632:SF51 (PANTHER); PTHR11632 (PANTHER); IPR003952 (PROSITE_PATTERNS); IPR027477 (SUPERFAMILY); IPR036188 (SUPERFAMILY); IPR037099 (SUPERFAMILY)	P:GO:0006099; F:GO:0016491; F:GO:0016627; P:GO:0022900; F:GO:0050660; P:GO:0055114	P:tricarboxylic acid cycle; F:oxidoreductase activity; F:oxidoreductase activity, acting on the CH-CH group of donors; P:electron transport chain; F:flavin adenine dinucleotide binding; P:oxidation-reduction process
TRINITY_DN94335_c1_g3_i1_m.26747	cysteine synthase	325	20	0	95.65	5	F:GO:0005488; C:GO:0005737; P:GO:0009058; P:GO:0009987; F:GO:0016740	F:binding; C:cytoplasm; P:biosynthetic process; P:cellular process; F:transferase activity	EC:4.2.1.50; EC:2.5.1.47; EC:2.5.1.52; EC:2.5.1.51	Pyrazolylalanine synthase; Cysteine synthase; L-mimosine synthase; Beta-pyrazolylalanine synthase	IPR005856 (TIGRFAM); IPR001926 (PFAM); IPR005859 (TIGRFAM); G3DSA:3.40.50.1100 (GENE3D); G3DSA:3.40.50.1100 (GENE3D); PTHR10314:SF160 (PANTHER); PTHR10314 (PANTHER); IPR001216 (PROSITE_PATTERNS); cd01561 (CDD); IPR036052 (SUPERFAMILY)	F:GO:0004124; P:GO:0006535	F:cysteine synthase activity; P:cysteine biosynthetic process from serine
TRINITY_DN77575_c0_g3_i1_m.21270	ribosome inactivating protein	286	20	1.7165e-138	81.1	5	P:GO:0006412; P:GO:0006950; P:GO:0009605; P:GO:0009607; F:GO:0016787	P:translation; P:response to stress; P:response to external stimulus; P:response to biotic stimulus; F:hydrolase activity	EC:3.2.2.22	rRNA N-glycosylase	IPR017989 (PRINTS); IPR001574 (PFAM); IPR016139 (G3DSA:4.10.470.GENE3D); IPR016138 (G3DSA:3.40.420.GENE3D); PTHR33453 (PANTHER); IPR017988 (PROSITE_PATTERNS); IPR036041 (SUPERFAMILY)	P:GO:0017148; F:GO:0030598	P:negative regulation of translation; F:rRNA N-glycosylase activity
TRINITY_DN103606_c0_g3_i1_m.92831	glycerophosphodiester phosphodiesterase GDPDL3-like	773	20	0	78.4	3	P:GO:0006629; C:GO:0016020; F:GO:0016787	P:lipid metabolic process; C:membrane; F:hydrolase activity			IPR017946 (G3DSA:3.20.20.GENE3D); IPR030395 (PFAM); IPR017946 (G3DSA:3.20.20.GENE3D); mobidb-lite (MOBIDB_LITE); PTHR43620:SF1 (PANTHER); PTHR43620 (PANTHER); IPR030395 (PROSITE_PROFILES); IPR030395 (PROSITE_PROFILES); cd08603 (CDD); cd08604 (CDD); IPR017946 (SUPERFAMILY); IPR017946 (SUPERFAMILY)	P:GO:0006629; F:GO:0008081	P:lipid metabolic process; F:phosphoric diester hydrolase activity
TRINITY_DN86214_c0_g7_i1_m.27496	DEAD-box ATP-dependent RNA helicase 38	515	20	0	84.9	3	F:GO:0000166; F:GO:0003676; F:GO:0016787	F:nucleotide binding; F:nucleic acid binding; F:hydrolase activity	EC:3.6.1.15	Nucleoside-triphosphate phosphatase	IPR001650 (PFAM); G3DSA:3.40.50.300 (GENE3D); IPR011545 (PFAM); G3DSA:3.40.50.300 (GENE3D); mobidb-lite (MOBIDB_LITE); PTHR24031:SF331 (PANTHER); PTHR24031 (PANTHER); IPR014001 (PROSITE_PROFILES); IPR014014 (PROSITE_PROFILES); IPR001650 (PROSITE_PROFILES); IPR001650 (CDD); IPR027417 (SUPERFAMILY)	F:GO:0003676; F:GO:0005524	F:nucleic acid binding; F:ATP binding
TRINITY_DN78209_c0_g2_i1_m.11436	U2 small nuclear ribonucleoprotein A'	283	20	2.53473e-175	86.25	8	F:GO:0005515; C:GO:0005654; C:GO:0005730; C:GO:0005829; P:GO:0006139; P:GO:0006950; C:GO:0009536; P:GO:0009628	F:protein binding; C:nucleoplasm; C:nucleolus; C:cytosol; P:nucleobase-containing compound metabolic process; P:response to stress; C:plastid; P:response to abiotic stimulus			IPR032675 (G3DSA:3.80.10.GENE3D); PF14580 (PFAM); mobidb-lite (MOBIDB_LITE); PTHR10552:SF6 (PANTHER); PTHR10552 (PANTHER); IPR001611 (PROSITE_PROFILES); IPR001611 (PROSITE_PROFILES); IPR001611 (PROSITE_PROFILES); IPR001611 (PROSITE_PROFILES); IPR001611 (PROSITE_PROFILES); IPR032675 (SUPERFAMILY)	F:GO:0005515	F:protein binding
TRINITY_DN106029_c3_g2_i5_m.95185	importin subunit beta-1	871	20	0	95.45	6	F:GO:0005215; F:GO:0005515; C:GO:0005635; C:GO:0005737; P:GO:0006810; C:GO:0016020	F:transporter activity; F:protein binding; C:nuclear envelope; C:cytoplasm; P:transport; C:membrane			IPR011989 (G3DSA:1.25.10.GENE3D); PF13513 (PFAM); IPR001494 (PFAM); IPR011989 (G3DSA:1.25.10.GENE3D); PTHR10527 (PANTHER); IPR027140 (PTHR10527:PANTHER); IPR001494 (PROSITE_PROFILES); IPR016024 (SUPERFAMILY)	F:GO:0005488; P:GO:0006886; P:GO:0006913; F:GO:0008536; F:GO:0008565	F:binding; P:intracellular protein transport; P:nucleocytoplasmic transport; F:Ran GTPase binding; F:protein transporter activity
TRINITY_DN95411_c0_g1_i1_m.13954	LL-diaminopimelate aminotransferase, chloroplastic	461	20	0	92.5	9	F:GO:0005488; P:GO:0006950; P:GO:0007165; P:GO:0009058; C:GO:0009536; P:GO:0009605; P:GO:0009607; P:GO:0009719; F:GO:0016740	F:binding; P:response to stress; P:signal transduction; P:biosynthetic process; C:plastid; P:response to external stimulus; P:response to biotic stimulus; P:response to endogenous stimulus; F:transferase activity	EC:2.6.1.83	LL-diaminopimelate aminotransferase	IPR019942 (TIGRFAM); IPR004839 (PFAM); IPR015422 (G3DSA:3.90.1150.GENE3D); IPR015421 (G3DSA:3.40.640.GENE3D); IPR019942 (PANTHER); PTHR43144:SF1 (PANTHER); IPR019942 (HAMAP); cd00609 (CDD); IPR015424 (SUPERFAMILY)	F:GO:0003824; F:GO:0008483; P:GO:0009058; F:GO:0030170	F:catalytic activity; F:transaminase activity; P:biosynthetic process; F:pyridoxal phosphate binding
TRINITY_DN76709_c0_g1_i2_m.16900	rho-N domain-containing protein 1, chloroplastic	460	20	0	76.7	2	P:GO:0006139; P:GO:0009058	P:nucleobase-containing compound metabolic process; P:biosynthetic process			Coil (COILS); G3DSA:1.10.720.10 (GENE3D); IPR011112 (PFAM); mobidb-lite (MOBIDB_LITE); mobidb-lite (MOBIDB_LITE); PTHR34449:SF2 (PANTHER); PTHR34449 (PANTHER); IPR036269 (SUPERFAMILY)	P:GO:0006353	P:DNA-templated transcription, termination
TRINITY_DN93336_c0_g3_i1_m.7339	Mitochondrial Rho GTPase 1	647	20	0	91.85	5	F:GO:0000166; C:GO:0005739; C:GO:0016020; P:GO:0016043; F:GO:0016787	F:nucleotide binding; C:mitochondrion; C:membrane; P:cellular component organization; F:hydrolase activity	EC:3.6.1.15	Nucleoside-triphosphate phosphatase	PR00449 (PRINTS); IPR021181 (PIRSF); IPR001806 (PFAM); G3DSA:1.10.238.10 (GENE3D); IPR013567 (PFAM); G3DSA:3.40.50.300 (GENE3D); G3DSA:1.10.238.10 (GENE3D); G3DSA:3.40.50.300 (GENE3D); IPR013566 (PFAM); PTHR24072:SF166 (PANTHER); PTHR24072 (PANTHER); IPR018247 (PROSITE_PATTERNS); IPR020860 (PROSITE_PROFILES); IPR002048 (PROSITE_PROFILES); IPR002048 (PROSITE_PROFILES); IPR020860 (PROSITE_PROFILES)…	F:GO:0003924; F:GO:0005509; F:GO:0005525; P:GO:0007005; C:GO:0031307	F:GTPase activity; F:calcium ion binding; F:GTP binding; P:mitochondrion organization; C:integral component of mitochondrial outer membrane
TRINITY_DN81688_c1_g1_i1_m.29313	isocitrate dehydrogenase [NAD] catalytic subunit 5, mitochondrial	387	20	0	93.6	4	F:GO:0000166; F:GO:0003824; C:GO:0005739; P:GO:0006091	F:nucleotide binding; F:catalytic activity; C:mitochondrion; P:generation of precursor metabolites and energy	EC:1.1.1.41	Isocitrate dehydrogenase (NAD(+))	IPR024084 (PFAM); IPR004434 (TIGRFAM); G3DSA:3.40.718.10 (GENE3D); PTHR11835 (PANTHER); PTHR11835:SF34 (PANTHER); IPR019818 (PROSITE_PATTERNS); SSF53659 (SUPERFAMILY)	F:GO:0000287; F:GO:0004449; P:GO:0006099; F:GO:0016616; F:GO:0051287; P:GO:0055114	F:magnesium ion binding; F:isocitrate dehydrogenase (NAD+) activity; P:tricarboxylic acid cycle; F:oxidoreductase activity, acting on the CH-OH group of donors, NAD or NADP as acceptor; F:NAD binding; P:oxidation-reduction process
TRINITY_DN84044_c0_g1_i1_m.47593	dihydrolipoyllysine-residue acetyltransferase component 5 of pyruvate dehydrogenase complex, chloroplastic	516	20	0	83.95	5	F:GO:0005515; C:GO:0005886; P:GO:0008152; C:GO:0009536; F:GO:0016740	F:protein binding; C:plasma membrane; P:metabolic process; C:plastid; F:transferase activity			IPR001078 (PFAM); IPR004167 (PFAM); IPR000089 (PFAM); G3DSA:3.30.559.10 (GENE3D); G3DSA:2.40.50.100 (GENE3D); IPR036625 (G3DSA:4.10.320.GENE3D); mobidb-lite (MOBIDB_LITE); PTHR23151 (PANTHER); PTHR23151:SF61 (PANTHER); IPR003016 (PROSITE_PATTERNS); IPR000089 (PROSITE_PROFILES); IPR004167 (PROSITE_PROFILES); cd06849 (CDD); IPR036625 (SUPERFAMILY); IPR011053 (SUPERFAMILY); SSF52777 (SUPERFAMILY)	P:GO:0008152; F:GO:0016746	P:metabolic process; F:transferase activity, transferring acyl groups
TRINITY_DN105578_c9_g1_i5_m.86674	glyceraldehyde-3-phosphate dehydrogenase, cytosolic	337	20	0	96.8	3	F:GO:0000166; F:GO:0003824; P:GO:0005975	F:nucleotide binding; F:catalytic activity; P:carbohydrate metabolic process			IPR020831 (PRINTS); IPR006424 (TIGRFAM); IPR020829 (PFAM); G3DSA:3.40.50.720 (GENE3D); G3DSA:3.30.360.10 (GENE3D); IPR020828 (PFAM); IPR020831 (PIRSF); PTHR10836:SF63 (PANTHER); IPR020831 (PANTHER); IPR020830 (PROSITE_PATTERNS); IPR036291 (SUPERFAMILY); SSF55347 (SUPERFAMILY)	P:GO:0006006; F:GO:0016620; F:GO:0050661; F:GO:0051287; P:GO:0055114	P:glucose metabolic process; F:oxidoreductase activity, acting on the aldehyde or oxo group of donors, NAD or NADP as acceptor; F:NADP binding; F:NAD binding; P:oxidation-reduction process
TRINITY_DN95260_c2_g8_i1_m.12531	fructose-bisphosphate aldolase 3, chloroplastic	358	20	0	97.1	5	F:GO:0003824; P:GO:0005975; P:GO:0006091; P:GO:0006139; P:GO:0009056	F:catalytic activity; P:carbohydrate metabolic process; P:generation of precursor metabolites and energy; P:nucleobase-containing compound metabolic process; P:catabolic process	EC:4.1.2.13	Fructose-bisphosphate aldolase	IPR013785 (G3DSA:3.20.20.GENE3D); IPR000741 (PFAM); PTHR11627:SF8 (PANTHER); PTHR11627 (PANTHER); IPR029768 (PROSITE_PATTERNS); cd00948 (CDD); SSF51569 (SUPERFAMILY)	F:GO:0003824; F:GO:0004332; P:GO:0006096	F:catalytic activity; F:fructose-bisphosphate aldolase activity; P:glycolytic process
TRINITY_DN94833_c0_g3_i1_m.41756	asparagine--tRNA ligase, cytoplasmic 1	572	20	0	92.65	6	F:GO:0000166; F:GO:0003676; F:GO:0003824; C:GO:0005737; P:GO:0006139; P:GO:0006412	F:nucleotide binding; F:nucleic acid binding; F:catalytic activity; C:cytoplasm; P:nucleobase-containing compound metabolic process; P:translation	EC:6.1.1.22	Asparagine--tRNA ligase	Coil (COILS); IPR002312 (PRINTS); G3DSA:2.40.50.140 (GENE3D); IPR004522 (TIGRFAM); IPR004364 (PFAM); G3DSA:3.30.930.10 (GENE3D); IPR009068 (G3DSA:1.10.287.GENE3D); PTHR22594:SF36 (PANTHER); PTHR22594 (PANTHER); PTHR22594:SF36 (PANTHER); PTHR22594 (PANTHER); IPR004522 (HAMAP); IPR006195 (PROSITE_PROFILES); IPR000738 (PROSITE_PROFILES); cd00776 (CDD); cd04318 (CDD); IPR012340 (SUPERFAMILY); SSF5568…	F:GO:0000166; F:GO:0004812; F:GO:0004816; F:GO:0005524; C:GO:0005737; P:GO:0006418; P:GO:0006421	F:nucleotide binding; F:aminoacyl-tRNA ligase activity; F:asparagine-tRNA ligase activity; F:ATP binding; C:cytoplasm; P:tRNA aminoacylation for protein translation; P:asparaginyl-tRNA aminoacylation
TRINITY_DN91084_c2_g7_i1_m.16336	osmotin-like protein	268	20	2.61989e-164	84.35						IPR001938 (PRINTS); IPR037176 (G3DSA:2.60.110.GENE3D); IPR001938 (PIRSF); IPR001938 (PFAM); PTHR31048:SF7 (PANTHER); IPR001938 (PANTHER); IPR001938 (PROSITE_PROFILES); cd09218 (CDD); IPR037176 (SUPERFAMILY)	no GO terms	no GO terms
TRINITY_DN93239_c1_g2_i1_m.40339	Flavonol synthase	335	20	0	86.8	3	F:GO:0003824; F:GO:0005488; P:GO:0009058	F:catalytic activity; F:binding; P:biosynthetic process	EC:1.14.11; EC:1.14.11.23	Acting on paired donors, with incorporation or reduction of molecular oxygen. The oxygen incorporated need not be derived from O(2); Flavonol synthase	IPR026992 (PFAM); IPR027443 (G3DSA:2.60.120.GENE3D); IPR005123 (PFAM); PTHR10209:SF165 (PANTHER); PTHR10209 (PANTHER); IPR005123 (PROSITE_PROFILES); SSF51197 (SUPERFAMILY)	F:GO:0016491; P:GO:0055114	F:oxidoreductase activity; P:oxidation-reduction process
TRINITY_DN88546_c0_g2_i2_m.36497	protein ROOT HAIR DEFECTIVE 3	875	20	0	90.1	4	F:GO:0000166; C:GO:0005783; C:GO:0016020; F:GO:0016787	F:nucleotide binding; C:endoplasmic reticulum; C:membrane; F:hydrolase activity	EC:3.6.1.15	Nucleoside-triphosphate phosphatase	Coil (COILS); G3DSA:3.40.50.300 (GENE3D); IPR008803 (PFAM); mobidb-lite (MOBIDB_LITE); PTHR11649:SF62 (PANTHER); PTHR11649 (PANTHER); IPR030386 (PROSITE_PROFILES); IPR008803 (HAMAP); cd01851 (CDD); IPR027417 (SUPERFAMILY)	F:GO:0005525	F:GTP binding
TRINITY_DN99263_c1_g1_i2_m.517	geranylgeranyl diphosphate reductase, chloroplastic	510	20	0	93.1	5	F:GO:0000166; F:GO:0003824; P:GO:0006139; P:GO:0009058; P:GO:0015979	F:nucleotide binding; F:catalytic activity; P:nucleobase-containing compound metabolic process; P:biosynthetic process; P:photosynthesis			PR00420 (PRINTS); IPR023753 (PFAM); IPR011774 (TIGRFAM); IPR010253 (TIGRFAM); IPR036188 (G3DSA:3.50.50.GENE3D); IPR011777 (TIGRFAM); G3DSA:3.30.9.10 (GENE3D); PTHR42685 (PANTHER); PTHR42685:SF3 (PANTHER); IPR036188 (SUPERFAMILY)	P:GO:0015979; P:GO:0015995; F:GO:0016491; F:GO:0016628; F:GO:0045550; P:GO:0051188; P:GO:0055114	P:photosynthesis; P:chlorophyll biosynthetic process; F:oxidoreductase activity; F:oxidoreductase activity, acting on the CH-CH group of donors, NAD or NADP as acceptor; F:geranylgeranyl reductase activity; P:cofactor biosynthetic process; P:oxidation-reduction process
TRINITY_DN113487_c2_g1_i1_m.112427	GBF-interacting protein 1-like isoform X1	875	20	0	75.2	2	F:GO:0003723; F:GO:0005515	F:RNA binding; F:protein binding			IPR009719 (PFAM); mobidb-lite (MOBIDB_LITE); mobidb-lite (MOBIDB_LITE); mobidb-lite (MOBIDB_LITE); mobidb-lite (MOBIDB_LITE); PTHR12758:SF13 (PANTHER); PTHR12758 (PANTHER); IPR009060 (SUPERFAMILY)	F:GO:0005515	F:protein binding
TRINITY_DN81288_c0_g4_i2_m.46131	60S ribosomal protein L10a	216	20	1.50395e-155	96.2	5	F:GO:0003723; F:GO:0005198; C:GO:0005840; P:GO:0006139; P:GO:0006412	F:RNA binding; F:structural molecule activity; C:ribosome; P:nucleobase-containing compound metabolic process; P:translation			IPR028364 (PFAM); G3DSA:3.30.190.20 (GENE3D); IPR002143 (PIRSF); PTHR23105:SF98 (PANTHER); PTHR23105 (PANTHER); IPR023673 (PROSITE_PATTERNS); IPR028364 (CDD); IPR023674 (SUPERFAMILY)	F:GO:0003723; F:GO:0003735; P:GO:0006412; C:GO:0015934	F:RNA binding; F:structural constituent of ribosome; P:translation; C:large ribosomal subunit
TRINITY_DN99422_c0_g1_i2_m.54007	arginine--tRNA ligase, chloroplastic/mitochondrial-like isoform X2	590	20	0	92.8	5	F:GO:0000166; F:GO:0003824; C:GO:0005737; P:GO:0006139; P:GO:0006412	F:nucleotide binding; F:catalytic activity; C:cytoplasm; P:nucleobase-containing compound metabolic process; P:translation	EC:6.1.1.19	Arginine--tRNA ligase	IPR001278 (PRINTS); IPR035684 (PFAM); G3DSA:1.10.730.10 (GENE3D); IPR005148 (PFAM); IPR008909 (PFAM); IPR014729 (G3DSA:3.40.50.GENE3D); IPR001278 (TIGRFAM); IPR036695 (G3DSA:3.30.1360.GENE3D); PTHR11956:SF5 (PANTHER); IPR001278 (PANTHER); IPR001412 (PROSITE_PATTERNS); IPR001278 (HAMAP); IPR035684 (CDD); IPR036695 (SUPERFAMILY); SSF52374 (SUPERFAMILY); IPR009080 (SUPERFAMILY)	F:GO:0000166; F:GO:0004812; F:GO:0004814; F:GO:0005524; C:GO:0005737; P:GO:0006418; P:GO:0006420	F:nucleotide binding; F:aminoacyl-tRNA ligase activity; F:arginine-tRNA ligase activity; F:ATP binding; C:cytoplasm; P:tRNA aminoacylation for protein translation; P:arginyl-tRNA aminoacylation
TRINITY_DN93007_c2_g11_i1_m.23538	nucleoside diphosphate kinase B	148	20	4.82854e-103	93.2	5	F:GO:0000166; C:GO:0005622; P:GO:0006139; P:GO:0009058; F:GO:0016301	F:nucleotide binding; C:intracellular; P:nucleobase-containing compound metabolic process; P:biosynthetic process; F:kinase activity	EC:2.7.4.6	Nucleoside-diphosphate kinase	IPR001564 (PRINTS); IPR036850 (G3DSA:3.30.70.GENE3D); IPR034907 (PFAM); PTHR11349 (PANTHER); PTHR11349:SF66 (PANTHER); IPR023005 (PROSITE_PATTERNS); IPR001564 (HAMAP); cd04413 (CDD); IPR036850 (SUPERFAMILY)	F:GO:0004550; P:GO:0006165; P:GO:0006183; P:GO:0006228; P:GO:0006241	F:nucleoside diphosphate kinase activity; P:nucleoside diphosphate phosphorylation; P:GTP biosynthetic process; P:UTP biosynthetic process; P:CTP biosynthetic process
TRINITY_DN118580_c7_g1_i1_m.137885	eukaryotic translation initiation factor 3 subunit J-like	220	20	2.91757e-130	87.3	3	C:GO:0005737; F:GO:0008135; P:GO:0016043	C:cytoplasm; F:translation factor activity, RNA binding; P:cellular component organization			IPR023194 (G3DSA:1.10.246.GENE3D); IPR013906 (PFAM); mobidb-lite (MOBIDB_LITE); IPR013906 (PANTHER); IPR013906 (HAMAP)	F:GO:0003743; C:GO:0005737; C:GO:0005852	F:translation initiation factor activity; C:cytoplasm; C:eukaryotic translation initiation factor 3 complex
TRINITY_DN66225_c0_g1_i1_m.16408	40S ribosomal protein S10-1-like	182	20	4.39779e-128	93.85	3	F:GO:0003723; F:GO:0005198; P:GO:0016043	F:RNA binding; F:structural molecule activity; P:cellular component organization			IPR005326 (PFAM); mobidb-lite (MOBIDB_LITE); PTHR12146:SF7 (PANTHER); IPR037447 (PANTHER)	no GO terms	no GO terms
TRINITY_DN99141_c1_g1_i2_m.51477	dihydroxy-acid dehydratase, chloroplastic	620	20	0	90.5	8	F:GO:0003824; F:GO:0005488; P:GO:0006950; P:GO:0007275; P:GO:0009058; C:GO:0009536; P:GO:0009628; P:GO:0009987	F:catalytic activity; F:binding; P:response to stress; P:multicellular organism development; P:biosynthetic process; C:plastid; P:response to abiotic stimulus; P:cellular process	EC:4.2.1.9	Dihydroxy-acid dehydratase	IPR004404 (TIGRFAM); IPR000581 (PFAM); mobidb-lite (MOBIDB_LITE); PTHR21000 (PANTHER); PTHR21000:SF17 (PANTHER); IPR020558 (PROSITE_PATTERNS); IPR020558 (PROSITE_PATTERNS); IPR004404 (HAMAP); IPR037237 (SUPERFAMILY); SSF52016 (SUPERFAMILY)	F:GO:0003824; F:GO:0004160; P:GO:0008152; P:GO:0009082	F:catalytic activity; F:dihydroxy-acid dehydratase activity; P:metabolic process; P:branched-chain amino acid biosynthetic process
TRINITY_DN107661_c0_g1_i1_m.129904	DEAD-box ATP-dependent RNA helicase 20	556	20	0	95.45	3	F:GO:0000166; F:GO:0003676; F:GO:0016787	F:nucleotide binding; F:nucleic acid binding; F:hydrolase activity	EC:3.6.1.15	Nucleoside-triphosphate phosphatase	IPR011545 (PFAM); IPR001650 (PFAM); G3DSA:3.40.50.300 (GENE3D); G3DSA:3.40.50.300 (GENE3D); mobidb-lite (MOBIDB_LITE); mobidb-lite (MOBIDB_LITE); mobidb-lite (MOBIDB_LITE); PTHR24031 (PANTHER); PTHR24031:SF269 (PANTHER); IPR000629 (PROSITE_PATTERNS); IPR014014 (PROSITE_PROFILES); IPR001650 (PROSITE_PROFILES); IPR014001 (PROSITE_PROFILES); IPR001650 (CDD); cd00268 (CDD); IPR027417 (SUPERFAMILY)	F:GO:0003676; F:GO:0005524	F:nucleic acid binding; F:ATP binding
TRINITY_DN99576_c0_g3_i1_m.27175	peroxisomal acyl-coenzyme A oxidase 1	663	20	0	92.7	6	F:GO:0000166; F:GO:0003824; C:GO:0005777; P:GO:0006629; P:GO:0009056; P:GO:0009987	F:nucleotide binding; F:catalytic activity; C:peroxisome; P:lipid metabolic process; P:catabolic process; P:cellular process	EC:1.3.99.3; EC:1.3.3.6	Acting on the CH-CH group of donors; Acyl-CoA oxidase	IPR002655 (PFAM); IPR012258 (PIRSF); G3DSA:1.20.140.10 (GENE3D); G3DSA:2.40.110.10 (GENE3D); IPR029320 (PFAM); IPR037069 (G3DSA:1.10.540.GENE3D); G3DSA:1.20.140.10 (GENE3D); IPR006091 (PFAM); PTHR10909:SF369 (PANTHER); PTHR10909 (PANTHER); IPR036250 (SUPERFAMILY); IPR009100 (SUPERFAMILY); IPR036250 (SUPERFAMILY)	F:GO:0003997; C:GO:0005777; P:GO:0006631; P:GO:0006635; P:GO:0008152; F:GO:0016627; F:GO:0050660; P:GO:0055114; F:GO:0071949	F:acyl-CoA oxidase activity; C:peroxisome; P:fatty acid metabolic process; P:fatty acid beta-oxidation; P:metabolic process; F:oxidoreductase activity, acting on the CH-CH group of donors; F:flavin adenine dinucleotide binding; P:oxidation-reduction process; F:FAD binding
TRINITY_DN92402_c0_g1_i1_m.22580	alpha-glucan phosphorylase, H isozyme	843	20	0	94.4	6	F:GO:0005488; C:GO:0005737; P:GO:0005975; P:GO:0006091; P:GO:0009056; F:GO:0016740	F:binding; C:cytoplasm; P:carbohydrate metabolic process; P:generation of precursor metabolites and energy; P:catabolic process; F:transferase activity	EC:2.4.1.1	Glycogen phosphorylase	Coil (COILS); G3DSA:3.40.50.2000 (GENE3D); IPR000811 (PIRSF); IPR000811 (PFAM); G3DSA:3.40.50.2000 (GENE3D); IPR011833 (TIGRFAM); IPR000811 (PANTHER); PTHR11468:SF4 (PANTHER); IPR035090 (PROSITE_PATTERNS); IPR011833 (CDD); SSF53756 (SUPERFAMILY)	F:GO:0004645; P:GO:0005975; F:GO:0008184; F:GO:0030170	F:phosphorylase activity; P:carbohydrate metabolic process; F:glycogen phosphorylase activity; F:pyridoxal phosphate binding
TRINITY_DN92324_c0_g1_i1_m.38327	malate dehydrogenase, glyoxysomal	356	20	0	95.4	9	F:GO:0003824; C:GO:0005773; C:GO:0005777; P:GO:0005975; P:GO:0006091; P:GO:0006629; P:GO:0009056; C:GO:0009536; P:GO:0009719	F:catalytic activity; C:vacuole; C:peroxisome; P:carbohydrate metabolic process; P:generation of precursor metabolites and energy; P:lipid metabolic process; P:catabolic process; C:plastid; P:response to endogenous stimulus	EC:1.1.1.37	Malate dehydrogenase	Coil (COILS); IPR001236 (PFAM); IPR010097 (TIGRFAM); IPR001557 (PIRSF); G3DSA:3.40.50.720 (GENE3D); IPR022383 (PFAM); IPR015955 (G3DSA:3.90.110.GENE3D); PTHR11540:SF21 (PANTHER); PTHR11540 (PANTHER); IPR001252 (PROSITE_PATTERNS); cd01337 (CDD); IPR036291 (SUPERFAMILY); IPR015955 (SUPERFAMILY)	F:GO:0003824; P:GO:0005975; P:GO:0006099; P:GO:0006108; F:GO:0016491; F:GO:0016615; F:GO:0016616; P:GO:0019752; F:GO:0030060; P:GO:0055114	F:catalytic activity; P:carbohydrate metabolic process; P:tricarboxylic acid cycle; P:malate metabolic process; F:oxidoreductase activity; F:malate dehydrogenase activity; F:oxidoreductase activity, acting on the CH-OH group of donors, NAD or NADP as acceptor; P:carboxylic acid metabolic process; F:L-malate dehydrogenase activity; P:oxidation-reduction process
TRINITY_DN84755_c0_g1_i1_m.18250	threonine--tRNA ligase, mitochondrial 1	724	20	0	91.3	5	F:GO:0000166; F:GO:0003824; C:GO:0005737; P:GO:0006139; P:GO:0006412	F:nucleotide binding; F:catalytic activity; C:cytoplasm; P:nucleobase-containing compound metabolic process; P:translation	EC:6.1.1.3	Threonine--tRNA ligase	IPR002320 (PRINTS); IPR012947 (PFAM); IPR036621 (G3DSA:3.40.50.GENE3D); G3DSA:3.30.54.20 (GENE3D); IPR004154 (PFAM); IPR002320 (TIGRFAM); IPR002314 (PFAM); IPR004095 (PFAM); G3DSA:3.30.930.10 (GENE3D); G3DSA:3.30.980.10 (GENE3D); IPR012675 (G3DSA:3.10.20.GENE3D); PTHR11451:SF46 (PANTHER); IPR002320 (PANTHER); IPR002320 (HAMAP); IPR006195 (PROSITE_PROFILES); IPR033728 (CDD); cd01667 (CDD); cd00860…	F:GO:0000166; F:GO:0004812; F:GO:0004829; F:GO:0005524; C:GO:0005737; P:GO:0006418; P:GO:0006435; P:GO:0043039	F:nucleotide binding; F:aminoacyl-tRNA ligase activity; F:threonine-tRNA ligase activity; F:ATP binding; C:cytoplasm; P:tRNA aminoacylation for protein translation; P:threonyl-tRNA aminoacylation; P:tRNA aminoacylation
TRINITY_DN91933_c0_g1_i1_m.41277	calcium-dependent protein kinase 2-like	518	20	0	87.45	8	F:GO:0000166; F:GO:0005515; C:GO:0005634; C:GO:0005737; P:GO:0006464; P:GO:0007165; P:GO:0009719; F:GO:0016301	F:nucleotide binding; F:protein binding; C:nucleus; C:cytoplasm; P:cellular protein modification process; P:signal transduction; P:response to endogenous stimulus; F:kinase activity	EC:2.7.11; EC:2.7.11.17	Transferring phosphorus-containing groups; Calcium/calmodulin-dependent protein kinase	IPR002048 (PFAM); G3DSA:1.10.238.10 (GENE3D); G3DSA:3.30.200.20 (GENE3D); IPR000719 (PFAM); G3DSA:1.10.238.10 (GENE3D); G3DSA:1.10.238.10 (GENE3D); G3DSA:1.10.510.10 (GENE3D); G3DSA:1.10.238.10 (GENE3D); mobidb-lite (MOBIDB_LITE); PTHR24349:SF177 (PANTHER); PTHR24349 (PANTHER); IPR017441 (PROSITE_PATTERNS); IPR018247 (PROSITE_PATTERNS); IPR018247 (PROSITE_PATTERNS); IPR018247 (PROSITE_PATTERNS); …	F:GO:0004672; F:GO:0005509; F:GO:0005524; P:GO:0006468	F:protein kinase activity; F:calcium ion binding; F:ATP binding; P:protein phosphorylation
TRINITY_DN110216_c1_g1_i1_m.82466	glutathione reductase, cytosolic	496	20	0	92.6	6	F:GO:0000166; F:GO:0003824; C:GO:0005777; P:GO:0006091; P:GO:0006950; P:GO:0019725	F:nucleotide binding; F:catalytic activity; C:peroxisome; P:generation of precursor metabolites and energy; P:response to stress; P:cellular homeostasis	EC:1.8.1.7; EC:1.8.1.9	Glutathione-disulfide reductase; Thioredoxin-disulfide reductase	PR00411 (PRINTS); PR00368 (PRINTS); IPR036188 (G3DSA:3.50.50.GENE3D); IPR023753 (PFAM); IPR001100 (PIRSF); IPR004099 (PFAM); IPR006324 (TIGRFAM); G3DSA:3.40.50.720 (GENE3D); IPR016156 (G3DSA:3.30.390.GENE3D); PTHR43256 (PANTHER); PTHR43256:SF6 (PANTHER); IPR012999 (PROSITE_PATTERNS); IPR036188 (SUPERFAMILY); IPR016156 (SUPERFAMILY)	F:GO:0004362; P:GO:0006749; F:GO:0009055; F:GO:0016491; F:GO:0016668; P:GO:0045454; F:GO:0050660; F:GO:0050661; P:GO:0055114	F:glutathione-disulfide reductase activity; P:glutathione metabolic process; F:electron transfer activity; F:oxidoreductase activity; F:oxidoreductase activity, acting on a sulfur group of donors, NAD(P) as acceptor; P:cell redox homeostasis; F:flavin adenine dinucleotide binding; F:NADP binding; P:oxidation-reduction process
TRINITY_DN78800_c1_g1_i1_m.25587	proteasome subunit alpha type-5	237	20	5.52344e-176	98.85	6	C:GO:0005634; C:GO:0005737; P:GO:0009056; P:GO:0009987; F:GO:0016787; P:GO:0019538	C:nucleus; C:cytoplasm; P:catabolic process; P:cellular process; F:hydrolase activity; P:protein metabolic process	EC:3.4.25	Acting on peptide bonds (peptidases)	IPR000426 (PFAM); IPR001353 (PFAM); IPR029055 (G3DSA:3.60.20.GENE3D); PTHR11599:SF14 (PANTHER); PTHR11599 (PANTHER); IPR000426 (PROSITE_PATTERNS); IPR023332 (PROSITE_PROFILES); IPR033812 (CDD); IPR029055 (SUPERFAMILY)	F:GO:0004175; F:GO:0004298; C:GO:0005839; P:GO:0006511; C:GO:0019773; P:GO:0043161; P:GO:0051603	F:endopeptidase activity; F:threonine-type endopeptidase activity; C:proteasome core complex; P:ubiquitin-dependent protein catabolic process; C:proteasome core complex, alpha-subunit complex; P:proteasome-mediated ubiquitin-dependent protein catabolic process; P:proteolysis involved in cellular protein catabolic process
TRINITY_DN111311_c1_g1_i2_m.151854	phosphomannomutase	245	20	6.1056e-178	93.7	7	F:GO:0003824; C:GO:0005829; P:GO:0005975; P:GO:0006139; P:GO:0006464; P:GO:0006810; P:GO:0009058	F:catalytic activity; C:cytosol; P:carbohydrate metabolic process; P:nucleobase-containing compound metabolic process; P:cellular protein modification process; P:transport; P:biosynthetic process	EC:5.4.2.8	Phosphomannomutase	IPR023214 (G3DSA:3.40.50.GENE3D); IPR006379 (TIGRFAM); IPR005002 (PFAM); IPR005002 (PANTHER); PTHR10466:SF0 (PANTHER); IPR005002 (CDD); IPR036412 (SUPERFAMILY)	F:GO:0004615; C:GO:0005737; P:GO:0009298	F:phosphomannomutase activity; C:cytoplasm; P:GDP-mannose biosynthetic process
TRINITY_DN98375_c1_g1_i3_m.1922	pinin	425	20	0	84.15	5	F:GO:0003677; F:GO:0003700; C:GO:0005634; P:GO:0006139; P:GO:0009058	F:DNA binding; F:DNA binding transcription factor activity; C:nucleus; P:nucleobase-containing compound metabolic process; P:biosynthetic process			Coil (COILS); Coil (COILS); IPR006786 (PFAM); mobidb-lite (MOBIDB_LITE); mobidb-lite (MOBIDB_LITE); mobidb-lite (MOBIDB_LITE); PTHR12707 (PANTHER)	no GO terms	no GO terms
TRINITY_DN110099_c0_g1_i1_m.79327	2-methylene-furan-3-one reductase-like	365	20	0	90.55	4	F:GO:0003824; F:GO:0005488; P:GO:0008152; P:GO:0009987	F:catalytic activity; F:binding; P:metabolic process; P:cellular process	EC:1.6.5.5	NADPH:quinone reductase	PF13602 (PFAM); G3DSA:3.40.50.720 (GENE3D); IPR013154 (PFAM); G3DSA:3.90.180.10 (GENE3D); G3DSA:3.90.180.10 (GENE3D); mobidb-lite (MOBIDB_LITE); PTHR44573 (PANTHER); IPR002364 (PROSITE_PATTERNS); cd05289 (CDD); IPR011032 (SUPERFAMILY); IPR036291 (SUPERFAMILY)	F:GO:0008270; F:GO:0016491; P:GO:0055114	F:zinc ion binding; F:oxidoreductase activity; P:oxidation-reduction process
TRINITY_DN97718_c0_g4_i2_m.56995	dihydrolipoyl dehydrogenase 1, mitochondrial	510	20	0	94.2	4	F:GO:0000166; F:GO:0003824; P:GO:0006091; P:GO:0019725	F:nucleotide binding; F:catalytic activity; P:generation of precursor metabolites and energy; P:cellular homeostasis	EC:1.8.1.4	Dihydrolipoyl dehydrogenase	PR00368 (PRINTS); PR00411 (PRINTS); IPR023753 (PFAM); IPR006258 (TIGRFAM); G3DSA:3.40.50.720 (GENE3D); G3DSA:3.40.50.720 (GENE3D); IPR001100 (PIRSF); IPR004099 (PFAM); IPR016156 (G3DSA:3.30.390.GENE3D); G3DSA:1.10.287.990 (GENE3D); PTHR22912:SF151 (PANTHER); PTHR22912 (PANTHER); IPR012999 (PROSITE_PATTERNS); IPR016156 (SUPERFAMILY); IPR036188 (SUPERFAMILY)	F:GO:0004148; F:GO:0009055; F:GO:0016491; F:GO:0016668; P:GO:0045454; F:GO:0050660; P:GO:0055114	F:dihydrolipoyl dehydrogenase activity; F:electron transfer activity; F:oxidoreductase activity; F:oxidoreductase activity, acting on a sulfur group of donors, NAD(P) as acceptor; P:cell redox homeostasis; F:flavin adenine dinucleotide binding; P:oxidation-reduction process
TRINITY_DN90154_c0_g1_i1_m.57609	DUF4057 domain-containing protein	299	20	0	85.5						IPR025131 (PFAM); mobidb-lite (MOBIDB_LITE); mobidb-lite (MOBIDB_LITE); mobidb-lite (MOBIDB_LITE); mobidb-lite (MOBIDB_LITE); PTHR31132:SF2 (PANTHER); PTHR31132 (PANTHER)	no GO terms	no GO terms
TRINITY_DN97010_c1_g3_i1_m.50568	pentatricopeptide repeat-containing protein At1g80270, mitochondrial-like	522	20	0	83.9	5	F:GO:0003677; F:GO:0003723; F:GO:0004518; C:GO:0005739; C:GO:0009536	F:DNA binding; F:RNA binding; F:nuclease activity; C:mitochondrion; C:plastid			IPR002885 (TIGRFAM); IPR033443 (PFAM); IPR002885 (PFAM); G3DSA:3.30.2320.10 (GENE3D); IPR002885 (PFAM); mobidb-lite (MOBIDB_LITE); PTHR24015:SF26 (PANTHER); PTHR24015 (PANTHER); IPR002885 (PROSITE_PROFILES); IPR002885 (PROSITE_PROFILES); IPR002885 (PROSITE_PROFILES); IPR002885 (PROSITE_PROFILES); IPR002885 (PROSITE_PROFILES); IPR002885 (PROSITE_PROFILES)	no GO terms	no GO terms
TRINITY_DN71857_c3_g1_i1_m.8699	gamma carbonic anhydrase 1, mitochondrial	273	20	0	96.7	1	F:GO:0016740	F:transferase activity			G3DSA:2.160.10.10 (GENE3D); IPR001451 (PFAM); IPR001451 (PFAM); PTHR13061 (PANTHER); PTHR13061:SF9 (PANTHER); cd04645 (CDD); IPR011004 (SUPERFAMILY)	no GO terms	no GO terms
TRINITY_DN92075_c0_g2_i2_m.13220	thiosulfate/3-mercaptopyruvate sulfurtransferase 1, mitochondrial-like isoform X1	377	20	0	87.65	1	F:GO:0016740	F:transferase activity	EC:2.8.1.1	Thiosulfate sulfurtransferase	IPR036873 (G3DSA:3.40.250.GENE3D); IPR036873 (G3DSA:3.40.250.GENE3D); IPR001763 (PFAM); PTHR11364 (PANTHER); PTHR11364:SF12 (PANTHER); IPR001307 (PROSITE_PATTERNS); IPR001307 (PROSITE_PATTERNS); IPR001763 (PROSITE_PROFILES); IPR001763 (PROSITE_PROFILES); cd01448 (CDD); cd01449 (CDD); IPR036873 (SUPERFAMILY); IPR036873 (SUPERFAMILY)	F:GO:0004792	F:thiosulfate sulfurtransferase activity
TRINITY_DN117760_c0_g3_i1_m.69702	prolyl-tRNA synthetase associated domain-containing protein 1	323	20	0	82.3	3	C:GO:0005829; P:GO:0006139; F:GO:0016787	C:cytosol; P:nucleobase-containing compound metabolic process; F:hydrolase activity	EC:3.1.1.1	Carboxylesterase	IPR036754 (G3DSA:3.90.960.GENE3D); IPR007214 (PFAM); PTHR31423 (PANTHER); cd04335 (CDD); IPR036754 (SUPERFAMILY)	F:GO:0002161	F:aminoacyl-tRNA editing activity
TRINITY_DN117052_c1_g1_i1_m.64719	acyl-CoA-binding domain-containing protein 4	726	20	0	90.4	1	F:GO:0005515	F:protein binding			Coil (COILS); Coil (COILS); G3DSA:1.20.5.340 (GENE3D); PF13418 (PFAM); IPR006652 (PFAM); IPR014352 (G3DSA:1.20.80.GENE3D); IPR000582 (PFAM); IPR015915 (G3DSA:2.120.10.GENE3D); PF13415 (PFAM); mobidb-lite (MOBIDB_LITE); PTHR23244:SF336 (PANTHER); PTHR23244 (PANTHER); IPR000582 (PROSITE_PROFILES); IPR035984 (SUPERFAMILY); IPR015915 (SUPERFAMILY)	F:GO:0000062; F:GO:0005515	F:fatty-acyl-CoA binding; F:protein binding
TRINITY_DN90359_c0_g1_i1_m.40401	nuclear pore complex protein NUP62	447	20	0	81.45	2	F:GO:0005198; C:GO:0005635	F:structural molecule activity; C:nuclear envelope			Coil (COILS); Coil (COILS); G3DSA:3.40.50.300 (GENE3D); IPR007758 (PFAM); mobidb-lite (MOBIDB_LITE); mobidb-lite (MOBIDB_LITE); IPR026010 (PANTHER); PTHR12084:SF0 (PANTHER)	C:GO:0005643; F:GO:0017056	C:nuclear pore; F:structural constituent of nuclear pore
TRINITY_DN86099_c7_g2_i1_m.18523	histone deacetylase HDT1-like	295	20	2.34149e-149	71.9	1	F:GO:0003676	F:nucleic acid binding			G3DSA:2.60.120.340 (GENE3D); mobidb-lite (MOBIDB_LITE); PTHR31802 (PANTHER); PTHR31802:SF8 (PANTHER); IPR013087 (PROSITE_PATTERNS); IPR013087 (PROSITE_PROFILES)	F:GO:0003676	F:nucleic acid binding
TRINITY_DN80965_c0_g1_i1_m.46278	succinate dehydrogenase subunit 5, mitochondrial	233	20	1.70837e-148	76.5	2	C:GO:0005739; C:GO:0016020	C:mitochondrion; C:membrane			IPR025397 (PFAM); IPR025397 (PANTHER)	no GO terms	no GO terms
TRINITY_DN91820_c0_g1_i1_m.19707	subtilisin-like protease SBT1.6	772	20	0	90.45	2	F:GO:0016787; P:GO:0019538	F:hydrolase activity; P:protein metabolic process	EC:3.4.21	Acting on peptide bonds (peptidases)	IPR015500 (PRINTS); IPR000209 (PFAM); IPR003137 (PFAM); IPR036852 (G3DSA:3.40.50.GENE3D); IPR037045 (G3DSA:3.30.70.GENE3D); IPR010259 (PFAM); PTHR10795 (PANTHER); PTHR10795:SF442 (PANTHER); IPR023828 (PROSITE_PATTERNS); IPR034197 (CDD); cd02120 (CDD); IPR036852 (SUPERFAMILY); SSF52025 (SUPERFAMILY)	F:GO:0004252; P:GO:0006508	F:serine-type endopeptidase activity; P:proteolysis
TRINITY_DN82427_c2_g2_i1_m.30603	S-adenosylmethionine synthase 2	374	20	0	98.15	5	F:GO:0000166; C:GO:0005737; P:GO:0009058; P:GO:0009987; F:GO:0016740	F:nucleotide binding; C:cytoplasm; P:biosynthetic process; P:cellular process; F:transferase activity	EC:2.5.1.6	Methionine adenosyltransferase	G3DSA:3.30.300.10 (GENE3D); IPR002133 (TIGRFAM); IPR002133 (PIRSF); G3DSA:3.30.300.10 (GENE3D); IPR022629 (PFAM); IPR022628 (PFAM); G3DSA:3.30.300.10 (GENE3D); IPR022630 (PFAM); IPR002133 (PANTHER); PTHR11964:SF21 (PANTHER); IPR022631 (PROSITE_PATTERNS); IPR022631 (PROSITE_PATTERNS); IPR002133 (HAMAP); IPR022636 (SUPERFAMILY); IPR022636 (SUPERFAMILY); IPR022636 (SUPERFAMILY)	F:GO:0004478; F:GO:0005524; P:GO:0006556	F:methionine adenosyltransferase activity; F:ATP binding; P:S-adenosylmethionine biosynthetic process
TRINITY_DN83458_c1_g1_i1_m.54955	tetraketide alpha-pyrone reductase 2-like	320	20	0	90.1	3	F:GO:0003824; F:GO:0005488; P:GO:0008152	F:catalytic activity; F:binding; P:metabolic process	EC:1.1.1.219; EC:1.2.1.44	Dihydroflavanol 4-reductase; Cinnamoyl-CoA reductase	IPR001509 (PFAM); G3DSA:3.40.50.720 (GENE3D); PTHR10366:SF503 (PANTHER); PTHR10366 (PANTHER); cd08958 (CDD); IPR036291 (SUPERFAMILY)	F:GO:0003824; F:GO:0050662	F:catalytic activity; F:coenzyme binding
TRINITY_DN90565_c1_g1_i1_m.6609	protein SUPPRESSOR OF K(+) TRANSPORT GROWTH DEFECT 1	433	20	0	97.95	4	F:GO:0000166; C:GO:0005634; P:GO:0016043; F:GO:0016787	F:nucleotide binding; C:nucleus; P:cellular component organization; F:hydrolase activity	EC:3.6.1.3; EC:3.6.1.15; EC:3.6.4.3	Adenosinetriphosphatase; Nucleoside-triphosphate phosphatase; Microtubule-severing ATPase	G3DSA:1.10.8.60 (GENE3D); G3DSA:3.40.50.300 (GENE3D); IPR003959 (PFAM); G3DSA:1.20.58.280 (GENE3D); IPR007330 (PFAM); IPR015415 (PFAM); mobidb-lite (MOBIDB_LITE); PTHR23074 (PANTHER); PTHR23074:SF137 (PANTHER); IPR003960 (PROSITE_PATTERNS); cd02678 (CDD); cd00009 (CDD); IPR027417 (SUPERFAMILY); IPR036181 (SUPERFAMILY)	F:GO:0005524	F:ATP binding
TRINITY_DN90221_c0_g1_i1_m.38567	dolichyl-diphosphooligosaccharide--protein glycosyltransferase subunit 1A	610	20	0	87.65	5	C:GO:0005783; P:GO:0006464; P:GO:0009058; C:GO:0016020; F:GO:0016740	C:endoplasmic reticulum; P:cellular protein modification process; P:biosynthetic process; C:membrane; F:transferase activity	EC:2.4.1.119	Glycosyltransferases	Coil (COILS); G3DSA:1.20.5.50 (GENE3D); IPR007676 (PFAM); IPR007676 (PANTHER); PTHR21049:SF1 (PANTHER)	F:GO:0004579; C:GO:0005783; P:GO:0006486; C:GO:0016021	F:dolichyl-diphosphooligosaccharide-protein glycotransferase activity; C:endoplasmic reticulum; P:protein glycosylation; C:integral component of membrane
TRINITY_DN87829_c0_g1_i1_m.4916	desiccation-related protein PCC13-62	310	20	0	73.3	1	C:GO:0016020	C:membrane			IPR012347 (G3DSA:1.20.1260.GENE3D); PF13668 (PFAM); PTHR31694 (PANTHER); PTHR31694:SF6 (PANTHER)	no GO terms	no GO terms
TRINITY_DN87494_c0_g2_i2_m.7834	universal stress protein PHOS32-like	259	20	2.08965e-162	85.55	1	P:GO:0006950	P:response to stress			IPR006015 (PRINTS); IPR006016 (PFAM); IPR014729 (G3DSA:3.40.50.GENE3D); mobidb-lite (MOBIDB_LITE); mobidb-lite (MOBIDB_LITE); PTHR31966 (PANTHER); PTHR31966:SF5 (PANTHER); cd00293 (CDD); SSF52402 (SUPERFAMILY)	P:GO:0006950	P:response to stress
TRINITY_DN87938_c0_g2_i1_m.25785	enoyl-[acyl-carrier-protein] reductase [NADH], chloroplastic-like	487	20	0	90.55	3	P:GO:0008152; C:GO:0016020; F:GO:0016740	P:metabolic process; C:membrane; F:transferase activity	EC:2.3.1.85; EC:1.3.1.9	Fatty-acid synthase; Enoyl-[acyl-carrier-protein] reductase (NADH)	IPR002347 (PRINTS); PF13561 (PFAM); G3DSA:3.40.50.720 (GENE3D); PTHR43159 (PANTHER); PTHR43159:SF1 (PANTHER); cd05372 (CDD); IPR036291 (SUPERFAMILY)	no GO terms	no GO terms
TRINITY_DN82136_c4_g1_i1_m.20425	Glutamate decarboxylase	499	20	0	94.5	4	F:GO:0003824; F:GO:0005488; P:GO:0008152; P:GO:0009987	F:catalytic activity; F:binding; P:metabolic process; P:cellular process	EC:4.1.1.15	Glutamate decarboxylase	IPR015421 (G3DSA:3.40.640.GENE3D); IPR002129 (PFAM); IPR015422 (G3DSA:3.90.1150.GENE3D); IPR010107 (TIGRFAM); PTHR43321:SF9 (PANTHER); IPR010107 (PANTHER); cd06450 (CDD); IPR015424 (SUPERFAMILY)	F:GO:0003824; F:GO:0004351; P:GO:0006536; F:GO:0016831; P:GO:0019752; F:GO:0030170	F:catalytic activity; F:glutamate decarboxylase activity; P:glutamate metabolic process; F:carboxy-lyase activity; P:carboxylic acid metabolic process; F:pyridoxal phosphate binding
TRINITY_DN96183_c0_g1_i1_m.37804	chaperone protein dnaJ 10	398	20	0	92.55						Coil (COILS); IPR001623 (PRINTS); IPR026894 (PFAM); IPR001623 (PFAM); IPR036869 (G3DSA:1.10.287.GENE3D); mobidb-lite (MOBIDB_LITE); PTHR44094 (PANTHER); PTHR44094:SF2 (PANTHER); IPR018253 (PROSITE_PATTERNS); IPR001623 (PROSITE_PROFILES); IPR001623 (CDD); IPR036869 (SUPERFAMILY)	no GO terms	no GO terms
TRINITY_DN81792_c0_g1_i1_m.30144	40S ribosomal protein S7	191	20	5.26116e-136	95.45	4	F:GO:0005198; C:GO:0005840; P:GO:0006139; P:GO:0006412	F:structural molecule activity; C:ribosome; P:nucleobase-containing compound metabolic process; P:translation			IPR000554 (PFAM); IPR000554 (PANTHER); PTHR11278:SF1 (PANTHER); IPR000554 (PROSITE_PATTERNS)	F:GO:0003735; C:GO:0005622; C:GO:0005840; P:GO:0006412	F:structural constituent of ribosome; C:intracellular; C:ribosome; P:translation
TRINITY_DN93609_c2_g1_i1_m.34850	40S ribosomal protein S9-2	197	20	1.27347e-143	99.15	4	F:GO:0003723; F:GO:0005198; C:GO:0005840; P:GO:0006412	F:RNA binding; F:structural molecule activity; C:ribosome; P:translation			IPR002942 (PFAM); IPR001912 (PFAM); IPR005710 (TIGRFAM); IPR036986 (G3DSA:3.10.290.GENE3D); mobidb-lite (MOBIDB_LITE); IPR022801 (PANTHER); PTHR11831:SF16 (PANTHER); IPR018079 (PROSITE_PATTERNS); IPR002942 (PROSITE_PROFILES); IPR002942 (CDD); SSF55174 (SUPERFAMILY)	F:GO:0003723; F:GO:0003735; C:GO:0005622; P:GO:0006412; C:GO:0015935; F:GO:0019843	F:RNA binding; F:structural constituent of ribosome; C:intracellular; P:translation; C:small ribosomal subunit; F:rRNA binding
TRINITY_DN106022_c0_g1_i1_m.95543	subtilisin-like protease SBT1.7	762	20	0	89.1	2	F:GO:0016787; P:GO:0019538	F:hydrolase activity; P:protein metabolic process	EC:3.4.21	Acting on peptide bonds (peptidases)	IPR015500 (PRINTS); IPR036852 (G3DSA:3.40.50.GENE3D); IPR003137 (PFAM); IPR000209 (PFAM); IPR037045 (G3DSA:3.30.70.GENE3D); IPR010259 (PFAM); mobidb-lite (MOBIDB_LITE); PTHR10795 (PANTHER); PTHR10795:SF388 (PANTHER); IPR023828 (PROSITE_PATTERNS); IPR034197 (CDD); cd02120 (CDD); IPR036852 (SUPERFAMILY)	F:GO:0004252; P:GO:0006508	F:serine-type endopeptidase activity; P:proteolysis
TRINITY_DN87002_c2_g2_i1_m.5721	probable inactive receptor kinase At1g48480	662	20	0	84.95	4	F:GO:0000166; P:GO:0006464; C:GO:0016020; F:GO:0016301	F:nucleotide binding; P:cellular protein modification process; C:membrane; F:kinase activity			IPR000719 (PFAM); G3DSA:1.10.510.10 (GENE3D); G3DSA:3.30.200.20 (GENE3D); IPR021157 (G3DSA:1.20.5.GENE3D); IPR032675 (G3DSA:3.80.10.GENE3D); IPR013210 (PFAM); mobidb-lite (MOBIDB_LITE); PTHR27008:SF19 (PANTHER); PTHR27008 (PANTHER); IPR017441 (PROSITE_PATTERNS); IPR000719 (PROSITE_PROFILES); cd14066 (CDD); IPR011009 (SUPERFAMILY); IPR032675 (SUPERFAMILY)	F:GO:0004672; F:GO:0005524; P:GO:0006468	F:protein kinase activity; F:ATP binding; P:protein phosphorylation
TRINITY_DN114759_c1_g9_i1_m.122941	leucine-rich repeat receptor-like protein	402	20	0	88.1	1	F:GO:0005515	F:protein binding			IPR001611 (PFAM); IPR013210 (PFAM); IPR032675 (G3DSA:3.80.10.GENE3D); PTHR44401 (PANTHER); PTHR44401:SF2 (PANTHER); IPR032675 (SUPERFAMILY)	F:GO:0005515	F:protein binding
TRINITY_DN84104_c1_g1_i1_m.17260	PREDICTED: uncharacterized protein LOC103488789	340	20	0	81.95	1	C:GO:0016020	C:membrane			mobidb-lite (MOBIDB_LITE); PTHR36793 (PANTHER)	no GO terms	no GO terms
TRINITY_DN77843_c2_g1_i1_m.10190	60S ribosomal protein L17-2	183	20	4.2884e-135	96	3	F:GO:0005198; C:GO:0005840; P:GO:0006412	F:structural molecule activity; C:ribosome; P:translation			IPR036394 (G3DSA:3.90.470.GENE3D); IPR005721 (TIGRFAM); IPR001063 (PFAM); mobidb-lite (MOBIDB_LITE); PTHR11593:SF17 (PANTHER); IPR005721 (PANTHER); IPR018260 (PROSITE_PATTERNS); IPR005721 (HAMAP); IPR001063 (CDD); IPR036394 (SUPERFAMILY)	F:GO:0003735; C:GO:0005622; C:GO:0005840; P:GO:0006412; C:GO:0015934	F:structural constituent of ribosome; C:intracellular; C:ribosome; P:translation; C:large ribosomal subunit
TRINITY_DN91210_c0_g1_i1_m.11105	cell division protein FtsZ homolog 1, chloroplastic	469	20	0	89.6	5	F:GO:0000166; C:GO:0005737; C:GO:0005856; P:GO:0009987; F:GO:0016787	F:nucleotide binding; C:cytoplasm; C:cytoskeleton; P:cellular process; F:hydrolase activity	EC:3.6.1.15	Nucleoside-triphosphate phosphatase	IPR003008 (PRINTS); IPR036525 (G3DSA:3.40.50.GENE3D); IPR024757 (PFAM); IPR003008 (PFAM); IPR000158 (TIGRFAM); IPR037103 (G3DSA:3.30.1330.GENE3D); mobidb-lite (MOBIDB_LITE); PTHR30314 (PANTHER); PTHR30314:SF12 (PANTHER); IPR017975 (PROSITE_PATTERNS); IPR020805 (PROSITE_PATTERNS); IPR020805 (PROSITE_PATTERNS); IPR000158 (HAMAP); IPR000158 (CDD); IPR008280 (SUPERFAMILY); IPR036525 (SUPERFAMILY)	F:GO:0003924; F:GO:0005525; C:GO:0005737; C:GO:0005874; P:GO:0007017	F:GTPase activity; F:GTP binding; C:cytoplasm; C:microtubule; P:microtubule-based process
TRINITY_DN97741_c0_g1_i1_m.57056	NADP-dependent glyceraldehyde-3-phosphate dehydrogenase	555	20	0	97.95	2	F:GO:0003824; P:GO:0008152	F:catalytic activity; P:metabolic process	EC:1.2.1.9	Glyceraldehyde-3-phosphate dehydrogenase (NADP(+))	IPR015590 (PFAM); IPR016162 (G3DSA:3.40.605.GENE3D); G3DSA:3.40.309.10 (GENE3D); PTHR42991 (PANTHER); PTHR42991:SF3 (PANTHER); IPR029510 (PROSITE_PATTERNS); IPR016160 (PROSITE_PATTERNS); cd07082 (CDD); IPR016161 (SUPERFAMILY)	P:GO:0008152; F:GO:0016491; P:GO:0055114	P:metabolic process; F:oxidoreductase activity; P:oxidation-reduction process
TRINITY_DN93377_c0_g1_i1_m.7301	calcium-transporting ATPase 1, endoplasmic reticulum-type-like	1065	20	0	91.45	3	F:GO:0000166; C:GO:0016020; F:GO:0016787	F:nucleotide binding; C:membrane; F:hydrolase activity			PR00119 (PRINTS); IPR023214 (G3DSA:3.40.50.GENE3D); IPR004014 (PFAM); IPR006068 (PFAM); IPR023299 (G3DSA:3.40.1110.GENE3D); G3DSA:2.70.150.10 (GENE3D); PF00702 (PFAM); IPR001757 (TIGRFAM); G3DSA:1.20.1110.10 (GENE3D); PF00122 (PFAM),SFLDF00027 (SFLD),SFLDS00003 (SFLD),SFLDG00002 (SFLD); PTHR42861 (PANTHER); PTHR42861:SF3 (PANTHER); IPR018303 (PROSITE_PATTERNS); IPR036412 (SUPERFAMILY); IPR023298 …	F:GO:0000166; C:GO:0016021	F:nucleotide binding; C:integral component of membrane
TRINITY_DN92703_c1_g1_i2_m.2076	40S ribosomal protein S13	151	20	2.72314e-107	99.55	3	F:GO:0005198; C:GO:0005840; P:GO:0006412	F:structural molecule activity; C:ribosome; P:translation			IPR000589 (PFAM); IPR009068 (G3DSA:1.10.287.GENE3D); IPR012606 (PFAM); PTHR11885:SF7 (PANTHER); IPR023029 (PANTHER); IPR000589 (PROSITE_PATTERNS); IPR023029 (HAMAP); IPR000589 (CDD); IPR009068 (SUPERFAMILY)	F:GO:0003735; C:GO:0005622; C:GO:0005840; P:GO:0006412	F:structural constituent of ribosome; C:intracellular; C:ribosome; P:translation
TRINITY_DN112563_c1_g1_i4_m.71164	ATP synthase CF1 alpha subunit (chloroplast)	454	20	0	98.6	9	F:GO:0000166; F:GO:0005215; P:GO:0006139; P:GO:0006810; P:GO:0009058; C:GO:0009536; C:GO:0009579; C:GO:0016020; F:GO:0016787	F:nucleotide binding; F:transporter activity; P:nucleobase-containing compound metabolic process; P:transport; P:biosynthetic process; C:plastid; C:thylakoid; C:membrane; F:hydrolase activity	EC:3.6.1.3; EC:3.6.1.15	Adenosinetriphosphatase; Nucleoside-triphosphate phosphatase	G3DSA:3.40.50.300 (GENE3D); IPR004100 (PFAM); IPR023366 (G3DSA:2.40.30.GENE3D); IPR005294 (TIGRFAM); IPR000793 (PFAM); G3DSA:1.20.150.20 (GENE3D); IPR000194 (PFAM); PTHR42875 (PANTHER); IPR020003 (PROSITE_PATTERNS); IPR005294 (HAMAP); IPR033732 (CDD); SSF47917 (SUPERFAMILY); IPR027417 (SUPERFAMILY); IPR036121 (SUPERFAMILY)	F:GO:0005524; P:GO:0015986; F:GO:0032559; C:GO:0045261; P:GO:0046034; F:GO:0046933; P:GO:1902600	F:ATP binding; P:ATP synthesis coupled proton transport; F:adenyl ribonucleotide binding; C:proton-transporting ATP synthase complex, catalytic core F(1); P:ATP metabolic process; F:proton-transporting ATP synthase activity, rotational mechanism; P:proton transmembrane transport
TRINITY_DN99006_c0_g2_i1_m.37288	116 kDa U5 small nuclear ribonucleoprotein component-like	962	20	0	95.85	3	F:GO:0000166; C:GO:0005622; F:GO:0016787	F:nucleotide binding; C:intracellular; F:hydrolase activity	EC:3.6.1.15	Nucleoside-triphosphate phosphatase	IPR000795 (PRINTS); G3DSA:3.30.70.870 (GENE3D); IPR000795 (PFAM); IPR000640 (PFAM); G3DSA:3.30.70.240 (GENE3D); G3DSA:2.40.30.10 (GENE3D); G3DSA:3.90.1430.10 (GENE3D); IPR005225 (TIGRFAM); G3DSA:3.40.50.300 (GENE3D); IPR005517 (PFAM); IPR004161 (PFAM); IPR014721 (G3DSA:3.30.230.GENE3D); IPR031950 (PFAM); PTHR42908:SF6 (PANTHER); PTHR42908 (PANTHER); IPR000795 (PROSITE_PROFILES); IPR035655 (CDD); …	F:GO:0003924; F:GO:0005525	F:GTPase activity; F:GTP binding
TRINITY_DN91377_c0_g7_i1_m.52288	cysteine synthase, chloroplastic/chromoplastic-like	394	20	0	86.2	3	P:GO:0009058; P:GO:0009987; F:GO:0016740	P:biosynthetic process; P:cellular process; F:transferase activity	EC:2.5.1.47	Cysteine synthase	IPR001926 (PFAM); G3DSA:3.40.50.1100 (GENE3D); IPR005859 (TIGRFAM); IPR005856 (TIGRFAM); G3DSA:3.40.50.1100 (GENE3D); PTHR10314:SF160 (PANTHER); PTHR10314 (PANTHER); IPR001216 (PROSITE_PATTERNS); cd01561 (CDD); IPR036052 (SUPERFAMILY)	F:GO:0004124; P:GO:0006535	F:cysteine synthase activity; P:cysteine biosynthetic process from serine
TRINITY_DN87884_c1_g1_i2_m.4892	probable 6-phosphogluconolactonase 4, chloroplastic	276	20	0	85.35	5	C:GO:0005737; P:GO:0005975; P:GO:0006139; F:GO:0016740; F:GO:0016787	C:cytoplasm; P:carbohydrate metabolic process; P:nucleobase-containing compound metabolic process; F:transferase activity; F:hydrolase activity	EC:3.1.1.31; EC:3.1.1.1	6-phosphogluconolactonase; Carboxylesterase	G3DSA:3.40.50.1360 (GENE3D); IPR005900 (TIGRFAM); IPR006148 (PFAM); PTHR11054 (PANTHER); PTHR11054:SF13 (PANTHER); IPR005900 (CDD); IPR037171 (SUPERFAMILY)	P:GO:0005975; P:GO:0006098; F:GO:0017057	P:carbohydrate metabolic process; P:pentose-phosphate shunt; F:6-phosphogluconolactonase activity
TRINITY_DN118989_c13_g1_i2_m.100902	60S ribosomal protein L10	259	20	5.89821e-164	98.4	5	F:GO:0003723; F:GO:0005198; C:GO:0005840; P:GO:0006412; P:GO:0016043	F:RNA binding; F:structural molecule activity; C:ribosome; P:translation; P:cellular component organization			IPR001197 (TIGRFAM); IPR016180 (PFAM); IPR001197 (PIRSF); IPR036920 (G3DSA:3.90.1170.GENE3D); IPR001197 (PANTHER); PTHR11726:SF22 (PANTHER); IPR018255 (PROSITE_PATTERNS); IPR016180 (CDD); IPR036920 (SUPERFAMILY)	F:GO:0003735; C:GO:0005622; C:GO:0005840; P:GO:0006412	F:structural constituent of ribosome; C:intracellular; C:ribosome; P:translation
TRINITY_DN70949_c0_g1_i1_m.19592	60S ribosomal protein L14-2-like	133	20	1.0118e-89	96.3	3	F:GO:0005198; C:GO:0005840; P:GO:0006412	F:structural molecule activity; C:ribosome; P:translation			IPR014722 (G3DSA:2.30.30.GENE3D); IPR002784 (PFAM); PTHR11127 (PANTHER); cd06088 (CDD); IPR008991 (SUPERFAMILY)	F:GO:0003735; C:GO:0005622; C:GO:0005840; P:GO:0006412	F:structural constituent of ribosome; C:intracellular; C:ribosome; P:translation
TRINITY_DN87739_c1_g1_i1_m.39138	HMG-Y-related protein B-like	185	20	2.0374e-122	80.7	5	F:GO:0003677; C:GO:0005634; P:GO:0006139; P:GO:0009058; P:GO:0016043	F:DNA binding; C:nucleus; P:nucleobase-containing compound metabolic process; P:biosynthetic process; P:cellular component organization			IPR017956 (PRINTS); IPR000116 (PRINTS); IPR005818 (PFAM); IPR036388 (G3DSA:1.10.10.GENE3D); mobidb-lite (MOBIDB_LITE); mobidb-lite (MOBIDB_LITE); PTHR11467 (PANTHER); IPR031059 (PTHR11467:PANTHER); IPR005818 (PROSITE_PROFILES); IPR036390 (SUPERFAMILY)	C:GO:0000785; C:GO:0000786; F:GO:0003677; C:GO:0005634; P:GO:0006334; P:GO:0006355	C:chromatin; C:nucleosome; F:DNA binding; C:nucleus; P:nucleosome assembly; P:regulation of transcription, DNA-templated
TRINITY_DN89116_c1_g2_i1_m.27735	eukaryotic translation initiation factor 2 subunit alpha homolog	344	20	0	96.2	2	C:GO:0005840; F:GO:0008135	C:ribosome; F:translation factor activity, RNA binding			Coil (COILS); IPR024054 (G3DSA:1.10.150.GENE3D); IPR011488 (PFAM); IPR024055 (G3DSA:3.30.70.GENE3D); G3DSA:2.40.50.140 (GENE3D); IPR003029 (PFAM); mobidb-lite (MOBIDB_LITE); IPR011488 (PANTHER); IPR003029 (PROSITE_PROFILES); cd04452 (CDD); IPR024054 (SUPERFAMILY); IPR012340 (SUPERFAMILY); IPR024055 (SUPERFAMILY)	F:GO:0003676; F:GO:0003723; F:GO:0003743	F:nucleic acid binding; F:RNA binding; F:translation initiation factor activity
TRINITY_DN75617_c0_g1_i1_m.29063	calcium sensing receptor, chloroplastic	393	20	0	83.45	1	C:GO:0016020	C:membrane			Coil (COILS); IPR036873 (G3DSA:3.40.250.GENE3D); G3DSA:1.20.120.20 (GENE3D); mobidb-lite (MOBIDB_LITE); PTHR34209 (PANTHER); PTHR34209:SF2 (PANTHER); IPR001763 (PROSITE_PROFILES); cd00158 (CDD); IPR036873 (SUPERFAMILY)	no GO terms	no GO terms
TRINITY_DN105942_c1_g1_i1_m.98358	UDP-sulfoquinovose synthase, chloroplastic	483	20	0	90.85	2	F:GO:0005488; F:GO:0016787	F:binding; F:hydrolase activity	EC:3.13.1.1	UDP-sulfoquinovose synthase	IPR001509 (PFAM); G3DSA:3.40.50.720 (GENE3D); G3DSA:3.90.25.10 (GENE3D); PTHR43000 (PANTHER); PTHR43000:SF10 (PANTHER); cd05255 (CDD); IPR036291 (SUPERFAMILY)	F:GO:0003824; F:GO:0050662	F:catalytic activity; F:coenzyme binding
TRINITY_DN103931_c0_g2_i2_m.58241	3-isopropylmalate dehydrogenase 2, chloroplastic-like	405	20	0	88.6	6	F:GO:0000166; F:GO:0003824; C:GO:0005829; P:GO:0009058; C:GO:0009536; P:GO:0009987	F:nucleotide binding; F:catalytic activity; C:cytosol; P:biosynthetic process; C:plastid; P:cellular process	EC:1.1.1.85	3-isopropylmalate dehydrogenase	IPR024084 (PFAM); G3DSA:3.40.718.10 (GENE3D); IPR004429 (TIGRFAM); PTHR42979:SF3 (PANTHER); IPR004429 (PANTHER); IPR019818 (PROSITE_PATTERNS); IPR004429 (HAMAP); SSF53659 (SUPERFAMILY)	F:GO:0000287; F:GO:0003862; C:GO:0005737; P:GO:0009098; F:GO:0016616; F:GO:0051287; P:GO:0055114	F:magnesium ion binding; F:3-isopropylmalate dehydrogenase activity; C:cytoplasm; P:leucine biosynthetic process; F:oxidoreductase activity, acting on the CH-OH group of donors, NAD or NADP as acceptor; F:NAD binding; P:oxidation-reduction process
TRINITY_DN106961_c2_g2_i2_m.111485	cytochrome c oxidase subunit 5b-1, mitochondrial	165	20	4.58788e-94	80.35	5	F:GO:0003824; F:GO:0005215; C:GO:0005739; P:GO:0006091; P:GO:0006810	F:catalytic activity; F:transporter activity; C:mitochondrion; P:generation of precursor metabolites and energy; P:transport	EC:1.9.3.1	Cytochrome-c oxidase	IPR002124 (PFAM); IPR036972 (G3DSA:2.60.11.GENE3D); IPR002124 (PANTHER); PTHR10122:SF8 (PANTHER); IPR002124 (PRODOM); IPR002124 (PROSITE_PROFILES); IPR002124 (CDD); SSF57802 (SUPERFAMILY)	F:GO:0004129; C:GO:0005740	F:cytochrome-c oxidase activity; C:mitochondrial envelope
TRINITY_DN89570_c1_g2_i1_m.44081	ATP sulfurylase 1, chloroplastic	467	20	0	90.2	4	P:GO:0008152; C:GO:0009536; P:GO:0009987; F:GO:0016740	P:metabolic process; C:plastid; P:cellular process; F:transferase activity	EC:2.7.7.4	Sulfate adenylyltransferase	IPR002650 (TIGRFAM); IPR025980 (PFAM); IPR014729 (G3DSA:3.40.50.GENE3D); G3DSA:3.10.400.10 (GENE3D); IPR024951 (PFAM); PTHR11055:SF18 (PANTHER); PTHR11055 (PANTHER); IPR002650 (CDD); IPR015947 (SUPERFAMILY); SSF52374 (SUPERFAMILY)	P:GO:0000103; F:GO:0004781	P:sulfate assimilation; F:sulfate adenylyltransferase (ATP) activity
TRINITY_DN110303_c0_g1_i1_m.135064	putative lactoylglutathione lyase	291	20	0	94.3	2	F:GO:0003824; F:GO:0005488	F:catalytic activity; F:binding	EC:4.4.1.5	Lactoylglutathione lyase	IPR004360 (PFAM); IPR029068 (G3DSA:3.10.180.GENE3D); IPR029068 (G3DSA:3.10.180.GENE3D); IPR004361 (TIGRFAM); PTHR10374:SF17 (PANTHER); PTHR10374 (PANTHER); IPR018146 (PROSITE_PATTERNS); IPR018146 (PROSITE_PATTERNS); IPR018146 (PROSITE_PATTERNS); IPR037523 (PROSITE_PROFILES); IPR037523 (PROSITE_PROFILES); cd16358 (CDD); IPR029068 (SUPERFAMILY); IPR029068 (SUPERFAMILY)	F:GO:0004462; F:GO:0046872	F:lactoylglutathione lyase activity; F:metal ion binding
TRINITY_DN54404_c0_g1_i1_m.44482	probable calcium-binding protein CML13	147	20	4.95382e-102	96.65	3	F:GO:0003824; F:GO:0005488; P:GO:0008152	F:catalytic activity; F:binding; P:metabolic process	EC:1.3.1.74	2-alkenal reductase (NAD(P)(+))	G3DSA:1.10.238.10 (GENE3D); G3DSA:1.10.238.10 (GENE3D); G3DSA:1.10.238.10 (GENE3D); IPR002048 (PFAM); IPR002048 (PFAM); G3DSA:1.10.238.10 (GENE3D); PTHR23050 (PANTHER); PTHR23050:SF214 (PANTHER); IPR018247 (PROSITE_PATTERNS); IPR002048 (PROSITE_PROFILES); IPR002048 (PROSITE_PROFILES); IPR002048 (PROSITE_PROFILES); IPR002048 (CDD); IPR011992 (SUPERFAMILY)	F:GO:0005509	F:calcium ion binding
TRINITY_DN82911_c1_g1_i2_m.40814	14-3-3-like protein A	327	20	0	97.7	15	P:GO:0000003; F:GO:0000166; F:GO:0005515; C:GO:0005618; C:GO:0005739; C:GO:0005794; C:GO:0005829; C:GO:0005886; P:GO:0007165; P:GO:0009653; P:GO:0009791; P:GO:0009991; P:GO:0016043; P:GO:0016049; P:GO:0030154	P:reproduction; F:nucleotide binding; F:protein binding; C:cell wall; C:mitochondrion; C:Golgi apparatus; C:cytosol; C:plasma membrane; P:signal transduction; P:anatomical structure morphogenesis; P:post-embryonic development; P:response to extracellular stimulus; P:cellular component organization; P:cell growth; P:cell differentiation			Coil (COILS); IPR000308 (PRINTS); IPR036815 (G3DSA:1.20.190.GENE3D); IPR023410 (PFAM); PTHR18860:SF36 (PANTHER); IPR000308 (PANTHER); IPR023409 (PROSITE_PATTERNS); IPR023409 (PROSITE_PATTERNS); cd10026 (CDD); IPR036815 (SUPERFAMILY)	F:GO:0019904	F:protein domain specific binding
TRINITY_DN87541_c3_g1_i1_m.49577	MLP-like protein 328	174	20	1.05664e-82	77.2	2	P:GO:0006950; P:GO:0009607	P:response to stress; P:response to biotic stimulus			IPR000916 (PFAM); IPR023393 (G3DSA:3.30.530.GENE3D); PTHR31338:SF18 (PANTHER); PTHR31338 (PANTHER); cd07816 (CDD); SSF55961 (SUPERFAMILY)	P:GO:0006952; P:GO:0009607	P:defense response; P:response to biotic stimulus
TRINITY_DN92959_c0_g1_i2_m.25397	phosphoglycerate kinase, chloroplastic	410	20	0	92.35	6	F:GO:0000166; P:GO:0005975; P:GO:0006091; P:GO:0006139; P:GO:0009056; F:GO:0016301	F:nucleotide binding; P:carbohydrate metabolic process; P:generation of precursor metabolites and energy; P:nucleobase-containing compound metabolic process; P:catabolic process; F:kinase activity	EC:2.7.2.3	Phosphoglycerate kinase	IPR001576 (PRINTS); IPR015824 (G3DSA:3.40.50.GENE3D); IPR015824 (G3DSA:3.40.50.GENE3D); IPR001576 (PFAM); IPR001576 (PIRSF); PTHR11406:SF11 (PANTHER); IPR001576 (PANTHER); IPR015911 (PROSITE_PATTERNS); IPR036043 (SUPERFAMILY)	F:GO:0004618; P:GO:0006096	F:phosphoglycerate kinase activity; P:glycolytic process
TRINITY_DN109194_c3_g1_i1_m.85614	trans-cinnamate 4-monooxygenase	505	20	0	95.85	4	F:GO:0003824; F:GO:0005488; P:GO:0008152; C:GO:0016020	F:catalytic activity; F:binding; P:metabolic process; C:membrane	EC:1.14.13; EC:1.14.13.11	Acting on paired donors, with incorporation or reduction of molecular oxygen. The oxygen incorporated need not be derived from O(2); Trans-cinnamate 4-monooxygenase	IPR002401 (PRINTS); IPR001128 (PRINTS); IPR001128 (PFAM); IPR036396 (G3DSA:1.10.630.GENE3D); PTHR24298 (PANTHER); PTHR24298:SF56 (PANTHER); IPR017972 (PROSITE_PATTERNS); IPR036396 (SUPERFAMILY)	F:GO:0005506; F:GO:0016705; F:GO:0020037; P:GO:0055114	F:iron ion binding; F:oxidoreductase activity, acting on paired donors, with incorporation or reduction of molecular oxygen; F:heme binding; P:oxidation-reduction process
TRINITY_DN85677_c0_g1_i1_m.6420	dihydropyrimidine dehydrogenase (NADP(+)), chloroplastic	424	20	0	92.65	8	F:GO:0003723; F:GO:0003824; C:GO:0005737; P:GO:0006139; P:GO:0007049; P:GO:0007165; P:GO:0009058; C:GO:0016020	F:RNA binding; F:catalytic activity; C:cytoplasm; P:nucleobase-containing compound metabolic process; P:cell cycle; P:signal transduction; P:biosynthetic process; C:membrane			IPR005720 (TIGRFAM); IPR005720 (PFAM); IPR013785 (G3DSA:3.20.20.GENE3D); PTHR43073 (PANTHER); PTHR43073:SF2 (PANTHER); PTHR43073:SF2 (PANTHER); cd02940 (CDD); SSF51395 (SUPERFAMILY)	F:GO:0003824; C:GO:0005737; F:GO:0016627; P:GO:0055114	F:catalytic activity; C:cytoplasm; F:oxidoreductase activity, acting on the CH-CH group of donors; P:oxidation-reduction process
TRINITY_DN92410_c0_g2_i1_m.22613	mitochondrial-processing peptidase subunit alpha-like	505	20	0	88.8	7	F:GO:0005488; C:GO:0005739; P:GO:0006810; C:GO:0016020; P:GO:0016043; F:GO:0016787; P:GO:0019538	F:binding; C:mitochondrion; P:transport; C:membrane; P:cellular component organization; F:hydrolase activity; P:protein metabolic process	EC:3.4.24	Acting on peptide bonds (peptidases)	G3DSA:3.30.830.10 (GENE3D); IPR011765 (PFAM); G3DSA:3.30.830.10 (GENE3D); IPR007863 (PFAM); PTHR11851 (PANTHER); PTHR11851:SF157 (PANTHER); IPR001431 (PROSITE_PATTERNS); IPR011249 (SUPERFAMILY); IPR011249 (SUPERFAMILY)	F:GO:0003824; F:GO:0004222; P:GO:0006508; F:GO:0046872	F:catalytic activity; F:metalloendopeptidase activity; P:proteolysis; F:metal ion binding
TRINITY_DN97266_c0_g1_i1_m.33424	aspartate aminotransferase, mitochondrial	430	20	0	94.3	5	F:GO:0005488; C:GO:0005739; P:GO:0009058; P:GO:0009987; F:GO:0016740	F:binding; C:mitochondrion; P:biosynthetic process; P:cellular process; F:transferase activity	EC:2.6.1.9; EC:2.6.1.57; EC:2.6.1.5; EC:2.6.1.1	Histidinol-phosphate transaminase; Aromatic-amino-acid transaminase; Tyrosine transaminase; Aspartate transaminase	IPR000796 (PRINTS); IPR015422 (G3DSA:3.90.1150.GENE3D); IPR004839 (PFAM); PTHR11879:SF18 (PANTHER); IPR000796 (PANTHER); IPR004838 (PROSITE_PATTERNS); cd00609 (CDD); IPR015424 (SUPERFAMILY)	F:GO:0003824; P:GO:0006520; F:GO:0008483; P:GO:0009058; F:GO:0030170	F:catalytic activity; P:cellular amino acid metabolic process; F:transaminase activity; P:biosynthetic process; F:pyridoxal phosphate binding
TRINITY_DN91918_c0_g1_i1_m.41407	pre-mRNA-splicing factor ISY1 homolog	303	20	0	91.35	2	P:GO:0006139; P:GO:0016043	P:nucleobase-containing compound metabolic process; P:cellular component organization			Coil (COILS); Coil (COILS); IPR009360 (PFAM); IPR009360 (PANTHER); IPR037200 (SUPERFAMILY)	P:GO:0000350	P:generation of catalytic spliceosome for second transesterification step
TRINITY_DN79764_c0_g2_i1_m.28470	calcyclin-binding protein	280	20	1.92806e-140	84.1	1	F:GO:0005515	F:protein binding			IPR008978 (G3DSA:2.60.40.GENE3D); IPR007052 (PFAM); IPR015120 (PFAM); PTHR13164 (PANTHER); PTHR13164:SF3 (PANTHER); IPR007699 (PROSITE_PROFILES); IPR007052 (PROSITE_PROFILES); cd06468 (CDD); IPR008978 (SUPERFAMILY); IPR037201 (SUPERFAMILY)	no GO terms	no GO terms
TRINITY_DN105383_c0_g4_i2_m.98764	leukotriene A-4 hydrolase homolog	505	20	0	87.55	6	F:GO:0005488; C:GO:0005829; P:GO:0009056; P:GO:0009987; F:GO:0016787; P:GO:0019538	F:binding; C:cytosol; P:catabolic process; P:cellular process; F:hydrolase activity; P:protein metabolic process	EC:3.4.11	Acting on peptide bonds (peptidases)	IPR014782 (PRINTS); IPR014782 (PFAM); IPR015211 (PFAM); G3DSA:1.10.390.10 (GENE3D); G3DSA:2.60.40.1730 (GENE3D); PTHR11533:SF174 (PANTHER); IPR001930 (PANTHER); IPR016024 (SUPERFAMILY); SSF63737 (SUPERFAMILY); SSF55486 (SUPERFAMILY)	F:GO:0005488; P:GO:0006508; F:GO:0008237; F:GO:0008270	F:binding; P:proteolysis; F:metallopeptidase activity; F:zinc ion binding
TRINITY_DN98980_c4_g1_i1_m.44732	universal stress protein PHOS32-like	166	20	1.12343e-111	91.55	2	P:GO:0006950; F:GO:0016787	P:response to stress; F:hydrolase activity			IPR006015 (PRINTS); IPR014729 (G3DSA:3.40.50.GENE3D); IPR006016 (PFAM); PTHR31964 (PANTHER); PTHR31964:SF23 (PANTHER); cd00293 (CDD); SSF52402 (SUPERFAMILY)	P:GO:0006950	P:response to stress
TRINITY_DN89338_c3_g1_i1_m.4701	plastid-lipid-associated protein, chloroplastic	323	20	0	83.25	5	F:GO:0003824; P:GO:0008152; C:GO:0009536; C:GO:0009579; C:GO:0016020	F:catalytic activity; P:metabolic process; C:plastid; C:thylakoid; C:membrane	EC:1.3.1.74	2-alkenal reductase (NAD(P)(+))	IPR006843 (PFAM); PTHR31906:SF7 (PANTHER); PTHR31906 (PANTHER)	no GO terms	no GO terms
TRINITY_DN92712_c2_g1_i1_m.2077	malate dehydrogenase [NADP], chloroplastic	438	20	0	91	4	F:GO:0003824; P:GO:0005975; C:GO:0009536; P:GO:0009987	F:catalytic activity; P:carbohydrate metabolic process; C:plastid; P:cellular process	EC:1.1.1.82	Malate dehydrogenase (NADP(+))	IPR015955 (G3DSA:3.90.110.GENE3D); IPR022383 (PFAM); IPR001236 (PFAM); IPR011273 (TIGRFAM); IPR010945 (TIGRFAM); G3DSA:3.40.50.720 (GENE3D); IPR010945 (PANTHER); PTHR23382:SF0 (PANTHER); IPR001252 (PROSITE_PATTERNS); cd01338 (CDD); IPR036291 (SUPERFAMILY); IPR015955 (SUPERFAMILY)	F:GO:0003824; P:GO:0005975; P:GO:0006108; F:GO:0016491; F:GO:0016615; F:GO:0016616; F:GO:0046554; P:GO:0055114	F:catalytic activity; P:carbohydrate metabolic process; P:malate metabolic process; F:oxidoreductase activity; F:malate dehydrogenase activity; F:oxidoreductase activity, acting on the CH-OH group of donors, NAD or NADP as acceptor; F:malate dehydrogenase (NADP+) activity; P:oxidation-reduction process
TRINITY_DN98684_c1_g1_i1_m.47810	mitochondrial phosphate carrier protein 3, mitochondrial	368	20	0	91.25	9	F:GO:0005215; C:GO:0005618; C:GO:0005739; C:GO:0005773; P:GO:0006810; P:GO:0006950; C:GO:0009536; P:GO:0009628; C:GO:0016020	F:transporter activity; C:cell wall; C:mitochondrion; C:vacuole; P:transport; P:response to stress; C:plastid; P:response to abiotic stimulus; C:membrane			IPR018108 (PFAM); IPR023395 (G3DSA:1.50.40.GENE3D); mobidb-lite (MOBIDB_LITE); PTHR24089 (PANTHER); PTHR24089:SF460 (PANTHER); IPR018108 (PROSITE_PROFILES); IPR018108 (PROSITE_PROFILES); IPR018108 (PROSITE_PROFILES); IPR023395 (SUPERFAMILY)	no GO terms	no GO terms
TRINITY_DN88384_c1_g1_i1_m.22241	cytochrome P450 98A2	527	20	0	89.75	6	F:GO:0003824; F:GO:0005488; P:GO:0009058; P:GO:0009987; C:GO:0016020; P:GO:0019748	F:catalytic activity; F:binding; P:biosynthetic process; P:cellular process; C:membrane; P:secondary metabolic process	EC:1.14.13	Acting on paired donors, with incorporation or reduction of molecular oxygen. The oxygen incorporated need not be derived from O(2)	IPR001128 (PRINTS); IPR002401 (PRINTS); IPR036396 (G3DSA:1.10.630.GENE3D); IPR001128 (PFAM); PTHR24298 (PANTHER); PTHR24298:SF0 (PANTHER); IPR017972 (PROSITE_PATTERNS); IPR036396 (SUPERFAMILY)	F:GO:0005506; F:GO:0016705; F:GO:0020037; P:GO:0055114	F:iron ion binding; F:oxidoreductase activity, acting on paired donors, with incorporation or reduction of molecular oxygen; F:heme binding; P:oxidation-reduction process
TRINITY_DN81349_c0_g1_i1_m.42503	peroxidase 3-like	326	20	0	86.1	6	F:GO:0003824; F:GO:0005488; C:GO:0005576; P:GO:0006950; P:GO:0009056; P:GO:0009987	F:catalytic activity; F:binding; C:extracellular region; P:response to stress; P:catabolic process; P:cellular process	EC:1.11.1.7	Peroxidase	IPR000823 (PRINTS); IPR002016 (PRINTS); IPR002016 (PFAM); G3DSA:1.10.520.10 (GENE3D); G3DSA:1.10.420.10 (GENE3D); PTHR31235:SF162 (PANTHER); PTHR31235 (PANTHER); IPR019794 (PROSITE_PATTERNS); IPR019793 (PROSITE_PATTERNS); IPR002016 (PROSITE_PROFILES); IPR033905 (CDD); IPR010255 (SUPERFAMILY)	F:GO:0004601; P:GO:0006979; F:GO:0020037; P:GO:0042744; P:GO:0055114	F:peroxidase activity; P:response to oxidative stress; F:heme binding; P:hydrogen peroxide catabolic process; P:oxidation-reduction process
TRINITY_DN77683_c0_g1_i1_m.38164	probable voltage-gated potassium channel subunit beta	419	20	0	98.7	3	F:GO:0000166; P:GO:0006464; F:GO:0016301	F:nucleotide binding; P:cellular protein modification process; F:kinase activity	EC:1.1.1.91	Aryl-alcohol dehydrogenase (NADP(+))	IPR005399 (PRINTS); IPR036812 (G3DSA:3.20.20.GENE3D); IPR023210 (PFAM); PTHR43150:SF2 (PANTHER); PTHR43150 (PANTHER); IPR023210 (CDD); IPR036812 (SUPERFAMILY)	no GO terms	no GO terms
TRINITY_DN95499_c0_g3_i1_m.14050	protein SLOW GREEN 1, chloroplastic-like	345	20	0	72	2	F:GO:0005515; C:GO:0016020	F:protein binding; C:membrane			Coil (COILS); PF14559 (PFAM); IPR011990 (G3DSA:1.25.40.GENE3D); IPR011990 (G3DSA:1.25.40.GENE3D); IPR011990 (G3DSA:1.25.40.GENE3D); mobidb-lite (MOBIDB_LITE); mobidb-lite (MOBIDB_LITE); PTHR26312:SF76 (PANTHER); PTHR26312 (PANTHER); IPR019734 (PROSITE_PROFILES); IPR019734 (PROSITE_PROFILES); IPR019734 (PROSITE_PROFILES); IPR019734 (PROSITE_PROFILES); IPR013026 (PROSITE_PROFILES); IPR011990 (SUPER…	F:GO:0005515	F:protein binding
TRINITY_DN97217_c1_g3_i1_m.33454	protein MET1, chloroplastic-like	334	20	0	82.35	1	F:GO:0005515	F:protein binding			IPR011990 (G3DSA:1.25.40.GENE3D); IPR023392 (G3DSA:1.20.960.GENE3D); G3DSA:2.30.42.10 (GENE3D); mobidb-lite (MOBIDB_LITE); PTHR45171 (PANTHER); IPR013026 (PROSITE_PROFILES); IPR001478 (PROSITE_PROFILES); IPR011990 (SUPERFAMILY); IPR036034 (SUPERFAMILY)	F:GO:0005515	F:protein binding
TRINITY_DN91550_c1_g1_i1_m.17759	chlorophyll a-b binding protein of LHCII type 1-like	267	20	0	97.25	7	F:GO:0005488; P:GO:0006091; P:GO:0006464; C:GO:0009536; C:GO:0009579; P:GO:0015979; C:GO:0016020	F:binding; P:generation of precursor metabolites and energy; P:cellular protein modification process; C:plastid; C:thylakoid; P:photosynthesis; C:membrane			IPR023329 (G3DSA:1.10.3460.GENE3D); IPR022796 (PFAM); mobidb-lite (MOBIDB_LITE); IPR001344 (PANTHER); PTHR21649:SF55 (PANTHER); IPR023329 (SUPERFAMILY)	P:GO:0009765; C:GO:0016020	P:photosynthesis, light harvesting; C:membrane
TRINITY_DN99028_c0_g1_i2_m.37284	probable methyltransferase PMT3	614	20	0	92.3	4	C:GO:0005737; P:GO:0008152; C:GO:0016020; F:GO:0016740	C:cytoplasm; P:metabolic process; C:membrane; F:transferase activity			IPR004159 (PFAM); G3DSA:3.40.50.150 (GENE3D); G3DSA:3.40.50.150 (GENE3D); mobidb-lite (MOBIDB_LITE); PTHR10108 (PANTHER); PTHR10108:SF704 (PANTHER); IPR029063 (SUPERFAMILY); IPR029063 (SUPERFAMILY)	F:GO:0008168	F:methyltransferase activity
TRINITY_DN76704_c0_g3_i1_m.16931	replication factor C subunit 4	336	20	0	92.95	7	F:GO:0000166; F:GO:0003677; C:GO:0005634; P:GO:0006259; P:GO:0006950; P:GO:0009058; F:GO:0016787	F:nucleotide binding; F:DNA binding; C:nucleus; P:DNA metabolic process; P:response to stress; P:biosynthetic process; F:hydrolase activity	EC:3.6.1.3; EC:3.6.1.15	Adenosinetriphosphatase; Nucleoside-triphosphate phosphatase	IPR003959 (PFAM); IPR013748 (PFAM); G3DSA:1.10.8.60 (GENE3D); G3DSA:1.20.272.10 (GENE3D); G3DSA:3.40.50.300 (GENE3D); PTHR11669 (PANTHER); PTHR11669:SF20 (PANTHER); cd00009 (CDD); IPR027417 (SUPERFAMILY); IPR008921 (SUPERFAMILY)	F:GO:0003677; F:GO:0005524; P:GO:0006260	F:DNA binding; F:ATP binding; P:DNA replication
TRINITY_DN95583_c0_g4_i1_m.20470	Lactoylglutathione lyase / glyoxalase I family protein	161	20	9.4151e-94	74.85	1	C:GO:0005829	C:cytosol			IPR029068 (G3DSA:3.10.180.GENE3D); PTHR34109 (PANTHER); PTHR34109:SF1 (PANTHER); IPR037523 (PROSITE_PROFILES); cd07246 (CDD); IPR029068 (SUPERFAMILY)	no GO terms	no GO terms
TRINITY_DN111779_c1_g1_i4_m.141720	coatomer subunit beta'-2 isoform X1	915	20	0	95.5	6	F:GO:0005198; F:GO:0005515; C:GO:0005794; P:GO:0006810; C:GO:0016020; F:GO:0016740	F:structural molecule activity; F:protein binding; C:Golgi apparatus; P:transport; C:membrane; F:transferase activity			IPR020472 (PRINTS); IPR015943 (G3DSA:2.130.10.GENE3D); IPR001680 (PFAM); G3DSA:1.10.10.670 (GENE3D); G3DSA:2.80.10.50 (GENE3D); IPR015943 (G3DSA:2.130.10.GENE3D); IPR016453 (PIRSF); IPR006692 (PFAM); G3DSA:2.40.50.140 (GENE3D); IPR011042 (G3DSA:2.120.10.GENE3D); IPR011990 (G3DSA:1.25.40.GENE3D); mobidb-lite (MOBIDB_LITE); PTHR19876 (PANTHER); PTHR19876:SF2 (PANTHER); IPR001680 (PROSITE_PROFILES);…	F:GO:0005198; F:GO:0005515; P:GO:0006886; P:GO:0016192; C:GO:0030117	F:structural molecule activity; F:protein binding; P:intracellular protein transport; P:vesicle-mediated transport; C:membrane coat
TRINITY_DN96927_c1_g3_i3_m.21859	UDP-glucose 4-epimerase GEPI48	310	20	0	94.4	2	F:GO:0003824; P:GO:0005975	F:catalytic activity; P:carbohydrate metabolic process	EC:5.1.3.2	UDP-glucose 4-epimerase	IPR008089 (PRINTS); G3DSA:3.40.50.720 (GENE3D); IPR016040 (PFAM); IPR005886 (TIGRFAM); G3DSA:3.90.25.10 (GENE3D); PTHR43725 (PANTHER); PTHR43725:SF11 (PANTHER); IPR005886 (CDD); IPR036291 (SUPERFAMILY)	F:GO:0003978; P:GO:0005975; P:GO:0006012; F:GO:0016857	F:UDP-glucose 4-epimerase activity; P:carbohydrate metabolic process; P:galactose metabolic process; F:racemase and epimerase activity, acting on carbohydrates and derivatives
TRINITY_DN115062_c2_g1_i1_m.105182	glycine dehydrogenase (decarboxylating), mitochondrial	368	20	0	97.05	4	F:GO:0003824; C:GO:0005739; P:GO:0009056; P:GO:0009987	F:catalytic activity; C:mitochondrion; P:catabolic process; P:cellular process	EC:1.4.4.2	Glycine dehydrogenase (aminomethyl-transferring)	IPR020581 (PFAM); IPR015422 (G3DSA:3.90.1150.GENE3D); IPR015421 (G3DSA:3.40.640.GENE3D); IPR020581 (PANTHER); IPR015424 (SUPERFAMILY)	F:GO:0003824; F:GO:0004375; P:GO:0006546; P:GO:0055114	F:catalytic activity; F:glycine dehydrogenase (decarboxylating) activity; P:glycine catabolic process; P:oxidation-reduction process
TRINITY_DN95450_c1_g4_i1_m.13806	protein usf	279	20	1.99507e-180	89.45	1	F:GO:0016787	F:hydrolase activity			IPR002925 (PFAM); IPR029058 (G3DSA:3.40.50.GENE3D); PTHR17630 (PANTHER); PTHR17630:SF32 (PANTHER); IPR029058 (SUPERFAMILY)	F:GO:0016787	F:hydrolase activity
TRINITY_DN91366_c0_g1_i1_m.52354	peroxiredoxin-2F, mitochondrial	201	20	3.18509e-139	90.5	3	F:GO:0003824; P:GO:0008152; P:GO:0019725	F:catalytic activity; P:metabolic process; P:cellular homeostasis	EC:1.11.1.15; EC:1.11.1.7	Peroxiredoxin; Peroxidase	IPR013740 (PFAM); G3DSA:3.40.30.10 (GENE3D); PTHR10430 (PANTHER); PTHR10430:SF16 (PANTHER); IPR013766 (PROSITE_PROFILES); cd03013 (CDD); IPR036249 (SUPERFAMILY)	F:GO:0016491; P:GO:0045454	F:oxidoreductase activity; P:cell redox homeostasis
TRINITY_DN86930_c3_g2_i1_m.57181	ferritin-3, chloroplastic	257	20	3.24805e-169	85.75	6	F:GO:0003824; F:GO:0005488; P:GO:0006810; P:GO:0008152; C:GO:0009536; P:GO:0019725	F:catalytic activity; F:binding; P:transport; P:metabolic process; C:plastid; P:cellular homeostasis	EC:1.16.3.1; EC:1.16.3	Ferroxidase; Oxidizing metal ions	IPR012347 (G3DSA:1.20.1260.GENE3D); IPR008331 (PFAM); PTHR11431:SF76 (PANTHER); IPR001519 (PANTHER); IPR014034 (PROSITE_PATTERNS); IPR009040 (PROSITE_PROFILES); cd01056 (CDD); IPR009078 (SUPERFAMILY)	P:GO:0006826; P:GO:0006879; F:GO:0008199	P:iron ion transport; P:cellular iron ion homeostasis; F:ferric iron binding
TRINITY_DN75020_c0_g1_i1_m.7934	adenylate kinase 4	246	20	4.28631e-175	96.5	4	F:GO:0000166; C:GO:0005737; P:GO:0006139; F:GO:0016301	F:nucleotide binding; C:cytoplasm; P:nucleobase-containing compound metabolic process; F:kinase activity	EC:2.7.4.3	Adenylate kinase	IPR000850 (PRINTS); PF00406 (PFAM); G3DSA:3.40.50.300 (GENE3D); IPR007862 (PFAM); IPR006259 (TIGRFAM); IPR000850 (PANTHER); PTHR23359:SF22 (PANTHER); IPR033690 (PROSITE_PATTERNS); IPR000850 (HAMAP); IPR000850 (CDD); IPR027417 (SUPERFAMILY)	F:GO:0004017; F:GO:0005524; P:GO:0006139; F:GO:0016776; F:GO:0019205	F:adenylate kinase activity; F:ATP binding; P:nucleobase-containing compound metabolic process; F:phosphotransferase activity, phosphate group as acceptor; F:nucleobase-containing compound kinase activity
TRINITY_DN74095_c0_g1_i1_m.40689	pollen-specific leucine-rich repeat extensin-like protein 1 isoform X1	211	20	2.5738e-67	56.1	3	C:GO:0000502; F:GO:0003743; P:GO:0006413	C:proteasome complex; F:translation initiation factor activity; P:translational initiation			mobidb-lite (MOBIDB_LITE)	no GO terms	no GO terms
TRINITY_DN105373_c0_g2_i1_m.98606	28 kDa ribonucleoprotein, chloroplastic-like	233	20	2.59451e-117	74.2	2	F:GO:0003723; C:GO:0005622	F:RNA binding; C:intracellular			G3DSA:3.30.70.330 (GENE3D); G3DSA:3.30.70.330 (GENE3D); IPR000504 (PFAM); mobidb-lite (MOBIDB_LITE); PTHR44202 (PANTHER); PTHR44202:SF5 (PANTHER); IPR000504 (PROSITE_PROFILES); cd12399 (CDD); IPR035979 (SUPERFAMILY)	F:GO:0003676	F:nucleic acid binding
TRINITY_DN73746_c0_g2_i1_m.11382	14-3-3-like protein B	251	20	2.38654e-180	96.35	7	P:GO:0000003; F:GO:0005515; P:GO:0009653; P:GO:0009791; P:GO:0016043; P:GO:0016049; P:GO:0030154	P:reproduction; F:protein binding; P:anatomical structure morphogenesis; P:post-embryonic development; P:cellular component organization; P:cell growth; P:cell differentiation			Coil (COILS); IPR000308 (PRINTS); IPR000308 (PIRSF); IPR036815 (G3DSA:1.20.190.GENE3D); IPR023410 (PFAM); PTHR18860:SF27 (PANTHER); IPR000308 (PANTHER); IPR023409 (PROSITE_PATTERNS); IPR023409 (PROSITE_PATTERNS); IPR036815 (SUPERFAMILY)	F:GO:0019904	F:protein domain specific binding
TRINITY_DN107939_c3_g8_i9_m.117601	bifunctional 3-dehydroquinate dehydratase/shikimate dehydrogenase, chloroplastic-like	408	20	0	83.65	4	F:GO:0000166; F:GO:0003824; P:GO:0008152; P:GO:0009987	F:nucleotide binding; F:catalytic activity; P:metabolic process; P:cellular process	EC:1.1.1.25; EC:4.2.1.10; EC:1.1.1.282	Shikimate dehydrogenase; 3-dehydroquinate dehydratase; Quinate/shikimate dehydrogenase	IPR013708 (PFAM); IPR001381 (TIGRFAM); IPR013785 (G3DSA:3.20.20.GENE3D); G3DSA:3.40.50.10860 (GENE3D); IPR001381 (PFAM); G3DSA:3.40.50.720 (GENE3D); PTHR21089 (PANTHER); PTHR21089:SF12 (PANTHER); IPR001381 (HAMAP); IPR001381 (CDD); SSF53223 (SUPERFAMILY); SSF51569 (SUPERFAMILY)	F:GO:0003824; F:GO:0003855; F:GO:0004764; P:GO:0055114	F:catalytic activity; F:3-dehydroquinate dehydratase activity; F:shikimate 3-dehydrogenase (NADP+) activity; P:oxidation-reduction process
TRINITY_DN90917_c1_g1_i1_m.6801	alpha-galactosidase 1	412	20	0	90.55	4	P:GO:0005975; C:GO:0016020; P:GO:0016043; F:GO:0016787	P:carbohydrate metabolic process; C:membrane; P:cellular component organization; F:hydrolase activity	EC:3.2.1.22	Alpha-galactosidase	IPR002241 (PRINTS); IPR002241 (PFAM); IPR013785 (G3DSA:3.20.20.GENE3D); IPR013785 (G3DSA:3.20.20.GENE3D); G3DSA:2.60.40.1180 (GENE3D); PTHR11452:SF18 (PANTHER); PTHR11452 (PANTHER); IPR000111 (PROSITE_PATTERNS); IPR002241 (CDD); SSF51011 (SUPERFAMILY); IPR017853 (SUPERFAMILY)	F:GO:0003824; F:GO:0004553; P:GO:0005975	F:catalytic activity; F:hydrolase activity, hydrolyzing O-glycosyl compounds; P:carbohydrate metabolic process
TRINITY_DN87104_c0_g1_i1_m.5678	annexin D2-like	362	20	0	86.4	1	F:GO:0008289	F:lipid binding			IPR009118 (PRINTS); IPR001464 (PRINTS); IPR037104 (G3DSA:1.10.220.GENE3D); IPR037104 (G3DSA:1.10.220.GENE3D); IPR037104 (G3DSA:1.10.220.GENE3D); IPR037104 (G3DSA:1.10.220.GENE3D); IPR018502 (PFAM); PTHR10502:SF142 (PANTHER); PTHR10502 (PANTHER); IPR018252 (PROSITE_PATTERNS); SSF47874 (SUPERFAMILY)	F:GO:0005509; F:GO:0005544	F:calcium ion binding; F:calcium-dependent phospholipid binding
TRINITY_DN99357_c2_g2_i2_m.31584	probable methyltransferase PMT26	829	20	0	82.7	5	C:GO:0005768; C:GO:0005794; P:GO:0008152; C:GO:0016020; F:GO:0016740	C:endosome; C:Golgi apparatus; P:metabolic process; C:membrane; F:transferase activity			G3DSA:3.40.50.150 (GENE3D); G3DSA:3.40.50.150 (GENE3D); IPR004159 (PFAM); mobidb-lite (MOBIDB_LITE); PTHR10108 (PANTHER); PTHR10108:SF1060 (PANTHER); IPR029063 (SUPERFAMILY); IPR029063 (SUPERFAMILY)	F:GO:0008168	F:methyltransferase activity
TRINITY_DN90081_c0_g2_i1_m.1069	phosphoglucomutase isoform X1	615	20	0	90.25	3	F:GO:0003824; P:GO:0005975; C:GO:0016020	F:catalytic activity; P:carbohydrate metabolic process; C:membrane			IPR005841 (PRINTS); IPR005845 (PFAM); G3DSA:3.40.120.10 (GENE3D); G3DSA:3.40.120.10 (GENE3D); G3DSA:3.40.120.10 (GENE3D); IPR005846 (PFAM); IPR005844 (PFAM); IPR036900 (G3DSA:3.30.310.GENE3D); PTHR42946 (PANTHER); PTHR42946:SF1 (PANTHER); cd03089 (CDD); IPR016055 (SUPERFAMILY); IPR016055 (SUPERFAMILY); IPR016055 (SUPERFAMILY)	P:GO:0005975; F:GO:0016868; P:GO:0071704	P:carbohydrate metabolic process; F:intramolecular transferase activity, phosphotransferases; P:organic substance metabolic process
TRINITY_DN96731_c0_g3_i1_m.10311	ruvB-like 2	466	20	0	96.3	6	F:GO:0000166; C:GO:0005654; P:GO:0006139; P:GO:0009058; P:GO:0016043; F:GO:0016787	F:nucleotide binding; C:nucleoplasm; P:nucleobase-containing compound metabolic process; P:biosynthetic process; P:cellular component organization; F:hydrolase activity	EC:3.6.1.3; EC:3.6.1.15	Adenosinetriphosphatase; Nucleoside-triphosphate phosphatase	IPR010339 (PFAM); G3DSA:1.10.8.60 (GENE3D); G3DSA:3.40.50.300 (GENE3D); PTHR11093:SF2 (PANTHER); IPR027238 (PANTHER); cd00009 (CDD); IPR027417 (SUPERFAMILY)	F:GO:0003678; F:GO:0005524; C:GO:0031011; F:GO:0043141	F:DNA helicase activity; F:ATP binding; C:Ino80 complex; F:ATP-dependent 5'-3' DNA helicase activity
TRINITY_DN76930_c0_g1_i1_m.17328	syntaxin-71-like	265	20	0	93.35	5	F:GO:0005515; C:GO:0005783; C:GO:0005886; P:GO:0006810; P:GO:0016043	F:protein binding; C:endoplasmic reticulum; C:plasma membrane; P:transport; P:cellular component organization			Coil (COILS); Coil (COILS); G3DSA:1.20.5.110 (GENE3D); IPR000727 (PFAM); PTHR19957:SF129 (PANTHER); PTHR19957 (PANTHER); IPR006012 (PROSITE_PATTERNS); IPR000727 (PROSITE_PROFILES); cd15841 (CDD); SSF58038 (SUPERFAMILY)	F:GO:0005484; P:GO:0006886; C:GO:0016020	F:SNAP receptor activity; P:intracellular protein transport; C:membrane
TRINITY_DN102670_c1_g1_i1_m.120184	eukaryotic translation initiation factor 3 subunit D-like	566	20	0	92.7	3	C:GO:0005737; F:GO:0008135; P:GO:0016043	C:cytoplasm; F:translation factor activity, RNA binding; P:cellular component organization			Coil (COILS); IPR007783 (PIRSF); IPR007783 (PFAM); mobidb-lite (MOBIDB_LITE); mobidb-lite (MOBIDB_LITE); IPR007783 (PANTHER); IPR007783 (HAMAP)	F:GO:0003743; C:GO:0005737; C:GO:0005852	F:translation initiation factor activity; C:cytoplasm; C:eukaryotic translation initiation factor 3 complex
TRINITY_DN101167_c2_g2_i1_m.90933	eukaryotic translation initiation factor 4B3	414	20	0	67.85	1	F:GO:0008135	F:translation factor activity, RNA binding			Coil (COILS); IPR010433 (PFAM); mobidb-lite (MOBIDB_LITE); mobidb-lite (MOBIDB_LITE); PTHR32091 (PANTHER); PTHR32091:SF17 (PANTHER)	F:GO:0003743	F:translation initiation factor activity
TRINITY_DN103356_c0_g1_i2_m.127469	GDP-mannose 3,5-epimerase 2	376	20	0	97.5	5	F:GO:0000166; F:GO:0003824; C:GO:0005654; P:GO:0006139; P:GO:0009058	F:nucleotide binding; F:catalytic activity; C:nucleoplasm; P:nucleobase-containing compound metabolic process; P:biosynthetic process	EC:5.1.3.18	GDP-mannose 3,5-epimerase	IPR001509 (PFAM); G3DSA:3.40.50.720 (GENE3D); G3DSA:3.90.25.10 (GENE3D); PTHR43574 (PANTHER); PTHR43574:SF15 (PANTHER); IPR033890 (CDD); IPR036291 (SUPERFAMILY)	F:GO:0003824; F:GO:0047918; F:GO:0050662; F:GO:0051287	F:catalytic activity; F:GDP-mannose 3,5-epimerase activity; F:coenzyme binding; F:NAD binding
TRINITY_DN83977_c0_g1_i1_m.5126	probable aldo-keto reductase 2	342	20	0	91.55	2	F:GO:0003824; P:GO:0008152	F:catalytic activity; P:metabolic process			IPR023210 (PFAM); IPR036812 (G3DSA:3.20.20.GENE3D); PTHR43625:SF18 (PANTHER); PTHR43625 (PANTHER); IPR023210 (CDD); IPR036812 (SUPERFAMILY)	no GO terms	no GO terms
TRINITY_DN101435_c3_g2_i2_m.92499	FKBP12-interacting protein of 37 kDa	336	20	0	88.5	3	F:GO:0005515; C:GO:0005634; P:GO:0006139	F:protein binding; C:nucleus; P:nucleobase-containing compound metabolic process			Coil (COILS); Coil (COILS); Coil (COILS); Coil (COILS); IPR029732 (PFAM); G3DSA:1.20.5.340 (GENE3D); mobidb-lite (MOBIDB_LITE); mobidb-lite (MOBIDB_LITE); IPR033757 (PANTHER)	P:GO:0000381; C:GO:0005634; P:GO:0080009	P:regulation of alternative mRNA splicing, via spliceosome; C:nucleus; P:mRNA methylation
TRINITY_DN87682_c2_g1_i3_m.14724	U1 small nuclear ribonucleoprotein 70 kDa-like	505	20	0	76.9	3	F:GO:0003723; C:GO:0005634; P:GO:0006139	F:RNA binding; C:nucleus; P:nucleobase-containing compound metabolic process			IPR022023 (PFAM); IPR000504 (PFAM); G3DSA:3.30.70.330 (GENE3D); mobidb-lite (MOBIDB_LITE); PTHR13952:SF5 (PANTHER); PTHR13952 (PANTHER); IPR000504 (PROSITE_PROFILES); IPR034143 (CDD); IPR035979 (SUPERFAMILY)	F:GO:0003676; F:GO:0030619	F:nucleic acid binding; F:U1 snRNA binding
TRINITY_DN118509_c2_g3_i1_m.138071	6-phosphogluconate dehydrogenase, decarboxylating 2, chloroplastic	413	20	0	95.65	6	F:GO:0003824; P:GO:0005975; P:GO:0006139; P:GO:0006950; P:GO:0009628; P:GO:0009719	F:catalytic activity; P:carbohydrate metabolic process; P:nucleobase-containing compound metabolic process; P:response to stress; P:response to abiotic stimulus; P:response to endogenous stimulus	EC:1.1.1.44	Phosphogluconate dehydrogenase (NADP(+)-dependent, decarboxylating)	IPR006183 (PRINTS); IPR006114 (PFAM); G3DSA:3.40.50.720 (GENE3D); IPR006113 (TIGRFAM); G3DSA:1.20.5.320 (GENE3D); IPR013328 (G3DSA:1.10.1040.GENE3D); IPR006115 (PFAM); PTHR11811 (PANTHER); PTHR11811:SF33 (PANTHER); IPR008927 (SUPERFAMILY); IPR036291 (SUPERFAMILY)	F:GO:0004616; P:GO:0006098; F:GO:0016491; P:GO:0055114	F:phosphogluconate dehydrogenase (decarboxylating) activity; P:pentose-phosphate shunt; F:oxidoreductase activity; P:oxidation-reduction process
[truncated: 2,784 more rows]
