# Supplementary material for: Flower bud proteome reveals modulation of sex-biased proteins potentially associated with sex expression and modification in dioecious Coccinia grandis
Source: BMC Plant Biol. 2019 Jul 23;19:330. doi: 10.1186/s12870-019-1937-1 (PMC6651928; doi:10.1186/s12870-019-1937-1)
Supplement: Supplementary file 5 — Data S3. Normalized peak areas for each of the quantified proteins across all the samples and pairwise differential expression analysis results with respective fold-changes as well as P-values. DEPs with fold change ≥1.5 and P ≤ 0.05 are shown in highlighted cells for all pairwise comparisons. (XLSX 7759 kb) [file 12870_2019_1937_MOESM5_ESM.xlsx]

## Sheet: Normalized peak area
Sample Name	AGE_1_SW_1	AGE_1_SW_2	AGE_1_SW_3	AGE_2_SW_1	AGE_2_SW_2	AGE_2_SW_3	AGE_3_SW_1	AGE_3_SW_2	AGE_3_SW_3	AGE_4_SW_1	AGE_4_SW_2	AGE_4_SW_3	AGE_5_SW_1	AGE_5_SW_2	AGE_5_SW_3	AGE_6_SW_1	AGE_6_SW_2	AGE_6_SW_3	AGM_1_SW_1	AGM_1_SW_2	AGM_2_SW_1	AGM_2_SW_2	AGM_2_SW_3	AGM_3_SW_1	AGM_3_SW_2	AGM_3_SW_3	AGM_4_SW_1	AGM_4_SW_2	AGM_4_SW_3	AGM_5_SW_1	AGM_5_SW_2	AGM_5_SW_3	AGM_6_SW_1	AGM_6_SW_2	AGM_6_SW_3	FE_1_SWATH_1	FE_1_SWATH_2	FE_1_SWATH_3	FE_2_SWATH_1	FE_2_SWATH_2	FE_2_SWATH_3	FE_3_SWATH_1	FE_3_SWATH_2	FE_3_SWATH_3	FE_4_SWATH_1	FE_4_SWATH_2	FE_4_SWATH_3	FE_5_SWATH_1	FE_5_SWATH_2
Sample ID	AGE_1	AGE_1	AGE_1	AGE_2	AGE_2	AGE_2	AGE_3	AGE_3	AGE_4	AGE_3	AGE_4	AGE_4	AGE_5	AGE_5	AGE_5	AGE_6	AGE_6	AGE_6	AGM_1	AGM_1	AGM_2	AGM_2	AGM_2	AGM_3	AGM_3	AGM_3	AGM_4	AGM_4	AGM_4	AGM_5	AGM_5	AGM_5	AGM_6	AGM_6	AGM_6	FE_1	FE_1	FE_1	FE_2	FE_2	FE_2	FE_3	FE_3	FE_3	FE_4	FE_4	FE_4	FE_5	FE_5
Group	AGE	AGE	AGE	AGE	AGE	AGE	AGE	AGE	AGE	AGE	AGE	AGE	AGE	AGE	AGE	AGE	AGE	AGE	AGM	AGM	AGM	AGM	AGM	AGM	AGM	AGM	AGM	AGM	AGM	AGM	AGM	AGM	AGM	AGM	AGM	FE	FE	FE	FE	FE	FE	FE	FE	FE	FE	FE	FE	FE	FE
spP00722BGAL_ECOLI	82378	17906	155000	92890	118000	88431	95796	28498	39471	79150	170000	93336	85777	55448	82881	74739	43010	33948	125000	114000	55193	110000	66333	39091	62874	60583	47982	52182	78164	41585	51781	65166	182000	38375	65788	330000	275000	363000	536000	535000	582000	551000	577000	511000	676000	703000	700000	594000	670000
TRINITY_DN99301_c1_g2_i1|m.31748	57687	79853	107000	106000	197000	52832	80620	34351	107000	94794	98550	122000	29866	63936	129000	235000	78857	51058	48596	174000	40049	62718	50638	82356	51513	60588	20347	26740	68194	137000	48525	78037	85381	65901	72913	72487	32527	67663	75811	273000	96336	83478	17196	84956	24888	86355	121000	55245	85568
TRINITY_DN114846_c1_g1_i1|m.155329	255000	255000	273000	256000	325000	279000	275000	166000	291000	155000	304000	323000	299000	167000	268000	294000	313000	273000	241000	218000	240000	335000	326000	112000	228000	281000	213000	232000	244000	213000	261000	260000	269000	235000	238000	86076	71578	101000	69194	93111	99902	69988	69259	62953	175000	103000	144000	222000	232000
TRINITY_DN98114_c9_g2_i2|m.6285	531000	605000	683000	642000	617000	610000	526000	15349	605000	690000	590000	707000	666000	645000	565000	644000	722000	709000	563000	550000	572000	555000	568000	616000	551000	554000	479000	516000	470000	508000	568000	582000	464000	465000	490000	361000	323000	341000	205000	196000	228000	248000	255000	254000	284000	256000	245000	306000	299000
TRINITY_DN98895_c1_g1_i1|m.4591	725000	694000	865000	868000	1010000	930000	856000	861000	929000	825000	906000	866000	837000	931000	926000	1140000	1200000	1090000	849000	879000	763000	1020000	851000	1010000	967000	1010000	750000	761000	690000	912000	896000	918000	709000	708000	757000	385000	439000	485000	359000	359000	335000	392000	441000	450000	371000	392000	362000	507000	493000
TRINITY_DN87334_c2_g1_i1|m.24658	61081	94780	79323	136000	72012	118000	230000	80519	166000	141000	229000	59761	58888	94550	85638	80353	169000	180000	85658	53488	66589	271000	184000	150000	92600	190000	86815	78302	35519	59212	80835	121000	148000	157000	53693	1120000	1150000	1120000	1220000	1190000	1170000	1150000	1110000	1190000	1720000	1800000	1600000	1010000	1000000
TRINITY_DN109017_c4_g4_i4|m.79794	95874	62296	14185	13523	28668	61607	145000	69262	85535	130000	169000	77617	22677	167000	75224	57693	102000	45359	83225	75896	116000	98591	120000	8736.2	70698	50893	10416	83192	39183	160000	51883	55785	74180	44717	11168	245000	216000	223000	154000	146000	165000	188000	190000	179000	135000	59587	126000	241000	228000
TRINITY_DN89180_c2_g1_i1|m.27786	25897	39847	24673	35706	98060	114000	87191	57032	63608	103000	26665	22383	58625	133000	20801	25323	36277	72168	29579	106000	31793	36456	50932	29502	40550	36437	27786	21454	20725	36776	127000	29802	17412	36719	47915	63734	40793	52508	74599	57901	59078	115000	90320	84029	132000	131000	113000	47600	49812
TRINITY_DN82903_c3_g1_i1|m.40788	65486	196000	131000	25406	27770	13558	74680	25157	36190	20307	139000	124000	34763	19615	30461	104000	19803	272000	50817	101000	44376	85482	24421	98058	137000	26710	215000	112000	201000	149000	24440	84403	160000	127000	139000	1690000	1460000	1630000	1290000	1340000	1340000	1650000	1730000	1800000	1120000	1130000	1090000	1340000	1310000
TRINITY_DN101790_c4_g1_i1|m.89828	150000	95533	182000	128000	75366	153000	118000	224000	173000	105000	253000	68175	105000	121000	217000	116000	138000	119000	106000	119000	134000	94808	80304	89982	132000	101000	52424	106000	56569	248000	96854	73788	227000	75658	152000	66886	73623	75563	15841	44214	47670	56887	38236	48374	25405	26760	29020	46555	39737
TRINITY_DN93001_c6_g1_i2|m.23736	225000	182000	284000	209000	226000	246000	229000	236000	206000	238000	257000	273000	254000	278000	225000	252000	335000	280000	211000	212000	216000	44788	215000	201000	202000	205000	193000	192000	189000	207000	41032	189000	185000	161000	164000	42151	70662	74718	34112	12342	53870	29725	21478	45874	62655	26825	57997	107000	133000
TRINITY_DN101202_c0_g2_i1|m.75696	5648.1	20321	15833	7320.1	17276	27382	13646	49112	10305	19385	6920.1	38290	35556	31909	7083.5	9943.2	18633	29261	20557	6052.5	117000	57588	28370	20213	60987	17163	6301.5	14322	10346	6033.5	36327	12958	12491	12125	8496.7	17874	178000	134000	260000	241000	265000	218000	216000	226000	90848	7830.1	142000	103000	182000
TRINITY_DN83592_c1_g2_i1|m.49094	97113	22644	146000	113000	106000	243000	154000	178000	62260	40781	49703	61624	32368	34679	115000	330000	252000	276000	201000	139000	25095	262000	15401	32398	49488	124000	26501	64842	27560	49222	151000	28233	120000	89852	136000	62720	34591	51656	40983	41598	35569	41101	48121	20992	58256	156000	79046	41331	52999
TRINITY_DN90861_c2_g1_i1|m.12960	203000	218000	212000	225000	250000	220000	184000	199000	184000	259000	235000	255000	273000	260000	245000	213000	202000	192000	159000	164000	167000	175000	209000	115000	178000	125000	128000	90557	121000	148000	145000	153000	144000	134000	142000	45142	43814	58373	33197	1218.2	44621	56159	43416	52447	61778	178000	30760	89557	91930
TRINITY_DN92275_c5_g2_i1|m.30490	443000	415000	411000	403000	395000	501000	377000	351000	335000	472000	410000	378000	398000	413000	356000	511000	427000	539000	318000	386000	389000	375000	439000	402000	358000	395000	333000	285000	279000	354000	304000	368000	280000	339000	291000	152000	187000	193000	84816	68582	96916	207000	217000	138000	191000	152000	168000	242000	250000
TRINITY_DN93607_c3_g1_i1|m.34822	95644	51472	11284	19683	18474	9704.8	4402	28337	9845.2	26800	54251	34819	35123	10800	73457	26184	38549	60883	40204	43650	40813	60531	15820	41173	37892	22780	59515	50219	5506.8	55492	42384	15800	12820	56830	12159	58327	15493	12687	32722	16963	23415	52397	29052	16274	7309.8	16572	72771	77315	56651
TRINITY_DN86754_c3_g1_i1|m.44849	35947	11511	31292	29391	89953	1926.8	46379	17061	53022	5004.6	35340	20618	11305	63180	9992.6	41165	34343	48160	60565	39814	26148	45765	14505	20942	214000	28859	48529	51148	37967	45960	52231	38529	85698	51718	44686	14218	9047.8	6631.1	20783	7343.4	15302	24127	19090	18659	17527	10290	18296	26568	8320.1
TRINITY_DN83863_c0_g1_i1|m.14351	125000	174000	114000	97806	58108	50592	39992	61055	72515	68228	146000	266000	97953	78582	42818	29480	269000	77091	37125	74593	36720	57475	17942	191000	96854	165000	39660	72365	146000	67891	48907	28830	45127	181000	60755	300000	288000	309000	224000	277000	239000	210000	240000	237000	268000	220000	395000	252000	237000
TRINITY_DN108646_c1_g1_i1|m.69391	92789	117000	55464	49674	16141	114000	41210	28213	33034	132000	108000	135000	88608	96027	41797	14590	48766	321000	33853	14585	54493	133000	122000	40310	60004	38981	206000	68691	29512	84994	27190	48719	27792	32570	216000	210000	180000	90224	141000	194000	178000	256000	194000	168000	38362	32007	58629	25370	189000
TRINITY_DN80918_c1_g1_i1|m.46244	45736	34678	81511	40654	45474	65691	9883	20275	17717	20431	25805	36942	23622	24200	50619	26927	17920	60867	17375	19670	12620	59005	14409	42215	12617	20760	60439	40530	26224	18434	28022	24398	26625	44894	54716	559000	517000	559000	509000	544000	558000	656000	691000	665000	399000	372000	359000	439000	444000
TRINITY_DN87665_c0_g1_i1|m.14738	590000	619000	657000	752000	689000	686000	666000	727000	648000	708000	743000	716000	764000	620000	670000	582000	519000	528000	627000	503000	470000	54062	511000	64275	121000	503000	576000	607000	545000	561000	529000	575000	696000	658000	657000	303000	314000	298000	297000	274000	254000	305000	287000	268000	348000	345000	354000	234000	254000
TRINITY_DN92769_c0_g2_i1|m.2236	68997	20155	9079.9	41205	136000	56790	18146	66683	34160	110000	3833.6	69917	53468	35656	97128	56609	61386	128000	62692	42297	51988	28631	35501	41330	7987	12977	44817	56197	42341	89355	82194	36535	56175	25755	24438	45035	58850	57310	68937	77834	61410	57011	49212	28605	119000	101000	88904	114000	89468
TRINITY_DN70146_c4_g1_i1|m.42856	127000	136000	223000	81654	115000	244000	152000	84929	257000	293000	158000	64940	94491	44603	165000	101000	93437	110000	157000	61934	64109	424000	311000	429000	444000	125000	40740	43101	135000	81586	61250	142000	103000	53803	37277	71379	71598	208000	64320	77188	64565	59061	157000	111000	90867	116000	64762	54994	245000
TRINITY_DN104043_c2_g2_i1|m.128726	195000	62478	118000	64857	281000	144000	90664	266000	150000	304000	353000	55227	27712	158000	264000	249000	218000	57330	174000	120000	45041	37294	190000	30964	52924	42436	120000	21325	110000	98904	71242	130000	109000	131000	72240	88945	85365	76139	88083	133000	94204	86749	118000	96167	147000	63419	83209	149000	82853
TRINITY_DN102481_c2_g1_i2|m.114926	66099	50067	78436	124000	29633	134000	160000	103000	49741	187000	32856	7786.2	201000	110000	67686	33517	174000	208000	120000	136000	75034	107000	88537	51680	24029	39353	65695	115000	52042	47355	88143	52265	94243	80772	110000	91064	92170	77960	49582	21594	59199	61228	63485	44922	90531	80393	90653	74846	84776
TRINITY_DN77991_c5_g1_i1|m.46303	189000	83550	135000	71786	209000	51461	188000	54427	19362	53112	58233	245000	23596	35917	24885	50706	52244	130000	354000	154000	101000	73550	119000	134000	135000	54864	91308	33654	92835	99311	225000	25826	116000	91676	43452	49230	26368	43903	51747	47379	30162	32883	35048	39557	53575	122000	44478	42803	76157
TRINITY_DN82231_c3_g1_i1|m.26164	66871	160000	400000	56208	376000	148000	30463	54338	83899	200000	98413	90376	67694	208000	195000	93062	26927	107000	69386	88297	124000	208000	133000	259000	509000	35639	64822	63261	72042	131000	126000	78712	123000	56904	87533	59319	27758	302000	86012	299000	67563	58514	233000	60410	69785	28348	59609	47365	42123
TRINITY_DN111482_c7_g19_i2|m.66322	228000	265000	211000	344000	374000	383000	246000	263000	265000	353000	338000	351000	373000	379000	304000	277000	273000	331000	230000	243000	260000	354000	335000	151000	220000	194000	205000	222000	149000	172000	166000	175000	220000	209000	230000	186000	128000	116000	118000	246000	57791	193000	67614	56826	102000	100000	94389	266000	287000
TRINITY_DN101069_c2_g2_i1|m.112751	53886	14279	103000	34140	47733	36653	41851	75621	38673	230000	21276	42967	21201	82982	31810	99005	48692	53430	59901	40061	53405	31342	47634	64431	74562	86938	54378	21390	64484	45109	36295	26386	39189	15567	39430	103000	37708	31163	28898	28061	101000	21625	118000	111000	258000	13577	81757	93384	47971
TRINITY_DN111844_c1_g3_i3|m.154271	42244	37811	57543	64194	123000	41564	76910	37853	28225	23558	37951	43573	15265	26789	24800	16674	66396	27401	38414	24432	32721	22942	41093	77293	25722	19229	12465	12771	24115	24000	19295	21847	45524	29907	35702	248000	265000	202000	275000	256000	236000	222000	252000	261000	292000	304000	326000	150000	124000
TRINITY_DN86641_c2_g1_i1|m.41106	95319	253000	106000	158000	48464	59564	63175	65763	38842	125000	113000	224000	575000	125000	199000	160000	128000	262000	159000	462000	146000	488000	90045	466000	673000	94964	93576	88249	51082	159000	72878	122000	140000	115000	171000	1160000	1040000	1060000	574000	603000	455000	993000	1270000	1270000	217000	198000	279000	812000	364000
TRINITY_DN118846_c2_g2_i1|m.73502	18445	12401	30146	30155	18555	29593	31387	27349	38180	53142	15941	56366	27511	36722	80063	16172	18808	41547	5780.4	15278	20317	13414	22887	25699	5759.3	45422	31294	19267	27827	28026	17817	27058	7851.3	18214	34904	2990000	2830000	2810000	1710000	1840000	1870000	2340000	2470000	2600000	2120000	2050000	1990000	2600000	2500000
TRINITY_DN87632_c4_g1_i1|m.14642	134000	240000	130000	159000	237000	177000	239000	244000	180000	161000	235000	59798	249000	158000	262000	216000	232000	169000	181000	303000	166000	166000	280000	272000	226000	269000	300000	106000	263000	43101	196000	117000	256000	214000	267000	220000	243000	179000	200000	227000	212000	195000	209000	177000	175000	172000	176000	180000	153000
TRINITY_DN105608_c3_g8_i1|m.95014	1480000	1620000	1740000	1730000	1710000	1790000	2020000	2030000	1960000	1780000	1790000	1950000	1960000	1890000	1840000	1610000	1720000	1670000	1380000	1320000	1260000	86513	1350000	782000	952000	1480000	1340000	1390000	1280000	1370000	1380000	1530000	1450000	1440000	1540000	1040000	946000	1060000	1070000	1180000	1130000	1150000	1230000	1350000	1300000	1250000	1190000	841000	827000
TRINITY_DN93925_c2_g2_i1|m.28059	43630	192000	146000	16836	87914	37539	27735	48016	46261	38917	31892	22045	48067	33980	27659	15271	61767	105000	27976	36933	35146	61393	23564	45814	13212	65800	42223	30509	157000	97672	91871	46851	15388	25782	161000	43135	62678	80362	40258	26861	41142	46090	9037.3	49051	55112	165000	16019	38778	41978
TRINITY_DN99240_c3_g2_i2|m.340	35631	27650	80002	14428	106000	45285	80803	78593	95653	107000	35246	42588	110000	88652	96650	73467	105000	78473	80717	80591	165000	156000	124000	72809	70128	79974	154000	41732	82352	51563	25544	27657	39200	155000	58311	942000	974000	1010000	667000	675000	667000	728000	804000	804000	335000	359000	356000	690000	698000
TRINITY_DN96240_c2_g1_i1|m.35467	246000	39084	80185	144000	86426	30623	85773	157000	95165	26906	22154	140000	144000	103000	109000	82580	117000	42157	120000	36435	170000	61742	61319	129000	138000	128000	134000	150000	150000	139000	140000	129000	40663	300000	31148	469000	598000	376000	533000	559000	557000	497000	532000	532000	411000	461000	473000	359000	376000
TRINITY_DN107799_c1_g2_i1|m.139321	532000	62173	56215	121000	31860	33690	36841	85963	255000	54080	99421	683000	73271	192000	585000	119000	176000	47994	260000	101000	225000	606000	49289	688000	69410	82990	55436	80392	215000	96587	79260	29112	220000	579000	136000	278000	25276	305000	78156	110000	183000	158000	180000	183000	158000	210000	136000	356000	311000
TRINITY_DN92818_c1_g1_i1|m.19356	48634	150000	178000	152000	24764	161000	138000	174000	185000	228000	178000	69626	228000	188000	33777	187000	149000	36871	121000	194000	157000	186000	30043	189000	162000	232000	162000	22431	81065	192000	50434	22838	171000	201000	174000	613000	541000	529000	454000	513000	552000	535000	581000	613000	312000	349000	356000	349000	425000
TRINITY_DN63310_c1_g1_i1|m.37509	71627	275000	208000	102000	195000	125000	33773	218000	73500	273000	325000	121000	221000	67671	47979	93451	240000	52925	75254	153000	533000	99247	350000	48035	39867	192000	514000	223000	92037	35349	180000	157000	53977	159000	38218	648000	526000	554000	591000	591000	669000	543000	541000	595000	880000	964000	872000	1530000	1410000
TRINITY_DN84523_c2_g1_i4|m.22441	42028	116000	125000	24699	18285	5543.9	23984	16062	121000	14037	10713	28463	18229	53930	120000	62481	71414	11926	20718	14048	27524	89351	57403	41123	9727.3	55947	7002.2	16919	32257	52378	24669	16611	32855	36094	44922	103000	85988	108000	94015	94301	114000	91789	104000	117000	10130	8847.2	111000	74539	4389.6
TRINITY_DN96070_c2_g1_i2|m.9275	243000	270000	53114	279000	340000	320000	347000	382000	308000	333000	347000	291000	340000	359000	235000	490000	507000	463000	357000	367000	333000	417000	372000	475000	505000	476000	329000	436000	319000	352000	361000	392000	395000	334000	433000	137000	357000	327000	412000	414000	430000	364000	363000	370000	249000	371000	427000	204000	245000
TRINITY_DN98253_c4_g1_i1|m.18861	211000	224000	232000	199000	192000	223000	176000	179000	198000	242000	226000	245000	219000	203000	205000	179000	125000	158000	163000	155000	166000	4708.7	188000	6392.4	12384	89695	139000	155000	136000	132000	136000	125000	129000	139000	141000	157000	136000	141000	68536	75350	72982	96062	108000	99871	95892	81039	76781	209000	182000
TRINITY_DN97552_c2_g1_i2|m.35640	191000	169000	145000	361000	235000	423000	209000	216000	49716	256000	222000	143000	173000	146000	298000	90842	32410	173000	194000	224000	199000	303000	113000	113000	45653	46310	216000	200000	175000	307000	238000	239000	270000	320000	64428	353000	221000	367000	287000	314000	180000	327000	349000	318000	241000	290000	247000	186000	258000
TRINITY_DN78745_c1_g1_i1|m.39502	69199	167000	202000	157000	157000	103000	150000	169000	119000	154000	133000	198000	219000	153000	137000	133000	79272	367000	85721	191000	103000	128000	109000	164000	289000	138000	96709	283000	121000	110000	114000	61532	92604	79701	308000	189000	119000	75072	112000	148000	141000	15012	148000	156000	78994	123000	27611	86492	68621
TRINITY_DN84028_c4_g1_i1|m.47630	111000	132000	214000	73806	74361	127000	150000	61280	36619	114000	72037	169000	74514	147000	181000	146000	60191	196000	57139	96385	177000	102000	148000	109000	209000	95878	165000	168000	91670	82712	70535	119000	46054	207000	82649	361000	347000	88714	359000	375000	287000	439000	408000	335000	118000	61930	180000	82750	435000
TRINITY_DN91956_c11_g3_i1|m.41379	387000	338000	385000	479000	468000	463000	496000	519000	732000	737000	718000	825000	709000	635000	785000	517000	550000	614000	454000	504000	386000	497000	424000	576000	504000	525000	444000	383000	421000	453000	510000	473000	402000	423000	431000	313000	276000	311000	216000	266000	234000	394000	324000	373000	355000	364000	324000	313000	292000
TRINITY_DN78031_c2_g1_i1|m.28299	80072	22988	14220	77753	80195	67802	107000	100000	35920	153000	59186	71861	46468	93322	62037	23314	81646	54397	82091	27311	73469	104000	43305	21623	119000	99217	25223	62877	75414	116000	18670	63974	73737	85213	92761	80368	210000	91598	38543	198000	6642.7	178000	219000	158000	78390	75563	163000	182000	163000
TRINITY_DN79022_c1_g1_i1|m.28987	2352.6	3940.3	10087	4477.1	4881.2	4307.9	9545	7896.2	12280	6474.4	7339.5	11586	6801.5	8326.3	7767.9	16612	10714	8978.8	6927.5	21386	3436.6	7888	5614.3	19788	3324.8	9655	8457.9	5381.9	6748.6	19616	5746.8	2802.4	6033.4	13774	22159	46132	84150	69177	54465	65088	62802	73784	67940	67923	3809.8	78816	68709	74562	61352
TRINITY_DN89332_c0_g3_i1|m.4726	63803	47008	139000	82540	184000	80465	208000	130000	64231	64108	231000	56459	49031	116000	15743	24769	76005	222000	133000	72706	106000	94980	19768	86975	70210	10456	52565	44595	70030	56130	16573	24977	45204	137000	61652	95318	497000	413000	338000	361000	350000	402000	475000	416000	15770	158000	274000	384000	402000
TRINITY_DN84860_c2_g1_i1|m.52833	305000	349000	386000	332000	372000	416000	337000	324000	298000	387000	387000	414000	390000	458000	367000	458000	555000	464000	389000	328000	363000	492000	505000	383000	407000	398000	300000	326000	283000	335000	325000	344000	314000	340000	306000	98089	92712	181000	87429	80101	90411	134000	122000	121000	106000	45083	97914	191000	150000
TRINITY_DN93714_c2_g1_i1|m.38848	62337	30872	24016	29931	23655	63387	48460	7226.3	70378	12363	17158	37512	13096	13422	19360	33587	46342	23098	21316	43032	37442	27401	28213	35161	28922	31832	11283	34460	24158	9345.9	83187	69459	15406	52011	16589	18744	70385	25540	107000	82677	3170.7	55140	66445	14531	40820	76639	78972	38283	4360.2
TRINITY_DN85272_c0_g1_i1|m.33911	73818	164000	158000	86264	34592	65089	95333	30116	119000	120000	128000	115000	99552	155000	109000	139000	84739	168000	192000	19523	132000	216000	199000	222000	211000	387000	168000	289000	325000	114000	191000	190000	174000	179000	177000	271000	400000	257000	264000	407000	289000	434000	341000	496000	241000	238000	252000	378000	314000
TRINITY_DN96177_c0_g1_i1|m.38050	59913	64365	177000	45844	203000	60696	227000	173000	62699	188000	157000	124000	88274	85046	107000	66929	98690	128000	157000	107000	162000	52365	142000	101000	147000	60136	98309	120000	88997	304000	82286	99252	92138	146000	104000	68935	71466	82565	54433	81276	63548	197000	27340	128000	67937	80637	40706	174000	86039
TRINITY_DN98020_c1_g3_i1|m.49756	21210	35402	30830	52135	94224	27750	8853.3	22693	76757	44140	52177	11240	13512	62960	46004	74532	36300	5441.1	6898.9	18136	29296	24394	84453	93697	21293	4100.4	60451	67000	53133	84241	62848	54105	93267	16466	41257	63654	50592	53437	147000	4421.3	129000	53056	170000	66803	96384	122000	218000	94863	224000
TRINITY_DN96134_c0_g20_i1|m.37908	136000	57914	44043	41884	41477	66281	65492	74726	146000	105000	131000	61507	47391	160000	130000	91222	100000	136000	15863	45342	60676	32328	144000	53767	133000	30060	48656	94569	54984	73971	141000	137000	97211	71566	24232	125000	128000	96381	15158	22149	110000	62371	61630	35596	51990	54113	84764	152000	148000
TRINITY_DN89336_c1_g6_i1|m.4768	39498	37035	95327	115000	15889	40004	90569	51053	23283	114000	54586	118000	111000	25502	30555	51457	21143	54309	20289	52749	64014	34253	108000	35996	61806	70330	18360	135000	280000	33920	34801	110000	50533	42790	31387	681000	540000	302000	406000	405000	244000	439000	447000	284000	476000	470000	275000	274000	203000
TRINITY_DN80073_c0_g1_i1|m.46884	179000	150000	140000	27411	51417	144000	59750	182000	147000	9603.8	67794	8430.2	43437	9399.1	48624	18855	40023	38357	37841	190000	159000	53850	8714.8	93845	181000	89774	163000	226000	204000	132000	162000	44859	7287.2	10988	7077.3	168000	151000	175000	182000	191000	176000	156000	168000	192000	245000	241000	227000	131000	127000
TRINITY_DN106811_c0_g1_i2|m.159805	4949.2	28183	32230	15327	29145	12997	37453	52249	26166	13572	9525.7	35444	20938	19452	20058	8634.4	15190	11435	43923	38114	4507.4	23155	11509	10268	7513.4	5989.1	6988.2	18799	24141	22883	28222	18102	6933.9	7401.5	8584.6	87711	76235	78218	110000	106000	109000	96507	89119	84190	145000	114000	127000	48512	64368
TRINITY_DN116897_c13_g1_i2|m.152993	240000	289000	84282	233000	224000	243000	274000	31274	251000	213000	234000	221000	238000	246000	103000	297000	432000	64127	12632	203000	364000	34229	111000	266000	25089	77705	261000	239000	48436	27938	331000	28769	54166	20491	286000	1810000	1730000	1790000	1600000	1670000	1760000	1660000	1750000	1850000	2330000	2280000	2090000	1370000	1240000
TRINITY_DN116679_c1_g2_i1|m.123362	585000	882000	526000	547000	73524	491000	506000	406000	198000	317000	331000	323000	265000	220000	365000	642000	299000	509000	231000	526000	746000	422000	762000	689000	515000	253000	463000	601000	711000	850000	912000	773000	416000	45150	245000	347000	326000	239000	396000	365000	279000	337000	410000	476000	467000	330000	347000	359000	459000
TRINITY_DN114112_c0_g1_i1|m.75084	252000	198000	263000	356000	210000	229000	200000	192000	171000	249000	289000	271000	289000	268000	214000	225000	217000	243000	195000	60555	311000	156000	228000	59836	152000	138000	296000	324000	162000	138000	196000	126000	349000	224000	309000	139000	84520	77907	88099	69322	63438	128000	137000	133000	137000	229000	42527	155000	99283
TRINITY_DN89369_c3_g2_i2|m.4776	196000	208000	133000	204000	137000	67745	156000	93576	51194	104000	163000	45428	52738	51267	32794	46483	27195	69620	87610	173000	143000	66881	65183	28807	16395	54460	192000	146000	169000	151000	162000	166000	107000	157000	52082	54888	65743	118000	151000	38010	135000	69621	76698	60316	63366	58461	13144	95265	83844
TRINITY_DN95162_c0_g1_i1|m.3479	68475	116000	7443.1	10674	17122	29113	61223	26181	20815	11168	44033	19876	19771	10501	96474	22531	8506.3	7752.7	7516.7	90080	10323	150000	5871.3	54403	40164	10054	44385	46275	17270	12004	34279	106000	119000	37525	11632	100000	29518	16183	47474	21143	16411	10491	31465	19103	47902	36822	53257	22462	15393
TRINITY_DN96318_c0_g1_i1|m.43288	320000	162000	237000	256000	361000	191000	339000	209000	355000	163000	209000	372000	195000	379000	180000	209000	207000	164000	176000	161000	246000	134000	34694	246000	75645	396000	290000	158000	151000	291000	291000	175000	165000	292000	304000	365000	402000	406000	419000	437000	423000	413000	400000	423000	257000	299000	307000	290000	43741
TRINITY_DN104083_c4_g1_i1|m.128720	10477	14488	153000	12077	7954.9	7004.2	4817.5	2134.4	30032	9870.7	29283	7508.9	11277	3911.7	14412	4532.1	5032.1	29701	5073.2	16275	12162	112000	27963	11540	5734.2	5972.9	7870.5	8258.8	3865.9	3834.4	19083	1262.7	5269.2	5382.4	5546.9	6590.3	6243.4	12902	5154.4	8629.5	22347	4062	34067	16091	23602	12463	24799	8908.4	18300
TRINITY_DN94626_c0_g1_i1|m.53456	55369	117000	27928	30086	41605	80388	22526	111000	15812	66689	35281	106000	42560	71803	35593	34143	46434	41006	34216	62064	77796	15445	26352	70207	35321	112000	40482	7986.7	118000	62401	106000	55454	54628	19871	87473	77230	264000	73810	242000	243000	15823	208000	220000	230000	74713	45363	200000	108000	189000
TRINITY_DN96786_c0_g1_i1|m.10550	55381	162000	220000	59641	266000	205000	94113	134000	89622	171000	185000	182000	58015	230000	216000	110000	77873	71324	45812	145000	26197	41407	164000	145000	81733	70065	126000	34310	20195	38364	68833	126000	205000	42637	50972	33284	34705	91930	74571	64461	24783	61929	89702	41477	12726	45238	43150	89735	131000
TRINITY_DN96822_c0_g1_i2|m.55320	14683	55693	332000	62029	30666	94818	50626	57930	13261	104000	98857	41751	31768	95434	55353	107000	96522	122000	93198	13824	35497	14845	96999	97825	62679	105000	84140	95340	77358	80490	45330	127000	128000	108000	25931	42241	43488	80003	75030	55682	24614	43441	56518	58401	37634	28551	44814	28040	38520
TRINITY_DN99153_c0_g2_i3|m.51509	24092	10216	18421	23641	4615.7	21971	1134	7207.2	17636	10177	16314	5123.8	22849	20400	12871	2210.6	3973.4	16321	10697	10076	1427.9	4792	6743.5	40826	7399.8	11473	21554	17671	6220.1	2999.3	6033.3	7546.9	3548.6	15051	3971.7	4820.7	2158.9	6330.1	20665	6025.9	4728	2899.9	7257.6	6396.1	1434.1	4511.6	16460	23754	9116.7
TRINITY_DN105578_c9_g1_i4|m.86671	48661	34121	43789	52316	73461	90354	41172	56035	25666	46074	70579	61594	82421	41358	85591	42662	166000	84697	59107	34005	1190000	43977	35136	81126	32413	88825	23314	275000	1100000	63334	67747	27458	55845	45080	35969	982000	1110000	1170000	655000	708000	775000	845000	876000	889000	789000	809000	757000	1240000	1200000
TRINITY_DN89262_c1_g3_i2|m.22883	77996	125000	45235	42176	8608.2	37051	26080	36496	8774.4	32396	50131	28577	9814.3	13899	35077	13138	38026	70312	156000	44827	78421	102000	180000	231000	63245	8920.8	8262.7	25394	44713	14456	23944	14102	61367	62317	67532	40291	13848	23706	38011	25916	5395.9	16851	13048	9671.7	31542	8438.6	33098	5576.3	19478
TRINITY_DN94809_c1_g1_i2|m.41769	159000	122000	143000	115000	155000	143000	123000	140000	124000	156000	156000	130000	44228	35710	180000	85013	66034	81902	142000	105000	103000	49604	148000	26615	55980	75978	218000	118000	93682	117000	114000	116000	112000	110000	113000	211000	74708	160000	31095	243000	37565	170000	67192	170000	271000	203000	187000	73960	99117
TRINITY_DN78573_c1_g1_i1|m.21112	182000	150000	63005	156000	228000	150000	170000	225000	179000	201000	199000	188000	157000	175000	63251	161000	117000	158000	199000	56566	124000	58897	156000	152000	95973	190000	169000	168000	159000	228000	205000	119000	109000	158000	195000	86302	13566	105000	28768	50546	45157	27142	59349	76068	47501	69281	43537	32789	280000
TRINITY_DN94557_c0_g1_i1|m.45885	349000	225000	50935	397000	22231	13965	94485	388000	53768	29883	88119	13314	29917	26530	356000	14464	23773	13237	290000	8224	9837.3	25286	376000	84014	74698	65134	11233	28920	60032	43383	7350.1	129000	64777	51395	112000	150000	231000	139000	14584	138000	9915.4	125000	122000	110000	125000	113000	47263	113000	144000
TRINITY_DN89752_c2_g2_i1|m.54607	32420	46984	15413	20310	17326	12230	25123	14839	24689	15309	14395	20759	24049	11086	5150.6	40206	28453	31091	20256	282000	304000	30081	26222	63201	15694	10476	489000	51966	617000	25131	90044	43630	23869	10684	3789.1	834000	843000	832000	617000	619000	606000	622000	694000	695000	386000	346000	311000	367000	363000
TRINITY_DN103148_c3_g3_i1|m.152112	19962	57175	9494.1	33734	6268.5	13490	23130	5522.2	12476	42050	5056.8	7600.9	22412	27997	38179	29762	7775.6	34551	44918	5710.1	8084.5	50694	34300	27305	40306	2823.2	37680	55852	3112.1	19003	32140	13196	10227	11119	5424	165000	30353	147000	99473	99172	104000	31912	131000	2534.3	18012	8357.6	78459	76483	18950
TRINITY_DN90918_c1_g2_i1|m.6745	32783	66108	42943	79783	57204	22778	22473	51809	74991	37720	53276	43728	41022	218000	199000	94696	27404	43029	43648	32899	26739	36990	27487	25044	30579	44829	28449	26727	27422	86538	80431	32716	21628	24181	94912	14284	54496	70623	47987	51491	39972	41798	25681	27450	60182	71484	28660	18039	39064
TRINITY_DN86057_c0_g1_i1|m.18580	6804.4	28325	132000	36768	14462	306000	79530	23085	61909	92929	84211	70857	727000	122000	115000	104000	178000	81164	40985	101000	440000	577000	143000	27889	62671	121000	492000	65552	32694	22853	107000	561000	75141	121000	154000	69452	39574	57575	25476	41759	36254	27356	55197	15453	39406	46252	19896	3755.7	11363
TRINITY_DN90795_c0_g1_i1|m.42038	129000	133000	407000	92776	79559	79059	105000	307000	68833	141000	136000	166000	89524	120000	152000	176000	173000	92404	164000	136000	49928	41546	192000	151000	165000	160000	225000	118000	161000	89505	148000	190000	77014	180000	125000	213000	102000	132000	309000	220000	240000	305000	203000	169000	78848	83298	282000	113000	157000
TRINITY_DN82654_c0_g1_i1|m.18379	91122	69559	48484	28057	55829	68842	22037	87923	40220	49581	42196	12653	75145	111000	51778	44956	36358	51626	170000	79113	39144	134000	107000	166000	123000	81583	56590	82806	71643	71834	140000	55374	92261	100000	78205	464000	383000	431000	447000	424000	443000	367000	437000	411000	448000	306000	470000	782000	646000
TRINITY_DN87958_c0_g10_i1|m.25783	9937.4	30879	68957	59126	29437	18547	10018	40061	61531	77878	27875	41563	7774.8	74487	65353	69984	22124	88443	26979	75952	84353	75152	21940	14967	20184	65907	62406	10015	62299	71638	2896	43872	15797	71007	15119	5488.4	252000	258000	282000	256000	247000	250000	256000	271000	44978	16843	181000	158000	184000
TRINITY_DN94492_c4_g7_i1|m.8268	369000	115000	40806	368000	311000	101000	428000	142000	478000	340000	84086	193000	90640	79228	425000	80078	390000	75236	76259	38500	121000	57386	292000	497000	56936	33404	87613	39175	293000	340000	329000	370000	214000	429000	368000	134000	114000	52066	35017	95288	103000	97562	89793	63748	162000	41517	39000	102000	160000
TRINITY_DN92889_c5_g1_i1|m.19439	150000	178000	234000	216000	189000	226000	151000	175000	191000	230000	241000	236000	190000	181000	204000	188000	157000	182000	168000	158000	164000	48338	196000	46818	48471	69806	134000	152000	149000	153000	126000	121000	148000	147000	140000	101000	139000	93668	103000	116000	46464	62335	84399	102000	104000	63062	54811	112000	118000
TRINITY_DN94699_c5_g2_i1|m.53458	212000	289000	97265	221000	194000	184000	130000	38606	46713	109000	817000	180000	69497	59586	82646	45620	34532	200000	272000	82070	237000	533000	333000	271000	235000	95994	51232	16162	96527	193000	216000	203000	78158	112000	204000	137000	218000	189000	280000	253000	267000	124000	245000	238000	423000	395000	378000	162000	83270
TRINITY_DN76536_c1_g1_i1|m.10883	91258	49604	155000	77747	45321	129000	18040	217000	86866	42763	109000	95632	58339	73852	325000	125000	113000	139000	30683	229000	107000	128000	100000	185000	82239	182000	67655	46518	99558	164000	186000	94837	34615	81112	70310	31300	59972	106000	108000	106000	14034	112000	90633	36426	133000	168000	63908	101000	18852
TRINITY_DN97461_c2_g4_i1|m.36024	22882	108000	20350	232000	116000	51840	83296	160000	100000	57700	256000	41498	24136	23893	279000	54250	277000	69528	64239	229000	21355	73676	177000	82211	33784	64253	55502	98274	122000	54675	157000	547000	46415	129000	210000	1650000	1220000	1650000	911000	742000	722000	768000	777000	780000	1210000	1210000	1080000	1260000	1300000
TRINITY_DN97194_c0_g1_i1|m.51118	249000	110000	168000	164000	102000	217000	142000	107000	151000	331000	197000	250000	188000	287000	179000	97426	276000	182000	159000	133000	148000	121000	377000	100000	176000	185000	162000	138000	179000	143000	134000	163000	230000	231000	300000	152000	60177	274000	186000	133000	308000	265000	128000	60434	183000	231000	240000	97660	130000
TRINITY_DN93359_c0_g3_i1|m.7255	80796	44273	115000	188000	91841	53495	71746	59013	51878	178000	94763	88106	127000	77494	29267	69291	124000	61641	66028	115000	104000	71006	108000	107000	158000	106000	105000	87783	84806	127000	155000	144000	163000	130000	92844	395000	368000	391000	222000	270000	271000	299000	322000	317000	325000	312000	310000	337000	310000
TRINITY_DN108964_c0_g2_i1|m.81060	298000	322000	400000	170000	267000	52865	194000	286000	223000	143000	196000	32432	78285	205000	369000	137000	382000	163000	154000	144000	56508	331000	194000	128000	214000	292000	65244	127000	93516	182000	177000	253000	234000	295000	170000	158000	148000	88313	92219	62552	29018	59113	34729	85112	122000	39744	97258	72271	96008
TRINITY_DN82336_c1_g2_i1|m.1493	46443	37619	97513	66224	83878	82143	48461	64447	95357	50657	63827	75631	108000	80031	100000	155000	69909	179000	80575	66056	79607	202000	97863	62226	50998	121000	61302	41527	56563	45132	58856	95877	61639	93494	60147	34997	45631	43068	97777	49266	60582	15151	23319	48689	70478	66064	22511	25495	36054
TRINITY_DN53600_c1_g1_i1|m.29192	19376	22967	37909	39130	34499	107000	18946	57294	66342	49563	61486	28165	45547	79973	14018	21350	16947	15445	18537	41654	31588	27807	19394	27408	35995	23259	73246	18617	26016	53364	46718	27440	19461	23376	48723	41463	35693	30480	19442	162000	59028	8647.2	57475	29183	125000	80576	94016	32488	49709
TRINITY_DN88010_c4_g10_i3|m.34649	298000	64688	31600	57616	318000	21808	39287	69797	64082	52889	58844	93846	32026	31573	86072	16132	75295	24688	5489.4	40311	277000	50791	32299	60704	44797	17427	17869	16780	216000	25700	262000	116000	39252	52963	39857	20806	27415	51779	88525	88772	33727	13853	105000	135000	10554	13537	27469	49237	14950
TRINITY_DN77790_c2_g1_i1|m.15953	545000	421000	135000	420000	94709	46388	351000	95225	55317	275000	284000	173000	168000	62283	66871	212000	97553	77695	29231	443000	469000	56374	314000	273000	61439	91047	458000	297000	490000	547000	531000	669000	68293	231000	65753	274000	295000	256000	154000	115000	251000	173000	199000	179000	160000	145000	150000	268000	263000
TRINITY_DN112679_c6_g3_i1|m.87823	80410	189000	263000	81874	119000	106000	157000	151000	145000	18070	41479	70273	118000	115000	21282	151000	46343	210000	60756	147000	183000	50391	151000	71116	231000	186000	45273	31150	59164	17514	36206	53200	85068	50014	133000	26098	29543	105000	79766	15602	141000	143000	106000	50438	98801	121000	22404	157000	29666
TRINITY_DN76031_c3_g1_i1|m.19091	340000	361000	416000	187000	181000	54866	468000	492000	303000	386000	135000	456000	467000	416000	226000	304000	216000	202000	359000	55813	311000	123000	257000	240000	144000	310000	449000	454000	314000	256000	334000	219000	479000	404000	643000	325000	457000	561000	634000	593000	818000	572000	429000	481000	693000	670000	550000	720000	653000
TRINITY_DN87421_c1_g1_i1|m.7824	338000	267000	369000	366000	356000	368000	300000	279000	321000	444000	356000	385000	249000	185000	350000	34649	166000	85596	288000	329000	289000	209000	203000	190000	205000	103000	298000	314000	368000	315000	259000	287000	306000	349000	339000	204000	254000	280000	222000	220000	268000	209000	249000	261000	269000	252000	203000	364000	199000
TRINITY_DN92426_c0_g19_i2|m.22641	183000	114000	68872	11780	69466	43060	82504	75407	73043	236000	210000	263000	214000	71772	72141	108000	114000	107000	78490	85262	93082	86340	111000	70940	215000	236000	97117	117000	23131	183000	171000	196000	171000	79171	81962	173000	183000	163000	130000	128000	128000	154000	170000	166000	247000	143000	150000	152000	111000
TRINITY_DN89482_c0_g1_i1|m.34336	42742	116000	115000	167000	26619	37002	38729	127000	129000	206000	42470	151000	88978	64632	20112	130000	46295	126000	101000	118000	40403	110000	32321	58470	63296	149000	56464	119000	100000	37907	77521	134000	127000	78157	102000	69345	44456	73428	7220.8	54182	64055	25583	18823	31751	59356	40493	53844	61696	93076
TRINITY_DN111706_c4_g2_i1|m.142092	9889.4	60460	21934	14749	25564	29076	13335	9245	23886	11373	10206	29905	26958	15363	8919.8	16625	20367	20855	11912	7201.9	12093	22360	15059	11052	7824.2	15743	21096	13662	15201	6652.9	11148	9390.6	5194.6	24590	17243	14267	4359.4	4885.1	2842.8	12194	39607	17824	11524	3469.5	36279	46298	7716.2	42743	11060
TRINITY_DN99934_c0_g2_i1|m.16700	342000	350000	366000	378000	383000	360000	388000	366000	387000	404000	388000	346000	240000	265000	386000	192000	5942.7	6195.4	347000	297000	290000	17988	306000	324000	24313	360000	328000	352000	336000	351000	351000	353000	346000	363000	350000	289000	243000	251000	205000	206000	219000	261000	267000	263000	226000	235000	218000	198000	164000
TRINITY_DN77497_c0_g1_i1|m.57781	87095	27690	99138	502000	108000	105000	208000	125000	106000	26098	154000	108000	171000	30961	138000	25417	78888	158000	134000	462000	424000	74046	76973	61528	212000	47372	220000	23717	519000	622000	668000	88634	126000	18665	45673	414000	481000	391000	278000	300000	258000	290000	285000	282000	22623	189000	72152	402000	373000
TRINITY_DN97381_c0_g1_i1|m.48287	52124	188000	179000	58975	203000	151000	228000	70105	25074	220000	185000	153000	133000	49556	160000	51786	51482	158000	60068	48196	15469	82093	202000	197000	176000	219000	177000	315000	205000	219000	197000	33023	186000	183000	146000	163000	68073	279000	157000	198000	215000	174000	223000	199000	136000	240000	90502	149000	131000
TRINITY_DN88287_c1_g1_i1|m.42679	175000	35020	59251	65525	29367	76481	20147	159000	17444	98145	16435	84530	35938	99496	132000	95751	76824	85969	31597	10201	70426	47136	97173	153000	108000	14946	25364	25875	23379	14442	93247	70242	64997	158000	173000	8993.5	45704	20812	133000	60826	28678	45644	130000	21251	198000	134000	124000	53903	18424
TRINITY_DN99057_c1_g3_i1|m.37309	161000	404000	64024	368000	393000	198000	190000	91721	110000	364000	308000	340000	215000	303000	380000	459000	467000	643000	375000	324000	465000	405000	532000	84878	171000	484000	135000	309000	298000	391000	450000	338000	390000	195000	434000	184000	173000	245000	38740	36957	149000	170000	78818	20647	238000	21775	103000	51716	240000
TRINITY_DN76119_c2_g1_i1|m.37065	933000	1000000	905000	986000	1030000	1020000	1040000	1060000	1100000	1160000	1140000	1170000	1110000	1020000	1110000	766000	928000	904000	1090000	939000	1080000	1320000	1290000	1060000	1180000	1180000	1230000	1370000	1260000	999000	1010000	1020000	1440000	1550000	1550000	413000	368000	417000	2790000	2810000	2170000	2630000	1840000	650000	1190000	1130000	1070000	992000	961000
TRINITY_DN111102_c3_g1_i1|m.108874	59919	24973	52309	20996	103000	18811	63892	57981	106000	80187	9253.6	47516	30901	73492	52282	9433.4	25899	79485	56098	24964	51202	107000	12273	110000	49745	17413	7579.1	9297.3	26100	21828	45085	15637	9421.5	40498	5409.3	47535	15494	2896.8	19995	16962	8522.8	21508	7667.9	25649	13335	9106	25626	36034	21356
TRINITY_DN98114_c9_g2_i3|m.6286	221000	202000	203000	222000	212000	215000	170000	198000	204000	212000	202000	187000	207000	143000	186000	247000	181000	182000	221000	126000	229000	153000	196000	254000	254000	252000	212000	209000	140000	244000	223000	214000	197000	186000	187000	96395	88144	105000	73970	80791	63283	71748	60010	71665	42580	73376	85808	113000	86792
TRINITY_DN78599_c1_g1_i1|m.21116	46044	52156	54271	44513	39702	203000	74586	69734	59274	69229	102000	58981	97747	79010	44886	108000	111000	95160	44179	69005	36217	271000	51074	34078	86305	201000	28964	52110	101000	69858	23623	64615	65485	63116	40290	99194	85761	61171	86610	71982	31625	128000	54448	92448	24975	37622	63830	246000	32859
TRINITY_DN84908_c0_g1_i1|m.56545	84560	59207	144000	123000	63158	63108	62313	79985	34956	43492	163000	78305	124000	73447	220000	183000	124000	243000	62950	49849	85581	108000	127000	33703	181000	47750	64690	81872	79402	30632	50542	105000	38495	84044	68412	130000	231000	214000	173000	224000	213000	236000	221000	248000	179000	215000	178000	150000	109000
TRINITY_DN112470_c3_g1_i3|m.110070	11301	48219	14886	227000	27856	206000	19682	50173	56347	16211	69018	41291	124000	49765	246000	119000	44776	257000	88557	32056	63810	186000	32410	75554	407000	14761	30754	28794	32554	19829	209000	112000	202000	26993	194000	120000	25251	110000	33621	65891	5918.5	50494	69304	69205	43074	62172	74898	126000	112000
TRINITY_DN109617_c8_g3_i3|m.119456	103000	115000	344000	176000	182000	210000	207000	284000	220000	265000	286000	265000	319000	159000	278000	168000	399000	176000	281000	224000	54799	437000	204000	212000	252000	83250	52411	77964	186000	307000	198000	35515	56594	226000	49739	619000	665000	659000	780000	749000	798000	664000	592000	642000	139000	204000	232000	432000	405000
TRINITY_DN78147_c0_g5_i1|m.43171	72335	74913	83098	67934	140000	47319	68147	53769	94332	89598	72169	37062	82275	98414	72662	94417	95441	126000	173000	117000	95647	172000	140000	154000	87758	69469	67297	67956	114000	136000	31779	59093	30279	7703.1	38093	98866	84696	42674	81791	132000	56744	25788	30291	21820	143000	85213	27503	18505	31350
TRINITY_DN90515_c1_g2_i4|m.6572	10744	16063	35195	5256.9	28913	11049	9465.4	5483.5	16589	2225.6	7095.5	28482	7379.6	15480	38491	8738.7	3341.2	55502	19237	14724	16616	28298	9082.7	17816	27412	4938.4	19943	59461	13146	11223	6622.9	12495	14071	16477	4888.6	1689.4	23649	37072	59791	37438	32063	37798	17643	12744	32458	36574	13772	22276	92168
TRINITY_DN98970_c1_g1_i1|m.44798	106000	88937	204000	81416	68721	75813	108000	19952	79376	20270	75120	41816	54080	217000	71454	89219	84973	99901	95478	55512	71284	245000	94674	44547	154000	66091	82677	269000	101000	66863	74227	49164	150000	186000	80288	132000	62890	55162	204000	260000	211000	75267	69290	78035	95076	60222	159000	188000	98829
TRINITY_DN91498_c0_g2_i2|m.55708	159000	14576	175000	236000	25773	300000	147000	41887	32666	52965	32072	130000	40129	59327	91925	63258	102000	32485	199000	77089	71163	223000	11480	161000	248000	199000	29182	148000	24993	31331	155000	163000	59316	9952.1	74826	132000	14358	47984	20826	43031	70603	19709	63231	173000	75856	117000	35978	23790	17497
TRINITY_DN105922_c2_g1_i1|m.98133	51352	155000	94665	39523	48116	55283	124000	61115	145000	148000	267000	60945	45645	109000	113000	66092	91572	118000	107000	42544	43291	77385	245000	297000	136000	70105	65652	84266	52000	83133	102000	176000	67910	55553	77382	455000	453000	490000	398000	395000	446000	446000	434000	473000	518000	553000	510000	392000	415000
TRINITY_DN96284_c0_g2_i1|m.35473	4778	4978.3	12014	8830.5	4807	14373	7992.1	8758.7	5986.6	6912.1	14239	10651	14202	10101	10042	16270	28883	17320	7641.9	65378	34553	13065	48732	4193.5	13330	27023	8853	8577.2	12460	58700	7754.6	33711	8750.6	44135	5066.8	5714	40019	60387	61709	52381	45053	60975	59854	74735	16379	72484	4694	18085	42425
TRINITY_DN89175_c0_g1_i1|m.27818	277000	113000	70217	233000	86740	383000	35276	60872	22398	29644	22638	44794	27273	57861	151000	77986	30033	79496	28938	234000	410000	83876	29585	85954	35061	62682	207000	107000	229000	202000	161000	109000	56132	43548	50897	152000	225000	238000	78729	70838	93797	82726	114000	91692	170000	151000	187000	398000	353000
TRINITY_DN107650_c7_g2_i5|m.129972	6449.3	13379	6841.1	3196.9	7566.3	4310.8	3604.4	20627	1726.3	23862	7942.3	1161.6	1907.8	4561.4	1962.9	2618.3	22984	5294.8	1726.9	2197.9	4157.6	15762	28193	6555	5122	26340	2356	7136.1	4340.2	25988	4519	3008.1	7143.3	4377.1	9164.1	4028.3	14693	13500	20587	4657.6	25340	1338.9	7513.8	3892.5	8817.4	2528.1	2588.2	25694	33160
TRINITY_DN102531_c0_g1_i2|m.130889	56746	92887	117000	86638	84256	51391	103000	68051	67513	7130.2	96299	33753	117000	60814	93325	131000	10553	133000	122000	15204	48179	79814	16015	76785	21034	63406	45943	32964	73675	56715	99712	61352	66415	7172	98485	21521	18746	15600	282000	270000	281000	283000	164000	90645	222000	357000	125000	140000	232000
TRINITY_DN93008_c0_g4_i1|m.23635	26714	55436	77225	104000	21761	12122	132000	18455	68747	137000	198000	48080	126000	39884	91254	76468	14491	129000	74060	69587	67710	68808	69913	43286	68512	45930	67970	27049	18987	44067	64387	165000	22931	49410	41327	151000	126000	134000	163000	131000	82048	114000	118000	122000	20200	49757	82207	109000	11723
TRINITY_DN105530_c0_g1_i1|m.86615	26150	99967	104000	83982	104000	14343	117000	77856	16201	167000	147000	44995	126000	29663	33742	28465	104000	2259.7	99912	36280	43223	8482.7	23066	19050	15822	144000	76825	75932	38764	109000	100000	36974	57967	9060.2	12918	31292	17853	67815	3377.6	25526	14518	21095	26753	39705	26600	27608	13718	34683	21715
TRINITY_DN102956_c0_g1_i1|m.139786	218000	145000	143000	123000	140000	86891	183000	66809	54361	67197	129000	76172	140000	68379	205000	192000	203000	158000	72413	147000	117000	170000	151000	98656	155000	25623	71298	125000	129000	134000	39569	74591	85903	171000	183000	74536	198000	181000	114000	152000	113000	139000	117000	128000	40447	107000	124000	62139	64545
TRINITY_DN86674_c0_g2_i1|m.41116	77311	916000	33127	151000	61294	210000	112000	40227	59518	222000	156000	245000	130000	224000	68535	58422	161000	174000	41657	33629	20258	94044	18942	40064	52847	21062	67423	42030	48986	72112	32215	13728	124000	124000	78295	25401	51992	31399	88616	79435	75443	19924	16359	161000	19300	60792	131000	93938	88174
TRINITY_DN97531_c2_g1_i1|m.35734	523000	789000	660000	568000	616000	597000	505000	508000	599000	483000	478000	583000	565000	506000	507000	450000	469000	451000	447000	389000	421000	514000	453000	180000	541000	483000	423000	441000	397000	196000	344000	375000	507000	440000	593000	111000	125000	575000	75593	235000	239000	331000	74299	41311	40575	241000	85991	115000	199000
TRINITY_DN100628_c0_g1_i1|m.83135	2791.9	4265.6	4798.2	2998.7	11050	9105.3	4816	2916.3	7182.2	4518.6	6513.3	4448.2	6277.1	8690.1	5409.1	7185.1	15486	4976.9	888.26	8770.8	32546	3414.3	3515.5	3517.7	3163.9	2837.1	3547.9	8699.7	1796.3	5200.2	3731.5	5983.3	5439.1	8132.5	5013.8	16022	2949.1	16373	18207	16302	7899.1	7597.1	1352.1	4525.5	7925.6	6372.5	3021.8	10039	5870.8
TRINITY_DN91656_c2_g4_i1|m.39369	5307.1	14697	11170	3698.6	2532.1	4507.1	1553.7	8238.6	17782	3289.4	3338.8	4511.4	2523.7	14577	12959	1732.9	11534	9205.3	19261	16911	7840.5	4015.5	4775.2	3232.3	7484.2	6495.1	11001	2860	8671.7	4680	1898.4	10831	1400.5	10363	5540.5	385000	349000	351000	365000	377000	358000	317000	329000	295000	322000	334000	314000	164000	157000
TRINITY_DN90745_c2_g2_i1|m.42071	547000	158000	73776	116000	244000	295000	226000	104000	148000	229000	195000	310000	149000	261000	268000	115000	31047	106000	55157	427000	527000	101000	87918	81513	268000	179000	346000	186000	404000	389000	324000	73468	214000	217000	141000	284000	266000	309000	218000	217000	274000	229000	229000	236000	280000	379000	324000	374000	417000
TRINITY_DN97718_c0_g4_i1|m.56994	292000	278000	283000	306000	313000	332000	290000	303000	264000	341000	339000	321000	250000	247000	320000	228000	70970	33075	286000	285000	243000	8819.1	238000	18244	55245	227000	215000	241000	253000	266000	245000	292000	241000	224000	235000	175000	184000	170000	8550.1	82669	115000	172000	139000	151000	122000	337000	146000	170000	217000
TRINITY_DN99679_c0_g1_i1|m.9587	54303	72816	109000	132000	69557	228000	261000	167000	204000	161000	311000	74979	208000	234000	241000	48781	80309	108000	319000	171000	156000	72262	192000	126000	89630	189000	29174	149000	215000	69753	94263	134000	172000	231000	255000	143000	79911	220000	172000	83146	80454	44286	62379	81001	206000	113000	198000	70126	179000
TRINITY_DN87222_c0_g4_i1|m.36349	429000	354000	345000	176000	154000	228000	428000	408000	181000	260000	239000	173000	285000	248000	208000	285000	239000	439000	185000	302000	210000	459000	200000	251000	456000	471000	348000	356000	245000	177000	173000	196000	133000	143000	140000	86242	93105	150000	144000	76008	92939	77723	39193	95261	59457	55336	76633	93520	102000
TRINITY_DN117788_c0_g1_i1|m.69983	10174	13259	86470	3347.6	15422	107000	4391.9	5423	11283	1784.9	5026.7	6913.6	28220	14398	24299	13339	22139	15328	10950	3537.6	79824	13603	32505	7455.1	15390	4449.2	11557	9169.2	18578	4266.9	13127	17206	5053.6	20942	11227	69270	73770	78783	61733	70289	73484	61350	72522	66423	86806	102000	85321	61640	54435
TRINITY_DN111760_c1_g1_i1|m.141918	304000	172000	101000	154000	41169	40618	41958	53088	50276	21212	117000	150000	38041	83708	23536	149000	51260	15750	30948	332000	246000	41691	58370	28165	34254	26972	333000	351000	303000	313000	307000	276000	35388	161000	18987	906000	764000	835000	885000	840000	860000	713000	726000	755000	1230000	353000	1150000	1350000	1220000
TRINITY_DN79908_c3_g1_i2|m.2853	15418	36145	23061	28483	12395	34922	21696	37671	29643	2475.7	2005.3	7293.5	13393	10073	27451	2364.8	38840	29497	25949	4315.7	9588.2	3008.9	24266	37730	23884	35046	23630	13947	885.56	35060	43672	4172	20250	32389	1932.5	16543	17484	39589	4344.5	15430	7840.7	11090	29482	69320	89309	134000	131000	77345	15209
TRINITY_DN73056_c0_g1_i1|m.34194	413000	421000	537000	591000	495000	816000	604000	514000	501000	535000	490000	582000	558000	540000	562000	930000	570000	948000	429000	370000	565000	553000	717000	920000	563000	958000	402000	460000	775000	418000	873000	493000	923000	438000	523000	241000	130000	159000	181000	122000	201000	135000	204000	122000	201000	158000	157000	168000	163000
TRINITY_DN91136_c0_g2_i1|m.15643	118000	125000	168000	79604	112000	56670	132000	98272	110000	40534	74584	81159	170000	327000	121000	96357	156000	42747	329000	83077	90159	83012	46334	79960	172000	96685	81997	37267	117000	241000	125000	26793	208000	117000	117000	58506	137000	89449	70284	54428	21733	113000	106000	97295	32721	46062	97661	87720	118000
TRINITY_DN116356_c5_g1_i1|m.102378	346000	330000	342000	360000	379000	422000	301000	303000	315000	443000	402000	402000	258000	250000	351000	199000	46257	4702.7	293000	260000	296000	9623.4	252000	23033	5901.9	7528.8	245000	275000	249000	251000	256000	261000	242000	256000	255000	187000	174000	179000	64037	71225	55105	110000	122000	93022	93663	95778	97965	234000	164000
TRINITY_DN67415_c0_g1_i1|m.47520	137000	136000	176000	96046	82442	118000	197000	133000	178000	75564	89500	18280	102000	106000	85864	159000	32762	148000	196000	101000	123000	140000	151000	207000	146000	134000	169000	136000	122000	233000	167000	139000	144000	187000	152000	119000	120000	111000	23805	138000	130000	126000	153000	130000	110000	94138	109000	134000	113000
TRINITY_DN89360_c3_g1_i1|m.4756	56018	83181	55128	125000	75442	58434	16287	92325	106000	73714	94852	138000	55367	49057	53935	162000	80895	106000	89605	290000	31872	81988	55321	97871	34529	53725	113000	46091	110000	83884	84236	104000	76622	145000	47864	47043	35704	37318	176000	149000	158000	273000	40313	103000	197000	139000	188000	201000	35390
TRINITY_DN82519_c2_g1_i1|m.23306	192000	55868	167000	182000	188000	193000	10729	184000	153000	189000	200000	176000	186000	138000	189000	231000	226000	207000	156000	174000	147000	15910	172000	165000	178000	172000	118000	149000	138000	150000	191000	168000	149000	131000	21254	97573	120000	81546	73620	49984	87015	104000	107000	92609	66320	80845	95608	66486	94658
TRINITY_DN91085_c0_g1_i2|m.16262	150000	172000	198000	26655	44171	149000	291000	101000	240000	232000	195000	208000	235000	245000	208000	32289	37814	231000	315000	348000	98995	321000	300000	328000	295000	120000	39368	88254	119000	214000	215000	209000	264000	202000	156000	173000	24520	24161	73393	83592	178000	11864	29506	52530	54202	221000	169000	17601	38626
TRINITY_DN108313_c3_g1_i1|m.130445	704000	623000	621000	611000	565000	251000	58724	539000	545000	595000	63099	345000	735000	663000	257000	690000	707000	230000	175000	550000	419000	755000	610000	565000	570000	567000	572000	270000	517000	678000	690000	631000	351000	49235	217000	234000	245000	195000	223000	244000	46697	183000	227000	228000	240000	61468	98522	253000	49803
TRINITY_DN84488_c0_g1_i1|m.49297	86722	41185	143000	81707	133000	52751	56436	72745	34087	127000	83832	85870	117000	64970	156000	171000	77437	51947	121000	111000	115000	167000	39230	156000	49847	25912	65417	103000	63750	192000	36826	30917	111000	100000	56623	100000	145000	127000	201000	109000	172000	143000	126000	104000	55596	131000	177000	23313	101000
TRINITY_DN75992_c0_g1_i1|m.53822	60343	90034	38282	64032	27807	35382	146000	38154	67546	57415	58239	53117	117000	56722	73197	81998	34638	135000	202000	133000	110000	106000	71784	242000	87981	45785	137000	93651	97298	94574	78144	101000	113000	59701	109000	46247	15141	20695	37090	17776	13597	11982	22746	59320	27834	28328	32057	14501	137000
TRINITY_DN96478_c0_g1_i1|m.1422	660000	182000	349000	415000	130000	106000	380000	186000	227000	165000	338000	368000	348000	370000	371000	496000	451000	470000	194000	895000	878000	360000	198000	469000	471000	452000	940000	385000	953000	1040000	1090000	411000	479000	230000	427000	467000	487000	406000	483000	535000	526000	500000	489000	508000	642000	659000	643000	323000	425000
TRINITY_DN94529_c1_g2_i2|m.45960	334000	386000	33878	735000	80029	607000	448000	528000	513000	70696	266000	24594	341000	330000	293000	346000	116000	56686	683000	837000	714000	53432	46405	536000	304000	115000	764000	358000	707000	805000	427000	971000	671000	723000	696000	299000	250000	292000	451000	241000	293000	390000	286000	335000	257000	583000	272000	308000	279000
TRINITY_DN87738_c0_g1_i1|m.39055	216000	144000	123000	59140	164000	148000	112000	131000	67435	38944	21294	283000	63727	89570	240000	415000	90865	418000	246000	370000	74203	251000	280000	487000	337000	17633	258000	127000	256000	206000	72543	46148	93629	276000	268000	103000	63926	105000	71666	165000	102000	42384	163000	15955	43841	76970	21786	55305	17238
TRINITY_DN102441_c2_g2_i1|m.114994	140000	46216	58561	172000	84575	82233	135000	163000	79529	68748	46043	72640	247000	191000	74075	193000	80360	78512	92905	306000	68774	283000	149000	79280	110000	62217	227000	124000	18851	146000	304000	59321	45593	68148	82407	89646	150000	52395	183000	84027	101000	109000	128000	47125	88459	46292	58084	89334	79293
TRINITY_DN96396_c0_g1_i1|m.43412	144000	132000	121000	63963	176000	92485	67872	114000	54631	144000	142000	104000	89089	134000	130000	69741	250000	157000	101000	142000	60046	188000	51016	160000	104000	24219	69365	105000	64815	74457	110000	185000	54689	60963	74745	427000	353000	423000	286000	93123	291000	316000	389000	255000	121000	254000	103000	373000	163000
TRINITY_DN89755_c0_g1_i1|m.54615	25503	76804	69157	116000	42413	79909	171000	102000	71099	99932	19940	44791	106000	88180	129000	83918	178000	102000	50002	108000	56937	26912	31788	100000	58088	51129	127000	77736	39007	53684	31006	83670	90227	13424	98287	242000	326000	280000	235000	262000	243000	283000	272000	263000	728000	744000	636000	314000	400000
TRINITY_DN89373_c1_g1_i1|m.4705	42662	63686	57927	38782	42706	122000	57337	36659	99683	56523	48713	206000	201000	183000	198000	151000	124000	77363	59133	116000	56753	113000	126000	206000	54308	62052	41761	75919	102000	48036	71173	107000	19561	89840	46225	30595	47511	33230	71123	79328	40973	46534	52555	28746	26285	53774	35513	41820	16668
TRINITY_DN95513_c0_g1_i1|m.20582	14507	17140	13403	11905	25026	13006	17573	21838	32214	7640.2	9779.2	9961.3	11687	11665	12703	8805.8	12156	13467	5715	23500	12520	15473	12314	7964.1	6754.4	21083	9631	12131	8445.6	20371	10654	16974	7592.6	12807	8499.3	150000	130000	148000	145000	164000	146000	138000	137000	152000	227000	188000	228000	240000	217000
TRINITY_DN90335_c2_g5_i1|m.40463	205000	39444	11473	35371	4649.9	30605	229000	15863	215000	239000	989000	28908	66489	24996	34656	1040000	26814	24027	343000	795000	269000	380000	191000	58880	85267	63166	32615	35689	30569	295000	24162	19941	22276	22810	15578	19469	131000	73172	148000	168000	149000	169000	177000	109000	57736	47811	10300	74684	140000
TRINITY_DN102410_c0_g8_i1|m.114856	145000	152000	53262	156000	21644	137000	213000	162000	136000	159000	160000	55670	148000	178000	159000	181000	152000	94845	147000	169000	138000	189000	159000	187000	165000	160000	115000	193000	132000	162000	225000	97399	219000	175000	209000	71081	95353	142000	200000	182000	142000	134000	192000	161000	241000	266000	235000	198000	183000
TRINITY_DN79647_c0_g1_i2|m.28941	191000	333000	171000	194000	72292	230000	114000	205000	132000	148000	502000	174000	109000	299000	135000	258000	425000	153000	222000	83202	202000	303000	223000	292000	237000	182000	79220	161000	53633	101000	46991	136000	95494	152000	200000	86538	334000	92268	92909	154000	100000	152000	117000	41263	90290	119000	125000	75963	57787
TRINITY_DN94917_c0_g2_i1|m.26534	21594	88180	25113	144000	93337	158000	84431	28023	97642	14652	150000	225000	38444	15954	140000	102000	220000	69825	173000	92523	132000	130000	109000	145000	135000	156000	97594	106000	29324	115000	112000	111000	60322	90254	92233	106000	42727	30157	24012	38987	18788	28632	19260	14206	73466	16467	79038	54032	6658.5
TRINITY_DN99305_c2_g3_i1|m.31855	49505	48543	47906	44429	150000	28589	66884	34070	34353	94543	48037	49266	62194	34532	81889	95646	21543	117000	96154	65656	108000	103000	150000	84153	48161	74664	49225	51348	96383	107000	76129	174000	68797	16160	52786	141000	88781	153000	62851	119000	102000	54297	63973	126000	62335	122000	56210	117000	24059
TRINITY_DN98074_c0_g2_i1|m.49764	149000	122000	60067	25898	137000	59629	19608	126000	135000	160000	204000	195000	154000	41859	149000	136000	137000	163000	116000	105000	124000	149000	156000	136000	133000	124000	85988	132000	99334	137000	113000	119000	112000	115000	110000	74248	85559	39453	54384	23831	28220	33197	21382	51172	168000	34427	165000	41283	29261
TRINITY_DN92259_c5_g1_i1|m.30409	108000	31846	135000	244000	202000	56687	160000	155000	121000	156000	231000	170000	177000	33697	178000	150000	32546	132000	123000	214000	40524	42613	117000	121000	155000	243000	172000	206000	204000	59654	14703	177000	123000	97217	137000	358000	333000	88857	209000	306000	19602	143000	207000	278000	68911	244000	20397	185000	217000
TRINITY_DN75530_c2_g1_i1|m.27092	137000	27599	115000	96737	94904	80328	110000	96635	46642	138000	156000	224000	64624	70624	165000	82183	52624	39134	182000	169000	204000	32299	53771	21281	276000	64891	122000	166000	225000	133000	121000	176000	51221	87436	273000	23160	119000	70234	28923	92247	63472	84273	87002	42035	96314	124000	51552	84960	115000
TRINITY_DN87209_c0_g1_i1|m.36233	228000	213000	182000	252000	258000	255000	285000	249000	257000	228000	243000	262000	296000	216000	194000	232000	255000	203000	268000	250000	166000	136000	267000	284000	286000	275000	280000	234000	255000	280000	249000	300000	359000	316000	256000	404000	552000	585000	639000	662000	632000	549000	570000	605000	323000	859000	912000	507000	501000
TRINITY_DN66539_c1_g1_i1|m.15999	318000	329000	375000	223000	232000	216000	311000	294000	295000	246000	207000	245000	226000	226000	203000	276000	313000	283000	496000	361000	399000	424000	434000	495000	504000	487000	354000	383000	423000	531000	436000	425000	445000	430000	456000	216000	192000	211000	221000	215000	232000	156000	96672	213000	276000	261000	264000	319000	290000
TRINITY_DN94894_c0_g2_i2|m.41647	74277	20610	112000	23094	137000	31950	28685	45269	44178	40576	30211	45912	123000	168000	47624	43954	25077	54230	79779	28709	47879	21359	39974	47461	41344	51745	36952	44198	34858	140000	69726	165000	55235	43049	24577	115000	52958	32089	91616	92539	21545	34438	116000	122000	28232	24946	78589	67945	104000
TRINITY_DN88393_c0_g1_i1|m.22259	34125	92967	88378	29557	15617	31141	28912	12491	36070	23289	25822	18022	34233	28909	20224	26449	29158	21904	33577	190000	44255	119000	16775	24118	54933	11754	84342	31999	23692	31752	29959	25080	49093	35881	19331	110000	77552	139000	163000	148000	80149	125000	108000	156000	108000	200000	86962	73767	142000
TRINITY_DN89865_c0_g7_i1|m.12424	320000	357000	197000	329000	136000	324000	205000	263000	286000	154000	371000	384000	284000	322000	222000	417000	329000	369000	385000	26762	309000	156000	228000	215000	244000	270000	299000	111000	302000	144000	271000	321000	57625	253000	114000	98387	98179	87273	81870	67322	55634	67009	94010	51608	90556	62444	78907	120000	137000
TRINITY_DN85215_c0_g7_i1|m.33962	238000	246000	300000	229000	245000	266000	287000	299000	301000	255000	262000	320000	287000	78766	287000	347000	368000	406000	295000	270000	233000	313000	283000	326000	362000	379000	272000	295000	281000	27944	335000	304000	284000	307000	301000	152000	181000	143000	151000	186000	159000	166000	168000	198000	186000	149000	180000	122000	96779
TRINITY_DN97125_c3_g1_i4|m.51369	310000	308000	327000	319000	109000	114000	426000	55006	474000	365000	344000	324000	349000	364000	17768	457000	460000	478000	415000	106000	288000	361000	326000	421000	437000	456000	379000	26357	386000	440000	407000	427000	412000	430000	414000	231000	233000	215000	230000	238000	204000	279000	304000	260000	220000	59053	201000	159000	167000
TRINITY_DN114883_c0_g2_i1|m.155289	595000	503000	583000	445000	464000	590000	475000	482000	495000	544000	579000	706000	541000	507000	517000	607000	660000	794000	587000	697000	480000	418000	443000	665000	592000	629000	580000	646000	604000	597000	546000	594000	614000	636000	641000	247000	190000	215000	198000	206000	228000	293000	273000	291000	140000	139000	134000	161000	145000
TRINITY_DN100952_c0_g3_i1|m.153410	32744	225000	60530	188000	123000	216000	23344	27358	34428	213000	39002	104000	140000	223000	134000	44469	36871	131000	112000	82210	15922	226000	22230	32315	112000	26478	595000	51593	556000	19991	84233	94652	59358	76097	78289	51511	324000	297000	37265	26761	32633	367000	27611	24598	21982	54688	23567	27877	356000
TRINITY_DN81329_c0_g1_i1|m.42449	6354.5	24285	9779.1	3074.7	16290	22476	3548.6	25141	10932	7606.8	5518.5	39354	15035	10362	7249.4	6299.4	10466	17560	4362.7	5911.9	22125	19555	9611.5	24530	19979	17620	4896.1	3308.6	14959	37956	15913	12036	18954	7650.4	7187.4	137000	105000	129000	105000	99786	119000	113000	107000	109000	136000	130000	137000	85169	95698
TRINITY_DN100272_c2_g1_i1|m.109377	75487	108000	83328	31718	125000	22530	103000	95302	121000	79792	60427	96634	44074	342000	79174	78816	149000	312000	50495	137000	101000	299000	264000	126000	263000	272000	61416	105000	37346	236000	63823	120000	36439	99105	22074	53196	212000	49452	64265	184000	97837	237000	215000	231000	204000	272000	135000	50115	236000
TRINITY_DN94837_c0_g1_i1|m.41672	11840	52730	47336	41332	19118	26321	148000	154000	155000	171000	8322.3	81443	36842	32386	17831	259000	262000	252000	36996	5728.4	29449	69587	12932	90016	56588	30754	22177	15898	1836.1	22009	10025	45094	52156	28148	42482	31763	28675	26079	128000	28090	10436	27149	120000	35874	32366	64137	3480.9	26887	49109
TRINITY_DN95783_c6_g2_i1|m.20173	74966	138000	137000	34554	190000	265000	46499	94635	62055	99335	148000	88285	90496	105000	113000	164000	61314	169000	46564	129000	150000	103000	178000	160000	35265	188000	46126	80993	117000	92404	87587	114000	133000	140000	80347	185000	286000	380000	258000	211000	292000	308000	99753	301000	23469	36011	35414	38084	224000
TRINITY_DN90402_c3_g4_i1|m.14439	50245	65219	57902	25561	65817	104000	29843	81493	27881	18568	29904	29791	70884	44313	59687	43860	76132	19747	16983	49455	26441	71180	61010	38674	60210	40375	10099	28564	11891	39878	81426	37659	26238	22465	29893	47590	134000	23476	81352	126000	189000	154000	58661	160000	211000	139000	146000	159000	189000
TRINITY_DN102859_c0_g1_i1|m.97505	156000	108000	106000	93007	102000	104000	168000	90932	175000	169000	157000	97618	140000	190000	122000	182000	111000	110000	113000	117000	78677	127000	153000	138000	179000	198000	152000	66996	65079	162000	130000	179000	108000	119000	74833	109000	49968	60676	24205	35574	42265	71304	40260	52061	122000	19465	107000	93107	120000
TRINITY_DN95853_c2_g2_i1|m.51860	402000	305000	460000	451000	535000	549000	393000	420000	401000	531000	535000	575000	479000	516000	524000	534000	304000	596000	414000	318000	328000	337000	390000	251000	383000	393000	389000	376000	327000	387000	353000	483000	345000	447000	333000	200000	189000	224000	99100	111000	124000	128000	230000	118000	82473	97895	147000	87992	265000
TRINITY_DN75185_c0_g2_i1|m.14795	73292	32214	50899	11143	24057	98669	69126	16025	67920	15423	80723	73603	23754	72844	34178	10723	64457	26558	84338	10180	11886	77534	22645	12403	12067	21919	124000	22113	38010	38807	29914	58149	56622	25843	31122	28081	65076	37575	17848	2160.7	34063	59279	13540	25631	6888.2	21612	7382.1	4910.2	9080.6
TRINITY_DN98078_c2_g2_i1|m.49853	296000	338000	352000	339000	381000	367000	349000	414000	427000	400000	284000	412000	447000	144000	403000	366000	478000	43034	333000	266000	339000	51338	409000	387000	422000	424000	348000	37841	376000	425000	422000	450000	41425	342000	312000	282000	181000	168000	186000	195000	149000	381000	229000	231000	260000	261000	277000	187000	279000
TRINITY_DN90087_c2_g1_i1|m.1100	48774	22642	26240	13603	6277.3	13806	32081	3204.7	76015	72855	13484	24550	6241.6	17011	21628	16486	23975	6675.9	5613.7	11000	7303.6	23097	20752	23096	15218	8528.6	26846	7204	16494	11022	4210.5	6632.9	30565	19283	16271	25419	22437	48635	22080	23376	12613	15311	27618	12775	41747	12236	32735	35186	42015
TRINITY_DN85889_c0_g1_i1|m.39638	88691	72093	61540	158000	31523	32377	41735	17532	50668	56223	23101	29955	88288	35902	114000	10019	56289	36448	67182	7807.2	56882	94349	72334	81313	115000	28019	63097	62396	43446	29651	6191.3	68638	44605	39178	27482	17299	157000	93486	46394	8129.3	107000	19224	9452	8965.1	21231	60379	25172	86807	60324
TRINITY_DN90900_c3_g9_i1|m.6797	428000	407000	54780	381000	234000	13820	398000	329000	53535	329000	355000	25610	52770	14448	36975	17821	64398	108000	402000	501000	463000	52767	64463	28898	44286	44737	566000	544000	595000	510000	480000	538000	365000	590000	42740	325000	263000	327000	313000	342000	345000	336000	379000	379000	362000	358000	319000	319000	247000
TRINITY_DN96091_c1_g1_i2|m.9318	4329.4	15655	9044.2	17709	14730	4640.9	10402	11514	6531	8078.1	8871.2	5118.6	20490	14748	8017.6	7624	5847.8	9879.3	7622	9932.4	18026	7891.1	12359	10496	6722.9	26502	7414.2	18929	17995	8463.4	9894.5	8237.6	4643.6	9375.1	10660	7183.5	12703	8098.4	7276.5	6537.1	6179.8	8820.6	8371.1	4909.2	7092.7	35697	26533	13458	8051.3
TRINITY_DN80885_c0_g3_i1|m.15448	78067	17356	47728	71468	52772	32856	72827	62426	45567	31655	23974	48956	37451	69431	65409	49729	99153	78597	72340	80524	70294	76959	41584	73824	29284	72010	56714	37451	73839	46532	53690	34426	10246	65362	11810	95985	131000	111000	50188	63885	34866	66044	63422	103000	103000	74932	84901	37621	23608
TRINITY_DN75435_c0_g2_i1|m.48993	146000	70775	50412	55356	121000	129000	31712	155000	175000	63725	63004	36326	52610	79414	27508	233000	164000	98553	42118	103000	85835	63220	109000	105000	63865	228000	187000	104000	62081	28587	72876	61506	76792	9723.8	68243	175000	183000	187000	145000	103000	166000	230000	144000	42115	139000	102000	88976	165000	40475
TRINITY_DN109096_c0_g5_i1|m.80291	115000	104000	130000	115000	88174	17020	82449	85597	82316	138000	133000	132000	108000	80630	106000	51944	18031	65335	20384	73800	99914	56001	124000	23665	25831	21783	74993	68590	83429	51013	61887	96175	50513	81172	73068	15821	45132	39365	40403	4781.6	11208	18533	20518	29054	35962	35222	62799	72624	51230
TRINITY_DN93397_c0_g3_i1|m.7308	375000	388000	470000	342000	365000	303000	370000	395000	448000	409000	523000	451000	229000	168000	458000	167000	230000	225000	483000	314000	343000	207000	381000	209000	228000	238000	436000	508000	420000	468000	436000	482000	481000	447000	380000	185000	182000	181000	196000	110000	192000	224000	207000	142000	67241	113000	78029	178000	162000
TRINITY_DN80951_c0_g1_i1|m.46261	50878	198000	204000	78257	26003	100000	25390	31126	204000	177000	34917	207000	57267	69886	184000	207000	129000	126000	178000	192000	149000	103000	172000	126000	35025	48013	203000	41222	189000	57303	225000	196000	46392	102000	345000	160000	117000	130000	143000	150000	134000	117000	167000	119000	92142	105000	90689	122000	139000
TRINITY_DN96830_c0_g3_i2|m.55314	15204	9051.6	10904	14989	12000	15588	6791.2	13314	6793	10553	8353.1	10035	23560	5517.4	26035	10445	10282	3807.9	2905.3	10419	10727	10686	10266	19324	3389.6	7447.6	13928	17899	11414	14938	5299.7	4248.2	6917.4	6232.5	9416.3	4101.2	69262	19157	2879.2	43110	4711.3	46003	69971	6436.5	52298	47749	46949	121000	116000
TRINITY_DN98723_c3_g1_i1|m.24226	111000	60632	44225	95615	100000	91301	97226	63014	20361	156000	38230	147000	42563	75847	113000	71328	85611	142000	37820	105000	95281	108000	35301	104000	80283	117000	113000	88941	136000	106000	38181	89195	154000	141000	37419	36304	105000	74320	74317	25800	99350	68583	89092	18434	53448	82102	60702	103000	87845
TRINITY_DN84664_c0_g1_i1|m.19135	92361	77488	111000	92582	58254	124000	93328	202000	58984	134000	54701	117000	26390	249000	128000	161000	144000	102000	40916	36910	58694	111000	89245	81330	74093	82230	11729	154000	7655.4	69015	22022	27869	67385	90592	24219	30504	26248	6682.8	114000	18744	243000	22379	26255	34726	197000	4677.4	48113	100000	105000
TRINITY_DN96355_c0_g2_i2|m.43361	21078	81081	73040	1420.3	43645	55554	77176	38743	12812	87144	8449.1	67819	4942.5	11230	8349.5	74696	7181	4073.7	73392	69662	72454	6711.1	35999	96253	16535	6153.9	3202.5	13125	30408	30176	70120	24790	39407	4023.3	30732	1950.6	9874.5	36478	16667	9822.8	43873	14500	15370	11801	9604	2646.9	53763	11774	46969
TRINITY_DN90225_c0_g1_i1|m.38673	74765	24692	22065	59873	23329	26196	22315	44443	15863	44373	9505.4	29533	84342	99586	18157	28838	34253	48512	31105	87618	67719	80878	39367	47799	54529	18963	40764	74180	19239	31625	21778	28358	45254	57405	69063	206000	207000	233000	227000	221000	205000	209000	226000	206000	325000	284000	293000	182000	187000
TRINITY_DN90862_c1_g1_i1|m.12940	249000	279000	103000	56919	64413	52747	183000	25042	74654	127000	23914	132000	80712	64397	63492	26691	47522	239000	59028	69937	50976	26673	155000	173000	130000	45328	85860	83895	229000	139000	59395	79736	255000	108000	141000	180000	35275	55407	220000	192000	15837	174000	230000	185000	361000	208000	233000	40208	78108
TRINITY_DN71272_c0_g1_i1|m.50837	281000	185000	256000	233000	222000	250000	178000	151000	264000	225000	255000	162000	237000	280000	67617	196000	257000	239000	271000	216000	152000	97150	310000	77339	101000	179000	229000	201000	177000	285000	242000	259000	266000	243000	233000	105000	86112	121000	38880	120000	83195	27365	113000	176000	70859	121000	33429	80099	144000
TRINITY_DN99564_c1_g6_i4|m.27475	132000	121000	51790	159000	154000	38310	115000	126000	35951	24836	23826	174000	156000	105000	155000	46638	124000	42271	54388	23235	58226	163000	99388	37537	98062	42783	84325	28098	58152	33692	82241	42478	37400	55572	42320	88282	48494	48992	35270	16479	54418	14378	175000	33937	64241	68857	59472	115000	93219
TRINITY_DN86595_c2_g1_i1|m.34127	273000	202000	365000	360000	342000	268000	509000	498000	527000	309000	320000	282000	346000	453000	291000	55145	425000	90581	340000	348000	241000	225000	251000	417000	81823	469000	475000	434000	508000	365000	382000	388000	466000	464000	477000	608000	859000	854000	881000	869000	933000	888000	891000	878000	648000	692000	674000	528000	527000
TRINITY_DN92133_c1_g1_i1|m.46907	22323	40291	276000	47287	50057	33230	57132	78305	41165	27038	53434	63254	70046	54146	71397	28356	22113	96777	28442	36777	19055	65636	50280	18294	78570	16159	47323	22416	150000	18495	27712	42743	41385	33056	30520	663000	545000	165000	611000	588000	617000	682000	610000	541000	53774	64915	279000	251000	453000
TRINITY_DN92354_c0_g1_i1|m.38241	204000	194000	129000	240000	214000	262000	304000	297000	331000	225000	225000	279000	248000	271000	244000	255000	199000	228000	240000	218000	261000	216000	235000	252000	284000	269000	175000	187000	254000	184000	247000	244000	275000	301000	284000	212000	182000	196000	201000	237000	322000	149000	168000	166000	311000	302000	246000	101000	209000
TRINITY_DN85014_c0_g2_i1|m.24570	699000	736000	618000	790000	724000	604000	702000	708000	529000	749000	786000	46230	97106	113000	595000	42337	53772	72105	578000	579000	647000	71209	381000	44482	77376	23470	648000	608000	588000	628000	643000	645000	584000	621000	516000	1470000	638000	562000	811000	476000	469000	931000	664000	642000	443000	434000	390000	434000	340000
TRINITY_DN111540_c7_g1_i2|m.89456	44493	83347	77144	68085	69732	64477	101000	84196	71271	68565	68696	71708	125000	152000	50997	116000	211000	134000	137000	165000	37888	265000	255000	50330	108000	145000	106000	52707	173000	145000	46262	28341	29005	139000	79710	189000	189000	189000	183000	230000	126000	286000	200000	237000	174000	51960	142000	169000	205000
TRINITY_DN84245_c1_g2_i1|m.53584	46991	13939	42568	26193	32292	38732	24263	104000	69895	53376	15331	67003	25212	15573	39574	49751	60202	38529	22021	58354	15464	13862	58943	44713	67004	22547	32079	37036	61689	36592	20633	23345	27562	57031	28768	35286	78278	39671	372000	393000	347000	330000	269000	56624	52572	36395	21525	15252	65937
TRINITY_DN78789_c1_g1_i1|m.39491	63945	54307	83253	117000	47245	31814	105000	30146	165000	93502	171000	52492	66055	70836	29277	149000	209000	192000	73291	131000	28845	103000	129000	189000	153000	79415	155000	76497	82683	9618.7	146000	87279	118000	11854	28845	180000	177000	205000	137000	152000	141000	160000	167000	168000	129000	136000	137000	131000	147000
TRINITY_DN81471_c1_g1_i1|m.52170	114000	105000	35409	41419	6962.5	28207	150000	40301	59365	18743	29914	23647	68266	115000	15405	22973	55525	55132	46395	52165	136000	28394	55279	11940	96962	19125	40921	41621	76217	66929	29860	11436	72173	55603	81240	17296	42258	52716	86222	27881	8189.4	40585	24120	56834	54161	14970	8504	37332	48648
TRINITY_DN97462_c0_g2_i2|m.36158	23477	24516	54737	36853	20587	40749	36582	24316	25466	71016	35903	43270	46503	49631	11672	81019	30801	15746	24145	31246	23203	93273	43581	70590	21815	51574	59631	35785	93416	85543	37035	14084	36518	34905	14134	96198	215000	172000	120000	107000	98648	139000	137000	124000	173000	130000	55457	120000	144000
TRINITY_DN103688_c1_g1_i1|m.92840	120000	223000	159000	267000	252000	233000	162000	157000	121000	22244	219000	73228	233000	192000	201000	198000	276000	238000	163000	185000	94949	69319	345000	169000	183000	136000	106000	162000	151000	178000	206000	203000	173000	90481	152000	82565	36568	60037	56600	39805	110000	64321	58572	39411	75907	71478	72875	67710	69385
TRINITY_DN92183_c0_g2_i1|m.47007	48377	59585	97709	69589	272000	111000	85614	89798	69548	82265	74745	74898	58117	249000	64195	88851	51940	301000	47022	147000	190000	64329	176000	66199	249000	103000	61909	135000	49814	63914	47363	60395	101000	170000	82509	178000	164000	154000	214000	262000	206000	205000	183000	141000	313000	236000	241000	186000	160000
TRINITY_DN80339_c2_g2_i1|m.52635	49758	38871	136000	95600	131000	93984	178000	59885	98519	73509	103000	77140	74469	141000	124000	123000	70808	68208	202000	76960	32418	111000	203000	219000	35622	77967	215000	118000	24011	253000	65253	138000	78691	51451	93575	1460000	1510000	1500000	1140000	1180000	1210000	1330000	1300000	1340000	1300000	1190000	1210000	1300000	1210000
TRINITY_DN93703_c0_g1_i1|m.38856	257000	101000	88534	91741	90106	42844	116000	59005	85043	197000	195000	200000	44752	71334	126000	234000	230000	118000	252000	96395	97944	161000	78989	207000	145000	75754	55844	158000	62986	74392	91022	170000	141000	145000	170000	61721	40320	78531	81622	171000	110000	186000	154000	120000	175000	70321	151000	110000	315000
TRINITY_DN86821_c0_g1_i1|m.2344	82565	14602	144000	62599	74664	88083	23637	95142	46042	20869	18207	11085	51438	94522	81829	97101	93484	7121.1	77893	68591	18780	65231	80755	153000	12944	8842.8	86846	10277	18069	84536	36035	35392	11579	116000	69645	12135	18535	30217	34276	65399	56842	9805.7	5916.1	3609	91676	41012	3649	23129	18127
TRINITY_DN80040_c0_g1_i1|m.46773	24647	84066	314000	78216	29398	114000	50516	89302	38564	24910	43717	58398	263000	12347	39780	17369	42184	51239	31851	39378	27036	32876	48239	44152	17742	48951	19890	39630	104000	96917	13794	103000	18692	125000	100000	86044	57128	8538.3	36113	85715	65330	69189	48048	53835	70178	62723	44594	85390	73272
TRINITY_DN92372_c1_g1_i1|m.38310	58786	414000	385000	323000	218000	170000	33645	386000	406000	370000	329000	386000	466000	436000	43973	65565	181000	134000	546000	423000	343000	650000	473000	692000	59108	610000	510000	518000	46442	600000	383000	97824	616000	204000	553000	61309	346000	565000	359000	366000	386000	584000	452000	437000	549000	740000	30079	680000	605000
TRINITY_DN91476_c7_g1_i1|m.55595	53376	214000	43689	51890	55848	33275	35082	78479	30110	48958	15431	22894	80966	20243	59324	34491	98199	50592	75717	39319	47077	30754	99490	33732	43257	106000	38156	86582	50702	28919	37964	10335	48161	36168	35594	161000	137000	156000	34719	45478	23702	26533	26165	142000	22791	18080	72576	82983	22330
TRINITY_DN108654_c0_g1_i1|m.69212	10958	125000	7306.4	109000	6830.6	34258	99522	73792	122000	136000	111000	12264	27262	31139	158000	107000	16082	100000	42484	16655	67999	18437	46026	17592	7051.1	43758	15095	63574	33554	32659	9087.4	22999	62820	13725	31573	63300	20206	43338	9812.7	17252	8857.6	8273	19165	14175	56917	37877	86075	81474	9159.3
TRINITY_DN90814_c1_g1_i1|m.13081	35429	15969	31578	54126	42201	20152	44763	68522	17844	43638	47152	73851	80047	107000	53144	29404	43511	18692	62918	333000	414000	97490	92955	63160	56670	86190	329000	309000	356000	237000	266000	58307	50510	91330	53281	43397	248000	49306	32606	180000	192000	187000	238000	167000	215000	221000	112000	225000	299000
TRINITY_DN78047_c0_g1_i1|m.28365	34630	93628	45121	21381	57710	40782	33035	62479	13316	66745	38656	78157	30548	132000	16324	62185	23221	40816	51102	172000	50076	59825	56290	32391	49931	55698	9849.9	65589	56981	79325	50448	17037	19180	19643	50991	770000	1730000	1230000	2530000	2570000	2540000	2370000	2350000	2300000	90215	72522	1810000	483000	1430000
TRINITY_DN119010_c3_g2_i1|m.140882	51684	102000	54390	153000	107000	29243	47704	43110	49805	45948	20034	159000	36163	100000	80776	327000	347000	34746	123000	179000	84895	47388	305000	76669	48694	52734	27541	213000	36556	97716	83112	69352	98558	96195	88600	500000	477000	433000	213000	249000	193000	305000	314000	352000	264000	245000	219000	568000	487000
TRINITY_DN78358_c3_g1_i1|m.45622	340000	367000	356000	402000	383000	399000	411000	428000	435000	317000	315000	303000	330000	325000	320000	395000	378000	387000	309000	291000	271000	299000	315000	330000	349000	379000	256000	258000	267000	297000	334000	349000	278000	284000	294000	256000	233000	250000	207000	221000	208000	216000	247000	278000	190000	178000	197000	222000	200000
TRINITY_DN90852_c0_g1_i1|m.13014	284000	260000	37269	407000	420000	430000	232000	267000	246000	136000	265000	322000	322000	287000	260000	268000	286000	305000	275000	253000	18978	374000	321000	19419	261000	281000	221000	232000	207000	251000	228000	204000	244000	212000	205000	118000	14579	145000	93042	110000	84290	125000	111000	115000	132000	77666	20329	131000	105000
TRINITY_DN81743_c1_g1_i1|m.30182	10797	157000	23295	56807	70448	22175	50423	48432	4265.3	131000	5447.3	101000	17322	42436	40948	135000	116000	42681	59638	76508	117000	6932.8	17509	105000	90370	26566	12605	75691	111000	54665	80999	76830	80988	153000	8480.4	46270	45064	48472	145000	154000	23198	15399	28292	42452	56122	38925	54555	11976	9558.8
TRINITY_DN82511_c2_g1_i2|m.23335	81311	98880	114000	34599	41875	61604	87181	160000	34242	162000	70189	58627	103000	141000	142000	65481	252000	124000	117000	161000	76598	331000	124000	44626	54927	104000	106000	118000	54678	74125	86514	54044	78902	208000	36218	210000	113000	167000	58276	130000	157000	1060000	209000	1140000	281000	40709	77189	830000	801000
TRINITY_DN93003_c1_g1_i2|m.23717	178000	40273	328000	112000	40505	500000	128000	182000	353000	548000	156000	90464	132000	310000	125000	390000	228000	227000	127000	323000	250000	176000	100000	382000	166000	70924	104000	280000	70392	51563	43140	135000	83919	282000	173000	255000	171000	142000	184000	225000	219000	173000	182000	229000	327000	262000	285000	160000	170000
TRINITY_DN89775_c0_g1_i1|m.54694	110000	126000	132000	92919	122000	137000	112000	83776	20275	88781	66652	135000	242000	102000	301000	62387	356000	37186	180000	79123	84802	211000	134000	233000	150000	105000	56939	110000	88601	115000	133000	75412	37626	127000	90009	125000	26251	58241	182000	59992	70689	57151	97388	69521	76299	79364	61207	63148	41064
TRINITY_DN86978_c0_g1_i1|m.57134	48075	149000	64543	122000	37854	174000	63702	107000	38152	11601	98419	80994	55001	28076	33431	103000	157000	80859	14370	108000	84698	148000	134000	79340	133000	90171	76268	87302	41172	40679	54968	66746	59204	36770	53958	20858	127000	85998	69292	123000	227000	258000	55508	112000	38531	17618	123000	71946	134000
TRINITY_DN96159_c1_g1_i1|m.38018	831000	862000	963000	929000	1010000	927000	1010000	1050000	925000	1000000	939000	970000	1010000	935000	940000	1790000	1840000	1730000	1440000	1280000	1150000	98666	1280000	121000	213000	1290000	1130000	1200000	1080000	1310000	1270000	1430000	1110000	1030000	1110000	184000	105000	187000	123000	131000	22715	106000	163000	133000	71210	111000	109000	135000	71221
TRINITY_DN83662_c0_g1_i1|m.35033	39678	139000	81288	103000	124000	177000	81448	118000	94481	50349	78170	187000	48578	151000	111000	173000	183000	145000	138000	96556	41076	26718	58170	159000	118000	20596	70438	75117	25300	82265	89977	113000	14819	123000	49855	64320	54361	84534	97227	105000	64524	55883	89453	72860	65337	71499	60817	100000	109000
TRINITY_DN62502_c0_g1_i1|m.12458	275000	292000	309000	375000	483000	395000	367000	339000	350000	317000	417000	263000	165000	203000	436000	138000	60674	212000	402000	361000	325000	112000	151000	194000	179000	194000	306000	250000	261000	427000	463000	358000	397000	389000	250000	176000	177000	139000	199000	132000	190000	213000	182000	232000	242000	229000	118000	215000	204000
TRINITY_DN85504_c0_g1_i1|m.4178	139000	28927	71951	98067	101000	92036	221000	38627	26642	84546	223000	21770	87050	67673	58740	26003	248000	107000	57268	42089	189000	110000	68971	55757	92189	93071	38931	42856	36973	211000	94097	59731	230000	183000	52919	147000	234000	225000	262000	269000	252000	249000	198000	249000	153000	300000	283000	161000	98950
TRINITY_DN97072_c3_g1_i1|m.50477	16343	129000	57808	26950	114000	14968	86378	18587	144000	33098	72398	17777	147000	83771	102000	38020	73186	24352	57309	62189	66378	142000	48207	25816	122000	26542	20503	28372	15694	15695	24970	80150	57868	34363	26183	425000	416000	457000	360000	379000	374000	268000	265000	403000	191000	148000	272000	343000	283000
TRINITY_DN87543_c0_g5_i1|m.49668	358000	311000	210000	140000	49131	158000	151000	109000	151000	80584	230000	201000	253000	196000	123000	172000	92345	262000	214000	160000	41408	361000	96065	25947	58395	285000	182000	188000	112000	180000	104000	64645	238000	205000	164000	186000	113000	198000	79581	29851	134000	71690	102000	144000	118000	67321	77276	150000	129000
TRINITY_DN83273_c5_g2_i1|m.41492	378000	394000	350000	440000	451000	405000	349000	297000	329000	422000	451000	412000	382000	292000	355000	381000	340000	350000	402000	346000	363000	35133	306000	155000	157000	293000	279000	316000	312000	346000	339000	324000	283000	268000	247000	283000	237000	268000	177000	148000	149000	161000	188000	204000	157000	176000	158000	307000	288000
TRINITY_DN111018_c1_g2_i1|m.121508	60436	121000	59323	28975	61263	22361	42454	48956	36990	54582	30352	47402	13838	81095	20918	33438	279000	45315	53698	36250	206000	19220	37719	36676	21196	245000	122000	26348	28848	102000	52399	118000	23593	22733	60537	50136	67081	32719	98308	107000	94806	62447	19652	12867	54995	18209	109000	47557	67985
TRINITY_DN102687_c0_g15_i1|m.120374	35009	79503	79180	15814	17359	91317	32574	14636	69875	49193	60707	82504	58512	44629	22680	53562	53942	45912	19207	37683	26214	38994	9168.5	61841	93652	59322	54415	66984	79027	43339	32815	76507	28186	10130	15702	58508	18698	227000	162000	27221	24572	201000	198000	201000	169000	17501	6977.4	45081	221000
TRINITY_DN80781_c3_g1_i1|m.14191	36646	142000	228000	101000	82225	55677	101000	37397	138000	39196	46609	43406	93219	133000	36638	43581	96761	169000	76144	116000	86375	44287	66373	41586	126000	89627	89031	69019	129000	81226	49181	169000	63055	116000	127000	107000	25071	74260	96276	177000	58064	218000	106000	73292	130000	173000	92540	66705	120000
TRINITY_DN85935_c0_g1_i1|m.53139	115000	116000	97674	33316	76052	25008	45944	81818	101000	69457	76610	108000	76482	71602	20213	34526	13391	57049	23736	206000	70321	63156	72949	26528	59823	18990	54881	61766	147000	19004	20907	77788	20443	122000	22538	139000	21691	57545	226000	214000	142000	158000	95069	52011	24902	16553	23523	71551	118000
TRINITY_DN102998_c1_g3_i4|m.140020	8538.9	98343	130000	4461.6	5451.8	67529	112000	11298	104000	74102	12678	79811	103000	14613	93829	3181.6	5521.9	113000	5652.2	105000	5714.3	109000	97063	4063.6	152000	3545	107000	5848.5	119000	3047.9	2981.4	135000	134000	141000	136000	54286	90573	48217	47755	49529	53642	91009	46643	9881.9	16564	18940	40064	92073	97094
TRINITY_DN87303_c0_g1_i1|m.24745	210000	63139	69467	236000	225000	212000	75943	64794	171000	60814	166000	202000	48533	37732	49142	215000	183000	55110	53557	18760	25211	106000	32655	44523	91564	64702	43042	226000	69664	35423	37710	40792	141000	23037	25782	135000	82765	6758.7	44155	53500	36327	35556	27725	11910	94299	94707	73335	89117	58604
TRINITY_DN95966_c1_g1_i1|m.31155	15937	30169	29952	11567	19894	15634	14951	65497	16479	33754	29226	17205	33977	63056	7523.8	19129	30912	50201	60643	16371	57404	20789	12560	31917	9646.7	33848	14362	59637	15543	13678	19879	30171	12294	28020	10848	17561	158000	153000	182000	169000	187000	153000	143000	146000	17674	236000	231000	176000	191000
TRINITY_DN98114_c9_g4_i1|m.6292	42993	187000	54837	60459	153000	132000	64386	61126	125000	45979	59652	64542	72346	77523	74985	103000	45565	38933	104000	59477	47882	167000	101000	53437	72369	66931	114000	156000	55317	107000	43960	125000	61636	168000	98125	140000	93565	137000	155000	112000	102000	27417	95413	85414	89197	75190	168000	43715	62973
TRINITY_DN95316_c1_g2_i3|m.20918	101000	108000	136000	47265	45696	37312	98145	135000	133000	128000	42479	58976	129000	69086	84869	85407	74076	104000	159000	43936	106000	181000	139000	140000	48829	15347	85524	160000	94278	117000	60481	113000	105000	118000	107000	53265	70706	57231	171000	58120	134000	16370	99378	29655	63231	194000	126000	87848	176000
TRINITY_DN83463_c3_g1_i1|m.55008	31243	17044	59013	35801	33509	45087	63132	46240	38612	43656	53033	63645	19240	54550	20006	52706	86781	92490	58778	58003	117000	43055	26583	42905	103000	57291	44974	36963	30041	76405	45243	46809	43506	59921	19897	77478	73520	53569	62575	69070	52482	95838	74464	41100	14767	18196	50324	15690	26876
TRINITY_DN99941_c0_g1_i1|m.16500	32429	19211	49964	185000	28487	13002	35084	118000	180000	21260	196000	24758	31745	19595	131000	81475	25777	151000	65498	85763	41776	44468	20767	151000	167000	162000	34708	13056	129000	155000	207000	175000	37654	143000	167000	85219	47345	11444	83006	30050	15957	33677	115000	17950	22296	24362	13238	15577	22196
TRINITY_DN102645_c1_g1_i1|m.120087	336000	304000	263000	337000	326000	315000	237000	259000	243000	366000	353000	336000	356000	362000	327000	311000	342000	341000	316000	318000	337000	495000	420000	310000	306000	20760	307000	328000	324000	314000	297000	310000	31121	296000	283000	213000	185000	189000	119000	108000	135000	26469	143000	165000	152000	17177	112000	187000	242000
TRINITY_DN102237_c0_g1_i1|m.145946	77124	375000	97124	85017	212000	64145	73822	55683	97127	43391	53289	69173	73226	45223	167000	114000	91481	64180	39126	148000	83168	80194	57837	198000	104000	124000	154000	54462	44945	56260	62461	99270	69261	40898	174000	57474	213000	90387	147000	75472	113000	196000	57053	196000	223000	163000	17688	51313	36486
TRINITY_DN100817_c0_g1_i3|m.138429	8676.3	27071	9243.3	23921	28929	40358	4577.4	8337.2	17949	16036	27087	3406.4	32773	7851.7	4065.6	10837	17997	19134	105000	19526	73190	35770	9076.6	120000	30785	4745.3	23861	14611	41732	5977.9	3940.5	22018	15626	22702	41090	4213.2	22297	9308.4	19197	4761.7	7645.1	9393.2	2993.3	7195.7	12362	34941	5838	25918	2312.3
TRINITY_DN84751_c0_g2_i1|m.18188	166000	147000	197000	77734	95966	94076	190000	182000	141000	66506	107000	103000	94530	30302	93807	87172	87756	50720	83734	83176	54072	124000	49410	46745	96982	55218	124000	89326	55750	101000	72743	67728	76822	50104	39677	50902	116000	81810	110000	133000	120000	125000	121000	129000	41391	114000	88404	83412	93546
TRINITY_DN94506_c0_g1_i1|m.45779	153000	96876	118000	62039	121000	56638	95928	168000	113000	71009	102000	126000	117000	53749	123000	117000	91277	36889	61630	99215	124000	79741	124000	90055	93869	125000	79288	50023	101000	75325	135000	652000	89502	44185	53405	59007	92537	182000	94051	57237	140000	85134	119000	198000	56171	84255	141000	122000	94451
TRINITY_DN88876_c3_g1_i1|m.13615	63897	13731	46078	45130	96943	28427	80490	70150	44482	81081	33532	27825	41069	45461	154000	26524	130000	73747	86900	41136	35641	70668	35394	54000	74537	43494	158000	78339	48208	47894	58080	18317	61734	21475	17580	43922	394000	365000	450000	391000	428000	441000	542000	434000	62701	582000	557000	276000	312000
TRINITY_DN85358_c0_g1_i1|m.11178	20163	12588	20678	56323	353000	47017	10477	86933	22997	23163	15664	19878	9544.8	36618	7948.1	68527	85937	32371	110000	108000	64340	470000	30530	137000	35517	169000	12468	8232.5	10514	151000	177000	10038	36022	128000	110000	87633	56421	69914	5474.7	21753	3589.2	81350	106000	64028	103000	96697	39753	76180	65651
TRINITY_DN95869_c7_g1_i2|m.51935	40211	82017	144000	34805	97573	35112	118000	80230	204000	41684	94876	81397	60682	194000	46909	105000	86213	104000	154000	119000	58773	47552	368000	331000	122000	34524	87588	49559	62021	43441	338000	63951	89438	42332	116000	137000	59785	70573	218000	80816	221000	196000	43666	35466	119000	32232	81801	85703	80840
TRINITY_DN100807_c0_g1_i2|m.138605	132000	55139	187000	74444	50854	53342	57105	72651	20152	39836	119000	74875	177000	58106	17768	64268	213000	100000	160000	154000	40541	43204	24806	30290	11777	105000	25943	57956	52493	22218	54925	21090	65440	35585	55218	23855	187000	106000	225000	213000	222000	217000	206000	225000	10001	16443	27755	26105	75205
TRINITY_DN98218_c1_g1_i1|m.18806	134000	20259	17741	30523	51185	41378	17887	12632	151000	177000	48496	99385	156000	35980	10087	23095	45441	115000	61191	79690	16233	133000	90179	84252	46583	37753	51336	38090	24246	25944	30624	21159	109000	6939	76804	101000	25063	42055	23919	147000	172000	205000	23561	151000	6778.4	197000	14677	6938	185000
TRINITY_DN85450_c0_g1_i1|m.37604	325000	379000	329000	308000	321000	370000	692000	338000	311000	403000	300000	64094	84607	71008	340000	59385	24694	297000	318000	196000	458000	105000	239000	216000	205000	638000	308000	459000	301000	242000	563000	233000	269000	329000	279000	387000	260000	246000	380000	228000	375000	224000	437000	238000	242000	248000	256000	315000	183000
TRINITY_DN49682_c0_g1_i1|m.34972	273000	182000	336000	262000	230000	282000	315000	310000	332000	91120	258000	282000	115000	114000	350000	56193	160000	124000	256000	267000	235000	130000	406000	137000	114000	250000	410000	297000	379000	278000	292000	387000	355000	325000	402000	218000	278000	318000	372000	382000	400000	233000	284000	211000	227000	448000	330000	348000	412000
TRINITY_DN91473_c0_g1_i1|m.55523	15446	11173	45927	7946.3	42646	15615	51133	10651	25233	50088	11230	41980	17286	52293	41890	5305.8	46653	30521	58911	68469	9612.3	43821	176000	38062	51160	12642	10641	16784	69903	12851	6317.8	170000	105000	40100	52224	28605	46101	15402	16827	29095	5621.6	28125	36457	47668	19387	14802	62660	39939	45324
TRINITY_DN81430_c0_g1_i2|m.52222	28674	42477	36139	35813	68118	71035	38603	62125	92733	59480	19024	31844	18806	47542	182000	40579	91297	60493	46667	41165	83869	60564	36492	203000	107000	48473	54546	106000	50717	57062	18261	67357	88705	61353	69638	107000	197000	8350.5	109000	119000	141000	77127	15571	133000	170000	160000	151000	85116	152000
TRINITY_DN90375_c0_g2_i1|m.40416	682000	671000	666000	742000	156000	727000	897000	938000	948000	113000	784000	943000	116000	895000	1580000	671000	733000	777000	684000	565000	429000	693000	608000	884000	186000	731000	94765	801000	686000	740000	59344	709000	868000	71980	853000	117000	134000	129000	74036	213000	92795	163000	209000	147000	21249	70067	89192	86386	74304
TRINITY_DN105211_c1_g3_i1|m.135434	41947	82009	30700	15375	87187	29520	55189	67784	41484	48031	63560	25494	31829	55362	28618	55700	35664	58869	47283	45941	55211	48713	21117	77428	35541	23571	48398	71890	92392	28851	38378	51900	54485	55298	185000	117000	157000	113000	173000	141000	75371	98127	101000	16671	24242	28531	167000	45250	136000
TRINITY_DN99674_c0_g8_i1|m.9734	86745	16944	103000	88977	86572	24648	120000	176000	102000	27147	119000	25398	124000	142000	86869	104000	12537	30038	109000	51876	72065	70164	187000	223000	128000	58876	83399	105000	98984	38629	125000	95574	155000	95881	74277	18686	74158	16522	42763	27660	20570	17986	38033	19456	234000	15716	36982	43891	50090
TRINITY_DN70244_c0_g2_i1|m.50292	110000	40707	27071	65695	166000	35940	14267	16728	45291	12571	22953	40409	115000	25079	158000	21653	61582	50317	80765	35040	8416.6	59476	81508	114000	20328	70443	32471	115000	12535	36878	69954	51891	24898	13631	19857	78602	88399	120000	116000	120000	105000	89762	104000	110000	181000	172000	163000	56645	32450
TRINITY_DN100773_c3_g2_i1|m.90284	365000	207000	230000	202000	200000	195000	170000	94371	197000	204000	239000	453000	196000	236000	228000	402000	238000	271000	185000	264000	136000	263000	241000	184000	286000	248000	187000	175000	273000	190000	278000	219000	145000	146000	161000	118000	99900	150000	89767	20805	90925	153000	160000	84131	94398	86551	37815	154000	196000
TRINITY_DN86623_c0_g1_i1|m.40968	120000	40230	147000	37712	186000	447000	169000	90965	194000	83508	59899	28901	73917	60113	90467	53436	36382	40692	111000	59159	58182	76138	192000	137000	133000	77554	187000	51311	61211	164000	88101	134000	149000	201000	86142	122000	93841	119000	125000	138000	138000	120000	93441	138000	176000	82377	193000	53477	99952
TRINITY_DN74287_c1_g5_i1|m.54382	9334.7	32095	9961	7184.3	11718	23959	26154	30372	10083	28947	20458	14497	30312	12969	22176	60296	62803	19387	13556	9375.9	24528	87323	84720	16019	99805	30261	50906	66019	14770	15329	15470	31427	63108	15657	5495.8	16357	62326	44169	45675	55560	54991	37878	37685	11194	14022	9172.4	42192	56125	18179
TRINITY_DN94881_c0_g1_i1|m.41629	30874	60189	28203	36390	19519	184000	56317	187000	56721	326000	7860.9	355000	255000	36078	71302	30538	92699	18809	27099	26856	46261	24380	39074	173000	64756	43425	53542	70122	32203	44758	45268	37655	8019.6	26166	84346	41755	22965	75495	45800	31766	56217	28521	46336	24110	27797	29423	32164	39440	51535
TRINITY_DN84299_c1_g1_i1|m.53624	43299	64684	18966	167000	114000	188000	188000	63419	152000	96566	144000	34894	207000	86688	234000	106000	157000	243000	217000	139000	230000	296000	87546	78356	128000	83429	45950	225000	55464	117000	55954	150000	51574	245000	70428	242000	406000	248000	266000	247000	172000	297000	315000	324000	66508	317000	207000	214000	262000
TRINITY_DN92145_c1_g1_i1|m.47075	71503	26675	66204	115000	523000	134000	133000	127000	528000	102000	403000	144000	150000	145000	521000	288000	195000	64819	97901	185000	41169	340000	245000	115000	182000	63355	111000	46403	38770	424000	38417	48436	609000	502000	110000	116000	105000	30043	133000	116000	107000	78115	75666	104000	241000	77287	91575	68438	21328
TRINITY_DN96524_c0_g1_i2|m.3245	10140	11630	3095.7	2920.6	5523	14807	5607.5	1098.9	2966.8	5367.8	6464.6	4067.9	1896.5	5915	12074	15007	4559.3	5599	6205.8	3769.4	6897.7	7742	9205.5	1445.4	6111.6	3904.2	4347.3	11469	3349.6	2228.6	8122.7	2466	4115.6	5273	2608.2	50704	52278	3131.8	37037	24354	30252	43125	50182	45159	43010	1685.2	25463	53444	41003
TRINITY_DN99243_c0_g1_i1|m.259	47984	95016	34473	34082	81934	40961	49760	57902	50363	43771	27767	23993	11535	40437	107000	57777	41471	78747	14088	54896	48292	58188	55141	109000	65899	75622	75077	79696	55170	56177	58494	61270	66095	63698	74249	111000	98211	31404	101000	85401	94867	41885	45026	50680	62388	69939	90508	71620	72838
TRINITY_DN82892_c1_g3_i4|m.42403	8229.2	12488	26937	26550	20323	50866	20602	47944	34681	39274	34396	37467	47573	29036	15316	24259	18392	33377	35529	24187	17973	13827	72742	9576.5	8900.7	53536	29145	10380	35989	19855	30439	32976	19898	7383.4	51205	585000	506000	488000	590000	643000	593000	508000	562000	545000	895000	917000	862000	426000	480000
TRINITY_DN90572_c1_g2_i3|m.6513	75459	136000	73443	45080	177000	72657	74844	122000	95514	44759	57757	77708	109000	109000	81452	47789	232000	46872	92699	143000	152000	131000	76286	127000	77374	159000	84399	79477	166000	77685	58975	82295	60168	92495	33844	236000	240000	273000	247000	229000	233000	253000	264000	293000	341000	210000	312000	219000	196000
TRINITY_DN95153_c1_g7_i1|m.3798	51923	45158	41393	54612	37882	62043	25921	25063	22170	18817	36452	40815	22377	29335	37776	21530	26231	17488	67614	29314	30999	9662	58305	27250	27189	36133	16038	47388	31761	39093	28071	20176	34157	24857	50440	26463	15063	135000	86294	87688	17567	26716	41379	10355	3529.5	43197	38153	62996	102000
TRINITY_DN87025_c4_g1_i1|m.5756	28083	59046	126000	34253	22219	75051	11451	63958	100000	26499	90069	60604	49980	110000	65356	166000	46561	119000	49992	103000	48315	254000	26866	173000	55580	32188	179000	167000	32590	62274	33647	29775	86832	184000	131000	456000	488000	550000	515000	550000	551000	474000	540000	515000	497000	521000	462000	360000	374000
TRINITY_DN96016_c0_g1_i1|m.9188	7804.3	229000	80303	89100	62879	20214	13471	84499	145000	101000	30381	218000	101000	299000	55769	20725	162000	301000	39872	82448	229000	95744	75144	144000	101000	41938	114000	12961	67127	55557	29545	266000	75017	101000	62502	5475.9	17964	37428	36392	33468	14028	16942	72303	27288	73512	70235	65762	7192.2	80695
TRINITY_DN96827_c3_g2_i1|m.55144	26220	134000	27933	217000	232000	290000	23041	27130	40695	249000	42044	32539	35766	25368	31732	41625	39174	40669	138000	32874	154000	8321.8	155000	21825	53508	16481	33292	22713	107000	136000	45591	59934	15653	73802	19902	14891	25106	16781	17871	15960	77160	22908	21237	16191	92893	121000	119000	25173	23535
TRINITY_DN87008_c1_g3_i1|m.5804	89027	17373	44509	16416	34104	65001	69654	17651	37330	34138	41766	8479.4	50280	65498	69571	38815	64291	23008	23881	39031	62006	37567	33230	37021	50099	29859	55084	59800	18932	43167	29342	25680	10795	63843	15536	15897	369000	406000	416000	379000	408000	321000	364000	395000	253000	238000	232000	405000	429000
TRINITY_DN99458_c0_g1_i2|m.54051	22822	125000	31240	123000	88172	39747	138000	11962	46393	104000	96697	22309	43124	32178	45013	22204	36190	33847	77875	88806	84074	26436	28543	51402	53969	15265	86658	117000	85674	96269	92804	93914	43007	73288	30988	64326	70995	86326	19275	53846	69426	97341	62765	58763	84119	36510	53673	53035	78071
TRINITY_DN93895_c0_g3_i2|m.7659	9183.3	139000	67428	37092	39976	32045	65826	66888	36866	12549	81399	56765	21662	29693	99892	58845	22981	108000	161000	19008	22053	148000	29709	78197	91891	152000	149000	86852	16924	48516	52991	35642	20922	25893	40288	211000	181000	186000	209000	172000	273000	172000	207000	198000	274000	161000	21960	268000	260000
TRINITY_DN96973_c2_g1_i2|m.21990	191000	127000	85366	105000	53111	61979	39144	73006	91954	30188	106000	178000	162000	102000	100000	75875	118000	123000	156000	49150	139000	163000	185000	132000	63683	63702	86144	63205	66735	61690	132000	263000	130000	47885	147000	493000	422000	71722	289000	345000	314000	414000	343000	367000	217000	98546	236000	425000	553000
TRINITY_DN96282_c0_g2_i1|m.35153	2190000	2250000	2430000	2210000	2220000	2330000	2080000	2210000	2140000	2300000	2240000	2430000	2430000	2370000	2290000	2450000	2530000	2540000	2000000	1730000	1880000	1180000	1970000	2270000	2320000	2440000	1850000	2100000	1820000	2220000	2240000	2320000	2070000	2060000	2130000	1320000	1270000	1270000	770000	812000	876000	962000	967000	1040000	1020000	949000	933000	1380000	1390000
TRINITY_DN81728_c0_g1_i1|m.30148	21856	15690	27210	24558	86025	25643	82916	41080	107000	149000	184000	28667	55572	60659	49430	10148	15096	130000	22613	59551	106000	33318	46893	46985	94776	26274	11611	118000	107000	16223	38209	21835	12839	12359	44344	575000	485000	522000	529000	546000	580000	480000	514000	539000	534000	322000	399000	389000	352000
TRINITY_DN110305_c2_g3_i1|m.134824	234000	245000	291000	286000	295000	353000	289000	301000	298000	288000	290000	330000	300000	299000	265000	244000	262000	291000	220000	217000	207000	52448	223000	242000	248000	229000	204000	227000	206000	213000	220000	232000	228000	260000	259000	242000	241000	249000	225000	221000	224000	207000	209000	204000	266000	258000	256000	167000	170000
TRINITY_DN99846_c1_g3_i1|m.36734	95431	162000	16898	29972	35768	39381	33536	26350	14844	115000	71573	16962	127000	82408	109000	30970	134000	146000	32582	116000	57369	45645	61036	27032	19094	23036	52846	47246	30530	23297	105000	38426	14362	36961	63669	115000	43855	46686	20017	26221	49878	77352	95727	38274	27009	162000	17124	53279	118000
TRINITY_DN89251_c0_g4_i1|m.22789	45138	150000	9671.3	112000	5897.5	6895.8	148000	18191	152000	169000	19692	35806	6745.1	16130	6938.6	156000	42128	8561.3	52519	4287.4	15800	35602	5008.2	9422.1	12695	34640	43052	33356	146000	6848.6	9928.8	3500.8	8513.6	39678	45165	19360	62128	12971	60290	61160	30058	3372.1	19216	23959	49568	30336	47957	17777	16788
TRINITY_DN108641_c0_g1_i1|m.69092	35913	120000	25665	69453	86188	7543.6	79665	36500	18137	17142	12444	12280	61078	21323	53891	127000	45813	29023	41070	4960.1	25896	31643	49571	73618	67212	65170	114000	19255	42351	68445	33542	83932	54113	63429	7388.8	20035	14497	26150	62386	30265	60626	24368	42518	72189	79203	52464	89675	77966	17980
TRINITY_DN99213_c1_g6_i4|m.388	48656	29714	81205	28537	9024.7	16025	49559	14738	23964	44960	27981	62180	26443	36523	15618	37905	27786	37781	20037	14002	28777	40084	17276	94747	104000	77041	39002	102000	6728.3	18234	53420	10587	85337	50860	76445	16305	17511	46956	4859.1	17655	2789.5	10883	4703.7	6838.4	6207.3	5603	8661.7	8102.3	4042.4
TRINITY_DN89687_c0_g1_i1|m.51036	165000	50187	113000	35766	56539	176000	43788	35290	45932	175000	49173	178000	58324	19469	63666	58736	97079	37720	178000	52999	44949	116000	30699	69400	88723	22228	12540	30927	47846	56203	50140	35929	54051	87648	73819	1600000	1430000	1690000	1390000	902000	1220000	846000	1680000	1770000	1390000	41347	1950000	1180000	24286
TRINITY_DN110144_c1_g3_i2|m.144723	41608	96829	17428	91280	16074	40716	59087	16628	68458	61760	79154	75167	75020	68841	58106	41218	83023	79827	70801	22076	11753	96211	97192	75230	70483	99203	46891	61535	50958	57384	76470	18409	64073	7926.2	23361	64794	9366.3	39232	51741	38033	41618	43269	40885	26246	3808.9	68988	13226	5018.2	44536
TRINITY_DN104354_c1_g1_i2|m.131455	17891	34974	32635	11288	38912	37321	51630	26018	26513	14370	28028	4959.7	5393.7	7901.3	27470	17434	39544	25495	41705	32869	27046	12895	22497	13026	38487	17617	41730	30390	17357	36928	22710	19294	29157	15031	7951.1	57995	26385	41702	15200	5315.5	9909.5	17090	8897.2	16557	12002	53015	62501	29133	126000
TRINITY_DN87584_c0_g1_i1|m.49603	253000	161000	76825	236000	198000	85812	145000	177000	191000	311000	275000	70302	209000	187000	125000	158000	207000	149000	184000	310000	259000	161000	169000	72333	68464	208000	235000	136000	369000	336000	147000	234000	166000	139000	148000	72543	40310	26372	26227	143000	192000	13813	29941	58825	55486	47074	33887	27978	110000
TRINITY_DN116786_c2_g1_i1|m.92061	284000	319000	290000	315000	339000	339000	272000	331000	288000	289000	235000	283000	272000	240000	275000	243000	237000	254000	196000	224000	203000	254000	215000	219000	230000	240000	171000	173000	206000	237000	254000	234000	188000	65868	190000	284000	280000	254000	227000	103000	211000	246000	291000	297000	137000	230000	188000	169000	317000
TRINITY_DN76052_c0_g1_i1|m.19080	50017	92594	47294	135000	103000	89138	125000	124000	117000	123000	118000	68175	98321	74454	59248	89663	165000	178000	143000	69212	131000	89130	131000	146000	101000	72552	79886	71914	87693	98903	63022	69708	69514	81731	96365	190000	38310	138000	79047	86362	53977	75987	30737	102000	90617	71225	36846	46739	84791
TRINITY_DN99475_c0_g1_i2|m.54005	163000	189000	212000	171000	165000	188000	182000	186000	181000	188000	168000	170000	165000	208000	36272	206000	185000	239000	190000	165000	142000	155000	151000	180000	202000	194000	145000	35716	126000	166000	163000	159000	143000	128000	156000	115000	144000	73746	74664	21423	87253	54156	88469	95736	40521	82801	75193	88550	170000
TRINITY_DN79363_c0_g1_i1|m.22090	30912	101000	21254	48594	44330	40047	9605	29688	29745	42240	17854	11922	12522	23928	27810	13741	13783	35076	34372	27825	10040	59532	61830	27146	9108.6	7932.4	11026	18947	40279	6197.7	43311	27817	11881	42858	34013	75736	77762	76974	61603	56427	63547	45845	53576	50497	12646	34859	50359	68704	44800
TRINITY_DN84429_c0_g2_i1|m.49389	42477	70965	67922	65336	65863	73680	46173	53192	81573	72608	125000	41587	19047	123000	34685	66916	48686	44514	61990	57108	833000	40059	94092	89210	54220	54869	51678	15313	68958	56502	40831	48107	22633	47490	89953	361000	485000	424000	472000	484000	472000	449000	474000	509000	402000	454000	526000	389000	348000
TRINITY_DN114204_c7_g13_i2|m.134040	819000	844000	910000	794000	816000	800000	820000	842000	816000	841000	780000	938000	779000	780000	690000	851000	894000	942000	776000	683000	642000	665000	741000	830000	786000	797000	589000	627000	570000	758000	785000	785000	669000	602000	649000	447000	412000	458000	224000	232000	218000	264000	295000	289000	151000	152000	65505	516000	493000
TRINITY_DN109617_c8_g3_i1|m.119453	785000	669000	454000	762000	95383	562000	625000	60437	462000	540000	461000	499000	523000	537000	488000	496000	517000	476000	443000	724000	640000	469000	364000	24038	529000	493000	771000	761000	787000	784000	766000	428000	394000	38708	439000	260000	235000	245000	240000	256000	256000	275000	337000	273000	146000	155000	94204	169000	143000
TRINITY_DN74634_c1_g3_i1|m.29456	207000	352000	235000	208000	138000	272000	208000	250000	150000	241000	231000	309000	269000	356000	235000	226000	185000	174000	283000	120000	214000	249000	228000	268000	179000	268000	316000	189000	130000	105000	276000	262000	108000	113000	342000	30368	103000	61077	56026	29832	59902	88013	59446	56622	233000	113000	66766	116000	121000
TRINITY_DN93426_c6_g18_i1|m.50152	294000	92778	168000	217000	649000	654000	168000	173000	109000	145000	124000	705000	683000	135000	129000	1690000	176000	590000	144000	128000	150000	153000	106000	1730000	103000	540000	88283	253000	396000	136000	448000	110000	105000	373000	135000	57401	136000	217000	92916	65359	116000	127000	133000	82988	173000	77109	165000	310000	251000
TRINITY_DN80321_c0_g1_i1|m.52672	194000	188000	116000	88725	70563	99179	187000	73454	34300	160000	41242	254000	91118	63863	73397	106000	85154	70462	84032	164000	56663	238000	179000	15089	168000	31438	102000	52930	88571	142000	161000	157000	60167	96875	95650	57514	64512	47108	66088	33017	109000	39712	38015	85915	57470	115000	31813	66437	91149
TRINITY_DN92366_c0_g1_i1|m.38234	41468	26757	27778	44040	12529	20846	45400	22803	11472	11115	13518	48916	13909	10297	11445	3541.4	17861	20800	23685	13459	9515.6	50801	11051	25609	42259	10732	23134	27747	18771	10602	34047	21674	6889.9	7690.9	17130	18644	40562	80450	99402	65806	104000	8905.4	77521	34854	22035	136000	42969	43778	86106
TRINITY_DN98882_c0_g1_i1|m.4378	94036	112000	68048	58485	76667	9342.9	9907.3	36733	57669	8830	112000	53572	111000	98455	83709	46664	112000	59600	48809	21278	58882	86055	52444	65779	61687	46825	84177	148000	58342	65901	52521	21821	36251	43903	109000	59164	56988	18310	84348	78305	81026	30708	81582	11857	20334	9236.1	63699	27313	62916
TRINITY_DN116316_c0_g1_i1|m.102299	101000	88500	114000	75991	65344	58326	115000	81716	127000	86690	32587	361000	97442	118000	360000	126000	371000	358000	142000	216000	93298	244000	33181	337000	308000	380000	269000	262000	78589	95391	61084	366000	261000	28861	280000	13982	448000	60119	456000	208000	357000	58881	50917	209000	220000	232000	193000	35000	93916
TRINITY_DN97352_c2_g2_i1|m.48237	28354	24220	57517	25680	34775	54989	36448	6026.2	31539	14384	29232	86331	7557.2	59741	59374	43669	42830	67024	60997	105000	93742	26162	18420	32918	49575	36172	29105	5084.3	6424	26281	34497	21761	104000	23479	8156.2	11758	45753	10168	30871	20305	14649	9357.2	23431	16708	22850	12128	12833	6472.7	27579
TRINITY_DN80877_c0_g1_i1|m.15417	209000	31489	38968	76929	58101	25900	112000	25417	102000	50735	68263	8584.5	61520	65669	31410	22186	57693	69637	58158	49260	38786	74285	53515	57922	44007	567000	68219	53876	12100	9761.8	545000	84552	22995	71538	34074	126000	108000	50660	87188	101000	65572	91363	45770	98742	112000	73109	14794	22413	53257
TRINITY_DN77391_c0_g1_i1|m.9943	30311	117000	34798	51540	113000	112000	62275	75588	133000	119000	41531	63021	17541	17115	164000	196000	207000	231000	163000	19825	199000	194000	152000	199000	52209	205000	104000	110000	108000	175000	150000	154000	148000	96979	18811	97595	100000	17582	142000	18048	153000	29266	60901	226000	61264	28949	231000	139000	78501
TRINITY_DN89941_c0_g1_i1|m.23793	71611	58990	68871	25494	97051	91999	31838	36188	106000	95718	35408	49743	15339	87614	88819	33622	80268	9680.9	14232	107000	42601	57527	34185	40584	47252	50234	35813	28672	73977	45988	70082	16333	30404	83087	124000	76963	68750	36064	38975	17634	45662	78037	15574	15916	57100	46227	58245	62523	6221
TRINITY_DN87723_c0_g1_i1|m.39005	515000	577000	547000	584000	520000	495000	620000	509000	709000	462000	625000	653000	515000	485000	541000	497000	63768	435000	513000	389000	451000	126000	473000	269000	44482	452000	512000	554000	419000	503000	571000	567000	409000	532000	530000	355000	270000	331000	290000	281000	237000	256000	278000	286000	330000	288000	307000	229000	364000
TRINITY_DN108371_c0_g2_i4|m.130471	159000	156000	20533	154000	158000	284000	153000	204000	137000	159000	132000	163000	43252	134000	185000	162000	180000	162000	165000	139000	63614	144000	31156	156000	138000	130000	95461	158000	118000	31776	103000	113000	156000	136000	128000	303000	224000	337000	193000	186000	116000	197000	183000	205000	210000	227000	185000	94384	175000
TRINITY_DN82071_c1_g1_i1|m.23057	43689	20707	28710	58668	65224	60948	70528	80207	39959	41351	18005	123000	98828	108000	48710	68037	74248	70236	13522	16561	63136	26838	68527	61803	13743	57667	93794	58141	17618	64909	51602	50845	46439	42844	80596	283000	230000	96216	427000	371000	327000	162000	310000	248000	112000	65286	220000	170000	38843
TRINITY_DN88881_c1_g1_i2|m.13614	39221	77698	76294	219000	188000	268000	198000	202000	232000	225000	95226	228000	96530	199000	67511	187000	35817	129000	206000	113000	126000	416000	174000	143000	265000	82338	67860	93887	87816	243000	102000	197000	53513	92219	47311	97386	49227	86077	49328	68435	85393	65642	84017	127000	38419	140000	41795	86112	99934
TRINITY_DN87034_c3_g4_i2|m.5813	212000	306000	264000	372000	511000	339000	255000	262000	219000	294000	248000	595000	553000	556000	217000	260000	209000	145000	123000	183000	411000	276000	173000	167000	431000	403000	358000	400000	161000	167000	361000	159000	69319	103000	136000	132000	156000	161000	122000	276000	129000	344000	170000	173000	195000	199000	166000	132000	125000
TRINITY_DN86660_c0_g1_i1|m.40999	78265	29631	45909	126000	41973	69614	118000	66453	122000	155000	78985	25710	196000	90611	75815	89093	112000	51993	98212	45561	56196	172000	42078	75167	22036	87239	35593	41846	135000	97206	63982	40457	80252	37462	46792	166000	90057	99720	65694	38694	127000	63251	108000	108000	24028	76958	59033	98695	71503
TRINITY_DN111335_c3_g1_i1|m.151352	214000	193000	430000	80160	70441	142000	108000	143000	79270	194000	319000	357000	91102	78180	43851	45810	165000	115000	159000	333000	87591	159000	130000	135000	56786	86821	188000	175000	110000	264000	483000	106000	191000	288000	227000	397000	385000	438000	379000	372000	404000	373000	406000	362000	375000	457000	345000	244000	262000
TRINITY_DN116850_c13_g2_i1|m.153064	170000	154000	395000	254000	289000	444000	124000	27557	171000	348000	266000	246000	249000	209000	189000	181000	254000	213000	387000	210000	312000	100000	308000	87585	67727	192000	332000	169000	185000	247000	191000	156000	269000	114000	156000	26345	92167	66696	98545	46606	19721	59212	41069	132000	133000	202000	76730	64209	70192
TRINITY_DN92245_c1_g3_i4|m.30422	385000	130000	312000	63754	62702	274000	268000	315000	201000	133000	152000	376000	206000	149000	159000	398000	167000	229000	280000	129000	144000	84371	157000	45504	95703	305000	295000	118000	141000	116000	83135	151000	302000	127000	151000	14839	89817	116000	181000	76408	77834	60902	107000	115000	38671	36390	63668	121000	185000
TRINITY_DN87974_c2_g1_i2|m.25861	186000	317000	264000	85785	144000	30217	165000	95644	121000	44213	55281	42397	225000	190000	311000	32403	62235	168000	196000	227000	142000	115000	202000	242000	425000	279000	318000	121000	73203	229000	89955	172000	321000	198000	187000	53046	118000	92906	156000	40228	89896	225000	237000	253000	256000	197000	207000	113000	189000
TRINITY_DN82377_c1_g2_i1|m.1498	471000	662000	67565	483000	288000	72831	576000	449000	98551	245000	371000	66025	255000	40959	197000	69259	183000	73482	342000	487000	457000	23888	236000	37156	71103	75530	643000	789000	480000	401000	405000	429000	481000	536000	12278	715000	291000	283000	740000	801000	793000	805000	820000	748000	433000	525000	431000	254000	261000
TRINITY_DN80624_c1_g2_i1|m.45478	327000	273000	220000	294000	267000	344000	399000	349000	374000	278000	233000	236000	385000	423000	346000	210000	312000	352000	444000	247000	252000	214000	313000	374000	394000	369000	437000	445000	381000	332000	305000	256000	492000	470000	427000	225000	312000	276000	358000	346000	379000	320000	320000	305000	370000	926000	429000	178000	295000
TRINITY_DN103000_c2_g2_i1|m.141535	26772	332000	152000	359000	71383	386000	248000	135000	76762	121000	250000	85237	201000	64898	20164	52026	290000	37343	57274	92894	319000	568000	72041	49817	362000	358000	329000	94352	96927	289000	45786	304000	262000	128000	110000	91127	89312	136000	70123	111000	344000	56414	72258	91470	399000	356000	31141	48207	90875
TRINITY_DN118410_c0_g1_i1|m.126631	5170.2	60020	54402	91379	21457	54329	243000	12028	97623	89014	192000	149000	148000	82982	42142	14015	47841	33279	36754	31096	93516	53336	34824	122000	41245	7067	5931	75282	49926	25101	52405	88057	5222	7553.4	36756	7047.7	630000	651000	706000	701000	708000	717000	775000	727000	11075	306000	665000	313000	409000
TRINITY_DN91287_c0_g1_i1|m.10988	226000	129000	148000	134000	29898	147000	112000	12167	27778	160000	194000	105000	179000	73572	119000	92971	59088	79500	58077	150000	137000	58244	50533	146000	127000	39080	121000	54991	85265	167000	210000	60230	34193	83875	278000	97362	50194	43909	75289	34250	55349	84559	87218	48435	237000	34849	68620	115000	56629
TRINITY_DN85267_c5_g10_i1|m.33938	213000	94209	273000	59898	97946	132000	97303	52239	62803	65056	78612	133000	120000	140000	65700	203000	185000	162000	66726	174000	124000	204000	106000	190000	141000	102000	105000	115000	45617	58160	94296	63601	129000	167000	60993	39284	62606	46517	30957	72147	60054	66376	47987	48015	30928	62554	18018	66386	84847
TRINITY_DN101807_c2_g7_i1|m.90092	173000	76691	109000	88056	90049	26230	87972	124000	116000	27466	23616	79100	164000	179000	38401	61679	48813	44100	80602	78013	68522	129000	67801	133000	280000	93171	69886	80008	78000	108000	40475	79157	73283	85801	114000	29163	25839	94549	81751	41684	61001	120000	18323	13878	102000	159000	30100	12636	49016
TRINITY_DN105836_c0_g1_i1|m.103581	215000	82206	74949	80502	78267	33648	63801	34288	79795	109000	332000	62120	37973	41921	60444	80331	111000	317000	54456	81304	296000	49933	115000	349000	47861	38685	52247	69561	60256	31219	40950	53814	212000	49627	120000	194000	110000	112000	212000	111000	91386	99996	81846	133000	185000	36310	143000	121000	319000
TRINITY_DN99677_c2_g1_i2|m.9527	97105	123000	16449	134000	127000	137000	200000	113000	126000	45978	46077	73486	98066	88127	56285	77826	36893	137000	145000	137000	51233	201000	131000	165000	91842	168000	127000	136000	129000	121000	58439	63124	156000	126000	62087	51387	23270	52231	60038	89496	49531	94436	54578	77563	99888	78904	74070	64904	46064
TRINITY_DN108037_c0_g5_i1|m.77757	75840	129000	28001	54596	87305	28634	38251	62105	39579	148000	138000	156000	45173	96638	87420	181000	110000	109000	43725	189000	80061	113000	177000	53274	196000	27778	76751	120000	114000	192000	91535	151000	21599	101000	150000	40677	154000	133000	48593	69037	48951	45625	91627	49145	315000	139000	48344	56796	229000
TRINITY_DN96311_c1_g9_i1|m.43272	212000	97388	160000	94954	158000	141000	126000	142000	109000	118000	50211	120000	166000	187000	137000	182000	117000	61225	104000	94194	138000	235000	119000	115000	94546	122000	132000	168000	160000	82794	142000	222000	82315	95638	184000	153000	193000	104000	70413	126000	29936	171000	159000	34081	87672	144000	20982	155000	221000
TRINITY_DN80924_c0_g2_i1|m.46279	149000	161000	29992	37280	255000	43513	249000	299000	102000	53109	253000	266000	200000	109000	125000	256000	239000	221000	90340	228000	186000	108000	280000	251000	326000	282000	150000	151000	177000	118000	105000	154000	254000	181000	338000	186000	234000	131000	297000	314000	319000	240000	294000	288000	121000	114000	320000	201000	111000
TRINITY_DN80970_c1_g2_i1|m.46221	62502	113000	193000	26203	71764	42938	40363	28065	139000	67897	84186	254000	146000	57628	43006	112000	15712	21789	72669	49443	61439	150000	114000	139000	49402	63387	90891	96135	16376	63797	23066	67530	76063	59462	98276	85305	18872	35790	61786	27379	79704	34618	57667	84554	97474	21430	20302	57539	12357
TRINITY_DN81122_c1_g1_i1|m.19250	185000	208000	207000	235000	138000	109000	239000	174000	204000	245000	180000	264000	176000	226000	292000	190000	149000	184000	136000	165000	169000	211000	217000	78011	182000	215000	173000	171000	187000	117000	234000	167000	170000	153000	269000	367000	300000	328000	339000	325000	322000	392000	415000	410000	407000	388000	359000	104000	202000
TRINITY_DN80938_c0_g1_i1|m.46255	36551	50302	40929	70599	31920	9436	2670.6	10689	15132	43773	19211	31360	22505	3596.9	10921	6644.4	3666.9	12727	54879	15375	25888	50185	43607	40057	19808	3181.3	44314	32661	7858.9	48035	17509	60420	57130	31186	47227	28881	181000	36884	6123.4	40267	58527	45645	4584.9	5464.5	8872.9	42675	35936	33111	91146
TRINITY_DN96071_c0_g1_i1|m.9192	51406	67985	69150	79031	37898	9236.7	23120	28071	19376	66942	22246	21234	61134	53859	7147.8	45621	24948	14972	56724	93180	116000	113000	20092	23387	95811	45299	6989	14192	17058	37137	90725	97923	46844	63161	25315	31243	17057	60093	21331	72923	8121.4	30912	3847.1	19512	30141	15278	24497	2619.9	56345
TRINITY_DN96310_c0_g2_i1|m.43510	112000	34387	27356	145000	10669	61388	174000	39008	24599	55506	46072	27500	32563	20170	47224	38855	41959	86760	29162	30927	59095	21473	20292	111000	19061	28208	12568	22575	18041	14427	61882	34697	24261	13378	23709	70061	22893	17765	15463	9626.4	62860	56557	22645	29216	16740	30190	15806	71786	14350
TRINITY_DN100355_c2_g1_i6|m.114071	118000	44588	93557	139000	64434	144000	53334	50835	142000	69892	59906	148000	118000	149000	137000	65186	60510	115000	43754	13546	8583.8	37839	27200	23140	80532	52769	85409	126000	6662.1	73072	29727	30497	60777	110000	43683	78028	37432	10983	66171	30975	40015	49578	58624	68413	7646.7	11992	40988	15169	61852
TRINITY_DN76794_c0_g1_i1|m.16919	55557	16570	36385	16764	18751	42887	14238	6403.4	55478	38082	19970	15251	26141	35367	9651.1	40012	27559	5628.6	13204	23262	23257	9976.7	43458	7614.6	6642.2	27489	3850	60897	11538	36418	44838	8773	37141	19853	4501.1	344000	355000	351000	248000	244000	264000	295000	314000	318000	216000	176000	181000	233000	254000
TRINITY_DN94462_c2_g10_i1|m.8316	109000	55562	41859	91143	86657	101000	61434	36465	90403	50972	35272	73471	82395	53198	72878	36826	30297	19399	69168	27020	17396	32550	111000	25513	146000	93329	134000	31625	59626	14061	60829	159000	161000	179000	57561	55807	55360	58255	49740	18555	28831	51394	40649	24801	50450	47387	60165	51650	66512
TRINITY_DN84877_c2_g2_i2|m.52823	293000	536000	412000	294000	366000	422000	327000	295000	379000	295000	378000	378000	126000	325000	237000	61475	59062	191000	132000	473000	84840	68098	519000	54764	71739	61896	234000	278000	325000	265000	517000	217000	449000	539000	55931	237000	278000	274000	233000	196000	205000	258000	262000	293000	172000	178000	205000	151000	168000
TRINITY_DN110676_c0_g3_i4|m.159726	102000	242000	204000	68899	88112	160000	111000	118000	225000	240000	124000	142000	232000	85723	91879	38333	97914	266000	109000	109000	60409	119000	101000	310000	147000	183000	107000	153000	55549	101000	72400	94975	122000	112000	69702	53258	28205	71871	126000	106000	34393	129000	119000	135000	155000	65287	101000	225000	172000
TRINITY_DN99279_c0_g2_i1|m.403	66331	16335	12913	101000	25441	12174	101000	103000	13074	35357	37902	26678	68275	19892	21331	121000	96080	27039	20278	126000	100000	38700	35759	16708	20847	80036	17486	34457	39769	17963	5687.9	41814	13199	22571	39448	122000	105000	114000	83484	78348	94256	87132	104000	121000	116000	133000	123000	92361	29863
TRINITY_DN86719_c0_g1_i1|m.44857	145000	147000	65161	110000	113000	212000	99508	119000	114000	73450	111000	116000	87929	354000	97202	141000	116000	125000	133000	155000	103000	140000	51002	208000	89909	146000	163000	136000	140000	181000	86353	193000	164000	99232	199000	85849	119000	56896	83376	78676	69847	69058	107000	91142	113000	111000	48402	83841	107000
TRINITY_DN89664_c0_g1_i1|m.51032	114000	214000	233000	128000	152000	119000	205000	177000	81940	147000	81161	92385	202000	158000	123000	244000	242000	282000	249000	141000	223000	137000	53252	207000	224000	126000	161000	145000	151000	141000	196000	155000	165000	89478	141000	114000	203000	147000	105000	284000	193000	191000	248000	285000	114000	78068	70921	15595	138000
TRINITY_DN89733_c1_g1_i2|m.54683	23502	51080	25609	22172	12306	30886	45764	12999	24521	29007	43907	10988	30722	47088	9732.3	29563	26921	15987	29142	43255	34020	40759	149000	45025	34777	60557	34694	57525	18168	34589	37639	45902	67626	16880	64287	8427.9	41901	27317	25884	25998	8953.9	27090	29885	10790	19478	35655	47933	40775	49930
TRINITY_DN86401_c0_g15_i1|m.25981	20126	23190	151000	24810	36168	14402	22482	56933	14755	19578	14748	42012	22362	27499	11024	45056	7986	11148	22579	32253	27383	77399	81373	44389	81417	30348	14814	24170	20074	168000	14251	57719	124000	92121	6721.6	16130	89075	28543	20199	3846.1	25599	7244.7	13092	19406	64784	45304	7036.9	18950	86597
TRINITY_DN99186_c1_g1_i4|m.51683	18029	34743	20305	15637	73639	23387	41743	29640	11785	15880	26915	37747	46094	28381	33289	7812.7	59400	20177	20575	48347	31563	16635	17772	93535	44932	45426	34632	59162	10544	35555	49925	46307	38546	31460	37777	32905	28053	34134	21831	13694	31390	12081	20677	5890.9	18316	102000	19985	29479	13077
TRINITY_DN78237_c0_g1_i1|m.11431	37005	59527	105000	31645	43700	47943	64242	12283	78537	68847	151000	69271	34423	45686	70947	35161	39483	38813	75613	90704	49005	109000	92462	6469.4	69514	37991	49156	51317	32679	20729	67202	43632	52599	62171	136000	86877	86714	77510	78502	71251	105000	124000	117000	124000	96714	79540	92596	88737	98958
TRINITY_DN101553_c0_g2_i2|m.137338	10908	12678	23144	34366	18158	11590	19637	20262	17997	9930.2	21082	24613	26415	21714	52070	39301	76321	20314	16598	13147	21595	14728	63766	21484	17197	21601	11705	15196	6694.3	10907	6577.4	6780.3	5256.1	9230.3	16323	24097	58834	12657	14981	8566.1	6781.8	44957	9171.3	35923	13716	10366	63212	71730	70050
TRINITY_DN107262_c0_g4_i2|m.145293	61465	43286	15185	54679	20048	7836.7	44629	89295	45046	25128	62268	32384	100000	85666	57132	96510	109000	53710	80734	18243	13532	27126	77036	8552.4	175000	86249	66728	16078	194000	49580	41398	39093	72126	4083.1	85852	114000	31226	35316	32334	6340.3	74134	52542	52338	24303	10434	33981	45813	85818	33408
TRINITY_DN90234_c0_g1_i2|m.38581	110000	48782	65947	49122	38181	63922	66406	24295	47052	80459	31010	41087	90985	58558	96786	36561	72012	76079	35030	223000	204000	231000	34193	48837	59703	79059	34324	77018	21635	81636	193000	49914	20097	47329	273000	42478	48440	44371	35318	22222	37703	55101	26677	22206	69064	37947	56706	74967	36922
TRINITY_DN96884_c4_g1_i1|m.55088	80397	26520	34981	74296	31837	69000	14927	43381	29176	41808	19455	46859	78649	46948	45003	94485	44751	72974	68834	24902	92555	33568	56591	165000	49829	18257	18347	13756	42327	47061	43387	20833	53282	43588	58918	156000	103000	169000	27982	71680	43092	100000	86240	90136	74296	19367	86492	154000	20592
TRINITY_DN76626_c2_g1_i1|m.54197	991000	1030000	1100000	561000	568000	568000	844000	907000	918000	723000	676000	761000	688000	597000	676000	787000	878000	802000	1150000	1040000	994000	1290000	1140000	1490000	1490000	1480000	1170000	1210000	1170000	1350000	1350000	1390000	1410000	1390000	1420000	567000	552000	576000	672000	649000	657000	615000	577000	625000	532000	503000	491000	1030000	1010000
TRINITY_DN98907_c0_g1_i2|m.44803	18873	39335	41295	26505	58338	29082	89728	71146	25062	32216	38792	39086	47357	53336	84334	49372	38937	24017	42292	46798	22552	117000	32476	97574	34607	36776	25214	19372	24119	35042	42236	121000	24794	37493	70907	109000	102000	50915	88822	104000	43857	113000	93902	120000	55967	26208	10166	107000	114000
TRINITY_DN90539_c0_g1_i1|m.6483	48127	186000	43532	62828	25740	19218	20377	37042	76340	109000	76139	81269	25684	27127	76359	11429	21062	62299	82864	14143	33323	28142	53224	81336	29771	11269	22583	22770	24269	13366	100000	69271	24687	33108	25597	27123	133000	31386	25558	88376	26932	15007	27198	29826	119000	77181	37161	59755	16276
TRINITY_DN87009_c0_g1_i1|m.5791	6346.6	9176	10059	17572	5293.5	5058.8	6113.2	32147	12250	29190	7805.5	35524	12024	8527.1	17800	6968.1	4279.3	24436	3707.5	37737	4606.5	20687	13134	24217	2290.1	2158.8	29081	6314	1609.9	7935.5	22245	7091.1	16393	8878.3	20171	64901	3370.7	13152	49913	2592.2	35971	64444	64644	64282	36116	24914	15091	64527	62078
TRINITY_DN100369_c4_g1_i3|m.113791	14236	22347	14197	41593	11730	20885	13763	31297	20990	17077	41901	23851	8860.4	37964	23103	20600	19428	23319	24992	22534	31279	74197	6800.4	16312	20247	5914.3	17480	34259	36570	12616	7437.7	30892	19320	13718	16073	59392	51911	27634	39632	40438	71514	45289	46596	71063	81981	80965	51933	37511	52509
TRINITY_DN85876_c0_g1_i2|m.39630	124000	134000	206000	84896	164000	90018	132000	98548	136000	128000	182000	16284	34204	57143	538000	157000	168000	39137	112000	103000	87781	76679	210000	106000	121000	80207	54811	197000	130000	165000	138000	76027	89895	127000	156000	82102	123000	62336	26242	86604	65353	64208	121000	21815	115000	109000	65618	54826	96905
TRINITY_DN75170_c0_g1_i1|m.14851	440000	625000	740000	397000	490000	482000	451000	698000	475000	635000	565000	739000	557000	668000	612000	792000	838000	831000	714000	1270000	445000	582000	680000	727000	492000	798000	431000	567000	419000	748000	616000	637000	611000	538000	584000	194000	381000	246000	199000	191000	255000	181000	321000	420000	145000	142000	215000	273000	267000
TRINITY_DN89445_c1_g1_i1|m.34281	89566	40006	65625	22332	64153	30868	27715	155000	86969	17458	93252	56923	49902	19924	126000	126000	37874	30696	68760	36593	34521	213000	95585	84056	26503	39463	73905	68232	39243	52374	46182	40705	56492	58961	48335	89261	64958	23752	165000	45652	123000	203000	254000	256000	281000	244000	262000	28117	111000
TRINITY_DN84765_c2_g1_i2|m.18263	32661	101000	219000	13112	12056	244000	158000	10207	21304	18441	46298	80732	104000	212000	125000	60434	101000	12561	44484	210000	84061	46190	175000	47704	98786	116000	57385	107000	65379	103000	74717	111000	112000	56980	86427	16869	34170	40210	95391	90674	190000	42680	185000	127000	109000	117000	111000	175000	194000
TRINITY_DN99943_c3_g5_i3|m.16663	19822	23415	14850	8115.1	18225	17668	7819.7	3477.2	8266.9	7044.1	3858.2	22794	1822.6	16138	9523.2	22402	2094.6	22004	8194.7	11068	32186	41966	19174	11119	22193	7827.3	1247.7	4395.8	4966.1	6564.3	11971	6484.9	8944.4	15210	10581	16534	11226	2687.9	2601.2	8577.6	32527	2571.3	3404.6	4567.3	6407.5	3652.4	5085.9	12411	6211.7
TRINITY_DN91089_c2_g1_i1|m.16197	100000	81434	175000	44821	49968	178000	254000	88082	133000	87166	189000	97358	147000	192000	32505	132000	101000	251000	87291	138000	110000	192000	199000	159000	221000	139000	152000	156000	93166	150000	155000	83300	130000	48538	201000	299000	289000	312000	317000	282000	273000	387000	327000	322000	339000	299000	309000	223000	230000
TRINITY_DN78604_c0_g2_i1|m.53747	283000	85863	289000	8762.3	92059	70311	92409	80887	149000	275000	31946	49906	30845	33046	98645	112000	77576	212000	149000	129000	103000	129000	83003	33243	156000	82989	83716	103000	43008	41505	41000	61724	128000	152000	142000	41059	31240	67807	42896	28008	22006	124000	41296	50884	59810	45106	77098	93215	55951
TRINITY_DN95084_c3_g3_i2|m.753	5859	12822	75844	29130	6413.9	9681.4	18281	10695	57667	30393	6876.9	8540.8	24769	41308	23588	103000	108000	63401	4792.2	12187	4327.5	20873	25014	70820	45050	61827	54183	126000	22664	3798.8	27000	20963	136000	39000	3466.8	14838	25032	4589.4	9102.9	18509	5318.2	42757	4733.5	45977	15459	33297	27351	33688	70534
TRINITY_DN98983_c1_g1_i1|m.44790	160000	52990	20643	31734	61847	237000	153000	157000	212000	65368	62901	49226	42509	76737	73495	69374	61748	60070	65299	147000	22516	41189	44172	156000	31595	97351	33919	229000	61322	70152	232000	115000	37493	83267	73154	174000	182000	206000	203000	139000	232000	127000	113000	194000	225000	220000	230000	80351	107000
TRINITY_DN88241_c0_g2_i1|m.42686	54645	43734	45399	63683	72006	70174	66617	67758	140000	85199	29425	149000	101000	69338	19741	168000	46477	47762	221000	26028	43223	180000	89201	204000	214000	212000	188000	70269	154000	180000	153000	119000	60981	45758	134000	39029	32922	27791	128000	38750	152000	97274	70203	96208	65654	25163	79877	90744	216000
TRINITY_DN113025_c1_g1_i3|m.146927	27120	43582	153000	18487	38026	56252	38964	31189	25432	70018	66606	24481	83701	119000	36782	12223	9563.3	68680	21412	24936	34916	17773	40149	7931.6	36191	9423.5	30144	22800	26414	7015.6	18372	25286	6302.9	49849	19190	76707	73435	33316	41495	444000	42725	74299	5447.9	5020.9	90381	44684	53679	37736	56382
TRINITY_DN113680_c3_g1_i1|m.58726	79982	198000	233000	22423	98032	25264	494000	114000	21362	417000	29932	162000	125000	30191	119000	44065	11855	43997	52835	408000	490000	266000	35355	295000	238000	135000	270000	33963	170000	249000	192000	133000	172000	183000	54156	111000	82174	98734	8530	90013	44308	122000	108000	95660	4685.6	12510	41805	110000	41892
TRINITY_DN96237_c1_g4_i2|m.35429	29792	42674	45079	69074	53561	45918	30992	53892	30950	30208	88292	40003	15696	62922	31148	71244	41460	157000	63335	27627	380000	15666	64095	15688	91459	70159	58205	67314	93706	20026	15012	51517	20387	50880	46004	1140000	863000	1050000	895000	956000	957000	1020000	1110000	1030000	851000	883000	873000	714000	733000
TRINITY_DN87760_c2_g1_i2|m.39171	166000	54780	29166	88944	61775	33456	16969	22959	324000	103000	66469	27608	33764	34295	25462	81150	80462	91122	17873	194000	180000	249000	38432	56015	74856	5995.3	201000	204000	212000	193000	175000	102000	63139	37298	280000	112000	108000	112000	26777	126000	133000	100000	108000	120000	173000	174000	157000	143000	149000
TRINITY_DN91549_c1_g2_i1|m.17727	7405.1	38235	51328	12245	28331	8471	23198	45565	8112.5	16969	27848	8423.8	8799.4	23349	66171	9216.4	10596	30935	76257	5827	16222	40550	23316	21351	20217	9181.9	27517	26147	35730	9829.3	32073	41644	1989.8	6875.6	46216	299000	273000	259000	246000	245000	263000	128000	268000	268000	341000	337000	324000	232000	217000
TRINITY_DN94644_c0_g1_i1|m.53420	199000	28630	195000	189000	67599	242000	80522	248000	205000	282000	221000	252000	255000	272000	214000	242000	384000	36315	201000	77205	164000	479000	198000	243000	241000	213000	156000	203000	156000	220000	224000	188000	183000	171000	192000	47630	77318	45636	23657	6707.6	13698	49604	55976	79968	15718	54660	11025	21567	25535
TRINITY_DN71829_c0_g1_i1|m.8707	45807	55481	43507	72417	43824	20218	85565	37513	22607	27738	57804	1676.5	10666	18359	67399	23219	24462	26231	15266	90098	49467	56335	27090	10448	2716.6	7340.8	11442	34673	18217	44095	17336	10327	7287.5	25133	20996	235000	236000	246000	226000	234000	254000	246000	234000	281000	315000	275000	285000	122000	114000
TRINITY_DN74084_c1_g1_i1|m.40688	554000	665000	484000	393000	278000	368000	670000	625000	654000	379000	548000	414000	611000	569000	464000	346000	299000	306000	695000	444000	602000	203000	701000	37086	34874	485000	776000	663000	643000	496000	504000	564000	808000	829000	804000	231000	136000	175000	247000	265000	289000	227000	204000	188000	249000	254000	243000	181000	187000
TRINITY_DN88055_c0_g1_i1|m.34543	16057	44641	27975	14607	5725.7	72243	8589.1	40254	9962.3	28466	16083	48426	5146.1	73908	9888.8	12077	15326	19877	27824	43423	3162.5	29626	13495	16098	12186	16681	6964	6577.4	5685.6	4236.3	40011	12931	101000	25650	18949	75422	61790	52752	4465.7	50294	15958	60690	58434	75663	13383	28385	29373	56730	9547.5
TRINITY_DN84538_c4_g1_i1|m.22489	13832	9206.6	27711	6925.1	27240	21612	33704	43620	33888	32700	31840	27923	11804	6244.2	22719	10545	3255	20229	44382	51894	18603	5267.2	14763	19582	21935	7372.8	6643.1	16910	18783	30912	19106	15783	20665	16765	19964	24718	8110.7	25174	11706	42301	12847	15896	9562.2	9448.1	10916	17543	31892	43666	17896
TRINITY_DN94980_c6_g5_i1|m.26310	442000	717000	447000	672000	682000	801000	570000	708000	673000	444000	403000	463000	564000	553000	507000	619000	651000	643000	512000	683000	735000	598000	612000	653000	661000	678000	420000	462000	395000	659000	659000	612000	433000	377000	378000	275000	278000	332000	165000	194000	233000	265000	262000	301000	214000	339000	183000	387000	293000
TRINITY_DN113137_c2_g2_i1|m.116759	87555	123000	22159	71099	116000	60011	199000	31082	80283	102000	73481	16699	151000	34033	33292	97661	82208	49608	23341	61572	68236	129000	112000	109000	33276	22334	76810	52482	22087	20530	27098	50383	62406	96277	67713	82220	74683	40465	45633	37083	32668	15863	16575	20289	40446	30494	34073	59203	27248
TRINITY_DN96111_c0_g1_i1|m.37975	82184	52651	20160	87604	303000	180000	84617	120000	114000	68347	55533	74079	131000	109000	123000	109000	77294	96650	52690	236000	92216	307000	62237	201000	80633	165000	46407	16943	77437	114000	80398	169000	162000	94232	87547	46618	17403	42298	26310	191000	28175	42983	74868	23035	86858	246000	81036	29586	25744
TRINITY_DN92914_c0_g1_i1|m.25174	141000	111000	157000	132000	138000	30903	65968	162000	48673	96281	151000	150000	125000	116000	126000	180000	243000	147000	181000	129000	139000	140000	281000	151000	101000	149000	131000	144000	122000	149000	139000	132000	61418	124000	49224	50310	58150	49957	42596	87279	91139	68744	26108	74586	47479	44820	48724	87317	73514
TRINITY_DN81898_c0_g2_i2|m.12819	211000	216000	246000	200000	182000	369000	223000	221000	172000	243000	197000	24535	181000	39588	196000	184000	39590	239000	486000	304000	248000	28779	262000	275000	65259	283000	431000	441000	264000	243000	242000	496000	466000	482000	236000	291000	119000	259000	257000	172000	155000	289000	172000	199000	263000	131000	251000	106000	107000
TRINITY_DN86444_c1_g1_i1|m.26086	44807	163000	200000	122000	245000	289000	179000	220000	71653	24050	124000	175000	55710	132000	33313	41647	114000	188000	199000	157000	172000	261000	204000	38575	179000	41766	158000	112000	97517	180000	33599	83385	28605	133000	179000	107000	92227	47669	122000	110000	107000	98492	145000	133000	193000	203000	208000	115000	130000
TRINITY_DN98562_c1_g1_i2|m.43681	60333	47559	41587	69636	44212	77450	46437	48285	54183	56197	33956	54629	42802	46807	75263	55360	57417	77050	98632	62990	73271	67434	25817	108000	102000	47359	96581	64984	53989	88022	49652	35667	102000	83946	67582	46015	105000	47297	58267	98545	61474	51825	27411	47852	75117	74228	63967	55195	45578
TRINITY_DN108737_c0_g2_i1|m.75859	27527	195000	43610	101000	125000	29618	180000	113000	16812	14501	44172	28174	48986	32529	93526	35591	35851	27313	211000	65414	36999	57111	69237	32359	36892	74664	40624	47674	61444	66667	22836	44565	41755	39619	76536	45760	60335	22239	19742	54062	44685	24683	32911	26230	61405	29195	8015	100000	27705
TRINITY_DN113812_c0_g1_i6|m.105593	197000	216000	225000	132000	109000	253000	56612	206000	223000	219000	244000	63480	31527	105000	228000	45446	18809	251000	112000	18243	160000	28072	38944	255000	171000	144000	31670	116000	20708	213000	50249	206000	118000	143000	31898	14016	19442	54011	52298	9021.1	12895	10363	9399.4	145000	113000	123000	128000	51946	44141
TRINITY_DN111063_c1_g3_i2|m.121516	52412	122000	86521	212000	33288	47055	116000	174000	32854	241000	85701	98342	166000	172000	284000	83886	68568	95155	373000	262000	41327	130000	191000	97579	191000	43378	85141	66890	43041	38184	65537	44531	109000	252000	130000	291000	395000	298000	151000	136000	147000	143000	387000	116000	10631	297000	744000	18570	203000
TRINITY_DN103074_c0_g1_i4|m.141508	62049	239000	257000	62239	125000	98312	218000	204000	52161	171000	208000	155000	239000	137000	141000	42710	113000	66130	189000	280000	106000	138000	75730	78506	130000	101000	81057	109000	84171	88887	71243	82668	191000	177000	190000	218000	64552	35674	69479	49692	62835	178000	94719	31787	105000	47328	80117	159000	213000
TRINITY_DN92308_c0_g1_i1|m.38283	56324	145000	263000	103000	57529	72126	49959	71143	182000	69003	40137	106000	69000	95221	136000	104000	159000	222000	313000	55168	182000	54586	127000	77009	85889	335000	262000	181000	251000	149000	248000	196000	354000	58884	368000	41839	23197	151000	156000	112000	183000	87711	28231	201000	134000	81543	40804	60457	75438
TRINITY_DN94766_c0_g1_i3|m.32315	292000	222000	189000	61841	66601	87921	56199	31009	34596	71255	200000	57684	152000	339000	211000	163000	216000	73370	62868	245000	137000	151000	174000	67032	100000	119000	46602	172000	134000	65233	112000	162000	281000	173000	98553	39427	57162	70177	140000	120000	37375	112000	155000	102000	69330	115000	95826	82905	67908
TRINITY_DN98347_c1_g1_i2|m.1816	85059	14569	49301	69747	24233	57939	3937.7	99740	38329	5025.6	55088	15529	24579	3795.7	22749	11463	12302	86301	7568.7	86079	31739	13219	44494	9177.5	47428	4960	16434	3238.7	12778	19579	30824	62450	20397	10972	25015	38174	42623	3750.5	49694	39144	26857	56427	9844	18869	7186.6	51731	38634	23636	25471
TRINITY_DN116597_c1_g4_i1|m.77108	46828	8723	47193	50581	63591	17805	46856	68824	4393.8	59979	56227	94145	22232	16079	15148	12277	116000	11010	27353	82402	66941	10418	61548	41236	14627	69560	73259	100000	116000	55712	53270	81634	17014	11308	84063	8245.1	50462	38971	59203	48589	59304	8563.3	44131	53646	79759	60316	64423	80666	52312
TRINITY_DN85126_c0_g10_i1|m.57495	13548	37695	37556	12753	13077	6977.4	5595.3	16977	7824.7	10371	12106	9799.1	11812	10662	20006	19985	10321	20494	38589	33403	33005	52149	23473	25776	4322.6	10694	12566	6211.1	7439.2	7073.8	30075	10053	27692	23168	43773	7256.5	22789	25916	16762	23179	17281	11223	28653	22207	31553	29387	19110	23068	6998.9
TRINITY_DN118748_c3_g2_i2|m.104602	329000	540000	337000	281000	622000	623000	339000	273000	369000	589000	536000	273000	261000	366000	258000	586000	615000	229000	323000	321000	302000	701000	660000	650000	676000	368000	323000	404000	271000	573000	531000	626000	468000	400000	396000	680000	641000	658000	740000	778000	765000	723000	719000	721000	965000	978000	914000	594000	570000
TRINITY_DN115495_c4_g10_i1|m.114204	16511	15819	33356	23914	122000	14376	50879	108000	19643	64972	41276	32103	37031	56778	18805	39433	80954	40376	30696	43535	13603	18886	24496	51650	34843	4589.7	11650	7176.4	25727	11804	17308	35177	44211	33172	27487	30514	38595	72982	67286	4132.7	10599	18269	95618	25802	99342	21608	84480	40071	16946
TRINITY_DN101283_c0_g1_i1|m.75536	124000	171000	310000	84145	63998	17558	30739	168000	114000	198000	94578	134000	72914	69813	60751	125000	138000	150000	93261	131000	59442	167000	137000	178000	139000	317000	137000	163000	162000	138000	145000	80327	290000	178000	126000	166000	71548	55794	113000	47456	92962	112000	52638	68294	86583	89473	109000	108000	109000
TRINITY_DN93338_c1_g1_i1|m.7315	11015	230000	24935	36282	50244	252000	282000	39820	20720	69818	70840	23914	303000	268000	22580	9982.8	239000	32227	24156	53881	401000	31301	87143	36045	247000	236000	16964	45860	69711	28612	38896	22697	31780	252000	254000	64771	80101	73552	118000	62961	56860	68532	31367	302000	74517	60621	44527	19292	117000
TRINITY_DN108782_c1_g4_i1|m.76163	64407	145000	69655	48828	83929	119000	115000	193000	66970	52721	160000	110000	24619	43749	57480	72286	30653	148000	89572	51276	182000	135000	82969	101000	41729	219000	145000	53597	183000	203000	53529	69870	64881	99852	76329	146000	128000	99119	85563	109000	41380	151000	176000	79359	124000	122000	125000	113000	155000
TRINITY_DN88877_c0_g1_i1|m.13602	8699.6	61640	52322	6218.2	51142	33239	18980	67524	24599	9116.9	12031	32541	18559	140000	9420.3	36567	14916	16540	15054	9413.1	48259	28568	44872	22170	20694	126000	12112	5576.4	5815.4	26584	51052	24099	13358	8623.9	8495.6	30197	9297.8	11488	4203.8	29803	47555	4716.5	38187	9854.9	10379	12542	34374	15025	15237
TRINITY_DN115099_c1_g1_i1|m.105286	40134	28667	149000	58924	57727	28957	47613	73176	182000	14658	68702	72351	13276	41358	49328	20039	113000	57767	31418	30987	12561	29544	18875	49482	51511	161000	56881	57459	48182	30137	53059	26306	160000	38104	15749	22262	41777	16769	44443	29559	33890	47546	15126	29653	35950	56493	15705	104000	101000
TRINITY_DN93312_c2_g2_i2|m.7369	67904	58662	69476	70729	48441	76621	59968	63174	85071	66000	27859	91450	66035	68209	80240	97336	60301	7046.6	105000	60461	72665	105000	90169	17992	30281	96199	84071	82046	23234	20588	82265	64777	99809	99482	66427	52629	64709	102000	57485	56256	48749	78035	26645	40131	85315	86815	74968	65592	144000
TRINITY_DN95933_c1_g5_i2|m.30919	25776	37264	124000	63528	44767	148000	70399	97455	53406	73754	62641	41072	53511	212000	122000	91129	30730	65628	50220	39341	62539	36153	67909	59948	27376	36907	23843	66634	41530	28081	26779	67810	49008	36490	95407	98448	97705	125000	104000	57786	100000	59026	105000	50684	13538	104000	45830	106000	158000
TRINITY_DN114748_c1_g2_i1|m.122670	55779	133000	57486	33817	66677	65584	59219	61750	47098	67318	59630	46435	38112	142000	80908	28361	70399	25054	28887	97764	75807	51113	62414	54046	78357	63730	71317	70642	46970	15086	37001	55219	102000	31173	94663	107000	128000	44894	169000	45808	93545	66887	142000	78676	223000	121000	111000	114000	90508
TRINITY_DN116564_c1_g8_i3|m.76726	27219	48233	63808	28669	19101	65045	37800	42391	37440	47564	17943	11769	20321	15258	14028	26302	53514	19557	95353	86911	40480	100000	6713.4	62714	37187	50551	12647	11746	45569	8928.8	40659	28759	60086	42240	35918	80563	78727	50004	56528	13239	95052	48803	52097	61860	130000	107000	65103	85548	137000
TRINITY_DN112580_c3_g1_i4|m.71349	12431	43639	13028	14456	5796.4	14803	6243.9	8156.3	11693	16564	45016	14825	18880	37331	28546	23922	33751	12609	13573	7468.8	10590	18023	22841	38282	24008	9490.2	15390	8395.8	9876.9	9828.9	10351	16954	15408	27221	3264.7	63365	55829	56846	16284	18260	14568	29282	33660	33790	10863	8330.6	39211	15876	4597.7
TRINITY_DN82494_c0_g1_i1|m.30651	209000	41254	75096	142000	218000	116000	109000	140000	122000	250000	117000	111000	131000	219000	116000	226000	117000	140000	136000	72303	196000	227000	124000	116000	133000	94305	114000	146000	186000	136000	198000	218000	87486	129000	285000	118000	124000	27163	28000	80978	121000	111000	67009	123000	37915	83431	68490	165000	73485
TRINITY_DN76772_c0_g1_i1|m.16922	39495	66879	21730	41555	18387	53532	40641	134000	72346	59809	54577	104000	98820	27220	59658	117000	27991	144000	42123	40485	43053	127000	8480.9	37113	93016	31236	57735	42854	42389	22654	9583.6	35966	45236	18665	37835	34071	32737	36048	29037	9280.4	10637	26302	20830	28501	32071	55837	26386	44059	58113
TRINITY_DN115533_c0_g1_i1|m.93154	31189	94096	54963	52404	105000	68783	58462	17492	40773	92054	82694	39777	88132	105000	50930	65349	67056	55990	45151	75421	95286	84552	70564	67484	49155	69284	38150	47199	90912	54018	39750	48170	37455	87196	66573	29898	57450	73373	60867	31518	47580	61252	33078	61055	33525	119000	87645	50539	62831
TRINITY_DN87346_c0_g1_i2|m.24678	58063	12105	34322	72405	57562	24391	18733	45577	33415	51646	11792	6053.5	64218	14055	8709.6	72729	62504	29217	5385.3	12433	74465	55319	19691	66963	15538	6339.4	33000	47260	67910	65601	85570	19824	70026	12597	54881	46705	28147	11291	55992	11263	24344	18452	58208	10875	8246.6	45693	34464	21379	33775
TRINITY_DN79256_c1_g1_i3|m.24019	63267	56340	48899	79241	40217	70771	65450	32696	45718	20411	51479	44442	52089	19732	61599	9984.1	30167	64978	18255	28348	46167	17784	61373	42672	25399	38954	23360	36408	44401	53711	53826	44955	30114	12590	10902	407000	378000	197000	366000	360000	333000	467000	12056	516000	127000	104000	337000	259000	65012
TRINITY_DN94359_c0_g9_i1|m.26857	37654	72645	231000	61951	72910	28014	7392.4	29767	2475.4	59309	45232	152000	28674	31982	37373	125000	115000	38235	68814	14458	292000	73116	154000	209000	223000	97964	60609	64094	62838	160000	174000	256000	103000	134000	195000	46697	51958	62171	105000	127000	162000	151000	193000	109000	232000	211000	247000	114000	84502
TRINITY_DN109984_c6_g1_i1|m.160605	225000	223000	209000	144000	135000	137000	236000	229000	237000	194000	207000	207000	210000	184000	189000	226000	229000	236000	381000	344000	264000	300000	276000	392000	400000	430000	291000	316000	308000	385000	378000	350000	347000	358000	357000	450000	369000	375000	431000	442000	455000	363000	366000	409000	355000	348000	358000	521000	470000
TRINITY_DN96435_c0_g2_i1|m.1490	215000	53141	65883	108000	232000	63570	158000	40310	81138	65026	60422	79453	75575	48938	67639	94161	59549	15446	16914	22603	40780	21940	46059	106000	29442	55126	40876	28064	24388	49111	75986	89202	77823	34573	67941	25299	42324	43611	205000	214000	206000	220000	186000	28732	43631	16959	33961	28031	245000
TRINITY_DN112202_c3_g4_i1|m.99020	16888	38399	10841	17696	17287	13054	23017	9779.2	23645	28223	34253	21080	19858	15696	11909	18556	11293	16918	18159	33341	53025	9365	30970	44215	40921	13603	6630.7	5916.1	2293.6	19984	12103	11092	31031	15713	10553	32146	34202	25713	16223	15758	7211.2	14466	15875	9127.8	14536	52040	21911	16220	16111
TRINITY_DN92034_c3_g1_i3|m.13173	95282	70684	35794	71611	22524	8252.1	86622	92905	56460	25237	37056	144000	80204	33368	54442	51016	54205	25397	103000	7527.7	20893	17346	81762	10751	14445	140000	118000	123000	132000	17406	75954	58344	38170	13168	74234	108000	98915	118000	99682	84594	71362	103000	91065	70789	184000	165000	65923	109000	11513
TRINITY_DN46882_c0_g1_i1|m.10258	116000	104000	203000	214000	45002	214000	97469	284000	167000	97227	284000	183000	270000	208000	164000	275000	345000	229000	275000	112000	54583	70016	60855	86699	101000	140000	144000	85529	229000	46777	40793	280000	66528	90996	191000	76297	43545	48409	22936	44168	106000	49972	56694	99904	148000	187000	56899	186000	262000
TRINITY_DN86740_c0_g1_i1|m.44851	161000	141000	213000	184000	198000	258000	175000	175000	188000	167000	133000	192000	165000	167000	147000	142000	175000	186000	159000	154000	183000	156000	169000	184000	227000	250000	144000	164000	212000	154000	183000	156000	144000	146000	169000	79128	75743	105000	54885	153000	147000	108000	104000	80481	124000	54714	107000	74352	87866
TRINITY_DN96865_c0_g4_i1|m.55334	348000	188000	339000	345000	372000	265000	297000	342000	332000	374000	366000	373000	414000	377000	354000	348000	275000	368000	344000	226000	316000	44059	324000	285000	217000	361000	304000	152000	283000	308000	351000	352000	305000	321000	345000	133000	125000	134000	59723	38623	51355	84858	91318	86823	95346	14288	66460	103000	147000
TRINITY_DN94335_c1_g3_i1|m.26747	84614	45983	128000	837000	10162	97625	27403	28197	103000	103000	10828	40754	1000000	119000	53524	96916	184000	77488	30181	48213	32694	170000	27133	45923	18462	34752	20799	24460	30553	74910	14284	25610	86581	85003	27027	26797	46693	29898	117000	87904	72314	96794	73854	49543	51240	28142	9255.6	7661.6	37197
TRINITY_DN77575_c0_g3_i1|m.21270	335000	337000	324000	424000	364000	351000	371000	386000	192000	350000	320000	299000	56819	47842	413000	89401	73628	51940	474000	443000	511000	35570	59423	56255	65523	40916	416000	59432	380000	492000	493000	490000	296000	323000	288000	60918	14154	49129	18210	51737	35314	49881	25415	64678	60788	22150	75126	84768	22827
TRINITY_DN103606_c0_g3_i1|m.92831	88875	79453	70014	69701	140000	55974	75138	68056	69481	81700	76179	91580	74478	95108	3500.7	228000	60940	145000	137000	128000	74798	98814	123000	114000	27700	179000	41129	108000	80425	46458	52082	32182	99585	84275	86632	58100	56678	88536	71089	64472	35640	120000	56588	70477	69695	42888	74523	109000	44149
TRINITY_DN86214_c0_g7_i1|m.27496	65298	32975	85685	49024	30830	82160	110000	96825	12916	119000	44387	64595	37528	46889	62728	9788	28669	85672	28894	67376	19655	36919	53355	18259	25259	68831	48120	24458	34359	75438	51471	74903	49064	41321	51347	151000	19326	30467	118000	135000	110000	116000	132000	47949	42532	36987	7113.6	66024	91248
TRINITY_DN78209_c0_g2_i1|m.11436	191000	48492	40087	109000	102000	107000	87289	39453	27189	35144	72757	25047	73029	38254	53157	74031	52586	19256	65520	178000	143000	73029	31106	35087	83772	28503	153000	70830	169000	111000	105000	71994	45749	46688	116000	367000	352000	240000	380000	356000	392000	363000	357000	365000	206000	241000	450000	228000	260000
TRINITY_DN106029_c3_g2_i5|m.95185	20497	15843	25683	39270	18883	50283	27350	14956	103000	16994	26858	92401	108000	34201	44412	39740	16830	91050	43266	107000	42849	72638	41539	18165	3594.3	5986.9	16634	112000	38054	12416	12435	33243	33953	42742	25632	25885	3011.2	20662	12779	7039.3	23021	15702	16115	26284	22494	27127	20024	6083.9	53310
TRINITY_DN95411_c0_g1_i1|m.13954	32747	44896	36291	56513	30275	43244	22755	47100	20679	39363	21387	10306	49462	14316	117000	261000	130000	55217	160000	34035	28052	58477	101000	136000	40543	148000	55002	37037	21948	26340	119000	17756	5058	38942	33420	10519	17516	7368.8	40476	15452	11249	10916	22435	15593	50751	6243.6	28500	47757	14341
TRINITY_DN76709_c0_g1_i2|m.16900	245000	123000	120000	94278	74120	100000	167000	81109	437000	356000	155000	164000	127000	147000	212000	162000	89935	132000	132000	158000	86497	55223	59551	138000	308000	46943	313000	177000	127000	70847	310000	151000	108000	78884	279000	79097	78004	85242	43715	35996	185000	114000	121000	22376	115000	65424	94118	229000	152000
TRINITY_DN81688_c1_g1_i1|m.29313	150000	136000	88468	127000	67361	74844	135000	123000	65094	63308	51744	93877	125000	98811	54285	71443	45768	28691	127000	264000	155000	90532	15937	29319	29060	107000	177000	147000	151000	325000	129000	125000	58501	156000	274000	256000	277000	268000	224000	220000	207000	261000	234000	284000	111000	96852	50268	142000	303000
TRINITY_DN84044_c0_g1_i1|m.47593	152000	80840	156000	175000	199000	161000	151000	151000	154000	140000	123000	128000	99624	89896	67290	99859	91337	76304	99223	127000	126000	100000	106000	95223	113000	116000	78820	147000	127000	136000	115000	117000	128000	123000	122000	105000	82352	65253	52554	94714	77506	48314	111000	98393	77285	105000	114000	44797	42075
TRINITY_DN105578_c9_g1_i5|m.86674	286000	37370	60768	161000	38521	147000	126000	102000	49504	175000	161000	12576	195000	82608	50441	34000	402000	57238	119000	39540	27866	68441	66635	67176	69409	38454	83019	37206	66174	11938	96123	82079	99206	46268	11276	24967	22421	33095	23398	27079	9153.8	7035.6	16985	11115	24069	16567	8254.2	5978.4	17097
TRINITY_DN94833_c0_g3_i1|m.41756	331000	222000	163000	300000	128000	137000	49123	358000	251000	155000	239000	179000	61819	54889	359000	227000	218000	156000	161000	284000	157000	254000	53522	145000	316000	318000	209000	399000	121000	98906	313000	335000	467000	415000	481000	243000	142000	47728	96290	137000	136000	111000	46298	143000	67039	250000	43471	253000	270000
TRINITY_DN91084_c2_g7_i1|m.16336	1030000	1140000	1180000	1340000	1330000	1380000	1140000	1210000	1150000	1360000	1330000	1380000	1320000	1290000	1240000	2560000	2470000	2540000	1560000	1430000	1430000	28423	1580000	115000	1130000	1940000	1520000	1340000	1400000	1920000	1930000	1990000	1250000	1260000	1310000	404000	436000	470000	516000	511000	558000	428000	420000	511000	633000	672000	575000	262000	300000
TRINITY_DN93239_c1_g2_i1|m.40339	32256	32824	20321	45026	23299	25133	25145	115000	65328	12135	27262	18897	47417	132000	18317	34591	126000	14423	19334	14873	11108	11055	10264	38243	75325	11696	47884	66629	36228	22612	4638.4	28091	264000	20111	41306	14746	187000	74631	258000	233000	227000	229000	232000	147000	125000	115000	115000	94039	133000
TRINITY_DN88546_c0_g2_i2|m.36497	186000	152000	204000	155000	44761	166000	96012	174000	162000	138000	85662	111000	133000	207000	121000	129000	307000	87524	97027	164000	74420	150000	141000	224000	168000	184000	49051	249000	202000	123000	210000	213000	219000	163000	165000	45139	123000	136000	241000	98626	87548	189000	278000	41861	214000	244000	209000	173000	192000
TRINITY_DN99263_c1_g1_i2|m.517	53776	107000	149000	177000	164000	66817	87435	102000	189000	171000	99312	134000	73122	50067	127000	215000	151000	187000	54858	162000	73334	193000	52285	164000	284000	219000	113000	53017	65336	177000	129000	139000	55417	46837	52644	139000	127000	119000	115000	160000	103000	210000	176000	205000	42302	59677	242000	127000	151000
TRINITY_DN81288_c0_g4_i2|m.46131	26275	15187	10098	4103.8	8183	15289	36880	6116.4	5179.4	2874.6	12680	20159	4421.5	4415.8	37644	3742.2	18155	44373	4905.9	6936.8	1705.8	12808	9926.1	38954	11958	15647	31397	33858	4859.9	7579	4561.5	30582	3363.4	23408	10378	7117.7	1920.2	18501	8575.1	48333	61559	42564	13427	18772	47085	5912.4	37518	19556	20706
TRINITY_DN93007_c2_g11_i1|m.23538	3180000	3440000	3730000	3170000	3450000	3430000	3780000	3860000	3850000	3230000	3270000	3350000	4000000	3980000	3500000	3470000	3690000	3780000	3680000	3190000	3120000	3120000	3650000	3910000	4030000	3690000	3650000	3690000	3420000	3450000	3360000	3670000	3810000	3870000	4150000	2000000	2000000	2040000	2650000	3070000	2980000	2790000	2840000	2940000	4440000	4260000	4090000	2200000	2190000
TRINITY_DN118580_c7_g1_i1|m.137885	137000	14981	37926	47323	57139	23866	35058	133000	88654	50886	86422	24024	52609	59184	134000	26986	53408	161000	72759	79539	24896	57382	60223	204000	20488	182000	43607	142000	196000	165000	34241	176000	43824	172000	219000	43197	226000	30774	438000	411000	269000	353000	281000	142000	9703.5	85647	10015	60762	18496
TRINITY_DN66225_c0_g1_i1|m.16408	192000	115000	59858	148000	188000	167000	108000	38016	112000	115000	109000	134000	117000	99391	72916	98866	310000	87660	252000	126000	37260	155000	112000	104000	103000	150000	133000	152000	135000	111000	57440	238000	140000	129000	95980	126000	140000	145000	161000	11411	121000	99382	134000	115000	171000	97330	136000	141000	78295
TRINITY_DN107661_c0_g1_i1|m.129904	126000	52764	116000	107000	153000	283000	127000	278000	264000	132000	327000	37174	254000	196000	44805	169000	281000	283000	74955	20210	118000	368000	336000	300000	72803	117000	104000	125000	54110	111000	158000	75261	194000	141000	284000	362000	329000	320000	394000	382000	388000	333000	98464	327000	345000	188000	274000	110000	168000
TRINITY_DN99576_c0_g3_i1|m.27175	10005	67511	41085	75955	60012	43868	61847	48642	37006	60307	60853	29762	64502	31849	9431.9	4703.5	40183	40923	15875	66042	15577	50332	23601	19780	51173	66321	38681	26336	9968.6	25958	58608	79814	29034	45384	41725	59682	20667	6387.8	9970.8	26723	21813	15281	27675	37645	20429	28187	35148	8937	6260.9
TRINITY_DN92402_c0_g1_i1|m.22580	67744	56381	49198	71106	39589	75028	37495	35956	72972	85712	61993	71025	2656	64773	95674	35446	58500	50051	48882	68169	52414	71112	87121	66376	56602	48767	54726	15186	26002	70410	30790	40982	60755	53733	50919	27034	20211	44374	43695	19124	18458	34516	23187	21306	48641	22100	8000	9064.3	31084
TRINITY_DN92324_c0_g1_i1|m.38327	228000	165000	65955	184000	112000	223000	154000	131000	395000	190000	260000	574000	171000	552000	206000	501000	286000	231000	209000	119000	259000	201000	117000	150000	164000	116000	109000	186000	166000	153000	112000	136000	140000	128000	277000	135000	79816	325000	250000	75307	280000	279000	99901	292000	95644	91238	113000	251000	252000
TRINITY_DN84755_c0_g1_i1|m.18250	193000	192000	41901	200000	193000	239000	76609	165000	100000	243000	208000	46284	224000	14683	247000	218000	45981	238000	173000	97904	182000	51289	17973	74765	11688	166000	154000	11757	170000	31280	175000	169000	77778	155000	71996	168000	15332	10597	26327	18175	134000	37508	63615	21437	6656.8	40172	148000	91663	111000
TRINITY_DN91933_c0_g1_i1|m.41277	7987.9	16036	34465	32338	18892	37931	13518	28463	53152	24714	21546	17602	58920	15678	38315	37523	39520	23314	5364	25530	29111	77415	16578	42973	20694	19265	21394	54103	34566	8152.8	16315	35616	11580	8315.3	70393	42036	113000	67000	42729	84049	101000	75330	80529	91049	32336	52891	53740	88726	96288
TRINITY_DN78800_c1_g1_i1|m.25587	96101	8602.2	88205	24930	57783	30104	9581.5	8160.5	8039.9	30771	23023	41950	28865	67249	38776	36845	8180.6	29749	50238	9627.1	9870.7	19175	7219.3	50255	125000	51561	76963	42417	24433	6047	12490	18897	97385	8772.1	7973.1	229000	186000	198000	213000	226000	211000	238000	221000	269000	178000	179000	170000	151000	126000
TRINITY_DN111311_c1_g1_i2|m.151854	440000	444000	47564	8399.8	25274	442000	385000	350000	294000	145000	53507	525000	57801	344000	480000	383000	47445	13060	298000	275000	307000	39943	188000	16696	21128	35568	276000	34900	284000	347000	304000	334000	259000	9956.8	26227	290000	60166	18388	107000	86563	79369	108000	104000	110000	158000	158000	137000	83110	41629
TRINITY_DN98375_c1_g1_i3|m.1922	134000	13424	146000	135000	48469	27283	19417	32411	140000	5518.1	138000	10505	32379	147000	146000	18549	146000	13855	68829	10869	47238	122000	15778	7092	128000	36029	39699	14701	33191	28164	25352	32631	46953	26593	9606.5	67756	33747	45877	115000	175000	93186	121000	29256	64445	24471	19564	6044	52769	35654
TRINITY_DN110099_c0_g1_i1|m.79327	203000	50520	110000	52524	162000	113000	108000	24600	114000	161000	15429	133000	69421	127000	148000	95590	254000	122000	15608	119000	11777	157000	98178	30028	73285	119000	115000	173000	20581	23008	13451	105000	139000	109000	20586	161000	129000	165000	120000	79658	113000	154000	157000	133000	160000	93071	128000	101000	114000
TRINITY_DN97718_c0_g4_i2|m.56995	396000	396000	319000	355000	377000	353000	441000	388000	305000	404000	422000	339000	366000	335000	365000	331000	374000	400000	337000	328000	356000	281000	343000	309000	284000	333000	302000	266000	280000	300000	293000	384000	302000	284000	336000	194000	189000	203000	180000	159000	148000	177000	196000	190000	223000	139000	205000	204000	188000
TRINITY_DN90154_c0_g1_i1|m.57609	81512	34870	124000	42177	183000	29490	56483	54698	27795	53626	82162	25598	49825	41820	48101	27317	67542	54036	12108	74449	86524	36036	40033	12683	59373	65426	17293	61062	11453	8655	31191	68579	61681	55159	14624	34880	109000	107000	321000	142000	144000	262000	109000	182000	122000	31773	107000	61105	243000
TRINITY_DN97010_c1_g3_i1|m.50568	39752	33757	639000	685000	726000	714000	569000	625000	58098	36921	725000	34221	757000	688000	698000	751000	764000	768000	581000	484000	540000	659000	761000	516000	604000	558000	509000	537000	521000	472000	541000	506000	464000	448000	503000	330000	328000	322000	238000	197000	251000	260000	11528	274000	213000	147000	73472	426000	420000
TRINITY_DN71857_c3_g1_i1|m.8699	6114.5	16484	11863	9844.3	12681	15052	8100	8641.6	6680.4	15118	3204.4	3284.6	22347	3853.1	32209	6649.2	13991	6731.4	17522	9008	3993.7	18706	6137.6	16735	5329.5	17112	7159.5	22657	2658.2	11083	20600	26962	8581.4	5302.9	15048	36811	72944	63673	32366	59008	69635	75612	66333	62537	4394.9	66072	74510	14719	55768
TRINITY_DN92075_c0_g2_i2|m.13220	97490	7825.7	4382.8	15541	8340.7	9249.1	20582	19333	5217.2	18959	10214	4097.8	1933.9	11674	5793.1	55719	4216	5176.4	22823	3444.6	7236.1	12169	19409	9616.7	44057	7377.7	7118.1	6987.6	10833	4835.3	7953.9	3887.8	6799.6	7611.6	7741.6	8449.3	26922	30810	121000	110000	21978	105000	3159.4	26001	45637	5057.1	6987.2	6458.5	21179
TRINITY_DN117052_c1_g1_i1|m.64719	8233.3	8583.1	16162	13448	6710.4	15755	11594	6536.1	5497.2	3756.8	3151.2	19239	12999	9767.6	14704	24077	5329.2	11781	14601	18927	6441.5	18945	14715	44721	18552	18489	34488	13631	14552	19291	3510.1	11848	7955.7	28616	14537	2259.9	17167	113000	24404	27002	18932	32896	3893.7	6412	33400	25593	8817.4	58977	15097
TRINITY_DN90359_c0_g1_i1|m.40401	31167	35857	16496	30900	9395.3	11264	9695.5	20029	25867	64357	26221	5461.5	8870.4	8909.1	17859	21976	60115	50391	7150.5	10007	10671	61928	5516.2	4427.7	6262	41969	34361	4254.9	18504	21544	59855	12067	4093.1	12220	36674	183000	175000	167000	164000	183000	185000	170000	178000	182000	236000	252000	232000	167000	166000
TRINITY_DN80965_c0_g1_i1|m.46278	33614	95156	35032	15364	82670	66842	21755	64899	44720	103000	15160	84258	11316	35280	45772	11277	53665	83429	59441	15795	21812	20264	18367	13877	32951	12116	102000	111000	36698	169000	161000	34333	7471.9	106000	23951	118000	199000	205000	204000	215000	216000	210000	218000	209000	25139	286000	271000	217000	212000
TRINITY_DN91820_c0_g1_i1|m.19707	74215	327000	204000	87640	641000	325000	137000	154000	142000	195000	200000	225000	239000	89658	111000	396000	285000	300000	280000	66559	218000	195000	258000	176000	369000	235000	201000	437000	184000	219000	210000	210000	174000	144000	159000	108000	218000	177000	146000	168000	109000	133000	180000	314000	127000	278000	184000	192000	35693
TRINITY_DN82427_c2_g2_i1|m.30603	48578	25689	59487	54575	52204	24694	53022	49890	15832	32594	40693	49681	115000	24377	68874	38256	20879	31012	60828	61765	54851	98504	27432	50327	39870	21050	96473	219000	16587	39034	26455	15353	58735	29254	23582	245000	21554	65446	265000	208000	56899	79817	29253	18996	34699	49681	9932.7	168000	120000
TRINITY_DN83458_c1_g1_i1|m.54955	98479	67168	19861	16807	44314	40879	39865	82445	121000	140000	18099	65653	49240	38476	123000	35819	206000	47317	18701	110000	40113	54556	22584	43704	85592	84500	90009	44867	55122	74859	100000	64844	35535	30181	38258	7213.3	65372	12895	35996	77734	61633	68701	93414	52463	21881	122000	28392	142000	43399
TRINITY_DN90565_c1_g1_i1|m.6609	100000	98239	95401	76508	107000	57061	84735	75605	78839	150000	70883	132000	58268	119000	109000	150000	107000	140000	44856	55974	19990	78610	53656	73659	54780	135000	110000	133000	99192	127000	111000	118000	6502.1	128000	94818	79777	1230000	84850	165000	181000	114000	126000	140000	977000	167000	33056	69542	180000	167000
TRINITY_DN87829_c0_g1_i1|m.4916	395000	362000	484000	588000	496000	460000	544000	501000	783000	335000	335000	407000	462000	428000	625000	429000	458000	386000	368000	456000	364000	445000	452000	486000	513000	482000	440000	427000	450000	690000	404000	446000	497000	528000	484000	531000	530000	260000	599000	605000	620000	505000	569000	577000	1080000	1080000	988000	181000	659000
TRINITY_DN87494_c0_g2_i2|m.7834	80480	51625	69274	55992	68233	72749	34201	32808	42869	18521	82299	44099	98332	45112	85372	83027	111000	29406	81577	63443	27086	50909	132000	82350	93274	94541	64884	46828	26390	162000	16567	21121	33887	54933	82950	139000	28579	146000	72187	75704	93396	85690	134000	111000	102000	95250	58184	30255	75379
TRINITY_DN87938_c0_g2_i1|m.25785	356000	424000	424000	402000	443000	480000	459000	408000	471000	465000	411000	550000	499000	480000	466000	524000	463000	491000	474000	399000	434000	24167	478000	449000	414000	485000	432000	433000	386000	480000	521000	473000	443000	421000	412000	307000	277000	255000	216000	269000	240000	293000	230000	273000	213000	245000	210000	174000	242000
TRINITY_DN82136_c4_g1_i1|m.20425	93546	31750	146000	77885	86951	156000	151000	122000	67811	154000	86652	169000	135000	40957	87689	82817	79492	83959	97202	67798	107000	100000	88694	116000	95946	58780	87291	45880	109000	82560	86582	74299	122000	113000	70133	59679	118000	66091	49687	81073	70861	45802	94747	41229	74202	46337	53357	29793	59228
TRINITY_DN81792_c0_g1_i1|m.30144	112000	142000	102000	93251	81281	74929	200000	76665	82420	168000	130000	27553	210000	115000	80241	144000	200000	69386	72361	72706	91665	72687	169000	68795	147000	134000	40667	170000	125000	48333	133000	46747	164000	140000	74210	39393	15166	39266	22218	28203	16927	26349	158000	42825	73974	36512	23350	18871	44772
TRINITY_DN93609_c2_g1_i1|m.34850	16682	29721	150000	91507	16078	44456	22509	32327	67714	20293	30119	151000	53486	53377	92843	37452	47526	186000	180000	35994	38152	46512	12985	147000	28141	98451	32651	310000	37746	14934	39256	24510	27567	44351	66574	142000	175000	17593	16869	21249	131000	142000	29149	151000	88328	29556	71600	167000	20354
TRINITY_DN106022_c0_g1_i1|m.95543	101000	93022	123000	16860	107000	128000	43506	80070	4942.4	103000	85671	12604	105000	58664	105000	90597	10749	92420	92677	63328	83519	82652	8841.8	57353	81149	9269.1	87696	70267	71296	67906	97505	83860	5849.3	82683	31333	68198	71884	63473	47860	52501	7420.6	48257	11356	16893	52693	29302	3728.7	66505	4724.6
TRINITY_DN87002_c2_g2_i1|m.5721	61473	12699	50648	28686	8279.3	40202	25349	23600	39985	33829	37260	18045	63348	62973	53971	26293	60473	34169	25701	20243	45138	60229	56365	18875	18213	21528	85493	162000	133000	123000	81709	56961	7113.1	6682.2	20562	84603	99401	61195	94007	87901	28485	53767	108000	61789	131000	129000	124000	46967	72168
TRINITY_DN114759_c1_g9_i1|m.122941	122000	65447	75372	154000	118000	33904	204000	188000	83884	113000	151000	103000	184000	82025	49401	62556	22029	125000	90690	94941	133000	177000	176000	91007	68231	24257	111000	162000	148000	159000	177000	112000	99018	150000	85445	82255	174000	68127	61257	122000	89567	72071	85536	188000	77768	146000	87780	120000	131000
TRINITY_DN84104_c1_g1_i1|m.17260	71294	40834	195000	168000	80648	70897	35903	221000	78681	95699	167000	191000	48383	14232	20623	16600	159000	145000	34081	53766	57281	200000	83843	59805	41854	25505	111000	87000	72088	71634	84368	111000	159000	129000	126000	102000	17158	65378	111000	92009	96637	79817	99651	89691	107000	120000	65274	19275	85333
TRINITY_DN77843_c2_g1_i1|m.10190	151000	150000	83293	204000	192000	247000	227000	196000	213000	195000	173000	78414	101000	120000	130000	138000	16327	166000	94775	129000	22277	202000	171000	145000	112000	204000	114000	124000	116000	135000	52647	84041	138000	117000	20505	108000	128000	132000	300000	307000	266000	259000	207000	161000	229000	194000	196000	125000	93344
TRINITY_DN91210_c0_g1_i1|m.11105	183000	231000	206000	125000	104000	162000	232000	219000	133000	139000	116000	206000	259000	152000	158000	279000	112000	33879	265000	237000	204000	301000	109000	78243	331000	124000	285000	131000	261000	222000	235000	307000	437000	90320	121000	191000	108000	107000	134000	112000	128000	140000	114000	193000	217000	197000	153000	226000	64895
TRINITY_DN97741_c0_g1_i1|m.57056	179000	117000	141000	217000	147000	177000	157000	125000	135000	188000	185000	175000	210000	246000	188000	186000	103000	309000	234000	130000	186000	277000	174000	123000	207000	128000	169000	170000	148000	166000	127000	175000	69823	136000	225000	195000	118000	16614	41914	93998	29818	84015	107000	149000	18803	36125	148000	90172	179000
TRINITY_DN93377_c0_g1_i1|m.7301	116000	480000	562000	453000	492000	548000	65509	23190	114000	32786	500000	583000	485000	552000	84978	392000	484000	89288	38706	378000	78702	65195	30820	94652	148000	104000	164000	55672	87724	172000	32732	98716	18976	25435	121000	98873	44061	26792	25961	171000	36712	30928	68034	19653	44557	56419	43337	32889	46844
TRINITY_DN92703_c1_g1_i2|m.2076	35789	53179	13916	46044	45666	5261	6674.2	42518	47897	48598	50745	44237	8704.7	49337	23529	2185.1	28316	30957	26486	6258.1	19089	57547	22584	51259	2890.5	3385.5	50822	9374.6	50243	39914	31814	38657	58577	53955	67419	265000	244000	251000	270000	256000	305000	248000	255000	263000	320000	314000	280000	106000	115000
TRINITY_DN112563_c1_g1_i4|m.71164	106000	131000	619000	89047	81637	114000	434000	93370	112000	126000	117000	8662.8	115000	123000	40820	111000	119000	89867	409000	131000	350000	68315	90691	477000	121000	114000	57276	127000	75897	90459	411000	109000	62068	92260	98309	187000	56327	104000	79646	163000	4748.7	177000	16440	170000	116000	173000	67586	14936	36221
TRINITY_DN99006_c0_g2_i1|m.37288	108000	40379	7806.5	17537	35561	23206	57179	84424	55591	31341	48608	77226	40760	17000	51978	92264	94147	63448	6942.5	47873	21767	97029	57185	32546	132000	97480	98415	30261	42209	7854.7	28093	27698	56790	34111	48510	15677	62754	16397	8461.8	5798.4	18099	20345	14928	38040	14996	24081	24240	32314	66279
TRINITY_DN91377_c0_g7_i1|m.52288	12053	26312	39919	49864	230000	14369	286000	13692	266000	58140	67567	18052	54049	22440	34839	17924	30190	63630	62078	6535.2	18442	26552	56903	16639	133000	75494	15843	21520	36394	31217	16877	15725	35198	15384	45373	30683	43696	8373.7	53581	16923	229000	65493	20333	66185	11676	85862	18735	104000	30299
TRINITY_DN87884_c1_g1_i2|m.4892	4828.7	10188	9860.6	8540.6	20093	25557	67972	23181	15864	6950.2	6534.4	12426	12352	13772	29428	37659	48651	13894	19218	8996.8	37923	16157	29850	15121	9266.2	2367	7445.5	28106	62351	65268	44525	21197	10894	8354.2	6944.7	25079	20866	13273	20425	10083	6509.5	58858	68687	55102	6156.8	4329.3	95142	64566	60826
TRINITY_DN118989_c13_g1_i2|m.100902	183000	82616	131000	104000	79191	78799	189000	232000	105000	35460	36490	164000	199000	186000	166000	49885	100000	225000	57176	141000	212000	99216	82434	276000	135000	106000	135000	43572	43697	73613	125000	45899	201000	46159	52873	54102	53347	58712	37519	43912	75386	123000	84706	22706	69576	67086	37539	74496	54375
TRINITY_DN70949_c0_g1_i1|m.19592	1450000	1410000	1540000	1820000	1810000	1870000	1630000	1780000	1800000	1840000	1740000	1790000	1690000	1580000	1650000	1750000	1880000	1850000	1350000	1160000	1230000	111000	1290000	1570000	1620000	1550000	1220000	1220000	1220000	1480000	1450000	1470000	1180000	1250000	1330000	1050000	963000	1030000	1150000	1200000	1240000	1230000	1130000	1290000	698000	634000	657000	650000	606000
TRINITY_DN89116_c1_g2_i1|m.27735	27522	58243	26314	19438	50621	43783	40021	44382	50822	60787	77044	114000	42788	39084	10967	47528	37813	47807	25052	22856	28259	18168	94503	39292	17370	33691	10081	35562	43677	3571.4	39181	23518	16695	21313	65492	23358	28703	7435.7	12751	7196	37566	43812	56420	9034.9	21053	16824	9874.6	6976.4	16104
TRINITY_DN75617_c0_g1_i1|m.29063	312000	215000	162000	321000	36076	230000	322000	68131	272000	110000	111000	113000	111000	280000	104000	197000	322000	110000	54731	64000	174000	271000	128000	221000	180000	328000	126000	64335	74075	171000	37218	131000	114000	126000	173000	187000	204000	247000	92348	152000	189000	170000	33484	38900	178000	18803	82141	31339	19751
TRINITY_DN105942_c1_g1_i1|m.98358	135000	465000	249000	416000	311000	355000	542000	477000	147000	526000	181000	187000	308000	343000	194000	271000	173000	576000	184000	208000	343000	190000	135000	268000	617000	629000	184000	443000	479000	518000	954000	110000	497000	57122	382000	246000	274000	133000	143000	119000	155000	118000	28540	477000	122000	113000	131000	157000	70385
TRINITY_DN103931_c0_g2_i2|m.58241	74765	22067	27771	179000	74408	172000	185000	89649	178000	178000	26116	74721	187000	63690	175000	22919	157000	501000	151000	159000	26717	31823	255000	218000	193000	234000	211000	25037	204000	43262	11677	174000	82497	20534	72434	116000	139000	234000	154000	148000	149000	150000	137000	145000	18280	8844.6	164000	92099	104000
TRINITY_DN110303_c0_g1_i1|m.135064	541000	79121	86481	326000	172000	137000	114000	76297	129000	188000	20458	114000	47834	111000	36380	138000	83363	67031	76273	633000	594000	152000	102000	114000	49165	197000	468000	90928	578000	531000	536000	90875	163000	92729	96856	387000	361000	334000	390000	267000	262000	319000	355000	332000	266000	260000	244000	269000	283000
TRINITY_DN54404_c0_g1_i1|m.44482	80762	37559	190000	174000	161000	54344	106000	64922	77978	75713	176000	41590	182000	79125	401000	31333	174000	89389	131000	162000	101000	205000	182000	247000	173000	30020	180000	50367	79992	69972	94757	77319	41508	147000	36551	165000	17602	143000	45850	104000	125000	21128	35700	51590	22182	90207	39732	32879	77891
TRINITY_DN82911_c1_g1_i2|m.40814	92301	56682	114000	40558	202000	90702	70394	49428	156000	105000	59846	75688	34873	119000	74584	23521	99681	85049	58169	42112	162000	65229	87100	45146	140000	75288	166000	130000	88236	55518	18434	35720	90132	84149	35929	19276	264000	103000	64090	409000	314000	295000	302000	281000	157000	62262	223000	34399	238000
TRINITY_DN87541_c3_g1_i1|m.49577	154000	293000	177000	215000	224000	250000	172000	225000	202000	265000	100000	264000	106000	136000	118000	139000	312000	312000	217000	299000	231000	259000	352000	216000	232000	256000	343000	246000	222000	247000	188000	199000	292000	256000	393000	83955	81905	79142	96388	114000	105000	98598	120000	129000	148000	139000	131000	21091	59347
TRINITY_DN92959_c0_g1_i2|m.25397	33463	217000	248000	29040	68117	139000	62649	78355	36714	103000	56479	34299	95170	122000	38316	49293	63162	54338	113000	45517	11854	79011	64181	62855	77592	65574	386000	217000	272000	37749	60123	30687	81270	70342	28101	73965	58210	35200	82382	19497	11600	40319	73816	71446	19804	8769.3	24277	37539	69703
TRINITY_DN109194_c3_g1_i1|m.85614	91523	37861	157000	4616	44596	71809	39226	34273	135000	139000	33140	5968.1	164000	144000	70399	93261	182000	26389	137000	54441	10652	14723	29419	48748	49240	213000	42247	148000	132000	12417	60157	76501	31916	131000	63360	23090	11632	29927	2435.5	16104	23454	12582	17655	21614	8627.1	25122	13828	24480	26889
TRINITY_DN85677_c0_g1_i1|m.6420	49215	79962	153000	19670	18589	176000	31747	145000	26390	213000	47830	180000	32232	19687	32653	16562	62302	61160	89929	86358	61077	20741	180000	94864	42269	167000	24221	102000	42654	32536	153000	42518	29577	26749	52457	62830	13154	16293	74924	19399	31343	49614	117000	36970	20828	20669	37913	26114	87841
TRINITY_DN92410_c0_g2_i1|m.22613	18990	70338	22880	55480	8181.7	14176	71380	63420	19053	58827	5167.5	71746	7719.1	4817.5	62594	6134	51802	76652	7983.4	40794	20996	93178	77367	32685	24384	31878	85422	24484	95322	15979	20312	76712	97837	75079	11566	80448	43107	27921	23081	22053	6367.8	45496	10858	51617	10489	42267	6702.8	37240	5479
TRINITY_DN79764_c0_g2_i1|m.28470	47908	40077	21514	130000	58188	119000	105000	182000	143000	28332	120000	137000	222000	102000	250000	318000	154000	61777	81790	76515	226000	254000	25785	334000	309000	181000	63327	200000	56002	270000	234000	18342	30340	260000	140000	141000	63735	47141	18165	47935	38621	42722	96015	94371	99856	39640	104000	119000	35722
TRINITY_DN89338_c3_g1_i1|m.4701	263000	53634	250000	180000	41073	126000	303000	72431	115000	361000	97781	63663	59675	68489	52138	60152	98116	62969	50609	64108	73293	121000	117000	31474	59502	265000	67662	112000	31298	60552	48618	270000	36575	85737	35150	171000	132000	168000	191000	137000	188000	146000	154000	166000	252000	219000	241000	178000	181000
TRINITY_DN92712_c2_g1_i1|m.2077	229000	127000	56951	135000	89681	62004	63831	37091	168000	72827	142000	114000	25184	62225	39473	37650	29352	51339	239000	137000	113000	258000	223000	33656	109000	82391	218000	23805	188000	229000	64142	71157	42048	37125	223000	23599	76787	37800	49558	105000	31886	66030	29519	43756	230000	160000	43064	101000	88796
TRINITY_DN98684_c1_g1_i1|m.47810	79342	12029	19115	14588	21909	6241.8	39709	39978	3308.3	12983	31874	16955	41698	17659	16186	17559	8462.7	52298	30872	20404	52837	56858	14509	32794	81528	73175	59865	73819	20466	33113	58690	26116	54215	3221.6	69435	5035.1	35832	33374	78220	88931	10190	18696	15885	15394	111000	9396.4	19140	103000	15031
TRINITY_DN88384_c1_g1_i1|m.22241	90410	39676	107000	60670	54277	92956	115000	93064	25391	50230	29599	19796	24219	6171.3	51604	9608.8	20056	236000	199000	96479	76656	262000	170000	23196	22103	186000	21422	115000	92727	26258	129000	21073	139000	165000	51182	27644	31672	89296	47048	19882	30458	42135	31446	28390	34802	46013	29043	51455	48292
TRINITY_DN77683_c0_g1_i1|m.38164	137000	144000	90165	93728	94118	282000	272000	162000	304000	297000	265000	400000	44805	398000	325000	61439	439000	462000	323000	119000	55435	445000	103000	190000	497000	489000	52877	619000	133000	159000	106000	136000	302000	226000	175000	76553	200000	103000	186000	168000	129000	199000	164000	151000	115000	62574	72729	159000	189000
TRINITY_DN95499_c0_g3_i1|m.14050	76017	60354	146000	19414	44733	31341	64002	58905	54882	71147	26454	26819	58561	79841	56459	120000	15820	48778	88748	54696	69131	65790	27302	95298	20730	62944	35886	29844	17481	30591	41868	26781	22545	19356	29498	158000	110000	178000	203000	176000	188000	170000	206000	195000	199000	196000	194000	179000	168000
TRINITY_DN97217_c1_g3_i1|m.33454	68832	22838	80781	62300	103000	73996	80288	61775	110000	85911	84268	124000	7822.1	86224	81978	87055	91911	10156	111000	96212	31310	115000	12605	112000	51386	119000	106000	21858	30392	56427	62365	97617	136000	120000	42786	16992	58968	33027	34669	19851	19226	38057	29055	62007	75348	76334	71065	38359	13495
TRINITY_DN91550_c1_g1_i1|m.17759	185000	166000	208000	196000	179000	182000	246000	292000	259000	180000	154000	152000	62280	11369	240000	56130	21875	14926	161000	176000	210000	54984	161000	6909.5	60872	65602	179000	181000	153000	177000	181000	190000	173000	194000	201000	123000	117000	121000	120000	103000	98692	120000	114000	113000	25303	59892	51698	83475	92597
TRINITY_DN99028_c0_g1_i2|m.37284	63832	105000	97267	115000	86360	19451	51354	31175	69425	48732	15552	162000	165000	861000	119000	74470	31777	150000	202000	68190	61502	46911	19498	96133	21054	94627	246000	247000	51606	29270	89617	5815.3	139000	62310	87150	38273	140000	25996	87936	60167	205000	62721	168000	62733	38307	53953	144000	142000	111000
TRINITY_DN95583_c0_g4_i1|m.20470	251000	65945	37833	90104	241000	129000	246000	90726	64970	77882	263000	198000	231000	299000	268000	74971	297000	261000	99607	43950	34271	371000	282000	58661	320000	291000	259000	36764	240000	65034	232000	317000	36734	331000	28843	1980000	1940000	1940000	3360000	3320000	2460000	3050000	2250000	2200000	3220000	3150000	2880000	2770000	2840000
TRINITY_DN111779_c1_g1_i4|m.141720	109000	17049	19301	110000	111000	117000	96501	54384	98501	134000	46591	111000	102000	17759	73785	25204	42461	97927	82350	64654	6415.2	54896	104000	74264	39909	10380	93929	42136	67850	93809	87214	85369	10037	33198	42175	37613	37394	10540	5339.5	3353.1	5889.8	4609.3	62275	3889.4	30050	5203.6	27271	80281	44655
TRINITY_DN96927_c1_g3_i3|m.21859	372000	432000	512000	387000	356000	420000	368000	73148	452000	438000	345000	448000	445000	415000	331000	417000	391000	470000	416000	402000	382000	426000	369000	336000	432000	250000	290000	325000	394000	435000	380000	355000	318000	393000	322000	354000	238000	266000	235000	250000	238000	246000	235000	284000	400000	56850	253000	207000	226000
TRINITY_DN115062_c2_g1_i1|m.105182	49262	5471.6	69564	37621	27008	35636	49458	63617	88357	30278	45352	39314	61744	40707	5001	66223	64372	57778	31554	4323.3	44788	11781	24762	5219.9	20960	22463	4833.9	36307	6611.4	5739.6	19824	7755.4	2326.8	12588	33644	14991	33761	3551.4	31370	18284	7340.1	13134	22984	6251	6200.5	15768	2925.5	22176	3101.3
TRINITY_DN95450_c1_g4_i1|m.13806	85500	82386	72227	79654	92244	371000	112000	137000	17681	42389	94542	512000	68035	39101	93440	65567	45089	130000	47340	64497	49386	40729	84545	58331	113000	98476	54751	81191	40308	51147	69451	72325	44167	143000	101000	25766	17057	58067	21177	23716	39177	27237	48575	70300	41912	60049	156000	43236	75985
TRINITY_DN91366_c0_g1_i1|m.52354	64163	98827	97717	63205	70587	79383	83745	103000	37275	129000	68238	112000	110000	92322	92885	74319	84885	96592	71354	48319	62167	73923	58925	50476	46893	32792	60270	80879	56787	68361	67689	34155	73074	88105	82543	326000	341000	329000	372000	368000	436000	382000	318000	385000	385000	413000	414000	301000	293000
TRINITY_DN86930_c3_g2_i1|m.57181	99816	46999	135000	96112	61976	84549	144000	35513	56834	142000	30778	169000	87982	96555	128000	121000	154000	31042	59737	79731	53868	72820	141000	19026	69746	139000	67171	146000	103000	88940	117000	64055	110000	113000	90331	94386	32178	99063	134000	109000	123000	104000	104000	105000	18249	32964	55177	33490	24880
TRINITY_DN75020_c0_g1_i1|m.7934	88688	88441	44588	82575	59687	60855	49207	36183	49066	98643	69446	62538	22201	57742	37679	43391	131000	45572	40067	40569	33410	21621	50018	44471	30427	14111	62826	38103	54803	22171	48399	61509	64750	50472	42922	14042	18254	10616	24778	18718	13682	39430	32267	26427	9218.9	72281	37205	46789	37261
TRINITY_DN74095_c0_g1_i1|m.40689	115000	165000	76148	182000	49917	53878	14870	71708	315000	154000	85563	242000	54850	89399	258000	70537	372000	46353	68554	50518	278000	354000	260000	38489	23307	20618	51656	38183	148000	48417	231000	276000	328000	63612	164000	172000	81290	176000	223000	250000	280000	258000	265000	260000	174000	157000	183000	206000	160000
TRINITY_DN105373_c0_g2_i1|m.98606	284000	323000	328000	436000	356000	443000	361000	332000	373000	266000	290000	312000	370000	377000	287000	299000	418000	352000	372000	291000	283000	460000	354000	382000	394000	390000	492000	356000	298000	329000	331000	393000	444000	553000	458000	807000	806000	779000	1070000	1130000	1140000	901000	902000	899000	1480000	1360000	1300000	1020000	1010000
TRINITY_DN73746_c0_g2_i1|m.11382	19245	13193	24745	43156	14542	37462	33831	21412	83892	64396	58336	25245	30309	37943	17531	7065.1	18310	46324	29395	35850	32084	84113	55544	16698	35393	46378	16664	19867	67559	19159	48659	50408	9665.1	32285	30306	118000	213000	235000	240000	223000	248000	281000	293000	310000	52144	84423	145000	150000	171000
TRINITY_DN107939_c3_g8_i9|m.117601	193000	164000	160000	40356	128000	152000	150000	120000	70749	156000	179000	104000	81721	88402	118000	119000	81811	25625	123000	194000	40457	65629	54808	114000	74686	55012	70191	172000	134000	215000	147000	42072	142000	139000	102000	34116	119000	98190	70572	44628	45562	38930	45754	87605	64073	125000	98628	92149	18410
TRINITY_DN90917_c1_g1_i1|m.6801	142000	190000	138000	115000	19517	26056	74146	167000	77381	177000	188000	89147	84177	144000	90130	106000	69239	110000	139000	112000	97944	218000	119000	18290	106000	98941	154000	59028	65645	157000	72023	133000	122000	284000	303000	88738	115000	110000	73500	72258	70914	75431	88821	91159	102000	105000	67107	317000	90747
TRINITY_DN87104_c0_g1_i1|m.5678	178000	51713	65265	57930	134000	114000	34398	35584	103000	63510	48963	319000	93358	144000	344000	179000	53463	108000	179000	237000	173000	199000	230000	81039	70147	141000	151000	166000	104000	77411	178000	87759	134000	51735	199000	95743	42412	95206	55177	81307	69703	50787	78637	114000	75677	30348	40468	33647	59699
TRINITY_DN90081_c0_g2_i1|m.1069	60939	49660	44242	44085	111000	40489	54554	26509	27408	33264	81473	78918	35468	19098	34665	9341.5	56640	83207	17837	66793	72289	33778	38126	62681	20088	94183	6845.1	11713	41035	9148.6	36054	12306	46158	23719	83731	67206	54049	40039	14671	30688	27597	7650	10567	34839	4749.3	114000	9484	6903.5	8583.2
TRINITY_DN76930_c0_g1_i1|m.17328	109000	126000	77281	155000	68029	63541	85215	125000	177000	29853	165000	68616	122000	84540	66869	124000	247000	168000	175000	308000	143000	93002	132000	144000	95645	114000	73497	97112	168000	192000	83969	138000	40685	188000	171000	223000	253000	178000	179000	182000	98215	236000	205000	173000	266000	176000	206000	116000	160000
TRINITY_DN102670_c1_g1_i1|m.120184	129000	121000	122000	139000	127000	155000	142000	123000	136000	135000	136000	225000	129000	147000	119000	132000	136000	161000	138000	8305.7	114000	148000	127000	127000	150000	129000	103000	110000	107000	153000	130000	4795.1	95998	107000	109000	60072	17714	69609	55430	27900	46122	51084	54470	63410	67042	74607	12032	71221	67300
TRINITY_DN101167_c2_g2_i1|m.90933	17254	23533	35565	84676	30289	61424	12559	90052	126000	16840	14781	21786	19716	147000	70262	70251	43334	19970	46276	45029	34004	50501	13452	87009	73393	90376	81153	32597	12755	7860.6	20244	24660	68243	15586	42293	60996	52461	64467	72433	62648	74242	59416	49089	45316	94796	99337	81214	145000	91503
TRINITY_DN103356_c0_g1_i2|m.127469	4257.7	10658	12271	7714.1	9559.9	3754.5	20551	12136	19441	20012	36382	8737.8	12640	21364	20553	35595	22461	23569	6154.1	28046	77354	23850	21488	6805.7	9971	24140	7669.5	40291	5708.3	5535.3	20709	3828.6	23249	6630.9	37049	143000	141000	133000	5322.7	50017	3740.4	4550.3	71767	95026	50086	26101	51824	152000	9217.2
TRINITY_DN101435_c3_g2_i2|m.92499	393000	441000	150000	65844	396000	388000	353000	425000	406000	408000	187000	509000	456000	77541	415000	1880000	2050000	1880000	1470000	1310000	1340000	1580000	1330000	1620000	1690000	1670000	1110000	1200000	1090000	1510000	1460000	1520000	990000	843000	943000	94685	53038	55619	92583	144000	91700	63459	151000	111000	87090	71821	70160	93893	62035
TRINITY_DN87682_c2_g1_i3|m.14724	25756	42942	36734	11555	13787	93354	56417	77290	131000	53825	53738	53657	43034	38752	38304	46268	10252	8221.5	61401	50650	28467	31879	10270	91588	16189	93597	19044	36317	12740	21832	18511	140000	40341	13689	149000	84887	53128	46285	75954	15824	72850	73573	98233	78854	57247	144000	124000	75282	11478
TRINITY_DN118509_c2_g3_i1|m.138071	42475	31022	55860	21550	39739	26335	20936	11208	21241	22960	21078	34052	14968	21046	26500	12158	12195	9428	13329	9264.9	30498	15771	22033	32765	18379	6908.2	12461	36387	9668.1	15010	7849.5	17478	20846	19249	18436	5785.1	39414	18991	38426	8907.7	8774.7	13692	12561	38267	15332	48558	11488	19617	20787
TRINITY_DN80111_c0_g1_i1|m.21220	27626	14661	94279	42620	8374.2	36248	37905	32052	40515	104000	20648	15692	15821	32733	23030	8273.5	26616	40222	24080	6197.1	16238	62378	44279	43267	21148	22942	11494	58010	34433	39613	40742	41502	61768	44354	77353	6421.9	27561	28064	16191	92783	66313	89266	7319.2	83694	18631	6514.8	35422	34363	23399
TRINITY_DN107648_c1_g2_i1|m.130278	48570	107000	51373	41522	45474	19136	50286	44259	287000	60068	60577	20806	61199	31529	150000	60076	152000	27848	49754	19836	117000	48012	38501	53701	65944	7303.4	101000	51836	13654	3627.8	51105	5877.9	50711	30287	50134	26714	68566	61326	9557.2	22316	17015	35558	2861.5	32287	32063	14424	8018.8	81884	17275
TRINITY_DN98695_c4_g3_i1|m.47933	4141.2	55371	20603	17461	79691	30754	59328	150000	45094	159000	60556	17711	15433	27118	25711	27454	58647	73599	74252	87304	36148	84832	78364	15637	101000	19772	102000	114000	44596	17044	7038.4	92442	33360	73173	58283	74945	71585	62306	243000	218000	202000	258000	159000	17534	53442	28355	9081.2	34229	112000
TRINITY_DN117847_c3_g4_i1|m.133048	141000	114000	292000	127000	250000	151000	121000	115000	235000	248000	107000	275000	183000	160000	173000	276000	203000	176000	293000	216000	256000	226000	156000	291000	222000	193000	265000	179000	209000	149000	165000	174000	209000	168000	181000	188000	187000	173000	229000	199000	187000	146000	143000	158000	291000	263000	258000	230000	127000
TRINITY_DN88724_c1_g1_i1|m.43925	20365	18160	18405	60326	22269	10545	25532	12970	35400	9562	10130	20443	12694	48553	58926	46100	32139	5519.3	59040	17072	21311	16201	27597	17124	5545.9	37361	25109	36805	16927	35135	4741.7	13851	24587	107000	64862	62735	60609	12637	76986	94815	60390	11263	59046	21187	15535	16563	17818	67586	51175
TRINITY_DN87010_c0_g1_i1|m.5790	103000	93341	76177	34290	62478	60684	193000	31281	80068	42592	69674	121000	58302	53883	106000	50125	41186	93522	28475	45019	185000	59089	94876	93640	34534	45805	92418	40893	72403	111000	173000	12661	74934	88249	35910	103000	54783	51913	137000	154000	52907	93758	172000	176000	103000	112000	101000	39908	71271
TRINITY_DN89294_c0_g1_i1|m.22952	62249	72581	21013	28513	34324	168000	20985	16042	16420	27963	27550	100000	67922	77115	124000	25694	39777	89482	36977	41374	85840	44125	155000	23788	15710	47132	471000	97420	23706	58543	38243	52549	56379	49356	58357	196000	187000	172000	234000	213000	236000	208000	216000	196000	342000	307000	315000	143000	117000
TRINITY_DN92948_c2_g1_i1|m.25144	33633	44089	20166	22396	14453	37711	21894	21448	21003	35935	27287	48707	50617	50483	35605	53754	9344.3	15094	20571	13922	38447	28008	34067	54614	56393	56856	11298	23445	39554	40887	37476	87033	41301	40375	63257	656000	674000	582000	797000	800000	862000	653000	694000	660000	945000	955000	978000	879000	878000
TRINITY_DN87694_c0_g1_i1|m.14646	70261	75053	16249	25962	29372	20234	43783	117000	42954	8167.5	21731	46921	46869	70396	55942	35957	39367	30719	25698	11225	36266	39288	13701	27055	26197	136000	20815	22097	25891	32684	29300	44273	29830	29967	81275	18517	39978	30786	8882.3	22169	23481	25225	25811	10809	39662	21551	16135	16682	18664
TRINITY_DN81567_c0_g1_i2|m.16385	214000	238000	305000	246000	371000	409000	247000	397000	219000	326000	347000	276000	374000	383000	278000	463000	475000	332000	322000	262000	302000	274000	371000	331000	344000	460000	316000	335000	257000	329000	335000	380000	230000	297000	214000	174000	187000	322000	183000	230000	130000	185000	261000	258000	175000	205000	134000	192000	202000
TRINITY_DN98912_c0_g8_i1|m.44641	171000	177000	33839	209000	100000	9592.7	132000	112000	18736	15031	95130	26460	59265	36156	31843	41526	42314	97125	70001	158000	138000	106000	71202	14321	34350	84741	134000	131000	135000	147000	123000	127000	88444	108000	26686	112000	87684	108000	77891	56539	80355	116000	111000	102000	110000	96419	93500	107000	63714
TRINITY_DN101079_c2_g6_i3|m.113050	123000	96347	200000	113000	66617	165000	114000	234000	96908	135000	103000	72627	61752	99812	60554	525000	221000	111000	52561	201000	52525	68556	71957	64332	53016	28930	164000	130000	82569	124000	138000	243000	96776	85092	30644	183000	112000	139000	51007	78896	123000	42385	68166	106000	74114	23296	84799	148000	126000
TRINITY_DN90719_c2_g1_i1|m.42015	62277	42106	28766	8512.8	22675	26354	32242	77798	32514	28553	13207	13033	15730	19502	14309	21026	18036	97300	9219.6	95039	5381.3	101000	20776	11481	18515	60308	25364	15598	29050	21197	32538	92163	13025	66133	31377	40684	83897	35748	112000	11914	125000	27010	94469	92011	79971	12313	12213	20647	109000
TRINITY_DN87693_c1_g1_i2|m.14653	37299	63642	82075	72581	111000	145000	80039	41861	73332	59150	47682	60694	81750	30924	57690	87461	72179	50374	39491	123000	52839	77431	71084	74620	92968	58669	52916	41005	38458	112000	38720	74438	62339	24755	40581	200000	370000	414000	358000	377000	394000	308000	348000	386000	359000	521000	474000	356000	351000
TRINITY_DN99844_c0_g1_i2|m.36975	50001	66675	24418	56575	9243.9	73216	44653	17880	78066	19716	80143	66202	47792	29987	32591	120000	114000	87617	65844	41148	25686	49188	68318	69245	93834	89873	68971	76430	51146	60755	68225	67424	7763.5	59977	66347	12876	13164	25435	13650	11216	15841	46849	10333	26005	11771	12786	5552.9	27656	23886
TRINITY_DN57934_c3_g1_i1|m.4107	8912.8	10403	41162	8001	80745	21815	21661	61693	53693	37867	15894	21979	26188	11910	32009	21660	36664	9826.7	16651	6832.8	21019	14962	16276	20092	11202	22290	19954	7827.6	72639	57784	55554	60363	61151	6610.8	14814	13418	53481	13200	75791	83456	78269	89901	76078	30989	40669	32330	36235	5096.8	13457
TRINITY_DN118924_c9_g2_i1|m.101455	69586	384000	245000	277000	308000	93912	247000	297000	306000	324000	284000	299000	248000	276000	322000	304000	316000	343000	88651	133000	42569	227000	179000	317000	327000	238000	111000	253000	110000	149000	116000	203000	64590	127000	211000	194000	51241	23935	13538	145000	68576	19870	107000	7010	21770	183000	38742	142000	48971
TRINITY_DN108870_c0_g2_i2|m.101736	47364	45019	37839	94610	46276	6408.4	147000	95036	81188	109000	84878	96287	100000	95942	41466	67964	15114	6482.3	60252	214000	16894	105000	28598	41948	107000	30676	96130	5197.2	81914	81904	33066	95112	120000	115000	155000	73737	120000	23512	20684	28781	40284	48604	80405	76680	8623.7	62646	37738	22093	83360
TRINITY_DN89218_c0_g1_i1|m.22772	229000	125000	246000	115000	115000	76031	167000	214000	133000	141000	189000	120000	44442	159000	110000	193000	154000	172000	79860	163000	94892	202000	180000	240000	107000	158000	227000	99875	152000	166000	230000	205000	104000	58362	127000	679000	706000	731000	868000	806000	946000	929000	910000	949000	786000	742000	723000	480000	555000
TRINITY_DN79668_c0_g1_i2|m.28953	117000	163000	199000	111000	149000	168000	127000	175000	201000	171000	104000	122000	201000	187000	142000	215000	78558	95199	130000	133000	97746	53931	146000	111000	187000	205000	221000	152000	122000	172000	58859	74815	128000	85322	147000	182000	76046	56599	46162	58027	38920	98167	46283	162000	52745	27211	56476	223000	73141
TRINITY_DN74462_c0_g5_i1|m.17494	31833	22607	25869	26773	52263	18051	31593	12895	19713	23000	14539	24271	12472	26615	5443.4	41400	15651	23991	20049	34938	33152	25373	25983	214000	252000	43560	38454	19586	16732	51397	42990	28979	9820.7	10887	24469	17450	104000	10270	28266	19663	133000	7400.2	102000	8550.1	22619	26522	28586	10432	9316
TRINITY_DN96878_c0_g3_i1|m.55329	36841	17248	16578	20353	23117	61516	47030	31985	10712	21480	96833	105000	73114	42749	43123	81970	62895	47571	51601	22237	34450	37693	23218	32914	61846	39440	38301	47996	18950	58300	5192.3	85971	53988	62448	40963	65953	50206	76892	27563	19795	28528	35509	30984	28096	14189	25583	9934.6	75783	8167.2
TRINITY_DN77979_c1_g1_i1|m.46299	27909	63659	11732	58689	22302	15676	13227	45149	29726	8802.3	38932	34740	18327	16170	26161	23157	59769	30970	11667	37169	13326	18585	20861	18908	43387	26330	19427	23876	24995	9846.7	31282	14382	30977	16860	29520	1020000	831000	963000	945000	937000	937000	778000	913000	843000	1180000	711000	1170000	1190000	1110000
TRINITY_DN53239_c1_g1_i1|m.22530	398000	455000	420000	467000	454000	544000	409000	542000	515000	437000	453000	569000	415000	509000	494000	625000	611000	620000	470000	409000	408000	64065	496000	527000	526000	467000	427000	443000	404000	425000	527000	490000	376000	450000	434000	222000	245000	240000	207000	197000	215000	216000	238000	292000	156000	136000	175000	244000	272000
TRINITY_DN111719_c2_g1_i1|m.141782	12855	22721	27990	18649	4600.7	19807	10880	4949.4	21155	8119.9	21471	21652	16744	8487	11768	25719	14626	27372	15599	8127.6	18755	8579.5	10257	23797	8431.6	13413	9009	7164.6	29972	7498.4	12450	7289.6	4944.9	34008	5520.5	23078	31396	1547.9	26685	20255	4899.9	24888	4382.9	1559.8	2278.2	12158	3042.1	9339.4	7069.1
TRINITY_DN89527_c0_g2_i2|m.44257	5795.5	17596	57956	30570	20655	68745	22803	32038	41128	9037.2	83470	35296	23573	72503	169000	21610	23968	104000	25285	20567	112000	155000	73967	161000	6286.3	25279	148000	33461	31147	28586	92104	11673	22780	33846	111000	104000	39125	75235	78032	57384	27405	69815	68629	58419	77491	79301	87956	152000	83293
TRINITY_DN87088_c0_g2_i1|m.5819	151000	379000	51209	303000	248000	136000	76955	123000	250000	151000	193000	113000	169000	288000	128000	119000	400000	235000	310000	141000	184000	343000	112000	132000	157000	105000	245000	81295	216000	112000	142000	114000	80052	198000	190000	83389	157000	193000	258000	120000	92511	56110	98909	35259	51710	45837	49437	228000	204000
TRINITY_DN105135_c0_g1_i4|m.149462	258000	196000	64097	254000	164000	78865	273000	211000	63474	107000	166000	102000	225000	65019	225000	52161	138000	68311	193000	232000	279000	65374	240000	106000	15781	50857	265000	223000	268000	231000	243000	237000	183000	221000	133000	277000	276000	288000	269000	243000	294000	231000	264000	292000	376000	366000	305000	218000	238000
TRINITY_DN88652_c0_g2_i1|m.47331	98266	36874	503000	23387	112000	21214	368000	590000	357000	87379	62492	232000	95573	32591	216000	27626	411000	13182	546000	457000	388000	491000	396000	637000	449000	119000	317000	524000	292000	338000	526000	94051	350000	366000	589000	437000	452000	443000	275000	310000	309000	313000	336000	324000	168000	163000	161000	208000	300000
TRINITY_DN82814_c0_g3_i1|m.42436	248000	132000	76993	39409	86295	139000	227000	167000	56401	49182	86364	115000	34435	39192	185000	84990	98582	74529	145000	235000	303000	121000	29150	55002	153000	101000	296000	273000	228000	302000	253000	104000	59058	22123	75086	140000	81641	48252	93131	153000	88959	150000	94083	168000	179000	130000	177000	171000	161000
TRINITY_DN88526_c0_g1_i1|m.36386	206000	86161	225000	97851	53681	272000	256000	153000	288000	224000	76924	290000	184000	294000	74781	122000	212000	59606	70298	81815	79127	216000	86693	282000	259000	229000	197000	138000	247000	116000	80415	88657	222000	16976	135000	117000	92881	62953	23081	55894	65553	24882	78288	42718	55319	82970	59030	93325	60028
TRINITY_DN71191_c2_g1_i2|m.17045	512000	533000	36299	602000	414000	416000	164000	508000	539000	579000	571000	506000	68595	151000	570000	48422	122000	81700	145000	170000	186000	79503	501000	80534	70535	214000	103000	612000	552000	617000	96573	188000	124000	618000	165000	32209	96330	30904	128000	17119	30546	122000	84939	109000	55572	226000	62096	49249	259000
TRINITY_DN89546_c1_g1_i1|m.44211	43042	40447	27976	43303	106000	62219	58827	47544	159000	49386	56226	44212	98244	107000	44291	123000	61686	52883	51863	52749	20707	98429	16559	251000	132000	39226	89440	67450	28953	70606	38314	34034	27987	28332	173000	70519	35106	33819	67081	74759	49572	90455	137000	71239	89670	93371	113000	91540	122000
TRINITY_DN71268_c0_g1_i1|m.50880	60526	71914	72336	88257	50867	77282	69424	106000	39322	23346	73378	94354	74150	69908	139000	39220	120000	54150	92494	95199	61949	58329	79369	24811	73316	109000	115000	33775	80398	41754	35863	23424	55009	36578	99219	47775	28808	66908	67062	10497	33411	73226	129000	37985	396000	370000	371000	34281	19679
TRINITY_DN92917_c0_g1_i1|m.25281	84086	200000	84433	58668	79878	86615	129000	73416	44938	52826	41359	36741	50215	99439	51701	29025	37637	111000	69719	147000	73195	43154	298000	84036	57918	50840	162000	351000	16971	66183	26810	55240	118000	63618	72901	190000	205000	22214	50595	70879	188000	18896	108000	21242	170000	24160	182000	109000	44958
TRINITY_DN112310_c0_g2_i2|m.111159	90913	10668	34553	21170	29155	54357	76553	15179	14252	24437	27260	9945.3	55535	67718	17913	14177	67754	41180	16754	115000	14799	45277	10897	115000	119000	8835.7	34544	96108	7461.2	11716	8413.2	27173	5976.1	18544	10187	23532	34286	22344	73991	13990	65774	15778	12476	13672	75548	89286	113000	41931	64711
TRINITY_DN116484_c2_g3_i3|m.126300	192000	32073	16321	19097	270000	8135	6474.6	52314	35085	166000	92311	16145	51942	183000	11872	64655	35759	195000	31841	25005	160000	28972	79259	51851	14113	95808	85936	29153	8212.6	150000	191000	37461	130000	32060	197000	193000	22039	169000	7749.3	206000	48840	166000	193000	43394	7156.2	35949	184000	267000	17414
TRINITY_DN92009_c4_g1_i1|m.13295	993000	887000	1030000	1190000	1130000	1230000	1310000	1350000	1320000	1180000	1150000	1380000	1340000	1250000	1250000	1150000	1300000	1290000	972000	892000	835000	1120000	1130000	1200000	1250000	1240000	929000	938000	879000	1050000	1010000	1110000	870000	848000	909000	967000	1120000	1070000	1260000	1290000	1260000	1040000	1140000	1160000	1460000	1310000	1340000	664000	749000
TRINITY_DN88848_c2_g2_i1|m.13485	32287	62273	20883	5576.1	20082	10428	18740	8188.1	4615.5	22231	11423	12547	16109	23081	15129	52821	71986	15520	25821	42545	30077	34028	40521	40926	15954	9098.7	24309	22456	6501	32332	44522	9027.2	42881	19554	27272	39356	25970	38893	28524	17422	55583	24671	45470	9911.8	26061	34218	41782	21957	10942
TRINITY_DN90314_c1_g1_i1|m.40552	213000	213000	69122	204000	272000	69008	154000	418000	72333	79200	173000	88557	72933	113000	248000	129000	115000	225000	309000	184000	217000	205000	93014	121000	50573	325000	45622	119000	118000	98112	151000	167000	180000	173000	98765	29217	118000	172000	104000	128000	95263	146000	60358	127000	159000	64484	131000	163000	76053
TRINITY_DN80854_c0_g1_i1|m.15437	7600000	4130000	4440000	4350000	4480000	4510000	3350000	3260000	3220000	4480000	4330000	4410000	3970000	4000000	3840000	2140000	40627	1690000	2670000	5340000	6750000	204000	3050000	245000	88237	222000	4480000	2060000	5600000	2250000	2380000	2540000	2380000	2140000	2290000	7020000	6850000	7100000	6680000	6890000	6970000	7200000	7720000	7910000	7190000	7270000	6700000	6630000	6480000
TRINITY_DN90435_c0_g1_i1|m.14478	34148	39499	146000	67990	47497	59520	57519	147000	29715	32304	44931	172000	83328	114000	51938	56925	65622	55540	27063	54315	55534	29689	44538	117000	90101	77913	27511	71307	107000	34533	77286	92805	64307	104000	71440	60778	106000	100000	132000	151000	136000	147000	164000	138000	91115	26991	117000	129000	62539
TRINITY_DN110546_c0_g3_i2|m.107401	44479	17878	13763	29036	42830	17654	29543	27686	19701	37282	9630.5	52935	32128	13205	80381	5697	58176	46943	47555	35999	24122	25882	18320	12464	8446.1	14149	53639	33422	16975	45794	53516	22095	15627	49305	24539	528000	415000	36919	559000	543000	547000	533000	541000	502000	39935	29892	421000	21668	788000
TRINITY_DN79072_c1_g5_i1|m.29011	1540000	1530000	1510000	1470000	1360000	1360000	1080000	1180000	1060000	1640000	1610000	1600000	1090000	1250000	1630000	1160000	131000	66152	1160000	1050000	1350000	59835	1260000	78553	81025	384000	929000	820000	852000	1240000	1160000	1250000	842000	861000	870000	486000	493000	474000	306000	325000	325000	395000	410000	437000	304000	276000	278000	790000	725000
TRINITY_DN75362_c0_g1_i1|m.34435	106000	199000	142000	101000	239000	188000	151000	63775	209000	185000	81218	97813	274000	120000	88475	198000	219000	59058	162000	102000	54339	178000	33951	66163	28347	83346	66681	142000	35737	80739	28566	40919	143000	139000	62028	52509	30619	20802	10423	6079.3	68131	11819	4876.8	12589	24124	99537	13065	27870	41766
TRINITY_DN102456_c6_g1_i1|m.115050	585000	566000	386000	673000	616000	279000	509000	502000	291000	623000	592000	286000	249000	296000	271000	313000	341000	412000	368000	452000	360000	209000	220000	232000	239000	269000	423000	410000	385000	489000	535000	493000	331000	342000	41168	194000	179000	198000	117000	66648	96165	139000	111000	101000	113000	100000	130000	237000	247000
TRINITY_DN99732_c0_g5_i2|m.46384	637000	108000	172000	92091	24764	56069	29395	81270	112000	126000	78262	73089	127000	195000	41164	63139	60110	55370	716000	149000	46070	91941	88777	43196	183000	37444	42796	154000	84472	42066	46196	69223	50202	72679	165000	103000	38164	73938	38858	418000	118000	79133	279000	30484	34372	711000	52077	56086	65914
TRINITY_DN85640_c1_g2_i1|m.6481	114000	105000	139000	117000	75512	65295	88925	16967	94966	117000	69312	50770	130000	55616	53190	128000	62783	151000	157000	119000	187000	124000	307000	88250	69307	130000	290000	123000	37092	85502	350000	140000	98666	46939	83290	58744	73284	91092	44883	69357	53265	98802	67420	40074	168000	74944	35119	24583	34122
TRINITY_DN94671_c0_g1_i1|m.53373	124000	105000	107000	261000	135000	53729	99895	105000	188000	149000	84022	14388	188000	170000	58646	44927	448000	61057	118000	25240	103000	122000	422000	84478	73423	346000	60112	127000	35004	82837	60216	269000	64310	41813	15044	35947	47701	64369	52928	72395	93120	53173	29168	16383	97911	77604	24653	27512	60679
TRINITY_DN92726_c1_g1_i1|m.2254	58165	143000	67660	79740	165000	92082	25994	39852	119000	100000	111000	86580	41742	60685	71024	66218	32729	57026	183000	213000	305000	101000	77821	244000	210000	63928	243000	115000	125000	210000	111000	165000	123000	138000	134000	91347	81286	65966	56678	74517	237000	43987	88422	166000	85249	54654	97083	102000	122000
TRINITY_DN99885_c0_g3_i1|m.37008	106000	40132	50278	11825	13421	47505	42990	28302	31442	162000	140000	59210	136000	24932	161000	156000	31576	12060	7763.9	242000	24953	55301	19876	27432	14658	29316	71245	104000	79922	47455	8014.5	10461	10468	13828	59656	24364	42543	32699	30514	36797	51600	23577	39634	3130	118000	109000	101000	33719	92960
TRINITY_DN92180_c1_g14_i1|m.47118	158000	228000	190000	212000	267000	266000	205000	280000	245000	186000	285000	268000	270000	288000	278000	205000	263000	270000	303000	275000	187000	286000	247000	282000	233000	297000	283000	303000	288000	233000	258000	233000	252000	266000	366000	192000	196000	149000	191000	216000	186000	193000	185000	191000	255000	189000	267000	181000	155000
TRINITY_DN94640_c2_g1_i2|m.53412	41700	86833	41530	49817	62074	119000	184000	36085	37383	95349	43359	81459	120000	171000	67519	43449	87238	37140	66009	40549	37749	58274	57856	94357	169000	69283	151000	99589	29046	28474	40031	143000	29763	56732	32419	226000	242000	126000	330000	214000	215000	93425	315000	157000	271000	420000	38881	39078	162000
TRINITY_DN91639_c0_g31_i2|m.39321	210000	80190	44872	264000	22185	175000	58051	46602	33146	32943	60376	36039	82035	97307	54826	113000	91600	281000	71938	125000	205000	75410	39357	179000	73408	30650	160000	142000	165000	222000	250000	155000	74406	44962	19331	969000	859000	859000	378000	390000	370000	576000	638000	659000	435000	492000	451000	810000	767000
TRINITY_DN78689_c1_g1_i1|m.53752	11209	12755	52237	46158	50934	13058	29835	4699.5	3097.4	37348	67019	74836	47818	46993	53386	47763	10730	40417	50809	6567.1	74132	29020	15858	3922.3	9056.8	42662	43966	13333	36660	42022	30376	5501.2	18728	12586	40661	8195.4	12739	16554	6607.1	37122	14094	27482	13973	8603.3	23213	62485	19352	150000	17515
TRINITY_DN107328_c0_g9_i2|m.63766	257000	286000	274000	237000	138000	166000	71984	281000	47116	105000	257000	94776	207000	60287	98007	39697	97370	41715	269000	275000	416000	60997	238000	94986	36683	54050	235000	405000	379000	247000	315000	259000	82451	81888	82318	106000	95692	175000	27400	233000	231000	241000	202000	43434	231000	86543	252000	120000	34233
TRINITY_DN83670_c0_g3_i1|m.35068	223000	59275	93126	272000	63574	261000	89550	245000	85965	68969	96588	298000	174000	76756	72157	199000	64884	132000	231000	68380	85488	43281	247000	82909	60754	105000	59460	146000	75618	133000	185000	136000	285000	71348	146000	26256	40631	141000	62867	191000	93618	174000	25157	31551	139000	37913	11221	37203	44495
TRINITY_DN96712_c15_g1_i1|m.10329	240000	44160	80662	48027	19604	48817	25700	66776	170000	44838	31579	42062	41349	57288	27092	35729	61270	24817	40793	62344	39372	29613	51502	90836	23257	85353	39392	97274	83947	22099	33361	36797	33558	121000	181000	60617	57690	30353	47098	59085	51162	44721	127000	88852	147000	109000	44103	131000	172000
TRINITY_DN87916_c0_g1_i1|m.25815	71357	53267	42340	122000	112000	113000	120000	117000	11378	31890	23770	138000	18611	133000	164000	34430	113000	112000	69877	125000	50853	64505	73244	135000	20752	98278	75796	79955	26233	29471	68091	45464	115000	83871	43766	23672	48865	75736	67452	55523	135000	165000	111000	80128	77092	117000	43961	24135	73157
TRINITY_DN78142_c1_g1_i1|m.43101	113000	260000	1070000	1040000	1040000	103000	79076	102000	1090000	363000	201000	64559	74342	56197	788000	152000	51326	109000	123000	637000	217000	87911	62506	103000	282000	86627	137000	225000	174000	83487	82460	38096	265000	98095	726000	184000	113000	227000	79841	304000	115000	292000	230000	165000	237000	222000	228000	315000	344000
TRINITY_DN103647_c0_g2_i1|m.93070	39664	62243	199000	214000	180000	310000	116000	148000	40913	331000	89556	138000	30159	57493	234000	129000	156000	40201	71561	95476	103000	91613	159000	113000	73192	118000	58664	61799	147000	34445	37833	89415	92701	26998	185000	142000	68350	66436	85234	68031	40457	91001	33495	52489	26056	30669	61701	30297	51950
TRINITY_DN92394_c0_g1_i1|m.38239	87566	19209	87723	32043	35569	41091	19781	88741	12381	14956	62740	11176	105000	8869.1	16149	86080	122000	98794	14139	58212	20613	29626	64226	97827	101000	11266	11326	5958.2	6461.6	54786	7390.1	83213	22429	5271.8	29237	33846	42268	22302	20913	20307	16695	27374	16028	11452	45989	28073	35035	20324	49954
TRINITY_DN111400_c1_g1_i1|m.66538	400000	101000	184000	176000	96030	104000	160000	87861	123000	82495	190000	139000	134000	560000	200000	248000	109000	41255	86503	327000	328000	160000	149000	138000	102000	162000	455000	267000	440000	292000	194000	98535	220000	208000	126000	302000	279000	307000	340000	272000	339000	324000	336000	363000	364000	531000	476000	296000	283000
TRINITY_DN79513_c0_g1_i1|m.33819	222000	360000	50268	191000	216000	84935	144000	292000	111000	496000	274000	268000	104000	329000	296000	257000	186000	381000	60798	263000	224000	95670	40599	97199	302000	332000	53451	212000	180000	323000	64453	336000	138000	29547	202000	227000	303000	202000	172000	210000	160000	135000	151000	160000	176000	173000	203000	168000	179000
TRINITY_DN85712_c0_g3_i1|m.10044	101000	124000	66474	63425	79162	16667	109000	53173	59355	33923	126000	33283	46930	104000	85156	125000	93459	157000	49349	36154	54420	78263	57509	45759	45466	52631	59810	42724	122000	80232	32206	76865	33758	54718	170000	243000	177000	250000	219000	277000	133000	245000	179000	304000	287000	254000	223000	267000	249000
TRINITY_DN111114_c0_g5_i1|m.109076	325000	42278	94865	268000	237000	226000	340000	298000	134000	256000	283000	224000	255000	192000	238000	292000	265000	142000	305000	338000	337000	227000	255000	150000	136000	149000	288000	338000	338000	379000	373000	266000	268000	301000	132000	213000	183000	237000	211000	207000	215000	218000	229000	240000	226000	251000	229000	124000	98116
TRINITY_DN118793_c2_g1_i2|m.104623	21081	9879.7	16539	14246	4339.5	7527.8	5845.3	8189.5	4912.8	9951.4	7868.5	3629.1	11574	15220	7679.3	3366.6	5610.6	2832.5	7975.1	11317	10487	6936.3	6679.5	6886.4	10939	9647.1	5861.2	7309.5	10292	13892	8006	6241.6	4935.7	7322.8	8120.9	15844	15067	10612	6035.1	8457.6	7369.3	5200.9	3408	5945.2	7122.2	2427.5	9740.5	8433.8	13318
TRINITY_DN111820_c0_g2_i2|m.154172	39426	138000	280000	202000	171000	196000	407000	159000	124000	68915	144000	51682	55482	111000	142000	21282	133000	206000	88138	142000	116000	169000	174000	126000	165000	178000	44684	153000	123000	138000	31201	74551	30683	103000	174000	39792	83573	285000	74196	86242	56975	56806	76920	90863	98166	113000	51473	138000	125000
TRINITY_DN85837_c1_g2_i1|m.39623	20054	11086	15392	32693	27675	17520	26105	11188	14243	27821	15632	8333.9	21969	52024	75407	62572	14580	36606	12078	42579	28775	97847	17860	5182.1	109000	10271	8479.3	8225.9	86054	10614	17996	7214.6	10331	16109	7871.7	21707	33180	31370	15290	4862.3	30985	11244	11938	27052	17373	16352	20470	33251	6794.6
TRINITY_DN87707_c1_g1_i4|m.39155	391000	104000	67760	212000	102000	43965	46275	148000	102000	8952.7	128000	119000	50100	35477	55188	79748	106000	27104	73545	282000	348000	30376	73604	104000	10224	71819	263000	101000	38905	60949	23333	164000	60541	37339	12734	43273	152000	37737	122000	25261	110000	121000	14151	11180	22815	18313	112000	258000	228000
TRINITY_DN76770_c0_g1_i1|m.16939	36527	9447.8	13701	8327.1	13158	30477	18532	52137	4638.4	4722.1	71491	8629.7	90256	5230.6	34655	17908	11614	12876	7647.1	5551.9	18089	21973	35226	8550.9	9247.8	5432.7	104000	10006	129000	32179	30961	16444	16271	3292	10065	8170.6	19657	4206.5	99601	108000	102000	58860	80249	118000	7991	6957.7	50986	69243	52627
TRINITY_DN91497_c0_g1_i1|m.55614	50552	179000	26141	127000	5689	8195	72081	61941	194000	33247	136000	136000	73122	12189	168000	61544	136000	118000	20854	33944	134000	25387	37160	23210	144000	120000	8679.9	24383	167000	26610	104000	138000	14491	174000	49273	74627	21525	36829	78384	75275	65562	88665	106000	96556	82375	83411	78281	72288	51766
TRINITY_DN86785_c0_g2_i1|m.44910	207000	126000	267000	147000	196000	60101	84728	218000	264000	164000	130000	238000	194000	269000	44067	190000	106000	283000	94294	148000	175000	63814	117000	225000	197000	89395	126000	164000	75722	161000	221000	190000	73714	189000	271000	39766	118000	112000	131000	87628	125000	128000	86784	142000	90857	109000	70550	178000	202000
TRINITY_DN93700_c1_g3_i1|m.38966	7732.4	36349	24224	9380.9	3194.9	44001	41589	4824.8	5084.4	8967.7	10711	38070	10546	12658	21373	14090	6528	9509.3	6044.5	15547	10113	2587.6	46890	25941	13764	6480.5	36909	6837.4	46628	24436	16246	5840.2	4038	45884	6439.2	35605	22038	3073.7	52876	35235	2981.8	25609	6225.7	10597	63045	7855.9	51510	5103.7	80206
TRINITY_DN93200_c0_g1_i1|m.40337	106000	234000	194000	302000	1250000	1190000	111000	261000	82312	104000	287000	140000	169000	1260000	1100000	1160000	143000	124000	184000	385000	262000	99465	151000	176000	132000	1400000	365000	193000	328000	182000	346000	382000	307000	334000	293000	94892	105000	237000	216000	162000	266000	128000	247000	240000	94267	197000	63647	142000	170000
TRINITY_DN105505_c1_g1_i1|m.86897	122000	173000	208000	132000	39801	89891	152000	70530	206000	161000	183000	176000	232000	156000	163000	239000	267000	235000	251000	205000	155000	198000	173000	309000	263000	306000	198000	240000	180000	221000	176000	219000	231000	182000	229000	27296	107000	83237	109000	114000	135000	113000	113000	101000	52840	101000	92086	51726	18529
TRINITY_DN99015_c0_g7_i2|m.37118	351000	362000	408000	376000	401000	353000	442000	391000	479000	297000	349000	378000	373000	409000	395000	384000	422000	373000	427000	458000	387000	618000	407000	510000	454000	477000	513000	528000	520000	446000	374000	418000	663000	575000	584000	192000	193000	207000	253000	232000	283000	228000	243000	198000	301000	265000	244000	192000	171000
TRINITY_DN106355_c3_g2_i1|m.156422	66027	19603	46019	15982	20181	68390	76538	16581	16030	28222	19732	24739	28963	11470	40584	67923	62565	75605	114000	47837	93023	108000	18170	116000	18703	20309	77555	42130	85760	83924	19000	7055.8	113000	90115	26956	69032	76630	21422	68903	71401	69571	82794	63840	34941	117000	34204	91717	74508	83183
TRINITY_DN55745_c0_g1_i1|m.13098	164000	250000	179000	228000	423000	452000	164000	505000	256000	353000	175000	512000	506000	184000	443000	351000	557000	153000	466000	236000	432000	453000	368000	388000	185000	219000	770000	287000	203000	453000	209000	192000	485000	247000	353000	196000	183000	211000	247000	217000	239000	241000	227000	225000	278000	256000	294000	209000	200000
TRINITY_DN97252_c2_g4_i1|m.33384	122000	215000	72222	230000	183000	150000	256000	136000	173000	155000	187000	93199	15029	111000	80684	100000	3834.1	113000	99043	97800	149000	115000	99832	48272	97800	181000	183000	236000	152000	126000	101000	130000	234000	221000	168000	153000	161000	165000	168000	93054	174000	162000	98692	172000	229000	239000	123000	72041	138000
TRINITY_DN78567_c0_g2_i1|m.21119	11519	158000	11261	34706	45186	75289	147000	135000	75905	49821	65315	26070	23001	177000	9091.2	73189	29573	12818	79195	44799	121000	108000	19398	136000	30897	80793	72454	11739	127000	22152	56515	174000	87667	10880	21903	22507	191000	35372	218000	11800	53714	34446	219000	154000	317000	64767	15000	70220	32943
TRINITY_DN93397_c0_g1_i1|m.7306	4645.5	6353.7	28695	5840.8	7234.3	15172	4267.6	25300	13616	5969.2	9002.9	4456.9	4247.8	10180	12889	5470.7	12314	7392.9	8021.1	21104	11047	10461	2640.9	5436.4	4985.1	10240	17423	10772	12457	2047.4	6282.7	26330	17929	9926.2	10325	14061	1895.7	11890	13981	18805	2421.7	4033.6	3951.7	5828.7	6079.6	3594.7	14723	6478.3	8479
TRINITY_DN90984_c0_g1_i1|m.6917	348000	210000	396000	208000	188000	299000	350000	397000	109000	350000	197000	367000	209000	308000	372000	310000	325000	321000	162000	236000	179000	398000	389000	343000	319000	345000	225000	446000	414000	38991	397000	408000	288000	521000	285000	300000	309000	296000	392000	25681	372000	282000	288000	32359	77561	108000	359000	593000	581000
TRINITY_DN89557_c1_g1_i1|m.44158	243000	266000	288000	323000	347000	323000	270000	255000	269000	263000	241000	292000	317000	331000	297000	295000	311000	453000	243000	243000	267000	300000	276000	429000	254000	266000	183000	466000	230000	246000	382000	198000	168000	207000	237000	222000	131000	133000	133000	91253	157000	176000	132000	137000	135000	108000	131000	98807	142000
TRINITY_DN73405_c1_g5_i1|m.52128	157000	94118	152000	25362	124000	39204	153000	114000	204000	73755	80620	127000	92403	98674	119000	98194	150000	88436	84844	59660	61493	73029	137000	49765	145000	124000	139000	105000	136000	107000	146000	152000	116000	20674	184000	165000	202000	121000	222000	160000	146000	208000	243000	139000	158000	75678	172000	133000	114000
TRINITY_DN117061_c0_g2_i2|m.65257	71964	85473	71031	26575	54112	46755	111000	39726	77188	26357	25517	148000	40763	86403	117000	30038	8370.7	196000	27477	45261	83966	26639	26291	10684	86697	24537	70863	42563	123000	35178	47789	49764	75805	67319	26938	73165	56152	72498	29888	70035	78730	66842	67126	67044	87668	35770	95337	46667	89673
TRINITY_DN105507_c0_g3_i1|m.86659	156000	181000	328000	298000	216000	284000	232000	266000	144000	222000	304000	242000	62563	187000	182000	262000	232000	215000	253000	193000	123000	176000	315000	230000	99156	308000	205000	138000	85650	226000	173000	60608	161000	232000	244000	88805	128000	138000	93993	74948	59936	74020	72427	123000	40485	103000	43723	91962	82855
TRINITY_DN91858_c0_g2_i1|m.19918	90833	82543	29146	106000	101000	95826	121000	82191	127000	81474	74756	24868	71863	81985	70672	126000	55127	131000	200000	175000	13938	251000	165000	169000	86409	219000	174000	175000	171000	190000	21746	8776.7	206000	189000	81558	9135.8	12017	18575	3024.4	19678	11684	28910	36400	7367.8	21573	23466	28314	13914	20255
TRINITY_DN95004_c0_g1_i2|m.622	173000	210000	227000	200000	362000	336000	235000	246000	343000	218000	189000	165000	314000	326000	248000	244000	364000	214000	371000	109000	337000	411000	43699	414000	246000	255000	407000	286000	298000	256000	66054	194000	305000	341000	243000	207000	82515	191000	169000	95737	206000	184000	163000	273000	241000	285000	304000	170000	179000
TRINITY_DN79140_c0_g1_i1|m.31455	22860	34257	41045	7089.7	126000	28794	15874	13530	49023	154000	74527	105000	61616	81066	73363	11043	128000	33059	24169	10985	31890	231000	147000	185000	98348	7042.4	1477.5	13435	48410	64185	15260	87662	12580	10818	68516	3574.2	11109	7533.2	22246	10124	11221	13623	23442	7571.3	11434	5571.8	13742	18783	43859
TRINITY_DN83272_c0_g1_i1|m.41490	51663	61150	60774	90812	59274	47965	82656	95888	82610	46839	7589.2	64560	92649	31915	77113	59284	36535	55541	66205	65832	48331	72166	42546	66220	89002	64321	76600	20633	57702	64507	48549	2709.8	78022	49091	74007	6872.6	13925	32705	52668	32399	49864	48607	45383	54510	28787	41896	32801	22185	30373
TRINITY_DN116527_c0_g3_i1|m.77059	86189	28338	39751	282000	46845	65107	118000	60349	120000	154000	73792	43327	95646	78693	124000	207000	151000	72268	99595	40375	51794	79847	243000	67825	40722	97851	59447	110000	99727	89645	59486	88653	84882	73882	233000	45831	82487	40082	87096	87844	85192	32009	67411	113000	121000	135000	70907	12543	28632
TRINITY_DN74443_c1_g2_i1|m.17446	151000	221000	88239	244000	48121	29527	188000	254000	66867	206000	53756	31682	191000	76659	75268	33020	105000	79072	41524	93348	33425	269000	208000	51910	49233	51196	43607	61356	49802	74958	83507	81293	47470	46649	51136	284000	282000	293000	228000	241000	238000	240000	248000	279000	190000	17935	137000	266000	255000
TRINITY_DN102885_c1_g1_i1|m.97798	15654	3758.2	35591	4664.7	20033	6935	24274	6231.6	15267	5851.4	13757	30764	14031	55129	54127	15767	26740	5579.1	8829.8	44239	58618	24134	19212	6243.7	19447	5687.8	7651.8	44831	22274	47234	36901	23696	67740	42127	62157	28280	25328	3234	47269	21986	28575	9682.7	17735	41858	78116	29461	15226	44704	53445
TRINITY_DN108497_c1_g20_i2|m.65657	358000	342000	419000	368000	372000	415000	358000	388000	357000	394000	391000	382000	394000	405000	354000	359000	441000	398000	349000	321000	392000	57665	387000	382000	397000	377000	379000	393000	333000	362000	328000	380000	412000	395000	346000	342000	310000	303000	288000	221000	286000	310000	338000	326000	328000	317000	324000	260000	263000
TRINITY_DN77287_c2_g1_i1|m.49047	25445	38998	160000	13754	26828	56299	11950	44628	3206.1	34397	21286	20310	253000	11468	136000	29061	40120	113000	81645	26793	14655	92743	113000	132000	117000	9172.7	114000	97418	105000	144000	148000	26601	72273	7904.4	144000	23625	127000	21998	98577	8752.6	103000	103000	124000	9114.7	4046	8885.2	14642	30374	58438
TRINITY_DN115028_c1_g4_i1|m.105037	21143	26694	260000	239000	17153	234000	220000	205000	223000	234000	277000	325000	31854	203000	267000	233000	239000	135000	163000	116000	46915	273000	150000	84129	24560	212000	134000	204000	34410	67874	175000	182000	198000	128000	48882	153000	143000	24855	21470	110000	83496	105000	117000	129000	106000	105000	101000	121000	102000
TRINITY_DN86177_c1_g1_i1|m.57924	70136	86792	101000	168000	87627	124000	71553	82821	138000	52244	51310	111000	51992	93962	67367	14748	108000	43654	116000	66036	78493	57563	108000	65832	118000	106000	125000	50628	46851	77559	81794	65938	95994	65229	63431	95243	126000	107000	33703	49778	27191	22905	31640	77178	52141	39825	33554	196000	29983
TRINITY_DN88974_c2_g1_i1|m.15060	46309	31476	110000	114000	159000	131000	180000	107000	26059	78161	185000	72337	205000	123000	134000	201000	216000	172000	92013	155000	139000	221000	219000	179000	230000	165000	168000	183000	17733	97719	159000	172000	222000	201000	182000	183000	170000	178000	44745	43894	55196	90135	96903	83082	9976.4	15690	49045	199000	183000
TRINITY_DN107482_c0_g3_i2|m.136570	7398.1	20270	24912	425000	46299	11601	9158.8	29699	48724	21573	7030	63471	29167	28948	509000	11635	13015	51540	459000	33391	36784	14679	29367	47957	16531	12420	7483.6	20166	43298	9703.5	10243	20580	15000	16842	8982	3807.6	14071	3131.4	8569.7	18128	8259.1	4490.5	42783	20701	34972	34355	12139	7326.5	20017
TRINITY_DN84521_c1_g21_i1|m.22373	88194	56636	119000	27749	69915	87699	16060	112000	115000	104000	87733	25750	53023	13596	124000	111000	72441	126000	86719	85951	23586	17452	15249	86800	7191.4	114000	129000	88407	117000	98213	114000	115000	105000	123000	113000	74938	67331	68704	82263	61689	59266	64620	64203	65991	117000	85999	81085	40678	52346
TRINITY_DN95370_c0_g1_i1|m.20773	92207	101000	49243	64812	22474	81976	21117	56902	55371	78211	74639	66239	65630	70521	324000	63402	60817	68232	43908	31080	84391	129000	66697	34949	70988	380000	35405	40869	42354	69315	38504	58737	54498	46655	55994	32577	184000	182000	206000	222000	128000	215000	181000	192000	93621	36564	160000	93515	155000
TRINITY_DN89075_c0_g2_i1|m.31419	383000	447000	410000	436000	481000	480000	347000	370000	329000	535000	479000	269000	288000	271000	282000	265000	13729	202000	590000	588000	451000	308000	487000	299000	17627	256000	396000	442000	415000	391000	406000	434000	374000	396000	410000	354000	382000	344000	273000	308000	297000	315000	300000	334000	445000	424000	372000	382000	406000
TRINITY_DN119046_c5_g3_i1|m.140868	26594	42068	73154	53687	67424	84222	84318	138000	65782	102000	67839	49770	164000	20995	88891	101000	36189	89514	111000	44868	54838	136000	82836	43323	97943	43033	79737	48424	172000	49483	209000	136000	83241	34492	22122	98474	77846	87514	221000	142000	207000	203000	61968	66454	30630	41199	19062	58538	21143
TRINITY_DN77893_c0_g1_i2|m.10146	81392	65787	149000	93533	91571	198000	126000	131000	170000	78956	176000	94542	77062	206000	155000	115000	48556	107000	106000	54880	49378	25565	202000	130000	53749	154000	102000	138000	133000	161000	168000	70877	89861	40856	168000	142000	70209	59626	129000	87856	58311	42975	94561	48906	55619	149000	152000	85834	133000
TRINITY_DN94620_c0_g1_i1|m.53525	110000	9578.5	85421	75564	63412	68561	24242	90803	11288	25722	81573	52269	34772	44661	82853	35864	108000	24947	48920	12718	29372	28998	33923	14192	45490	44858	22383	22890	46855	52731	36228	101000	73776	134000	103000	20973	171000	199000	39542	148000	148000	171000	34802	180000	190000	178000	173000	174000	11472
TRINITY_DN86123_c0_g1_i1|m.57884	187000	51368	108000	128000	91690	86119	93101	82716	200000	78471	80152	94931	104000	117000	55178	96369	154000	55461	154000	44987	89612	131000	151000	104000	105000	34330	72171	51497	56745	62984	52058	113000	115000	104000	58424	46952	46911	26080	48608	77665	25762	44434	69777	38677	29004	35982	51089	55624	60217
TRINITY_DN99436_c1_g2_i1|m.53888	423000	158000	437000	529000	455000	552000	261000	268000	240000	364000	359000	433000	354000	290000	329000	250000	343000	319000	122000	178000	372000	416000	451000	309000	322000	208000	144000	220000	208000	103000	242000	229000	89958	167000	196000	243000	352000	320000	237000	98503	179000	110000	199000	181000	154000	93544	127000	290000	374000
TRINITY_DN94334_c1_g6_i3|m.26856	2890000	2920000	3300000	2030000	2130000	2130000	2940000	3020000	3010000	2540000	2460000	2630000	2650000	2550000	2290000	2410000	2510000	2530000	3620000	3150000	3120000	3910000	3420000	3640000	3950000	3860000	3570000	3780000	3440000	3520000	3540000	3710000	4570000	4470000	4650000	2110000	2120000	2220000	2540000	2540000	2510000	2150000	2440000	2470000	2790000	2580000	2570000	4150000	4100000
TRINITY_DN106039_c0_g1_i1|m.95530	21837	53712	16010	54711	76780	119000	7329.1	11697	53708	69406	10041	16658	96818	36744	25421	16316	78189	42515	93084	8969.7	23577	43238	5886.4	63697	9299.1	56445	36378	13327	20588	21642	74722	5159.2	46956	13259	15799	28155	9897	28367	12720	6986.5	39437	10750	7760	45730	12637	8836.2	7383	15295	10611
TRINITY_DN82541_c0_g2_i1|m.23238	143000	65223	17754	35086	21357	7874.3	26867	89681	50809	8017.5	32186	36575	11097	54915	55797	18657	42630	753000	50189	59145	137000	25300	92378	32148	32862	33413	151000	134000	121000	158000	168000	86876	39270	11373	653000	5978.4	23341	15236	44525	22744	93427	36436	14590	79197	73390	14630	59023	106000	17985
TRINITY_DN92149_c1_g1_i1|m.47011	22061	7193.5	14417	26363	5491.2	22502	25921	13893	29191	2380.3	4861.5	3043.1	2309.4	10542	6842	34040	16878	40994	22754	8242.2	20838	31695	21443	10905	42918	38380	24194	14550	2122.4	39717	4600.4	30758	21419	11680	23898	22917	60258	9071.1	26596	12618	38132	48279	8485.2	37516	46049	23740	28624	16622	9637.4
TRINITY_DN91236_c0_g1_i1|m.11164	54836	67820	80993	90990	221000	373000	509000	446000	442000	81460	232000	53904	443000	394000	78430	176000	478000	110000	577000	74283	111000	35404	275000	315000	270000	594000	105000	136000	222000	658000	540000	97796	227000	691000	85683	81853	65384	111000	71080	19209	107000	84279	402000	90174	98565	129000	398000	31015	593000
TRINITY_DN97753_c0_g3_i2|m.57028	28217	51506	28384	54748	45676	9604.7	15234	52682	61510	39609	35144	26186	32954	13988	33120	16102	60695	75302	87064	38669	94185	127000	52420	76760	62784	71497	56175	45179	61778	37133	24628	112000	47139	43810	43578	7930.7	36227	39016	8405.7	50297	26783	46472	31687	36598	20088	34014	58025	71763	12276
TRINITY_DN95346_c1_g1_i1|m.20940	243000	77712	130000	183000	77087	96710	177000	199000	204000	79848	189000	200000	150000	167000	197000	126000	136000	284000	190000	179000	102000	280000	221000	209000	105000	123000	113000	183000	54149	221000	152000	282000	214000	216000	203000	140000	108000	117000	34675	21493	123000	94447	95942	129000	12890	34017	47700	102000	95350
TRINITY_DN106146_c2_g19_i1|m.150095	155000	195000	231000	190000	72226	208000	212000	15511	234000	196000	153000	196000	242000	214000	236000	220000	191000	199000	237000	98738	216000	294000	250000	262000	307000	281000	237000	256000	237000	227000	215000	240000	303000	291000	359000	70784	79008	61245	38691	86823	89942	70231	89463	55730	139000	125000	131000	91734	117000
TRINITY_DN89741_c1_g2_i1|m.54706	416000	471000	414000	525000	439000	491000	436000	632000	604000	477000	450000	267000	584000	493000	285000	421000	546000	422000	498000	291000	387000	499000	562000	601000	453000	86328	439000	427000	452000	509000	536000	57776	538000	689000	487000	333000	53354	91602	116000	74575	349000	234000	390000	167000	60809	55840	125000	24167	88283
TRINITY_DN79128_c0_g3_i1|m.31476	32293	26234	69165	14352	84002	101000	77649	46335	25262	111000	67409	155000	104000	106000	123000	50142	43694	90034	239000	63568	99790	99218	107000	128000	21433	63167	117000	60493	41363	66663	134000	182000	98730	17319	65555	6583.6	20952	12969	45319	7509.3	53938	11976	37090	87307	51995	40046	135000	8956.7	11278
TRINITY_DN95930_c1_g1_i1|m.31057	6067.9	51762	13283	13282	57917	24516	3874.8	29971	85133	65540	93883	19598	26737	40039	84754	10643	8975.2	28116	38165	6394.2	12717	51026	12417	43362	25383	24254	37726	125000	11201	37415	51759	85978	10463	19094	49340	96028	172000	141000	13043	200000	31822	86344	88301	5031.2	60869	153000	25805	88657	23271
TRINITY_DN77488_c1_g1_i1|m.57748	23196	48144	42096	54465	70349	141000	36286	178000	18934	103000	87497	103000	201000	109000	104000	125000	129000	64076	65669	180000	42975	138000	112000	136000	102000	59083	17948	122000	94211	37974	50712	149000	37028	47293	19563	47785	52548	22660	58359	34317	15821	50923	91422	52018	58489	77714	11286	16870	11483
TRINITY_DN92528_c0_g1_i1|m.33027	716000	666000	62842	654000	407000	166000	223000	767000	138000	549000	193000	169000	99055	110000	182000	134000	162000	74303	492000	500000	478000	143000	218000	213000	207000	607000	688000	631000	645000	547000	646000	598000	793000	700000	717000	515000	634000	555000	560000	539000	545000	486000	536000	512000	534000	599000	501000	347000	367000
TRINITY_DN84551_c0_g1_i1|m.22412	158000	646000	151000	53532	183000	316000	53208	151000	104000	92640	126000	85320	105000	61901	128000	92834	75516	201000	71908	35687	47632	93111	227000	78011	93535	239000	207000	150000	19910	27260	205000	240000	110000	249000	160000	164000	181000	139000	142000	191000	69112	36668	166000	109000	111000	103000	126000	151000	30133
TRINITY_DN81930_c0_g2_i2|m.56241	123000	115000	96157	121000	106000	75247	140000	109000	110000	105000	81993	119000	140000	104000	115000	257000	295000	286000	308000	336000	263000	312000	279000	344000	330000	321000	262000	263000	284000	314000	294000	336000	225000	238000	226000	38285	40474	37661	33072	42001	43581	42175	36090	31591	36689	23104	31410	21753	21643
TRINITY_DN93794_c0_g3_i1|m.38919	46289	8212.5	20526	28781	22093	24011	15482	5907.5	11698	5130.3	7221.8	54545	9344.8	5777.6	13086	34032	12098	25610	9711.7	32275	15573	14709	2884.4	37779	14878	13150	28639	37956	37300	33888	22697	29663	35702	33340	32362	24344	19007	47391	10601	7993.6	46279	21652	21882	3237.7	10025	54251	13323	40477	17553
TRINITY_DN94033_c1_g1_i1|m.21571	66945	122000	103000	43559	29988	17548	126000	17453	133000	155000	18745	90659	29883	143000	157000	149000	8413.7	138000	85647	131000	11787	162000	135000	128000	142000	115000	41167	160000	16109	79616	62866	48063	66921	34317	106000	51781	40811	77853	45329	59460	57001	62763	68990	78270	56539	19005	72750	35052	26087
TRINITY_DN108932_c1_g3_i3|m.81201	10065	4872	47196	24112	25805	28467	53111	7868.9	2969.5	5519.9	8410.6	14114	12630	40931	36559	40304	4451.9	5898.3	9366.5	36478	30589	34689	15676	3378.4	34300	49752	2219.4	1434.1	19729	44008	3250.7	1447.4	7216.3	1653.7	2131.8	8853.8	19369	1774	13280	10718	3252.6	6771.4	11798	16647	12805	6231.4	15165	9648.7	3117.7
TRINITY_DN85791_c0_g2_i2|m.10010	28455	22945	163000	13322	21394	162000	49306	40906	65082	29821	62847	45579	23750	39132	22191	382000	30350	115000	51288	55079	84547	92556	57437	47296	43605	60335	26365	64875	371000	35682	359000	14147	382000	53332	86116	5555.9	87870	30461	30934	41046	34460	5172.2	114000	15599	29095	25468	40835	40152	24675
TRINITY_DN113092_c1_g1_i1|m.146817	32170	11187	47978	25170	17664	23857	18108	42151	24303	15184	34771	29961	35151	7719.4	32956	201000	193000	17464	36660	3637.8	198000	8554.2	6659	25018	26013	16125	4680.1	35543	4913	25898	13606	9155.2	32265	10399	9655.7	6636	12144	4958.7	7595.6	6878.4	13490	94553	24489	3462.9	8124	17573	27282	8947.3	80005
TRINITY_DN95825_c0_g1_i1|m.51918	106000	37289	202000	59724	186000	31808	33515	44227	109000	104000	26051	72828	60899	117000	93201	77879	58263	202000	17773	126000	69465	82306	90389	128000	136000	90299	120000	97836	42244	139000	53704	114000	43245	125000	54099	49207	73645	156000	140000	129000	140000	141000	132000	117000	171000	184000	162000	106000	111000
TRINITY_DN87938_c3_g2_i2|m.25788	43484	27216	101000	82919	22107	56709	36166	77444	35624	16855	27628	29620	50369	29124	46837	18826	76757	114000	59332	56148	13633	49465	43827	50759	15560	35351	80978	46241	38854	12490	12358	19731	21344	60362	53501	92451	25609	22696	73439	57446	11275	73179	131000	33726	46471	87889	17282	51020	52778
TRINITY_DN93361_c1_g2_i1|m.7296	6616.1	18753	9043.2	50092	1189.2	2180	23999	8486.2	6119	6197.7	3733.7	29984	43150	108000	26048	31920	9715.2	4396.5	22143	5761.4	6340.5	5594	4108.3	41941	12318	74526	39741	33479	17876	3095.1	3332.7	26490	1082.8	28229	24974	62880	31723	32561	2025.5	3454.4	29000	7141.1	27223	10604	36428	7470.5	9643.5	4112	2894.6
TRINITY_DN82074_c2_g4_i3|m.23000	29275	17525	42676	33507	27235	4461.6	25210	8674.2	6604.5	28221	22431	30054	9579.7	9622.6	13605	17397	22776	19718	12000	6214.9	24036	15387	33021	12877	6707.9	6565.7	6265.4	34181	1347.4	29769	11995	11058	67351	9637.3	7979.3	28299	4340	20807	23621	20282	18377	20686	34664	21318	13636	12119	39756	53892	25557
TRINITY_DN94915_c0_g6_i1|m.26364	80905	31562	35936	22672	30465	58636	37900	53560	77356	40751	45350	79674	39400	32602	34245	52573	25620	21888	24295	54927	11264	36520	36855	54297	32083	15309	34563	23378	45524	52008	29942	4552.1	96405	10484	24546	26762	20462	27988	15136	40426	28090	8759.6	33106	24740	36423	16717	27583	19160	47224
TRINITY_DN114962_c1_g13_i1|m.155895	548000	137000	145000	118000	142000	1280000	951000	899000	135000	1250000	1200000	1240000	1210000	164000	192000	147000	224000	760000	940000	708000	846000	178000	962000	730000	905000	365000	825000	170000	1060000	232000	770000	730000	211000	681000	690000	398000	379000	405000	482000	518000	534000	511000	437000	518000	604000	565000	554000	452000	386000
TRINITY_DN79582_c1_g1_i1|m.33848	216000	234000	273000	67707	248000	58791	75298	55898	222000	247000	294000	255000	274000	308000	101000	81591	375000	119000	48244	52803	34480	152000	64383	106000	145000	82121	283000	67635	42615	66663	67646	97208	94548	77653	55269	21422	49655	88417	70945	93219	91999	105000	39179	29232	99013	69840	51930	98526	148000
TRINITY_DN90744_c2_g5_i1|m.42127	77727	92510	71188	66804	161000	151000	126000	74918	88689	70809	70293	99531	116000	94733	69180	90000	92835	126000	69348	129000	29525	93522	225000	104000	138000	162000	109000	95766	67205	97930	55507	79576	109000	119000	48839	38173	38540	135000	47138	44355	73839	42584	52289	81082	137000	68489	140000	53465	23492
TRINITY_DN85877_c0_g1_i1|m.39661	50471	21657	27437	45070	364000	65684	284000	37330	236000	51479	399000	334000	428000	275000	407000	436000	87875	17705	28224	235000	1200000	382000	1060000	50747	238000	34948	42975	66303	286000	1370000	1430000	142000	110000	1320000	23398	42405	12145	64714	25451	209000	61352	42404	6678	260000	243000	31346	238000	30215	35256
TRINITY_DN78491_c1_g1_i1|m.12153	291000	296000	78597	190000	147000	225000	82510	205000	138000	213000	254000	222000	305000	138000	106000	198000	110000	178000	129000	42164	117000	205000	87551	156000	128000	181000	110000	125000	127000	94291	78584	111000	146000	85143	131000	197000	149000	204000	152000	171000	153000	76677	82549	182000	94186	31672	96315	157000	183000
TRINITY_DN88154_c0_g1_i1|m.42922	93340	25648	57277	47529	3501.9	4587.8	9770.6	19722	14319	22766	33941	24102	96457	46081	17135	8129	52501	64164	27324	62054	65313	29850	8460.3	6693.8	6199.6	19912	51398	47250	6210.5	70649	74613	24582	10401	34238	21745	13453	24437	32412	20470	17063	14721	9781.2	12347	17524	19097	20301	13816	32570	11964
TRINITY_DN106658_c0_g2_i1|m.142633	1090000	1080000	1270000	1160000	1190000	1190000	1060000	1090000	1100000	1240000	1210000	1260000	1270000	1370000	1070000	1300000	1440000	1410000	1180000	937000	1150000	1400000	1200000	1190000	1280000	1180000	858000	889000	803000	1030000	989000	1020000	824000	870000	931000	386000	404000	461000	243000	197000	260000	319000	304000	342000	238000	170000	163000	558000	539000
TRINITY_DN100278_c1_g1_i1|m.109450	14943	77633	24572	27684	27787	118000	36845	58283	40297	73533	59456	30656	14473	79603	19200	75425	115000	66227	35828	17128	81811	43175	98513	38378	68238	169000	82823	124000	68652	68758	42833	60743	127000	72851	60096	59177	85507	94123	69930	87806	30561	82480	98861	174000	147000	118000	144000	88765	108000
TRINITY_DN87062_c0_g1_i1|m.5858	48899	38251	96172	26782	60152	83861	64056	31683	30165	56109	31850	65158	94943	141000	110000	60291	66643	101000	77357	142000	116000	44145	77650	39041	51803	50953	64604	44504	67453	29179	68946	31496	53490	42349	42199	51191	26026	90146	67040	72884	74328	73975	95219	79529	75944	85201	71004	47563	63363
TRINITY_DN111660_c1_g4_i1|m.115939	280000	123000	72356	69021	86925	62001	88940	98228	106000	105000	79413	72769	62919	75624	78417	87503	85736	88649	159000	368000	478000	183000	164000	165000	144000	170000	430000	405000	378000	387000	336000	120000	129000	160000	148000	107000	107000	73523	160000	142000	147000	130000	152000	125000	335000	313000	300000	200000	195000
TRINITY_DN92161_c0_g1_i1|m.47061	67961	109000	78370	72439	410000	118000	72468	177000	129000	78842	76848	168000	244000	145000	95359	281000	55211	126000	63294	69187	111000	174000	130000	195000	185000	68652	74237	146000	53326	69878	74240	73642	50813	129000	38703	235000	70073	31619	200000	226000	219000	210000	267000	278000	231000	71128	193000	210000	114000
TRINITY_DN84428_c0_g1_i1|m.49422	93879	97953	169000	103000	135000	148000	46911	126000	9773.1	16540	182000	125000	193000	42607	151000	131000	236000	169000	24010	94131	82221	72802	38661	228000	21815	85433	21263	56368	20296	32038	66010	46149	62631	84088	107000	30946	62110	13416	29313	34287	83242	40099	12400	60970	16806	19873	22506	22072	65423
TRINITY_DN93086_c0_g2_i1|m.23595	56837	4747.4	52582	22391	57607	43117	5270.1	11508	8849.5	20133	1378.3	19366	5412.2	70343	10147	47752	37083	33458	45520	66656	4315.4	10857	24754	36023	12801	12591	54323	54805	64422	50742	45819	12551	9625.5	13508	10239	38976	3424.7	30547	4278.2	21972	23542	36920	25231	26191	45377	11642	41094	24852	44681
TRINITY_DN81703_c0_g3_i1|m.30106	61740	74635	16903	79004	11736	33969	105000	78678	10194	6572	99659	69316	22183	33326	50801	19843	49960	84587	104000	102000	103000	27201	27059	44648	25603	83904	121000	111000	119000	93470	96699	116000	98908	135000	128000	49342	25195	12405	68539	89207	89216	77306	94411	107000	45379	10549	100000	16030	77225
TRINITY_DN107865_c1_g1_i1|m.124458	58277	41543	24113	26800	56168	49997	30160	31284	28342	36493	58014	66287	65438	28145	18810	57407	35295	53374	60387	25577	34535	25243	17105	39877	29704	57024	43081	12732	37523	83186	37120	44389	21931	35694	27481	11452	36857	8870.5	14986	7656.3	5698.8	32530	17089	41321	20423	28133	29583	14387	35133
TRINITY_DN87024_c1_g2_i1|m.5850	31279	201000	72836	19119	60587	17729	91796	20408	29929	69235	27697	39296	48531	66661	22789	44213	51837	36354	19290	130000	43298	30481	166000	12513	36688	69991	68400	10995	117000	79103	17634	43958	47967	16667	28436	68186	50438	150000	170000	151000	153000	130000	103000	96170	59437	148000	67028	24472	112000
TRINITY_DN106353_c0_g1_i1|m.156206	55770	8164.3	32131	9569.5	11244	15102	44330	13805	22976	11793	13721	46436	29842	15525	19163	7692.5	15496	17339	66707	35535	21696	30623	23186	9968.7	16914	16198	52559	39190	30908	52992	2020.8	17202	16169	11613	22444	38125	19551	34718	14529	66357	14343	43876	8840	22564	75115	52800	30904	27206	40067
TRINITY_DN108548_c2_g1_i1|m.119250	159000	62400	330000	283000	80096	296000	290000	264000	319000	281000	290000	319000	291000	307000	27849	267000	368000	378000	94477	66834	73601	47965	64036	265000	272000	242000	258000	250000	147000	278000	294000	275000	274000	241000	236000	86189	130000	186000	101000	95954	84237	111000	103000	125000	65797	112000	102000	36307	32764
TRINITY_DN80434_c0_g1_i1|m.32091	145000	6150	34312	123000	48495	237000	24355	31404	29306	75153	97954	40500	134000	44082	33941	14621	57651	94251	10597	254000	121000	135000	21565	93072	16241	27065	71937	4190.6	21084	127000	14244	107000	31393	31234	34807	14018	30222	125000	44130	73962	6220.1	17387	65166	13053	5029.4	30766	77804	232000	93741
TRINITY_DN99065_c1_g1_i1|m.37116	19163	48209	39503	35883	27713	47501	21185	41027	22924	30740	45876	52092	33289	22074	26921	31147	44111	34676	66358	30163	71646	59790	36831	49677	35384	22019	39730	27045	58391	71837	24212	47918	15624	28724	13431	316000	314000	370000	317000	347000	374000	338000	313000	338000	453000	460000	420000	815000	730000
TRINITY_DN91290_c1_g1_i1|m.11111	15865	98363	38004	6735.4	20770	22029	49451	38226	43908	83296	44176	46191	49858	23556	84477	62392	11083	46754	21895	43679	11512	171000	45239	12044	63207	34417	62421	25597	17830	40010	47879	5579.8	49789	19637	24931	45086	56878	59589	60805	17841	21289	46672	62154	40921	37947	83625	21759	33233	48014
TRINITY_DN88674_c2_g4_i1|m.47194	330000	335000	349000	291000	298000	338000	345000	353000	332000	382000	398000	381000	375000	378000	350000	488000	512000	548000	418000	369000	346000	403000	389000	470000	482000	517000	396000	390000	378000	435000	413000	457000	426000	426000	443000	20218	191000	226000	37771	209000	207000	231000	242000	283000	30173	115000	117000	174000	145000
TRINITY_DN118200_c2_g6_i2|m.67281	97897	36563	36556	116000	95370	28023	100000	64360	46184	33138	27940	31557	40607	27151	145000	15080	59819	23906	100000	116000	61622	36087	11828	75793	64430	131000	34357	119000	43468	108000	102000	59841	98296	40351	31301	103000	15513	32397	79278	18187	34281	15869	31458	30781	53592	58059	73865	16698	47106
TRINITY_DN91448_c5_g11_i3|m.55555	30016	21589	2784.2	42178	44724	64276	30821	17654	14641	13356	3359.6	4381.4	20301	13421	17319	12704	15610	4328.5	58447	51503	3942.7	46467	3627.3	21661	15332	4162.6	26971	26346	24305	4345.3	11134	16360	14144	4597.3	38576	25652	17453	4084.6	37969	13609	3892.4	34772	51389	7349.2	47940	35766	26286	42756	4745.1
TRINITY_DN91355_c0_g2_i1|m.52381	18776	29871	70165	23893	24177	45127	31478	39611	34252	15416	29997	34137	4537.3	36872	42499	8291.8	61151	30619	22384	8837.4	10573	79519	47308	20150	9192.6	21574	24981	71832	20491	60220	7037.7	72889	23438	16432	70968	51598	60854	25222	21046	46258	52101	10212	33822	31689	8841.9	18470	38495	17013	36973
TRINITY_DN115062_c2_g9_i1|m.105189	125000	65785	55194	123000	210000	137000	104000	105000	103000	125000	104000	231000	128000	167000	119000	80078	125000	152000	119000	65809	61488	106000	112000	101000	88875	143000	50823	74341	109000	67223	114000	44092	64815	42095	141000	20476	116000	25190	48234	83812	45128	77321	96961	73427	101000	66955	75123	62092	124000
TRINITY_DN99938_c1_g1_i1|m.16619	21797	21005	76048	8121.9	19000	6584.4	26525	35141	14568	79486	76210	47636	21610	34507	42523	6913	42230	62731	6929.9	43031	43271	111000	11307	80411	26947	12672	19157	10499	26013	54671	57833	33047	8470.5	40566	69104	136000	50697	78379	25178	56891	64386	64333	42065	59596	47795	4189.2	54684	93690	66631
TRINITY_DN78130_c0_g1_i2|m.43093	74644	7145.6	69235	69938	42605	51027	35812	65403	27563	40672	24410	34653	30588	94021	36877	37404	101000	107000	36898	36273	28847	75662	16751	55458	24994	20604	48365	31802	65948	22576	4635.4	26164	22900	30894	19760	55004	69015	61047	36258	44430	45196	24194	63893	7158	55109	21551	8345.8	15300	53194
TRINITY_DN101213_c0_g2_i2|m.75653	41468	174000	158000	61936	7683.5	47412	15890	21541	53129	22765	11264	17488	259000	31508	93818	20619	252000	27241	49232	14333	56668	25767	167000	114000	20444	167000	23359	89520	24178	21494	15658	60637	115000	55053	32892	46772	14371	11166	7919.6	45694	22996	15585	15396	33160	30722	25418	10716	29158	22771
TRINITY_DN98138_c0_g1_i1|m.6230	28547	58208	21258	54934	23233	24042	100000	145000	66699	103000	113000	54005	127000	43624	71728	112000	40984	119000	21677	83669	60209	63399	76739	43376	106000	37378	72972	89797	46272	101000	100000	88861	77535	99924	42385	249000	278000	7478.1	27012	77177	34115	215000	43625	5155.5	77378	191000	205000	33377	11764
TRINITY_DN99585_c1_g2_i2|m.27362	4765	4839.2	10212	3681.1	33225	4199.5	34756	32525	19524	41772	25793	15030	44767	40789	19692	41069	35256	7079.8	18221	20211	15526	15069	14107	9205	13484	15037	9360.8	14847	21577	4532.3	8777.2	11579	16953	5024.3	16700	33709	13723	26953	2692	35281	3185.7	25067	8502.8	18805	25299	31420	9661.6	15138	3471.1
TRINITY_DN78363_c0_g2_i1|m.45653	157000	194000	56704	176000	201000	168000	240000	147000	144000	130000	224000	157000	233000	193000	197000	124000	71581	58588	181000	136000	131000	36339	153000	65044	40794	56050	182000	141000	129000	151000	135000	175000	221000	195000	239000	111000	150000	92346	138000	134000	92635	114000	120000	90188	122000	148000	74553	137000	42784
TRINITY_DN92472_c2_g4_i1|m.22541	28674	22668	56545	79512	16263	72750	46506	45080	19654	38307	14656	33517	27122	30349	58936	57634	30136	55831	11047	24509	37297	58363	61303	25118	47704	46875	29978	37502	40011	68338	30638	35551	39056	44236	47918	35358	48757	48957	76112	63409	71240	54424	64045	68839	121000	100000	96137	82771	33868
TRINITY_DN95852_c6_g1_i3|m.51922	742000	675000	25458	819000	673000	29292	657000	539000	25420	711000	717000	20412	17077	22665	10490	7266.4	50340	17848	353000	600000	616000	41668	19678	16288	18831	17029	557000	10544	575000	722000	728000	726000	358000	467000	8789.6	458000	398000	415000	270000	288000	286000	331000	310000	340000	278000	247000	231000	428000	406000
TRINITY_DN107304_c0_g3_i1|m.63753	81405	11836	53347	83447	28123	15433	202000	139000	29732	61681	15261	17323	153000	90264	83179	15075	24949	11873	181000	142000	18494	19560	62038	185000	11156	55996	5678.8	35763	25669	25263	694000	53081	98851	50369	120000	73687	42446	10248	86872	51745	7571.2	97741	42916	23770	8862.9	30054	68954	105000	31063
TRINITY_DN106436_c5_g1_i2|m.134229	98675	202000	58810	61099	87313	107000	31993	108000	143000	55957	151000	50178	243000	140000	102000	39052	68664	37574	165000	79089	86084	197000	43273	140000	72676	113000	128000	128000	32145	47831	131000	129000	94620	130000	112000	163000	149000	105000	238000	20209	156000	132000	167000	206000	297000	39646	178000	196000	190000
TRINITY_DN92387_c0_g1_i1|m.38375	90100	49452	118000	31692	49658	25813	60309	91874	32281	115000	98320	35503	27066	115000	31544	71376	29711	34820	33099	56979	47141	225000	111000	190000	30623	76268	28877	96038	29251	50021	53542	28349	32588	23852	52729	276000	71895	185000	49863	40795	57801	225000	226000	136000	143000	288000	244000	233000	45693
TRINITY_DN98794_c0_g4_i2|m.24315	175000	270000	45932	20776	58492	263000	276000	173000	42071	135000	178000	184000	224000	39195	66421	104000	206000	14531	192000	67370	45784	47842	124000	50415	176000	285000	19743	49367	991000	87886	117000	102000	895000	179000	168000	8444	645000	402000	644000	33323	34830	675000	809000	92394	756000	904000	731000	51147	537000
TRINITY_DN90966_c0_g1_i2|m.6928	95543	132000	251000	119000	131000	59045	85214	69811	194000	144000	113000	172000	85430	105000	110000	61676	40900	61559	116000	77159	42286	74871	83681	62591	37192	129000	101000	94231	108000	59511	94986	91585	125000	57651	69217	22138	52741	49610	95133	11314	8516.5	12228	104000	126000	106000	95336	124000	80717	23905
TRINITY_DN88931_c0_g2_i2|m.15088	106000	46993	57102	53383	42822	48613	95091	142000	11676	98186	104000	39676	12683	38145	97138	127000	32495	37613	138000	111000	52230	72303	38934	43094	20991	137000	125000	116000	116000	109000	93065	16565	153000	47416	129000	118000	92587	56903	120000	133000	129000	131000	79739	123000	181000	155000	139000	90061	23437
TRINITY_DN95520_c0_g1_i1|m.20693	43876	68273	147000	30450	117000	60357	51531	59592	43253	50500	11271	67301	32170	74598	101000	30139	64146	73920	86835	49146	66804	47512	23701	30586	65822	66494	66254	21730	43664	13983	36399	96704	33926	42216	16424	49326	76461	75126	159000	46562	160000	139000	21267	90409	90999	217000	39054	114000	71912
TRINITY_DN101903_c1_g2_i1|m.125657	23727	31989	18588	6151.4	18093	9612.9	17881	6247.6	3886.5	6876.1	3264.5	20237	33728	33593	4530.4	25143	18740	7438.9	3020.6	12186	6593.3	36428	4627.4	8638.4	34402	4752.7	19851	64828	32559	28300	3533	59001	13340	16685	14584	39571	3541.7	5473.8	56180	1399.7	63699	50682	19269	48107	62626	97837	45340	80418	4851.1
TRINITY_DN91991_c0_g3_i2|m.41220	17621	53608	13802	82073	22103	23247	25398	52153	31544	46222	23981	18961	12381	31453	46189	8758.5	16832	35276	55601	40314	70131	15215	60032	21764	14605	77535	115000	84537	13868	86139	97274	77941	36332	95321	38560	62243	43170	14797	57269	62766	68445	55699	51248	59625	58751	13813	53070	36518	42259
TRINITY_DN110166_c2_g19_i2|m.144773	225000	284000	208000	1720000	1720000	1690000	1530000	1600000	1520000	140000	1460000	303000	1360000	1460000	1360000	1550000	1470000	268000	1500000	1060000	1780000	2210000	2080000	1520000	1840000	95101	1290000	155000	1400000	1510000	1610000	1520000	1460000	1460000	95774	145000	68195	263000	200000	199000	233000	109000	233000	359000	208000	264000	187000	214000	274000
TRINITY_DN88688_c3_g1_i1|m.47226	39882	26430	21842	70596	81419	132000	19200	43376	35498	48016	28809	22675	40958	48607	49042	39476	20661	54124	103000	58641	51753	128000	60720	55214	66307	140000	87452	98445	97609	51699	32741	22790	60264	71068	31837	32763	13042	13824	65784	58720	59152	41165	58884	53828	116000	8599	114000	82349	73785
TRINITY_DN74419_c0_g1_i1|m.17492	63214	36720	77367	45812	39673	22366	24724	46549	86158	86386	70327	44069	38059	32883	63361	51236	25174	24319	42536	75085	51647	33774	72158	84044	32627	70471	23281	65835	53289	23861	63506	43457	62967	86814	156000	34374	95070	33582	19773	19767	52281	73155	31582	59086	55949	49539	115000	32434	53923
TRINITY_DN93080_c0_g1_i1|m.23691	6252.2	7286	28908	24329	13160	11265	14214	12710	8945.6	8254.8	7104.9	7279.7	12875	27183	4724	10791	16592	7865.8	8271.8	18296	29677	33706	6596.6	28026	5742.8	20501	23588	13453	4962.5	8455.9	20833	9999.5	8904.2	6107.3	5748	14752	5037	9318.7	7231.3	5796.6	9496.4	17109	29308	3189.3	12038	6802.5	2053.7	97693	21238
TRINITY_DN79470_c0_g5_i1|m.4046	78592	120000	97754	127000	128000	87238	67588	35782	153000	153000	44510	96986	121000	94448	61502	346000	221000	171000	159000	244000	305000	205000	324000	84043	124000	200000	53820	62549	35201	83361	143000	53091	233000	137000	45465	134000	204000	149000	111000	108000	161000	53879	201000	98386	20574	51629	126000	179000	71369
TRINITY_DN114504_c0_g5_i1|m.95898	922000	156000	102000	634000	717000	657000	642000	624000	789000	579000	36786	714000	696000	701000	29584	747000	565000	731000	43176	650000	710000	817000	704000	83975	1170000	889000	846000	27734	889000	975000	14419	78889	1300000	70753	96491	37556	482000	499000	546000	125000	575000	483000	162000	146000	117000	618000	613000	968000	952000
TRINITY_DN96930_c0_g7_i1|m.22027	113000	33374	126000	79066	146000	122000	80486	92041	109000	74689	104000	86696	88965	63491	63131	92741	30864	71393	93173	206000	47334	105000	38670	107000	140000	40434	55443	38257	88680	42120	39690	91703	444000	161000	126000	74715	117000	43020	41843	79780	41461	56739	62769	41125	50107	69521	31489	92605	65652
TRINITY_DN79351_c1_g1_i1|m.22073	113000	417000	251000	439000	328000	455000	458000	267000	322000	554000	164000	236000	532000	264000	299000	226000	294000	25527	163000	226000	375000	120000	143000	570000	558000	563000	194000	135000	62170	42382	116000	513000	224000	102000	179000	96863	108000	141000	146000	149000	135000	149000	153000	139000	162000	145000	154000	244000	68035
TRINITY_DN95149_c1_g3_i1|m.3666	45475	98570	88862	93784	75535	192000	29391	160000	168000	122000	40807	213000	111000	69917	173000	182000	214000	95995	70837	38677	104000	41333	82492	64138	215000	118000	85351	141000	51891	166000	74322	49728	56604	63238	69322	608000	511000	513000	549000	509000	446000	65602	320000	348000	351000	341000	329000	648000	650000
TRINITY_DN112546_c1_g1_i1|m.71422	57931	185000	326000	192000	93415	87803	169000	193000	163000	92605	64705	216000	211000	38125	67292	251000	232000	239000	149000	107000	158000	225000	136000	225000	127000	195000	78037	132000	73828	60345	183000	90616	132000	50568	289000	112000	50960	13063	167000	44572	51371	201000	80726	140000	177000	18022	48703	21370	81116
TRINITY_DN97004_c0_g2_i1|m.50687	53410	50605	180000	39014	53435	53100	35226	53725	92361	28672	59004	47610	95050	76517	22481	76655	71425	47495	23139	13874	59909	21077	60768	21385	53099	57429	36178	10831	72746	61930	90804	96074	43863	59314	48406	148000	126000	151000	118000	32621	121000	107000	28294	130000	133000	124000	103000	144000	29407
TRINITY_DN109615_c0_g2_i3|m.119882	131000	19977	80212	24538	156000	186000	52588	19029	37286	25431	207000	28194	23417	57310	181000	29147	23519	193000	142000	70223	119000	127000	64731	26189	27952	63877	41023	33808	51799	10527	160000	46785	76590	43723	17464	6942.1	146000	12215	12763	13666	38927	31895	33636	75273	77160	30028	70241	53477	62994
TRINITY_DN107266_c3_g7_i2|m.145534	85587	24270	23869	30155	3135.2	32993	15101	26619	38055	36311	14211	65546	16595	36903	10670	34462	7432.3	11444	17803	7219.3	27417	82069	6542	27323	21358	40542	11637	35940	38520	14272	79903	8431.3	54639	25026	8271.9	56400	12111	6926.5	144000	169000	12067	75306	19468	47905	6186.5	49794	31604	28649	14134
TRINITY_DN79952_c0_g1_i1|m.2833	28090	59906	9170.7	29493	42015	36094	12625	4865.7	22470	37305	5310.8	42572	2155.7	40846	42456	48691	3932.4	33560	26002	27659	29767	13496	44075	16190	2010	18895	3616.3	29754	2166.4	15538	7933.5	19311	23381	50244	12323	76461	16184	75094	73495	70672	71540	6859.2	70682	65911	42775	3501.3	65807	58691	11021
TRINITY_DN97669_c0_g5_i1|m.17859	38339	90062	31252	36780	13314	22214	280000	85444	18626	90086	128000	203000	62548	147000	82002	194000	144000	326000	87324	42411	42440	98487	358000	152000	108000	59200	55187	121000	244000	64386	271000	125000	108000	100000	54201	46186	26100	38727	33743	46548	27608	63233	43706	63383	13574	56484	63160	47113	25378
TRINITY_DN96527_c0_g1_i1|m.3116	46882	208000	128000	190000	89254	195000	116000	142000	203000	114000	196000	83181	151000	130000	145000	155000	102000	65433	149000	165000	139000	154000	155000	247000	172000	104000	139000	31189	154000	78559	80239	245000	174000	156000	211000	71111	185000	19501	148000	63815	126000	102000	169000	97137	186000	142000	105000	92116	76228
TRINITY_DN101796_c0_g1_i3|m.89581	29732	159000	144000	87336	57230	44612	58940	44898	59735	51475	123000	40800	36300	123000	94159	154000	140000	63256	100000	36901	72027	36693	14190	46791	129000	96112	93183	79613	52520	70376	53967	105000	20704	55459	116000	48427	23016	67421	40527	52611	18507	44681	16102	68128	78071	46165	68683	94342	48064
TRINITY_DN85571_c3_g2_i2|m.4209	58087	41064	26190	28042	12441	30856	42740	15460	55846	12840	48876	34169	22964	14099	27887	38084	21301	108000	20303	32008	24322	22591	51970	13695	28346	8335.5	15040	29628	19354	11917	47168	9767.4	50413	82200	16236	235000	227000	231000	243000	214000	220000	238000	231000	262000	247000	221000	229000	153000	130000
TRINITY_DN97670_c2_g1_i1|m.18001	21684	32634	29564	18762	10686	83535	12501	17868	17643	17817	22794	7163.6	19685	28718	25846	5965.6	22812	29281	34140	14233	27708	28996	11529	22963	19709	18657	6325.2	44336	14345	19299	16040	15172	29506	43876	22318	17056	8366.2	39473	4518.5	87524	14588	27884	18416	67211	3927.3	42077	14234	12107	24416
TRINITY_DN109447_c1_g1_i1|m.68221	115000	28663	110000	64593	22021	67637	32558	22943	212000	64250	28076	108000	321000	66125	16739	32201	285000	25814	53387	257000	120000	151000	104000	143000	16666	26701	48918	93286	222000	25911	53876	68585	43382	29263	31894	629000	644000	562000	752000	473000	458000	569000	582000	582000	543000	119000	524000	328000	361000
TRINITY_DN93058_c0_g2_i1|m.23742	21984	78851	29441	29653	61034	32472	44344	43492	49595	27768	57882	50867	52340	33884	5759.8	51184	36630	27522	19748	54392	137000	28673	34294	43058	51150	29078	75666	56749	89340	11478	38344	31467	58709	3880.9	21352	93660	38383	34425	27545	79409	61337	64109	71531	10785	107000	85937	78871	82617	82494
TRINITY_DN103979_c0_g1_i9|m.58128	140000	150000	192000	36082	86245	36045	58088	165000	200000	98326	162000	165000	109000	129000	129000	136000	93775	127000	43030	124000	81457	53669	83906	208000	27108	53860	45114	173000	174000	8403.1	125000	104000	172000	17855	22862	7279.5	35039	24602	179000	159000	157000	142000	121000	177000	107000	97873	15808	45685	65598
TRINITY_DN69126_c0_g3_i1|m.8410	42333	33288	308000	87996	56483	147000	200000	154000	340000	161000	135000	191000	68310	122000	165000	99401	161000	108000	111000	111000	144000	267000	90208	249000	63413	248000	127000	95980	53976	99652	49373	118000	73822	112000	131000	712000	771000	823000	729000	843000	788000	813000	854000	866000	990000	1110000	986000	752000	374000
TRINITY_DN95175_c0_g1_i2|m.3792	25709	246000	252000	47172	27698	42734	261000	43821	91438	24482	138000	43371	188000	317000	184000	60616	39105	23671	28820	31325	92516	97393	104000	80053	52294	237000	31444	38321	33712	27713	40977	31742	58532	92189	340000	35157	32825	31851	113000	93589	169000	51794	92621	132000	115000	129000	158000	47386	27426
TRINITY_DN78165_c0_g1_i1|m.43099	30533	19920	23624	27212	17885	10330	15662	46581	57563	87152	28519	22948	15161	17241	12015	20123	24527	36535	18166	11354	56363	48213	27325	17675	10869	67167	9694.6	20884	51512	23907	6123.1	9024.8	14778	13202	23849	13948	13670	24520	14392	16723	11772	13389	11792	9677.5	17531	17142	89104	28562	8673.8
TRINITY_DN96780_c0_g3_i1|m.10535	20009	63071	6826.7	76680	71506	49613	15935	57682	49862	17033	51157	14227	27147	67743	59893	55857	78677	67347	23453	46017	56490	14607	57335	24386	68576	58672	53457	45273	14359	55568	11467	25412	51566	54886	43408	20079	6522.4	9435.1	3862.7	29482	8935.6	5680.5	31366	32265	35136	23140	116000	76893	11024
TRINITY_DN94736_c0_g8_i1|m.32476	59119	24852	209000	8692.9	118000	10146	16905	147000	16366	10020	14345	6043	140000	21157	27765	24361	22193	14371	162000	7770	144000	26674	11727	180000	196000	27275	179000	182000	169000	162000	140000	139000	235000	223000	17281	88191	57877	5811.3	84786	27796	6555.4	14076	9676.4	88928	22481	98189	16544	13301	27029
TRINITY_DN72106_c1_g2_i1|m.17173	84162	305000	69642	59568	60721	306000	205000	112000	108000	40540	83919	347000	31707	139000	240000	114000	78297	126000	330000	70510	129000	22876	41229	156000	27782	108000	327000	169000	138000	54645	78695	62083	88787	87204	53579	217000	126000	370000	163000	138000	171000	197000	186000	189000	124000	175000	104000	212000	138000
TRINITY_DN88155_c0_g2_i3|m.42965	10612	10547	13190	22123	34071	27569	8584.4	13339	16622	17492	29018	62602	13039	105000	8682.1	15664	15309	27469	138000	16031	16595	170000	199000	212000	225000	211000	5162.2	176000	29728	28700	24946	8367.5	37393	32729	181000	11669	27598	10708	48756	161000	46323	38875	26265	191000	108000	34476	97207	43441	85480
TRINITY_DN76862_c1_g1_i1|m.7185	10770	16348	12690	13630	19056	11739	11397	8029.1	23445	2805.1	15245	2027.3	2520.4	4157.3	6942	18743	9947.2	4667.4	7328.2	7928	9352.3	13384	13086	3037.4	5016.4	5934.5	11785	3652.1	4039	10537	14585	16924	6633.1	4820.9	8702.8	2610	6114.8	5180	1112.4	2367.8	1925.1	3729.8	1189.2	1364.5	15701	6075.1	3351.4	13706	5250.8
TRINITY_DN83335_c0_g2_i1|m.52972	1190000	1050000	1200000	1080000	1090000	1090000	1260000	1310000	1440000	1180000	1120000	1190000	1180000	1170000	1170000	1180000	1240000	1220000	1240000	1060000	911000	1180000	1110000	1350000	1370000	1320000	1230000	1300000	1160000	1250000	1190000	1250000	1390000	1320000	1400000	874000	765000	890000	1030000	1060000	1110000	1020000	1060000	1050000	1040000	979000	996000	598000	554000
TRINITY_DN101226_c0_g1_i1|m.75588	87089	80622	94289	78965	158000	69124	92926	64765	121000	139000	155000	45194	111000	32501	29927	332000	28407	373000	115000	118000	77393	38111	127000	309000	191000	250000	65230	58289	56501	116000	44091	251000	167000	122000	212000	30952	53203	37303	40858	22451	98888	74113	43744	90871	136000	58497	78148	115000	20415
TRINITY_DN86965_c0_g1_i2|m.57282	13076	11371	63007	38772	19858	6037.4	18120	14658	20895	21110	48585	12413	77609	29903	4833	66898	73658	33158	8254.2	28862	50136	7667.5	38827	19638	13670	13977	13961	59275	10945	22401	35231	8137.2	17583	10332	31599	10938	30686	16517	17499	35494	26911	45208	4790.5	19966	20647	18920	6663	43957	37641
TRINITY_DN76265_c2_g1_i1|m.8636	410000	464000	486000	295000	432000	338000	375000	336000	323000	349000	344000	356000	345000	337000	413000	288000	284000	290000	343000	294000	412000	448000	426000	443000	435000	419000	402000	510000	353000	379000	379000	404000	442000	466000	518000	246000	255000	220000	225000	369000	224000	240000	343000	351000	346000	323000	316000	656000	628000
TRINITY_DN97902_c0_g1_i3|m.48607	46587	25260	80652	65220	50227	37705	75240	11395	86262	36372	5037.4	10338	46537	112000	57355	67845	70337	70499	23115	18295	10906	68196	83771	9690.5	56134	27634	37304	94557	15793	18746	25556	32598	30130	17788	5373.2	61505	85222	44429	8710.6	39865	39124	14885	7084.7	13465	55646	86973	99779	45210	13881
TRINITY_DN116027_c2_g1_i3|m.125065	42116	14048	38610	4964.2	34058	12790	20901	28006	22209	5610.7	1752.4	7744.2	40705	37082	14747	11431	41119	10088	29310	16638	43473	21831	29259	12601	4775.3	4999.3	11874	16159	12360	13452	16433	7143.5	4463	18744	14906	29907	29997	37068	19650	41842	54634	5707	10604	10643	18961	35133	9715.5	3110.4	27735
TRINITY_DN89720_c0_g1_i2|m.54501	11767	32600	157000	45504	26382	17645	25623	38701	34486	195000	233000	43852	312000	19798	10731	118000	20454	94854	50308	17753	37323	9346	54244	35282	19831	123000	4688	122000	13651	30400	15725	35820	27716	20974	87100	9606.3	47055	4897.9	10963	46442	18899	32223	41030	12657	24921	98805	26272	77217	18171
TRINITY_DN88073_c0_g12_i1|m.34549	37624	102000	31587	46251	4198.3	36225	20845	35848	32746	16319	29534	6724.9	36796	9725.8	1707.7	91255	24420	7341.1	36717	30383	3035.4	57676	30597	61941	38129	23503	8626.1	9589.4	23985	4268.9	41914	39502	90901	23434	29634	163000	43872	161000	158000	143000	157000	134000	159000	156000	158000	155000	146000	238000	230000
TRINITY_DN109623_c2_g3_i1|m.119753	54546	34863	41813	18029	65855	86180	22354	138000	144000	17025	39796	14917	74387	26947	14525	10421	63135	16642	53311	22240	22836	18752	59975	37073	23270	20105	46382	27413	7019	39788	38414	12672	37297	30073	20544	21924	7812.1	15270	42652	48033	28551	3036.5	14098	13890	70052	29258	21895	8791.3	18740
TRINITY_DN87623_c0_g3_i2|m.14789	30064	107000	59434	200000	16362	76942	87729	26369	118000	58684	183000	57855	55746	214000	188000	208000	23645	204000	119000	92820	113000	62870	114000	27814	282000	25516	234000	173000	21268	155000	236000	103000	70844	24943	59222	64690	62601	75634	34557	23815	53106	25870	84026	27089	65948	57490	42619	30497	37812
TRINITY_DN94531_c0_g5_i1|m.45778	62825	183000	213000	77359	180000	16284	119000	187000	66334	204000	55003	18633	192000	239000	27392	143000	61288	179000	248000	84466	109000	78384	81616	177000	84391	204000	88889	76582	65179	42887	208000	61707	101000	203000	62811	85556	123000	44428	124000	23503	17242	58484	14683	114000	71901	134000	153000	93779	105000
TRINITY_DN107563_c1_g2_i1|m.61509	390000	198000	242000	367000	333000	377000	70991	434000	360000	403000	212000	429000	451000	344000	346000	304000	319000	283000	379000	243000	401000	265000	76247	509000	25619	568000	465000	481000	457000	472000	450000	448000	486000	490000	486000	198000	212000	16190	47632	124000	45112	163000	70155	70642	143000	223000	178000	242000	144000
TRINITY_DN85406_c0_g2_i1|m.37587	12249	14919	22515	16559	44046	20572	29871	11885	15290	34286	33732	23852	27241	115000	109000	16743	50001	155000	31805	11694	54763	49932	24239	17039	14379	22990	6354.3	12438	83612	8500	12416	23726	73743	37227	24235	4578.7	7497.5	16978	33097	5870.9	11067	4987.5	18819	14032	36684	38915	47441	32314	11928
TRINITY_DN94795_c0_g4_i1|m.32490	8338.5	1694.4	4457.4	3957.9	7429.7	5924.4	3210.6	6091.3	9075.3	2779.1	2590.7	6342.1	1821.4	6387.7	2598.7	1880.6	1811.8	4946.6	7441.4	3960.3	3520.9	2305.9	5965.5	3786.5	7316	5345.5	904.63	2693	3190.9	3284.6	4393.6	3121.4	2297.6	3207.9	1704.7	34787	15837	2919.7	7013.9	37883	35961	9496.7	26652	34857	1838.8	12195	3943.6	61820	50777
TRINITY_DN83622_c1_g2_i1|m.35090	41228	37106	58846	45191	173000	61877	58565	75154	40632	42377	60556	68193	189000	144000	71022	81726	103000	98001	103000	79309	40418	51228	137000	49051	60353	75787	55344	108000	61471	50535	38130	24773	37736	75935	71049	265000	277000	46745	209000	257000	192000	325000	349000	204000	177000	278000	92906	351000	381000
TRINITY_DN98544_c0_g2_i2|m.43782	113000	64379	107000	244000	258000	125000	90936	218000	220000	48744	118000	42516	102000	254000	74009	98636	86249	131000	65799	142000	85448	202000	202000	60593	210000	38324	36509	219000	56960	137000	206000	147000	156000	134000	132000	74437	124000	88907	83543	101000	94366	54914	45398	63304	89342	83372	59186	88304	87327
TRINITY_DN97805_c0_g1_i1|m.45275	61030	42641	224000	29588	51704	99964	79574	70180	251000	29673	74930	63767	86874	326000	38246	143000	113000	69909	18858	196000	185000	63069	146000	34812	126000	105000	110000	130000	25132	79551	53459	55490	37193	163000	122000	108000	91694	276000	69843	148000	305000	20672	166000	104000	134000	19004	46215	49821	137000
TRINITY_DN87714_c0_g4_i1|m.39047	32229	46118	41971	41058	37691	17735	50216	76729	27850	55142	44988	16370	12300	43472	45311	32904	38740	80174	37128	81189	35044	42328	7614.1	13080	21369	4106.6	28830	51200	35196	11577	21778	30147	11193	18500	56708	34152	40604	43274	28311	19102	42243	21474	47035	5862.5	69425	70318	34891	23696	20847
TRINITY_DN99349_c0_g2_i4|m.31571	56828	17318	31222	6537.7	3061.1	5402	20846	14224	5964.9	13772	17369	11237	5341	33328	5752.4	11383	30555	4518.3	28721	10920	12458	12622	12509	31980	35678	8013.7	4433.7	8237.1	7811.7	4964.4	56871	12612	5273.6	68112	62829	21909	7509.1	25513	24811	15346	4876.3	5853.4	14047	13595	4087.3	12680	19294	9587.1	18252
TRINITY_DN83774_c4_g2_i1|m.56116	7447.6	44478	41144	40690	30458	30840	38332	33443	41122	38702	25994	6858.7	3490.3	9810.2	14533	32529	30177	12416	7832.8	17637	26475	17831	33038	20102	12360	36881	31526	19495	16618	14261	28681	21501	44565	28189	75164	20996	4109.3	16431	24750	33244	21841	8333.1	4365.1	4134.9	12654	11911	39151	9162.3	6803.4
TRINITY_DN75972_c0_g1_i2|m.53801	131000	9356.6	19732	113000	13038	122000	32363	149000	14013	134000	106000	137000	16519	116000	23455	144000	32538	27053	12238	120000	106000	10988	24865	91330	17860	94023	105000	96509	79084	20557	106000	108000	114000	116000	106000	65651	38087	13620	45488	6020.4	17382	76713	70767	76628	70059	10277	14825	15522	48053
TRINITY_DN112625_c0_g3_i1|m.87786	81665	81536	8627.6	77346	75576	103000	36125	52380	71574	92651	73847	15004	89938	34600	70026	12723	50367	35057	70204	41504	44920	37291	78215	48187	17744	44016	63195	37333	64996	45819	65900	73177	66933	69941	8001.6	27375	52605	46540	19761	26646	46205	36101	53534	221000	21699	15592	13733	55280	118000
TRINITY_DN76274_c1_g1_i1|m.8625	166000	31516	187000	195000	254000	53391	32422	67458	68599	179000	191000	53290	7926	57336	77001	207000	74699	56949	47320	39658	148000	8881.5	137000	72471	5394.7	63185	35484	37345	105000	150000	66221	163000	33825	70374	78512	24047	8228.7	14850	39766	12953	9578	95284	111000	10533	28397	5270.2	90827	85553	24675
TRINITY_DN49837_c0_g1_i1|m.8658	39309	113000	60675	39896	75100	88245	133000	189000	98207	65338	85001	201000	131000	90765	96050	164000	108000	96701	167000	137000	89809	52885	147000	140000	26059	101000	37430	90539	34019	52610	134000	96174	51888	77416	71552	321000	303000	307000	244000	260000	272000	316000	317000	329000	230000	259000	221000	325000	288000
TRINITY_DN103292_c0_g4_i1|m.68904	23456	55412	42785	52147	70931	116000	27106	5353.5	45228	66042	89272	44122	71438	27905	36296	38853	65498	66336	17328	44524	117000	138000	25870	50431	33733	44271	68274	45324	17795	36980	14471	47111	32519	87733	52912	53878	61614	6972.3	34185	23394	5055.7	17281	53699	20927	60402	26888	32592	18564	15669
TRINITY_DN112433_c1_g2_i1|m.109883	202000	166000	31073	229000	160000	135000	161000	214000	147000	90512	167000	107000	128000	120000	161000	57603	69705	79976	211000	234000	160000	101000	194000	21769	96625	119000	276000	288000	300000	249000	237000	244000	218000	306000	201000	218000	217000	248000	235000	259000	295000	116000	283000	226000	412000	415000	356000	313000	296000
TRINITY_DN115724_c0_g3_i1|m.73121	156000	223000	230000	174000	160000	578000	199000	122000	160000	149000	109000	186000	184000	190000	115000	227000	112000	128000	245000	160000	144000	161000	108000	210000	136000	178000	200000	178000	210000	239000	165000	202000	283000	279000	222000	168000	158000	150000	43523	59750	95482	84189	57133	204000	64658	86657	65846	23667	109000
TRINITY_DN77838_c2_g1_i1|m.10169	145000	125000	97016	274000	216000	272000	130000	156000	154000	138000	102000	92627	268000	63352	181000	70677	82039	94984	44869	174000	160000	128000	43178	126000	63516	127000	142000	104000	213000	217000	108000	114000	243000	183000	131000	34281	50137	73945	52625	31277	36876	33670	72428	42395	68690	30345	79570	47021	36353
TRINITY_DN93332_c0_g2_i1|m.7450	90071	133000	51435	120000	113000	19087	58817	99622	69387	86363	37716	46353	40933	9897.8	99319	36413	7684.2	23658	72179	78342	58903	16996	60554	65512	59094	102000	102000	120000	69414	98518	101000	107000	84930	81986	31770	23788	4930.5	52056	44129	35068	45890	56078	76609	50692	30694	7048.1	72596	32648	37166
TRINITY_DN97522_c0_g4_i1|m.35694	122000	155000	90273	159000	141000	84384	227000	156000	134000	115000	76301	26424	57036	54517	146000	18145	83901	46817	38979	57278	151000	55128	63602	193000	57177	296000	229000	222000	180000	154000	237000	178000	226000	209000	46568	32874	63631	34132	68195	84650	39001	50341	95691	74168	120000	13713	58541	13638	55761
TRINITY_DN87329_c0_g1_i1|m.24667	17934	32280	15977	33135	11403	44499	80616	58456	330000	41138	29064	77800	36934	31695	69418	28884	121000	74575	45040	30658	24735	12939	49363	27074	48253	46273	33729	52075	62618	113000	93746	43709	12149	20494	19245	95650	183000	176000	165000	36284	31730	184000	25466	166000	30985	85075	78833	245000	12391
TRINITY_DN117777_c9_g5_i1|m.69962	71665	63946	295000	67940	395000	61052	65507	88561	27926	393000	71194	81470	214000	89039	26169	314000	222000	136000	32494	31163	32947	167000	50177	124000	81496	53211	139000	56978	37366	167000	27982	172000	41194	20549	27093	114000	180000	113000	153000	181000	108000	9733.3	29534	38339	29038	47539	184000	172000	136000
TRINITY_DN93371_c0_g6_i1|m.7275	182000	160000	182000	128000	201000	168000	123000	196000	173000	161000	165000	199000	200000	164000	171000	45230	226000	232000	145000	56628	151000	216000	209000	193000	182000	178000	230000	214000	149000	132000	170000	173000	194000	149000	225000	89674	72983	141000	49896	19972	65502	88669	68238	101000	72276	82748	48063	40814	111000
TRINITY_DN113753_c2_g1_i4|m.116194	84227	104000	105000	103000	156000	207000	144000	28806	20697	133000	164000	191000	95729	128000	178000	141000	362000	334000	55832	53243	108000	76333	214000	155000	238000	223000	107000	97299	52931	53819	139000	44337	68003	146000	178000	46896	46069	24150	35016	66731	120000	31552	34809	33098	60277	69239	63533	49786	43511
TRINITY_DN79256_c1_g5_i1|m.24020	62134	79300	33051	45110	29919	49780	60980	59490	175000	125000	33199	39001	46461	141000	47360	125000	199000	279000	142000	141000	210000	165000	38012	129000	244000	279000	101000	40060	212000	181000	172000	66149	177000	188000	271000	159000	160000	161000	278000	168000	177000	176000	179000	183000	165000	130000	170000	144000	181000
TRINITY_DN115644_c2_g11_i2|m.143155	26757	7269.2	48211	33420	34379	67725	10294	41360	17908	6439.8	12896	9450.2	4294.4	4898.4	4918.7	2184.5	42746	15213	4017.1	16574	33370	22816	19754	18694	39324	20820	6121.9	15412	10709	19263	8921.3	3657.9	14547	31935	40930	29510	23882	25005	18402	13492	15832	5251.2	4836.1	2050.6	23546	20083	8707.4	3796.4	27874
TRINITY_DN59992_c0_g2_i1|m.29875	125000	145000	243000	138000	110000	153000	112000	301000	124000	115000	79524	286000	113000	298000	105000	124000	175000	136000	134000	91738	152000	310000	160000	221000	202000	330000	248000	122000	132000	160000	295000	127000	148000	156000	145000	64050	86184	73848	157000	78718	79234	64002	54976	54559	49480	82690	49847	180000	81454
TRINITY_DN87320_c2_g1_i1|m.24682	104000	320000	356000	255000	164000	365000	158000	57189	157000	110000	155000	141000	189000	196000	192000	241000	164000	149000	86859	260000	97835	145000	43958	119000	44763	141000	48420	115000	42582	122000	127000	44703	115000	133000	416000	36415	60682	80594	63379	38809	268000	37418	53738	20628	34565	95766	45808	24591	19725
TRINITY_DN96380_c3_g1_i1|m.43251	60309	36066	202000	82756	82034	34920	65185	27446	31197	122000	77946	40073	99160	137000	71570	60353	138000	164000	43442	30533	102000	128000	25168	145000	51775	96011	129000	29858	62014	64428	25070	146000	116000	53825	97551	800000	677000	660000	476000	514000	534000	603000	687000	649000	706000	684000	592000	653000	693000
TRINITY_DN95648_c0_g2_i2|m.11618	17191	140000	37947	55482	63517	18530	223000	69930	123000	56895	69008	77716	73839	8960.3	15932	194000	291000	10370	39135	229000	188000	50144	237000	56502	269000	275000	269000	46087	177000	33640	35107	14072	58337	17368	41194	65786	13469	98915	85271	103000	93083	96291	98445	105000	101000	108000	88061	76079	81888
TRINITY_DN84499_c0_g1_i1|m.49387	11223	7622.3	9210.1	16677	24830	24213	56886	15463	5022.3	14330	29580	16471	15244	13671	6261.1	13819	12680	19739	4599.6	4687.3	19137	5378.8	8802.4	4469.7	7453	16444	3130.7	32750	11128	12195	13084	10468	18009	51893	14671	3449.8	2249.9	10649	18984	7842.9	8004.3	5056.1	3666	14892	7670.4	20511	11781	19608	7907.8
TRINITY_DN84231_c0_g5_i1|m.53586	51460	30025	6947.9	17569	27238	86625	84754	24834	84873	82164	24875	4218	10662	19878	19479	70403	42249	17164	22211	20494	17836	19181	24379	15837	23914	83037	72778	10783	65464	56232	18337	17960	10375	12107	19291	59233	108000	110000	91097	131000	86055	100000	81943	145000	109000	163000	184000	107000	151000
TRINITY_DN101179_c0_g1_i1|m.91025	134000	7262.4	47989	18020	88164	59859	115000	112000	98004	166000	32594	177000	136000	114000	141000	208000	43871	148000	18780	115000	111000	29126	126000	31558	89994	35990	116000	163000	50570	157000	164000	18821	152000	167000	144000	130000	8848.7	130000	96050	20333	125000	59644	52269	17335	30708	14478	12974	69868	12402
TRINITY_DN48086_c0_g8_i1|m.7116	23050	41888	10190	17835	3218.3	7185.6	44636	10284	26632	9460.3	10893	14181	7964.6	50308	40970	5139.6	51718	7979.3	14567	32229	20188	8263.7	11441	8699.7	9963.8	4804.8	11369	1511.1	3538	3742.9	18980	32418	3650.5	4340.9	33909	17626	5146.5	13784	5358.4	89109	5886	11057	5927.7	9073.6	18747	6712	4854.6	10001	82607
TRINITY_DN84041_c0_g1_i1|m.47634	25065	125000	73539	44210	45462	43065	69696	94768	39731	69004	29587	190000	148000	90670	88290	97980	168000	51610	99907	24297	122000	153000	84075	139000	120000	60216	76131	78489	59984	57702	30158	103000	44410	53933	52118	104000	182000	179000	179000	177000	195000	166000	216000	140000	116000	96033	128000	148000	72505
TRINITY_DN35438_c0_g1_i1|m.28423	19281	12351	32608	31529	144000	14658	16323	83979	66203	18816	20054	15693	30398	18133	23984	12724	14113	17703	78193	51690	9593.7	28176	56939	10090	71127	27737	16487	58514	8419.2	29152	6799.5	32957	27776	34836	72252	17666	9183.4	14891	13830	3649.4	50655	55623	19053	9258.4	26199	6093.1	4937.6	17764	59028
TRINITY_DN72178_c0_g2_i1|m.17147	43468	30946	41299	82327	35974	39587	20204	49065	13974	12754	33073	33680	25738	52975	30087	54737	12788	42842	50770	21353	18117	55207	69798	18719	56317	49945	12550	67076	54588	73794	10415	47072	77653	57346	94080	32267	83547	54175	138000	139000	19666	48495	163000	13974	158000	42252	155000	150000	148000
TRINITY_DN71590_c0_g1_i1|m.53062	14336	14392	50185	14277	47931	14024	13171	5301	49421	20174	13086	20272	45379	77120	11094	40503	9136.4	32874	5141.7	5118.2	6410.2	9303.7	4464.3	30522	4664.4	51596	10422	28788	43555	29174	8961.1	9637	13312	9567.4	5270.7	156000	139000	5418.9	13348	8086.2	128000	127000	23272	9693.9	5132.3	2515	30442	104000	101000
TRINITY_DN87327_c0_g1_i2|m.24792	31881	32680	15752	42630	30278	50645	20787	54605	23829	16534	14940	8284	16171	61624	15988	49922	20917	28271	55319	47675	51773	82422	81907	62118	5301.3	74796	49569	55106	52616	17403	8121.6	42577	6901.4	43104	66903	21582	56322	4393.2	4488.7	72782	21590	16383	12305	2706.3	14882	22433	27816	45304	43106
TRINITY_DN83050_c1_g7_i1|m.30816	118000	95381	130000	130000	32095	38576	111000	73650	28511	131000	150000	144000	114000	123000	85456	225000	244000	231000	228000	189000	172000	112000	161000	219000	232000	198000	155000	117000	162000	214000	217000	171000	173000	151000	157000	185000	15279	24311	134000	26412	23002	25305	43943	22880	21138	24260	43010	32638	20307
TRINITY_DN97115_c2_g4_i2|m.51103	142000	34344	30076	50636	117000	12468	54340	53675	22718	95811	103000	74331	59227	25382	7423	122000	48853	74286	13647	93771	25394	104000	88760	32494	69945	108000	34397	97264	41572	88284	92029	106000	35141	38542	21969	21939	35845	26137	46591	26797	8031.6	16896	17190	18329	49284	7685.5	19473	27805	8099.2
TRINITY_DN85460_c0_g1_i1|m.37546	21288	47849	42411	27643	13220	106000	94484	34961	79451	53146	9346.7	26674	34247	39239	39089	21593	31884	40618	33599	117000	115000	192000	42297	188000	223000	203000	43134	49573	34880	42902	47802	29299	159000	27199	18670	38072	31133	61525	39048	12467	35612	9471.7	49455	33964	43252	37877	53511	18551	11430
TRINITY_DN118076_c1_g2_i2|m.157465	15164	20317	23136	14854	17302	17454	10382	33141	17635	6922.4	6248.3	53058	35522	4456.2	25241	16316	20872	37577	18967	57545	17109	66127	105000	68750	47101	17311	12621	40689	35001	30861	14586	6308.6	26500	13284	21360	55294	16215	9563.3	35517	16716	28149	14423	54144	35483	31134	10900	14242	17459	14642
TRINITY_DN95832_c0_g1_i1|m.51761	287000	220000	131000	210000	179000	116000	91942	54449	72796	112000	29806	188000	148000	33553	44713	154000	99441	27541	36761	98922	188000	60752	51023	74481	63781	172000	196000	132000	304000	201000	246000	198000	71377	56727	22617	330000	314000	262000	154000	173000	209000	149000	279000	202000	245000	169000	202000	342000	352000
TRINITY_DN83879_c0_g1_i1|m.14318	47698	50862	61302	49704	15663	21820	22762	31215	39247	17140	24028	32428	77687	54220	50486	37652	48282	53736	41433	32764	21633	43850	33484	11262	17155	25978	45949	16487	28441	38483	25765	32231	39024	61574	9105.3	16224	14097	63709	563000	585000	34614	452000	36836	52082	26647	8609.5	9735.7	7699.2	18343
TRINITY_DN91255_c0_g1_i2|m.10993	28368	194000	165000	103000	127000	17428	125000	172000	115000	65777	146000	35824	138000	130000	80756	74862	109000	21182	15514	49544	33133	124000	84114	66425	95631	388000	80156	177000	62578	65013	39186	75613	1560000	90241	115000	191000	168000	84772	53365	149000	86200	66853	170000	181000	90491	43338	65056	68460	73049
TRINITY_DN118919_c0_g1_i1|m.101286	77308	296000	104000	108000	77737	137000	92690	328000	74373	70375	105000	367000	223000	48792	163000	438000	119000	111000	124000	155000	355000	163000	365000	87314	228000	236000	359000	1080000	318000	377000	108000	125000	114000	127000	159000	141000	66578	167000	35206	53907	75246	87563	32928	63913	146000	94931	115000	224000	173000
TRINITY_DN87458_c2_g4_i3|m.7878	592000	603000	602000	843000	696000	793000	689000	820000	750000	528000	552000	570000	650000	671000	604000	594000	649000	659000	579000	389000	562000	693000	579000	640000	667000	692000	439000	473000	408000	533000	583000	679000	391000	348000	405000	1850000	1980000	2060000	1400000	1510000	1460000	1760000	1900000	1880000	1500000	1530000	1370000	1720000	1720000
TRINITY_DN102133_c0_g1_i1|m.64295	68413	96856	18318	18095	52628	93109	24450	42624	17094	84344	78170	53162	82264	42824	18642	27690	79306	55917	9424	58686	9064.1	83985	34835	56299	105000	13942	48581	38349	83221	45160	13611	70875	20868	25772	15212	30642	29104	25106	21045	22134	12722	32879	19492	29874	51588	38656	45164	28970	10859
TRINITY_DN83497_c0_g1_i1|m.55018	101000	98120	7753.3	109000	134000	138000	92818	105000	116000	120000	90124	118000	120000	96983	81807	92813	134000	115000	97934	88105	104000	83278	118000	97142	106000	114000	86912	69739	79882	95482	86158	87755	77192	90875	104000	39548	29388	37405	7670.6	19502	19762	29198	29772	18437	17441	35319	22802	43891	40401
TRINITY_DN114605_c1_g1_i1|m.148750	25429	10983	10890	19804	37038	11829	23700	8181.3	27406	7816.2	20847	21386	14404	12725	21330	15073	8770.9	6730.9	11898	3967.4	20188	10067	15522	12322	15471	7974	15628	19096	13919	25822	21633	29883	38206	6945.2	75644	7137.1	5025.2	19219	8491.2	31371	14216	3261.4	8038.2	32292	21257	44919	14425	4737.7	7431.3
TRINITY_DN95348_c1_g2_i1|m.20915	1735.9	49403	39047	28935	29243	3904.4	1240.9	7717.8	29992	8521.6	26615	2093.3	3058.6	20748	1789.6	15693	9780.9	12622	4953.6	11291	3314.2	28397	11921	13410	4459.6	13090	3381.3	5359.6	2285.2	2686	1134	23163	27747	27924	6002.9	5586.3	160000	12413	10460	23329	165000	15080	172000	16139	188000	11181	30407	152000	9962.9
TRINITY_DN100484_c0_g2_i3|m.118696	131000	116000	139000	46056	106000	20920	29314	80863	28531	33023	87047	140000	117000	39145	36653	105000	40018	35715	70961	141000	109000	36719	154000	37113	39836	337000	94752	54060	359000	58112	36074	24348	90789	43784	42350	170000	60371	167000	156000	97574	158000	72175	108000	185000	152000	98330	73355	34636	30324
TRINITY_DN81330_c0_g1_i1|m.42501	64360	53378	14803	40859	4834.7	23198	45247	64965	2807	42411	42843	43836	51530	39641	47042	38596	4681.3	47265	9203.9	54539	15767	6154.5	55333	8466.1	50849	57592	13587	70967	2933.7	46439	21776	27702	73456	73609	95305	36991	23485	6937	27316	39934	42739	46198	33342	44859	43326	55371	53062	30615	33452
TRINITY_DN93388_c0_g1_i1|m.7377	30283	98487	83758	67416	18577	36287	34507	21222	13467	118000	48332	60703	20473	61186	77764	118000	34092	48981	50146	45760	20863	44461	49047	57801	78427	9613.6	134000	61091	15573	39962	81096	54934	57369	94511	37682	57048	89109	44397	38577	92285	3306.4	26302	9827.5	14463	87676	90792	5068.2	59547	44743
TRINITY_DN114419_c2_g5_i1|m.140360	84481	39948	194000	48994	252000	126000	345000	74969	131000	132000	172000	108000	494000	455000	55136	242000	300000	528000	90144	53965	87031	101000	27084	91667	106000	278000	358000	34399	288000	45641	48702	30270	529000	62897	68336	109000	32291	153000	43007	196000	88533	87156	50591	69162	85344	188000	155000	67456	103000
TRINITY_DN89037_c0_g1_i1|m.31328	20353	37972	8271.2	8255.8	9635.1	33355	20723	6152.9	18134	3568.2	20122	13283	13105	32605	2672	8618.2	4495.7	19148	16521	16185	18394	29554	11391	11395	11705	15479	9413.1	4536.4	12383	7221.5	14721	11462	12803	7211.1	31307	7739.5	8363.8	25940	28128	8055.3	27049	12140	11637	28684	49052	13585	42346	3304.6	7509.1
TRINITY_DN89545_c0_g2_i1|m.44209	306000	311000	302000	323000	305000	303000	318000	307000	301000	337000	303000	343000	362000	365000	323000	310000	337000	320000	221000	197000	200000	32319	248000	264000	286000	272000	209000	198000	180000	239000	233000	239000	223000	196000	225000	174000	188000	178000	134000	147000	154000	160000	154000	176000	112000	107000	105000	154000	162000
TRINITY_DN117831_c4_g7_i1|m.133133	61147	39761	45069	92994	21745	120000	57435	155000	18649	124000	104000	106000	129000	131000	126000	94960	96995	120000	152000	155000	135000	33655	33443	105000	117000	127000	142000	128000	133000	48809	34638	126000	170000	161000	156000	261000	247000	264000	281000	346000	288000	318000	304000	259000	380000	364000	416000	175000	219000
TRINITY_DN69909_c3_g1_i1|m.9920	21476	63708	42854	51482	86872	60252	74370	20545	51630	83575	60251	105000	81309	55063	35859	61275	80602	54652	18129	62851	59289	16923	108000	16853	24528	31182	80132	44554	77246	48821	71220	58677	45668	75103	58109	25513	22116	60436	38778	18633	34028	27103	19209	44126	14429	13094	35439	6863.2	25231
TRINITY_DN80062_c0_g1_i1|m.46891	154000	628000	148000	198000	482000	337000	230000	557000	116000	324000	125000	199000	271000	187000	236000	153000	231000	125000	159000	249000	174000	464000	180000	528000	167000	174000	106000	252000	309000	455000	311000	158000	169000	132000	567000	557000	168000	606000	499000	484000	84956	526000	143000	696000	412000	443000	369000	106000	67835
TRINITY_DN77462_c0_g1_i1|m.57765	3480000	128000	132000	21235	96648	105000	205000	21677	3010000	273000	91148	88808	37670	218000	55791	85235	25589	176000	161000	169000	35615	2660000	48602	2590000	62594	68798	17749	2150000	52132	53570	91479	25468	151000	161000	31194	163000	205000	141000	282000	271000	284000	379000	345000	301000	140000	25959	176000	185000	26276
TRINITY_DN96040_c0_g2_i1|m.9191	13959	28143	9876.6	7897.9	6103.1	20553	28987	17372	21100	13387	10444	37667	13672	13015	90357	67202	17216	15990	5013.8	16443	14295	5542.4	25664	32615	6832	18742	3649.9	9395.8	14779	14103	5207.8	15171	21052	5523.2	8720.7	9610.8	15754	5417.3	12493	31604	53424	6082.4	15937	12341	10147	87520	17743	15591	20080
TRINITY_DN89190_c1_g1_i1|m.27750	41077	20111	30098	23340	11019	15784	14284	41431	30127	26207	4134.4	7871.2	8869.5	49622	88893	34483	26140	11936	18168	68036	58434	12364	38646	16954	7452.2	106000	26584	14490	18653	27961	13933	18065	13472	32111	41402	11303	41701	40305	12899	36637	12791	29585	47389	18523	23933	13654	8231.5	36850	15008
TRINITY_DN84503_c0_g1_i1|m.22451	41138	40903	44498	29027	12564	54906	17001	10165	35780	30023	32521	36837	11565	35491	30656	38837	43527	17092	22580	8810.1	25141	29901	29875	14860	29534	11553	5750.6	31562	7797	15449	36749	25730	26479	69035	22408	9233.5	27845	80852	8150.2	14823	19196	46790	4212.1	19419	23739	7773.3	24983	31707	21814
TRINITY_DN90900_c3_g9_i2|m.6799	882000	865000	951000	924000	949000	937000	1060000	1110000	992000	1020000	963000	1110000	1050000	996000	1030000	1120000	1190000	1210000	1170000	1020000	977000	115000	1120000	876000	979000	1180000	1210000	1330000	1220000	1180000	1110000	1210000	1520000	1420000	1550000	513000	580000	567000	592000	723000	721000	661000	724000	721000	580000	620000	616000	613000	681000
TRINITY_DN85795_c3_g2_i1|m.10117	68821	83315	43231	51386	42914	47226	45741	120000	368000	49428	249000	55454	312000	78198	75349	331000	29823	78098	47631	58525	42084	13815	51041	78943	120000	335000	92886	92835	85899	35669	35991	27901	35291	94942	100000	391000	518000	479000	296000	303000	310000	304000	298000	364000	25350	141000	219000	317000	336000
TRINITY_DN109047_c1_g1_i2|m.80103	107000	96896	23082	10395	22138	9903.5	21409	58317	135000	18004	20130	21502	75462	48516	57612	16411	21905	81662	26530	19679	48491	144000	104000	3836.7	22751	30313	54771	43948	92047	78169	18500	52399	17266	96500	13446	39969	58862	73234	27090	45148	25441	7227.1	15886	27611	61920	65629	80962	74914	79750
TRINITY_DN97827_c1_g3_i1|m.45329	4613.3	11006	13939	4225.9	29445	57523	31349	37174	38066	13904	8922.4	12759	59936	15194	20139	30896	21701	43833	35064	14134	47388	42608	5505.1	8285.3	57580	2446.5	37051	36752	8809.5	24313	18123	8434.3	38096	38004	24052	12219	18550	17317	28685	36594	4777.5	25440	22894	2575.2	11282	22824	24555	9755.1	15871
TRINITY_DN97872_c0_g1_i1|m.45123	197000	42337	237000	33328	96210	63248	204000	69710	110000	66369	212000	226000	192000	129000	100000	52771	60162	58398	85798	193000	243000	106000	225000	76998	70993	113000	61251	37349	135000	97950	83245	123000	104000	94532	41380	112000	65925	117000	170000	87869	71479	172000	104000	143000	154000	71025	134000	125000	102000
TRINITY_DN98578_c1_g1_i3|m.43760	1635.3	7021.9	20362	50584	9550.9	5140.1	4400.4	4990.6	8140	8494.3	47724	21493	25568	5647	5892.1	4276.9	11297	51401	9323.4	3503.6	5555.7	66246	19425	6052	3718.4	11628	4444.5	29649	6793.2	26037	8340.3	12407	3569.3	8989.2	7347.3	2773.4	6273.7	6557.4	6506.6	6240.1	36035	5735.3	8179.1	5118.2	4427.9	9918.7	14004	6251.2	5095.1
TRINITY_DN87933_c0_g1_i1|m.25846	61318	252000	47008	215000	56256	107000	145000	138000	65022	262000	276000	148000	247000	231000	29407	179000	207000	46439	14512	153000	70768	233000	195000	150000	53291	58230	57607	170000	39989	36033	143000	27979	19091	152000	76139	35002	48558	17004	25513	21537	50386	70032	22394	51933	62236	109000	51646	43758	80491
TRINITY_DN109828_c0_g1_i1|m.113495	18976	16242	37501	30803	17473	58470	24904	73536	67749	34813	6008.2	31045	26504	21298	17744	42544	10289	42895	78060	10034	22547	22366	45711	20115	16841	75486	21922	34437	8108.3	24075	4458	41778	66423	54055	26509	50995	10288	62952	12702	17272	20632	21636	19646	32530	16368	38704	18817	45466	52948
TRINITY_DN92378_c2_g1_i1|m.38221	27975	116000	178000	114000	95314	190000	264000	74458	67449	157000	39465	46204	164000	35694	460000	131000	52627	111000	57417	68829	128000	59542	116000	76734	21531	28823	87482	80134	119000	35373	127000	176000	112000	155000	240000	549000	268000	275000	758000	854000	695000	813000	204000	777000	57422	38176	531000	577000	190000
TRINITY_DN89185_c0_g1_i1|m.27767	37604	87618	141000	91663	89112	16816	118000	66220	58214	36062	81198	110000	18070	59125	62010	96360	98012	130000	49732	95739	73091	94585	38547	58401	183000	25903	32044	67742	25519	133000	38722	9391.8	102000	12911	78503	24082	95477	28664	48693	94230	50750	51144	14241	69269	59642	59380	96318	51692	57061
TRINITY_DN76219_c0_g1_i1|m.8603	35276	30155	24212	24639	26930	8238.7	63676	62053	28677	58376	81073	68065	66212	60986	13336	115000	36870	108000	127000	113000	86661	15764	109000	22946	24642	25153	26977	42618	17042	128000	112000	10324	10840	90319	86811	104000	109000	124000	23866	18252	137000	106000	9257	130000	11063	63026	126000	91295	8672.6
TRINITY_DN66615_c0_g1_i1|m.45973	266000	257000	273000	306000	242000	319000	274000	296000	299000	272000	277000	271000	277000	293000	288000	232000	279000	272000	279000	191000	214000	23982	257000	35634	17518	281000	249000	275000	241000	219000	188000	217000	225000	266000	258000	139000	137000	121000	127000	100000	121000	168000	162000	151000	117000	113000	96044	111000	108000
TRINITY_DN81183_c0_g5_i1|m.19219	141000	98143	242000	219000	212000	93835	241000	66778	64660	253000	138000	182000	32098	186000	237000	29851	192000	199000	253000	278000	222000	186000	149000	154000	266000	310000	170000	148000	104000	250000	247000	53223	235000	170000	238000	16069	18292	23294	51334	218000	77244	27813	173000	114000	88780	6339.1	224000	85655	197000
TRINITY_DN93024_c0_g1_i1|m.23725	43225	53744	77663	41941	149000	52784	65630	178000	109000	40592	28489	108000	118000	115000	127000	69660	148000	125000	44951	44897	29368	85548	88369	87696	50053	153000	84659	138000	54304	67909	110000	54918	123000	138000	58335	51828	90228	109000	132000	139000	181000	172000	107000	64607	80345	89550	80086	245000	31818
TRINITY_DN94544_c0_g1_i2|m.45895	111000	67055	298000	56909	75873	54343	56362	53357	76968	157000	263000	95402	114000	138000	87915	101000	60525	89979	26259	202000	138000	115000	58207	153000	111000	96305	61769	155000	27426	67598	110000	85071	46393	57486	145000	241000	360000	35204	402000	382000	403000	285000	317000	372000	98170	518000	127000	71751	80645
TRINITY_DN110884_c2_g8_i1|m.149698	182000	293000	38634	85059	304000	77667	319000	59584	121000	21098	46549	88135	237000	43927	367000	215000	47688	411000	345000	92467	4980.4	87095	62208	12885	23834	442000	264000	246000	265000	228000	225000	86768	31322	50682	372000	149000	116000	135000	153000	169000	145000	134000	165000	179000	158000	144000	156000	48431	111000
TRINITY_DN77370_c0_g1_i1|m.9964	45212	50492	47732	87948	52323	38781	36177	40170	92267	151000	225000	20936	323000	37963	39450	82979	29108	70569	81444	85791	30249	301000	64360	306000	105000	25385	130000	34973	125000	24293	19727	24064	40492	121000	141000	24189	30071	72311	88048	62729	40027	21008	56302	61154	22376	105000	143000	53304	24520
TRINITY_DN82445_c0_g1_i1|m.30662	152000	75067	70871	158000	197000	42589	211000	108000	98006	75297	19867	224000	40634	101000	187000	59747	609000	70384	178000	109000	116000	316000	70130	153000	207000	193000	26223	133000	198000	91743	274000	118000	249000	218000	283000	126000	149000	113000	17953	36510	32663	22996	105000	82788	98860	110000	58940	112000	50167
TRINITY_DN62683_c0_g2_i1|m.5895	528000	564000	543000	544000	491000	482000	529000	491000	561000	627000	524000	585000	570000	489000	553000	425000	446000	432000	374000	320000	31820	449000	364000	400000	445000	414000	381000	343000	305000	401000	338000	326000	326000	334000	298000	1020000	816000	918000	55615	99479	50837	132000	336000	187000	54970	36902	140000	433000	22809
TRINITY_DN98776_c0_g3_i2|m.24366	53523	25571	25548	31631	33712	27291	10279	30164	23712	13697	37163	28597	71656	60539	79671	19178	53704	63401	70376	80229	36689	39536	67526	88273	262000	64459	19824	19575	68085	49953	58259	32832	25995	57330	47402	53643	15709	37485	87574	88343	61784	120000	68291	61294	122000	65544	12589	64720	96513
TRINITY_DN85237_c0_g1_i1|m.33977	454000	109000	112000	96797	99282	242000	110000	44345	15133	56589	282000	24036	19986	88193	95741	105000	172000	68595	171000	140000	126000	193000	83554	318000	50309	141000	66868	316000	107000	98788	59162	125000	283000	107000	116000	78510	83327	89527	56544	60719	77991	73749	65022	10229	80520	93967	136000	98677	138000
TRINITY_DN86614_c0_g2_i1|m.41088	53392	80875	36049	94521	63074	70292	30924	23693	78737	91084	32764	20043	44042	108000	89487	34978	81500	74861	38099	25376	39427	29156	115000	22077	82768	44422	320000	70622	77351	51221	37756	79671	40861	155000	35623	403000	195000	189000	355000	123000	158000	190000	188000	159000	77100	455000	120000	146000	110000
TRINITY_DN88422_c1_g2_i1|m.48080	45385	154000	66114	210000	23717	215000	117000	24168	151000	202000	131000	27976	130000	31098	140000	202000	157000	89232	51475	25296	84762	118000	119000	29301	66745	64502	74785	20145	134000	208000	144000	133000	265000	81273	37042	108000	69527	44889	93070	137000	143000	101000	97614	70021	61843	82713	55508	17611	179000
TRINITY_DN84311_c1_g1_i2|m.30074	23683	46376	21803	7316.9	17055	8472.7	20529	20125	19620	28527	15176	23909	20478	36465	19928	18407	34388	17422	21561	12377	14808	21715	10973	34674	12866	4265.2	6907.2	16564	9120.6	28312	8395	7365.8	17809	19120	11559	36333	12415	4730.6	25031	7864.7	46586	10867	23784	62670	16803	9090.9	59141	6475.2	43095
TRINITY_DN95773_c1_g1_i2|m.20081	92377	12770	49452	64623	42962	16499	11320	85952	49460	38058	55061	76109	53370	34023	34926	44636	48688	37299	67304	50156	19034	6935.6	50954	124000	13815	40086	16189	8316.5	71271	97545	92158	42840	40604	52804	64657	16285	82155	17247	25486	30022	43071	38118	20047	9064.9	33065	20021	39877	18501	61589
TRINITY_DN77229_c1_g1_i1|m.49044	191000	320000	211000	67092	81640	109000	89854	166000	469000	164000	137000	220000	176000	105000	218000	302000	229000	180000	205000	152000	175000	287000	178000	211000	252000	148000	402000	396000	65406	234000	306000	137000	141000	447000	140000	156000	153000	165000	181000	23143	108000	227000	104000	77232	108000	90788	98906	150000	143000
TRINITY_DN95715_c1_g2_i1|m.20212	21122	73586	16590	9601.8	11364	8575.1	60706	22306	45713	27586	24384	25953	56712	28151	17971	35363	5450.5	8259.8	34220	65187	11683	48434	76507	46277	79956	25879	18828	82076	32924	22347	11479	7962.3	36856	66552	3702.3	44110	135000	103000	143000	138000	132000	101000	112000	59889	2375.5	34412	61918	18696	61284
TRINITY_DN98935_c2_g2_i2|m.44572	6563.3	9786.9	20877	10282	2068.5	7660.9	7095	8307.9	6045	33322	29787	6347	4419.3	7651	16981	22672	11077	12868	5101.9	40247	15861	48386	61706	13205	29491	10596	6292.3	18250	3293.3	4983.4	9121.9	36620	13772	55757	53610	19598	31131	30372	50209	29656	17718	6085.3	47136	27317	63816	6482.3	40493	22048	27498
TRINITY_DN87846_c0_g6_i1|m.4940	36340	43565	31168	22058	10997	26251	17794	11685	4336.9	11201	14537	29776	14838	3436.7	30087	22861	4931.9	6586.7	7841.7	4128.8	2371.1	5527.8	27371	7846.2	6750.9	8933.9	11207	6051.1	19911	24370	29196	21686	8782	4999.3	33806	8136.5	39477	3925.3	4921	6860.7	11204	22615	4145.9	25974	4380.3	26426	37805	1757.1	12568
TRINITY_DN107778_c0_g3_i1|m.139488	156000	97220	34280	174000	9358.9	67362	39410	139000	24524	37024	37269	35418	22836	45568	157000	23387	61405	8744.4	30324	71083	87688	44022	43299	6361	30386	9445.5	92306	22640	43910	21886	48263	72280	55728	7222.6	43311	40907	146000	167000	12092	44585	29190	10333	9818.5	21872	12929	135000	271000	14229	130000
TRINITY_DN80814_c0_g2_i1|m.15421	4928.6	18990	4328.8	9133.2	9366	2185.6	4783.4	7988.9	5146.1	3553.5	1845.2	4224.9	2516.9	13886	4150.1	2993.1	15350	6651.9	8334	8366.3	3374.5	11569	9041.1	3787.6	5206	5123.1	3197.7	1940	2841.8	5100.5	3157.7	6334.1	27750	3448.1	6722.2	2019.7	2791.1	12853	1804.8	4696.2	5352.9	2830.5	4464.5	3375.9	8808.7	11052	2377.7	6247	4240.6
TRINITY_DN108843_c1_g4_i1|m.101881	116000	104000	22979	68976	8733.8	8511.1	86718	60911	4036.8	5781.1	16605	13954	9727.5	6790.4	3662.6	5368.6	12020	8031.7	73987	75751	74185	21323	33119	14917	3426.5	84951	117000	135000	121000	113000	99604	116000	119000	132000	7330.1	73250	73917	78986	76829	75094	77036	58146	53294	61642	53838	52287	53824	63115	47897
TRINITY_DN104997_c1_g1_i4|m.84613	2171.8	5662.3	4459.1	1972.3	2482	9891.9	3992.3	1607.9	1035.5	3706.1	1666.3	2361.8	2381.8	2559.6	1639.7	2586.7	3625.3	2128.2	5153	2294.2	9198.8	2503.2	5229.3	3345.5	4374.4	8638	614.77	981.01	2807.7	2348.1	2106.7	1901	3496.2	969.31	2291.4	2618.9	915.92	4406.9	2637	2337.3	5450.5	7353.6	3739.6	10958	6160.5	7827.1	1230.5	2849	19500
TRINITY_DN83626_c0_g1_i1|m.35087	30994	36911	41600	73676	34243	28127	36490	2934.9	72207	9052.4	5783.3	41736	76388	13261	23768	63145	35527	7990.8	10713	31034	1678.1	51829	31171	37560	11489	6149.5	34014	31561	29498	32173	3895	15384	4370.7	33986	49840	2730.3	25862	3406.8	39777	12863	44753	8966.1	10149	4516.7	12200	6567.7	11498	37911	8112.2
TRINITY_DN83974_c1_g2_i1|m.5072	26519	140000	198000	116000	155000	128000	204000	123000	106000	129000	55187	118000	135000	131000	65295	113000	23837	105000	209000	162000	31141	127000	56844	43018	155000	240000	17808	102000	22929	168000	66637	141000	47947	85171	19762	136000	114000	141000	109000	165000	17116	120000	113000	118000	16780	273000	182000	140000	77825
TRINITY_DN105481_c0_g1_i1|m.78648	86716	34666	95966	89965	92076	111000	56190	82065	68771	10015	18984	155000	114000	34100	116000	79931	26603	91705	39710	47101	95189	90495	90583	67731	83336	56762	32864	34981	29974	100000	107000	56608	90684	18958	27787	36801	49161	60856	21189	46583	45198	38100	39902	17094	33056	25574	36418	31566	21903
TRINITY_DN95124_c2_g1_i1|m.3722	25553	100000	73955	9111.6	121000	29522	46065	59093	88104	52988	73953	206000	29706	79945	47211	84249	43309	20672	25652	83264	18713	38466	26926	38654	23219	8300.4	63863	117000	18502	272000	8026.3	33759	32024	206000	32460	366000	302000	309000	42713	11960	106000	281000	41484	285000	470000	39306	73849	368000	369000
TRINITY_DN96525_c0_g2_i2|m.3381	92013	102000	72050	148000	207000	209000	176000	122000	163000	97176	252000	97518	195000	77572	127000	152000	197000	129000	131000	209000	129000	114000	216000	232000	153000	283000	123000	132000	156000	257000	225000	138000	162000	145000	409000	76519	152000	131000	33655	69827	80879	86083	118000	133000	144000	143000	43121	27561	79697
TRINITY_DN94979_c1_g2_i3|m.26526	164000	209000	83951	116000	199000	142000	137000	86285	90502	84958	133000	23390	57954	105000	104000	93119	93513	76087	5677.8	23434	109000	111000	115000	111000	24184	26499	132000	110000	91620	140000	107000	81070	45467	58461	70598	16671	34517	41699	25113	156000	53002	88201	98175	107000	41983	115000	31006	15893	25396
TRINITY_DN92499_c0_g8_i3|m.22659	137000	45331	58570	64722	38445	56655	155000	99408	65969	65674	24675	146000	78257	77935	183000	40490	113000	77468	99514	44198	42710	34769	49380	79478	82955	57978	70490	42297	96946	97643	33069	78156	26269	70912	82488	162000	79171	42305	95092	17251	150000	67299	53353	44881	34242	27242	97848	62451	42349
TRINITY_DN92735_c1_g1_i1|m.2066	3985.2	3239.4	4378.8	13492	3830.5	21034	5460.6	2035.1	4890.7	10697	14713	16421	10014	12396	7505.5	54142	58910	5215.5	9698.3	6516.6	11264	6389.3	8324.5	10859	20943	9179.6	5582.5	7508.5	16920	6231.5	9773.2	8565.4	11403	3400.3	9003.7	3901.2	118000	2312.7	20098	88733	95003	2837.7	3687.8	96145	11877	49265	10154	72878	62365
TRINITY_DN76504_c1_g1_i1|m.10872	13881	26391	28945	38594	19454	12936	7032.1	15019	6118	56781	23325	34711	28304	10397	7305.9	30988	15421	6934.5	9202.9	9393.1	24852	10736	20783	10638	16557	3209.9	16088	16867	25360	11140	8750.4	15775	3044.9	8471.8	18323	57860	19423	8980.6	79006	77180	66296	68625	72254	10857	84924	68356	86074	65585	21388
TRINITY_DN84484_c0_g1_i1|m.49380	67296	103000	146000	108000	58993	122000	65764	194000	123000	42612	113000	69912	91135	94216	80087	92701	82592	51637	118000	81481	134000	54317	29357	86520	121000	17568	98435	124000	192000	134000	84964	82933	104000	124000	29648	76122	95058	45767	116000	54803	93133	74938	112000	114000	59571	123000	125000	64911	46432
TRINITY_DN62231_c3_g1_i1|m.1631	107000	56863	217000	402000	126000	110000	580000	51959	465000	133000	159000	134000	161000	98058	323000	117000	163000	183000	148000	554000	497000	78316	135000	229000	85381	113000	145000	193000	91458	106000	290000	122000	125000	179000	191000	878000	373000	460000	863000	864000	532000	896000	574000	529000	329000	334000	321000	431000	826000
TRINITY_DN102267_c2_g1_i1|m.145888	194000	141000	67334	15448	39790	286000	94673	32203	27024	104000	31459	162000	96152	31684	43326	42162	168000	161000	51276	11218	49092	108000	76963	67199	99661	46039	90964	38248	69011	35101	33358	80190	9831.4	116000	84410	17257	38582	50094	30004	78095	15044	27633	14597	10846	64620	42018	47634	32498	79532
TRINITY_DN85391_c1_g1_i1|m.11228	6895.2	8891.6	14600	14946	4310.5	11286	8613.9	9665.3	11505	8253.7	5266.3	12736	4298.6	8120.3	9955.2	2395.8	6361.2	7199.7	12289	6293.3	11189	6306.2	5011.2	4565.3	4134.6	9817.6	16053	2915.3	6274.7	7328.2	12695	5295.9	5719.5	2986	5306.2	16284	8471.1	3378.2	1989.9	2054.1	2797.2	1063	1709.5	3617.4	5788.8	3689.3	5594.8	3116.4	8281.7
TRINITY_DN74066_c0_g3_i1|m.40686	19055	28257	129000	41529	41252	18533	24385	10612	19439	11105	25970	40169	43873	53424	39013	34038	131000	8995.4	93588	111000	9722.3	11406	61549	18182	84557	47257	32994	21202	54359	51808	5600.2	46610	19343	11992	4542.2	10179	18949	32387	79027	7654.2	15963	11987	42770	34446	2695.1	43913	63147	54151	15470
TRINITY_DN86471_c2_g5_i1|m.25958	97398	89888	15683	95002	27632	28546	23823	27505	101000	86537	100000	128000	82747	26645	43677	16394	93091	81281	92006	98289	28527	80184	118000	30699	86867	51381	90605	87673	38954	76928	71503	53606	83202	21691	73025	50694	16260	49722	35427	21965	42620	36360	10397	21393	48680	60324	45228	88316	54729
TRINITY_DN98661_c0_g4_i1|m.47768	155000	306000	133000	184000	177000	58895	140000	51941	39915	29635	156000	42293	70522	69559	75686	134000	32233	74135	178000	273000	179000	133000	150000	221000	166000	139000	253000	250000	148000	258000	145000	230000	61624	137000	87922	132000	68142	110000	116000	128000	79222	99945	141000	132000	88598	130000	110000	51885	83813
TRINITY_DN89726_c0_g4_i1|m.54506	26825	140000	146000	126000	52949	208000	83762	184000	161000	47247	166000	102000	98498	185000	32516	74326	70683	150000	86488	120000	78304	232000	192000	337000	13257	83752	33697	2150000	42381	124000	152000	210000	84422	75698	115000	1310000	1260000	1190000	754000	152000	715000	183000	34143	183000	228000	255000	984000	120000	50427
TRINITY_DN94819_c0_g1_i4|m.41791	132000	118000	38435	153000	430000	463000	131000	36673	63851	597000	55228	28375	38646	297000	104000	82848	57214	283000	413000	66361	341000	425000	45805	112000	43575	432000	67364	56730	33342	41717	35546	372000	87387	64060	56062	184000	110000	41596	65620	40158	70165	129000	97075	30599	83050	83093	150000	30290	73546
TRINITY_DN88949_c2_g3_i1|m.14950	319000	153000	98789	89028	130000	137000	341000	267000	297000	56895	300000	278000	254000	329000	227000	153000	191000	142000	396000	304000	126000	185000	289000	410000	356000	173000	209000	133000	116000	94649	294000	279000	349000	211000	315000	200000	132000	92668	94224	142000	76119	59288	62127	234000	77405	190000	196000	59014	379000
TRINITY_DN109063_c0_g1_i1|m.80116	35935	96564	81837	14046	52786	22844	54794	41172	28497	34182	29442	45877	19896	98894	94311	161000	14383	13913	29273	131000	69464	12013	18250	31065	49235	95802	33248	29693	22114	55187	60965	26638	21635	21993	18900	132000	138000	143000	90635	96262	151000	102000	143000	167000	113000	117000	106000	139000	166000
TRINITY_DN80389_c0_g1_i2|m.52652	40122	16060	37124	13814	21883	26766	18566	89410	18663	23585	88714	26526	32541	28422	38573	33396	10688	91993	42800	66689	40164	12193	56518	18310	29404	4766	36233	16944	19049	15407	40655	45934	11058	29530	7156.6	115000	46527	131000	152000	95954	9699	30573	9272.7	156000	81351	78281	52611	26592	22267
TRINITY_DN85491_c0_g3_i2|m.37543	25899	65282	38784	45527	98654	57958	62895	116000	286000	68815	58488	25914	157000	58875	88273	69510	30206	290000	138000	62632	50646	101000	115000	137000	97441	76630	128000	182000	49823	45627	86425	121000	50979	72624	94750	45787	26556	19071	48811	50218	57498	36671	38582	70498	85856	38607	47813	113000	71425
TRINITY_DN95539_c0_g3_i5|m.20674	38275	69636	3950	8841.2	5034.6	2118.6	60974	52624	4224	84029	7102.8	2780.5	2315	63538	5706.1	41753	65075	5218.4	4404.4	11852	10684	7809.1	15436	3501.2	5378.2	7416.1	11417	5501.2	6233.1	15182	14893	3416.8	4168.4	6007.5	11974	13551	13195	24075	3597.9	3887.5	2441.4	5485.6	6723	2779.5	5436.9	2706.4	12304	7716.5	36411
TRINITY_DN84058_c0_g1_i1|m.47659	65846	33726	151000	110000	63536	189000	227000	102000	16843	163000	123000	24009	133000	88692	221000	55578	154000	213000	85574	13157	63157	133000	41796	94298	257000	10269	71093	102000	109000	87523	39669	18549	110000	39880	36451	62717	46669	136000	147000	154000	153000	135000	4706.3	39175	186000	69258	9121.7	78375	22314
TRINITY_DN46872_c0_g3_i1|m.10264	125000	173000	207000	219000	52640	218000	219000	180000	163000	189000	76252	81418	141000	126000	548000	141000	105000	225000	71773	132000	2750000	232000	195000	188000	100000	69837	66873	70358	76539	35018	62840	92692	1610000	55262	1570000	147000	179000	158000	136000	197000	75705	137000	223000	225000	260000	167000	102000	97626	244000
TRINITY_DN66461_c0_g1_i1|m.48918	307000	127000	423000	273000	358000	82888	166000	481000	156000	384000	321000	101000	339000	338000	328000	160000	161000	107000	124000	208000	132000	98571	58633	97072	82092	194000	168000	93666	53477	270000	215000	216000	210000	110000	314000	65374	111000	55820	57770	67375	79431	92177	32568	46604	57884	123000	55607	107000	49643
TRINITY_DN110287_c3_g2_i1|m.82793	2556.9	44797	18402	39145	2736.3	26138	1823.4	4598.7	8406.9	6471.1	6545.7	2578.5	2034	3390.3	8419.9	15980	11624	14438	2529.5	7070.5	2409.5	13548	3779.8	3005.9	13111	4130.1	8476.7	2805.2	4492.7	6810.5	1737.9	2051.6	8679.2	6193.5	3126.5	52213	42420	40452	64119	58578	64592	40540	49809	62400	79726	94761	82937	57730	51003
TRINITY_DN115437_c0_g13_i1|m.114248	488000	466000	512000	582000	738000	629000	602000	537000	624000	501000	563000	525000	631000	580000	477000	344000	330000	385000	281000	360000	326000	402000	414000	408000	338000	371000	410000	407000	381000	300000	201000	262000	484000	539000	506000	54906	24800	200000	95023	42645	48701	88198	37950	37113	46911	33496	65039	108000	147000
TRINITY_DN79253_c0_g3_i2|m.24048	28424	11857	6805.5	10469	14350	10014	17836	86123	5258.9	7497.9	7155.4	26822	6183.1	12923	7824	10521	8464.1	3734.2	60270	12030	15191	4001.8	2456.8	8888.9	14453	17759	10480	5491.6	10832	9978.8	43545	22520	18004	2974.3	11621	52662	5371.5	4959.2	7847.4	18591	5587.9	7029.6	1849.3	39963	57244	54162	66627	29718	4291.7
TRINITY_DN107364_c1_g4_i1|m.63915	10941	29625	24546	8468.9	32691	14067	37887	40661	19704	30471	4532.6	10858	33197	35265	23129	36927	37861	25618	8034.1	3782.9	5679.1	8251.3	41827	8623.1	11107	7140	6153.1	12629	20988	14455	9015.7	24829	22003	3889.8	8530.9	20204	2206.7	3730.9	6204.4	4701.8	1802.5	12056	8277.9	21632	10963	11446	3092.7	14370	14439
TRINITY_DN105424_c0_g2_i1|m.78425	44482	54126	18466	233000	11373	53842	223000	50819	27239	12250	25187	10821	74460	80460	46426	63506	41262	49121	24776	25217	83568	107000	13480	11632	50164	25038	52212	61012	40345	19507	52990	12498	20636	9567.9	19228	7494	44882	36459	3427.9	8575	17342	14276	56614	4214.2	105000	34361	25804	16798	120000
TRINITY_DN104561_c0_g8_i1|m.63655	54378	60844	60267	23667	42937	42945	63278	57457	75073	12221	17979	114000	39605	185000	42928	222000	29022	43261	15838	189000	50392	10968	281000	49537	88159	58811	44611	89132	102000	31879	26286	55778	31309	38640	95229	17228	87322	143000	11665	50370	80922	29460	27040	29794	45203	42312	81794	36236	190000
TRINITY_DN107778_c1_g3_i1|m.139490	57995	53317	16145	14201	5120.8	55641	44588	50718	772.88	48827	17373	10034	40240	52604	43824	47547	2675.4	48682	40608	38356	4715.7	45050	1949.4	2555	68002	46486	48451	53748	27356	36531	3287.1	10698	13538	57779	3115.8	39325	30499	11291	31941	27112	35319	23853	32187	6128.9	25477	13834	7088	6427.2	24342
TRINITY_DN88119_c1_g14_i1|m.42976	17044	26109	24122	17505	36576	14988	22617	17270	8559.9	26113	29225	45092	20819	31583	20963	34996	29573	20282	29855	18038	16910	29215	23276	29862	29649	19486	37970	11173	14364	12255	34199	27663	30583	22881	31736	11734	101000	9797.3	22916	63136	10187	31279	157000	21292	58103	59813	18084	19116	25228
TRINITY_DN83595_c1_g1_i1|m.49195	45010	60125	242000	34997	165000	78253	198000	45094	76357	46038	76436	98461	104000	62004	167000	112000	26882	35955	28381	181000	127000	34141	29253	28085	154000	72084	46419	36119	134000	52870	104000	91251	42545	84611	30878	41739	118000	125000	183000	74438	46089	93944	126000	141000	33832	51717	39330	95519	121000
TRINITY_DN112841_c0_g18_i2|m.110668	161000	213000	203000	203000	185000	209000	185000	193000	173000	217000	224000	206000	168000	46830	184000	14500	22633	20579	193000	210000	195000	38354	189000	21650	28937	12413	180000	184000	180000	198000	200000	243000	189000	179000	207000	101000	97183	115000	99653	116000	93681	95137	101000	97487	119000	137000	113000	71703	63711
TRINITY_DN61808_c0_g1_i1|m.13449	72486	37913	36886	53689	51319	51750	75478	42239	38298	65250	68969	50932	58760	103000	37675	132000	51247	76635	72425	44047	54006	42037	47888	32065	70947	23149	45973	48257	97039	79066	41930	77991	30037	27065	19231	89453	64013	104000	52528	20469	109000	92282	88974	59540	60114	25716	61695	28397	31352
TRINITY_DN97565_c0_g1_i1|m.35653	85090	53086	113000	53583	76198	87518	77980	35475	16755	75367	64359	82121	69960	81935	85569	29926	66246	34105	89603	24208	36694	55907	6789.7	34991	109000	43711	10585	18130	37237	49086	85407	75884	105000	14551	140000	12233	59386	5093.5	6903.5	30948	30827	4269.6	14345	24251	31952	15920	29774	18590	14462
TRINITY_DN98072_c1_g2_i1|m.49859	360000	358000	433000	533000	541000	548000	421000	425000	488000	412000	426000	449000	478000	428000	439000	333000	386000	318000	307000	240000	328000	418000	375000	334000	344000	331000	302000	281000	265000	257000	248000	309000	309000	283000	311000	268000	293000	281000	221000	276000	224000	256000	273000	268000	216000	177000	172000	270000	335000
TRINITY_DN91988_c0_g1_i1|m.41169	66940	75023	46814	27258	15757	7047.4	20616	16857	12056	49386	364000	65400	71037	35850	7017.7	10698	49441	32556	51271	35779	59262	64458	24133	52980	43133	7469.6	61225	86958	50217	32862	50230	28055	88617	47266	72332	6832.5	31606	43734	50148	9787.7	101000	80744	21138	121000	71420	50517	25039	65282	23120
TRINITY_DN86525_c1_g1_i1|m.34118	268000	147000	205000	126000	130000	149000	105000	266000	178000	122000	232000	156000	151000	271000	219000	63208	27653	227000	253000	101000	238000	225000	78616	72115	247000	87485	170000	184000	190000	124000	201000	143000	116000	262000	99836	54384	84755	16902	143000	53966	83269	62256	121000	25236	86329	40642	54825	101000	44665
TRINITY_DN96127_c0_g2_i2|m.37872	26777	26038	30099	6778.1	14044	7245.5	19886	11697	22932	3235.3	8026.3	6915.5	22752	6858.3	20884	19940	16947	15851	17577	21710	11923	50364	9755.6	12579	5379.6	49814	14941	35500	9576.7	7435.8	3641.5	45003	30502	9754.8	43220	83551	8096.3	98072	11323	2433.7	63821	4073.5	8527.3	16799	21124	13072	26017	16878	19644
TRINITY_DN89557_c0_g1_i1|m.44156	52506	93532	95223	78304	30428	73237	121000	16579	31673	76452	27311	92174	88811	47956	75839	34793	28129	45034	147000	80731	74780	107000	75340	77592	61180	56040	72455	22539	80837	26534	20264	70449	70758	17489	16103	112000	102000	154000	10170	5858.6	48929	88604	111000	92193	75659	8261.6	28855	129000	58464
TRINITY_DN102542_c0_g1_i1|m.130990	28176	23116	18823	64635	29246	15611	61616	37935	27347	12000	19314	9310.7	50848	60982	39273	43748	34220	86717	44004	50423	52361	20353	34038	12341	8313.3	31750	208000	56349	25331	56107	7894.9	59500	53033	45747	22346	87974	26225	58484	56787	30554	51147	40458	2749.2	62756	58880	12468	3500.5	12913	40873
TRINITY_DN92873_c2_g4_i1|m.19457	8449.8	24412	47009	33748	14208	61502	52609	22785	5712.1	6490.4	41976	8743.1	6595.9	15213	11432	44672	4456	11115	4640.4	10247	13417	40801	39111	8662.9	8263.7	12990	7417	15066	16104	12408	40308	39335	16154	12071	21545	118000	4373.1	43533	95975	114000	21503	31694	116000	4717.2	14552	138000	9885.7	6823.1	89028
TRINITY_DN113166_c2_g1_i7|m.116742	394000	32678	73838	357000	318000	22017	341000	376000	376000	326000	323000	15971	391000	354000	14698	397000	76036	98275	354000	329000	295000	97283	53576	402000	102000	407000	58735	360000	311000	96827	339000	32192	11638	41341	88876	147000	83080	89069	92779	94499	97510	22548	51279	98189	162000	75461	91110	129000	155000
TRINITY_DN88000_c0_g1_i1|m.34505	6527.9	30328	61018	109000	9888.3	29269	15807	52353	67065	46733	74000	89663	84165	23138	92654	9756	2909.4	26919	44075	10823	24940	27182	26104	9116.3	20147	25420	35174	30702	18649	45292	34695	58278	50883	32690	15769	13942	30419	30264	25685	67955	22457	25950	8219.9	6047.4	34133	69903	54954	8385.7	33007
TRINITY_DN110734_c0_g1_i1|m.132315	18187	7333.1	23582	17827	5549.5	5911.9	9459.5	25735	39570	45722	52439	39518	15669	32766	22006	35922	7000.1	23698	14622	15774	63155	49222	25695	65775	12315	7849.2	8893.1	5980.6	4638.3	23286	11528	5090.2	20583	15454	48369	15237	9504.6	46518	35947	68134	50842	24672	49959	6044.1	13607	47366	17671	3607.8	28448
TRINITY_DN78555_c0_g1_i1|m.21071	98783	160000	97368	29465	66470	121000	97193	68596	76334	211000	250000	297000	117000	163000	107000	121000	49355	75655	167000	137000	156000	131000	165000	104000	110000	133000	40242	63386	26489	133000	153000	33702	82298	90242	130000	103000	35363	134000	180000	197000	164000	158000	177000	167000	220000	237000	171000	181000	179000
TRINITY_DN105243_c0_g2_i2|m.135207	53644	26558	40644	49621	45243	23608	70872	48126	33156	50717	53508	5151.3	29929	26597	23844	14013	13796	11403	64605	63868	59948	11552	17009	8314.4	10687	37209	66176	85731	75622	62345	65751	70855	71442	76854	24703	40594	28589	34987	40327	53598	42830	40997	34183	30827	42961	39336	45261	19153	35387
TRINITY_DN98842_c0_g1_i1|m.4626	250000	310000	273000	294000	347000	328000	346000	339000	83419	287000	247000	311000	319000	51241	249000	299000	251000	255000	294000	250000	253000	343000	301000	273000	263000	251000	296000	400000	330000	252000	209000	277000	286000	412000	354000	72427	231000	188000	246000	252000	273000	225000	256000	263000	347000	292000	310000	296000	233000
TRINITY_DN77467_c0_g1_i1|m.57746	9646.9	31238	31723	8804.7	43643	86838	83856	13594	12489	54077	22122	74233	43174	46565	24675	29127	33036	70523	85004	84217	56277	37600	48560	29444	24796	96211	96310	66281	90575	53058	51127	54769	145000	88745	118000	112000	145000	172000	58693	71954	98249	60285	75601	74810	71018	51099	129000	113000	85555
TRINITY_DN113821_c0_g3_i4|m.105544	52436	24007	6043	86914	75017	80367	51435	13654	76408	45413	46025	46629	61796	42252	54356	74354	38127	42960	92155	113000	37159	111000	57018	80893	90686	81234	67092	22511	90353	76786	11187	43479	96741	8773.3	35038	20015	16249	20964	21472	273000	23593	16004	80620	25253	87789	336000	307000	29302	235000
TRINITY_DN103806_c2_g3_i3|m.80441	11658	49317	63109	8798.3	10046	24901	36492	17197	8326.2	40133	10878	5586.8	52807	21915	118000	42701	60208	8482.8	17480	34134	11917	51129	17114	22266	38570	32714	115000	127000	33064	12115	19744	26352	17326	13551	5488.6	4459.5	8574.2	20286	19961	33219	8888.6	20595	14425	9013.8	34923	10669	16828	35098	36290
TRINITY_DN86006_c0_g1_i1|m.18499	4815.1	9355.1	11061	19011	11803	11169	13511	27096	4144.9	18018	9430.5	17261	24457	5746.8	6066.7	53045	5275.3	2025.6	21446	8194.9	8058.8	22456	13573	29644	6822.3	2328.2	15700	7526.3	6164.5	11816	10226	2784.7	5997.2	4771.5	8148.5	3174.4	25583	15789	33984	19723	32756	21616	21418	29850	4284.7	4702.1	14628	14765	6298.2
TRINITY_DN97375_c0_g1_i2|m.48407	53153	420000	88906	81323	196000	52720	45138	391000	167000	34522	248000	389000	435000	39594	161000	174000	111000	84071	339000	238000	187000	45808	208000	48394	111000	75679	309000	280000	262000	60439	257000	63012	67539	107000	131000	186000	197000	107000	157000	99596	172000	174000	235000	60035	132000	143000	28485	327000	178000
TRINITY_DN86137_c0_g3_i1|m.57885	37558	78128	165000	95503	77382	104000	9982.2	96971	73218	29987	11130	48996	24117	18248	28219	16377	31405	9994.4	12876	75093	163000	88729	25328	116000	108000	47471	134000	60066	11247	86147	23526	8836.8	31166	72855	29352	20736	9132.6	28861	68997	78477	105000	93259	99732	107000	13852	35788	62844	107000	75492
TRINITY_DN77142_c0_g1_i2|m.13402	136000	119000	99940	122000	121000	134000	113000	70779	48706	81716	66456	129000	51607	133000	188000	47440	65848	151000	65079	143000	65897	65548	63811	116000	181000	75541	129000	34020	47543	122000	96535	139000	23782	29173	28397	83880	55191	88258	62806	38718	25319	55722	56391	80272	44528	32389	58871	64009	70410
TRINITY_DN106058_c0_g1_i1|m.95307	10557	9133.9	15528	33097	56281	71354	39802	31953	45429	21908	37915	64429	68038	56015	25153	26765	20424	27686	41854	26657	43717	35069	20761	14637	29593	16410	28988	15008	54218	14772	16844	15458	17858	19836	23675	71643	100000	117000	115000	98790	102000	48794	85219	25077	128000	91762	130000	87621	93576
TRINITY_DN105713_c3_g3_i2|m.137095	81532	66680	80403	47009	112000	56040	21151	77213	93961	44550	5699	26229	76912	105000	66309	127000	45682	83203	74491	137000	85586	63368	59812	73515	61472	23818	73118	95074	76601	64632	33007	82785	92697	28877	114000	69396	67116	81655	55941	25696	23984	34383	50928	14526	21102	67865	58885	10329	13490
TRINITY_DN99080_c0_g1_i2|m.37294	137000	78248	114000	133000	173000	204000	123000	41019	149000	137000	122000	194000	190000	82764	39329	124000	111000	103000	137000	36284	145000	97293	102000	86555	69388	166000	174000	166000	158000	177000	138000	126000	120000	148000	81046	87142	10823	133000	133000	117000	41716	65580	129000	107000	94684	79328	118000	67539	62310
TRINITY_DN82394_c0_g1_i3|m.1593	86029	51460	51373	94605	67636	58414	118000	113000	39694	89598	103000	64004	95716	86658	186000	69875	88575	83104	82183	139000	46540	84437	144000	116000	142000	124000	39729	134000	36967	126000	61416	142000	143000	53387	168000	68968	104000	41869	129000	130000	115000	98424	108000	90854	25560	172000	21357	118000	115000
TRINITY_DN83593_c2_g1_i1|m.49154	100000	30005	281000	50925	6970	288000	115000	289000	26939	43273	289000	106000	7522.3	13824	32261	203000	225000	108000	11392	241000	78521	11755	124000	47018	12648	16483	112000	126000	114000	213000	26385	19218	60243	41638	18329	23186	47404	60579	35559	14080	15441	74696	5615.8	42873	69931	22305	77164	56108	57895
TRINITY_DN105376_c0_g2_i3|m.98731	52143	128000	77223	84090	23296	26548	70206	45629	53027	29749	84379	40442	60970	35266	58487	12532	13872	61043	48247	86306	11802	19680	42485	42339	30303	57178	52748	19462	13833	57178	69293	49361	20852	33218	106000	13221	16892	12240	11556	11894	29422	14232	12434	19255	28640	24388	34295	17859	25659
TRINITY_DN93205_c0_g2_i1|m.40183	61775	41117	86723	45899	64400	41129	62090	114000	9766.6	96705	47974	94640	58219	79102	111000	67123	85726	80991	112000	120000	98964	54517	80525	101000	46882	37211	52937	105000	123000	104000	24630	27639	128000	27655	105000	21578	139000	126000	33892	33599	86262	28282	132000	38269	73858	55455	49045	63952	36216
TRINITY_DN83691_c0_g1_i1|m.35045	79636	93341	108000	177000	183000	137000	204000	117000	194000	130000	150000	195000	98997	269000	119000	208000	42771	199000	172000	91134	183000	154000	334000	205000	208000	204000	151000	217000	150000	160000	170000	141000	251000	155000	224000	71757	70096	162000	137000	78246	48639	51145	106000	80885	166000	118000	124000	95014	114000
TRINITY_DN91512_c0_g8_i1|m.17576	14604	55563	33795	26222	9082.2	28666	64034	15757	75220	18755	19105	35709	39706	10019	9114.4	26483	37386	23084	11767	15570	41498	31814	60866	33107	50922	39514	29330	6648.1	38612	48514	45309	9163	63382	27892	34069	53818	74441	72925	14134	8905.7	12463	10820	68545	18345	70444	9304.2	69658	29332	11962
TRINITY_DN115476_c0_g1_i2|m.114577	77817	102000	55440	24022	45362	43868	37205	44062	40414	47279	72981	32694	90185	60163	59589	9083.9	79248	18300	61135	66916	39124	80948	78679	51576	43172	55027	54421	44944	41570	43082	26771	55132	37196	44209	69539	23585	61162	42568	22806	19506	52490	5441.7	14520	25796	13954	10452	19339	9274.7	38312
TRINITY_DN87441_c2_g1_i1|m.7819	8445.5	3443.8	29067	8778.4	32063	9060.7	8547.7	19546	8542.1	4609.4	6495.6	4211.6	9520.8	2982.2	6600.6	7046.6	12263	7218.7	10485	4940.8	13102	6006.5	6955.7	10133	3626.2	5017.9	9961.1	25230	3117.2	5147.8	11324	7774.4	14878	7814.8	10080	2376.8	16287	3205.1	3311.2	7476.8	4074.1	1551.9	5630.3	6668.3	9667.9	12293	15248	9310.3	17917
TRINITY_DN117953_c2_g2_i1|m.91099	19244	2213.5	12309	10857	4383.6	7193.3	6314	7292.9	8912.1	1802.8	5739.8	4291.8	3633.5	32883	21503	21560	5607	36785	33989	12091	3783.6	19566	24631	4591.8	35070	13054	34536	3802.6	26142	7781.2	1539.6	3876.9	13156	39696	3803.1	25039	12345	21003	6571.6	20588	32050	4691.8	22099	45910	3196.3	6684.7	3977.9	18264	32178
TRINITY_DN86004_c0_g1_i1|m.18490	49722	86739	25658	45120	50347	28127	51218	42137	14383	51431	20667	24318	63911	28410	8189.8	44840	13794	20401	16481	124000	62029	86139	102000	60018	31288	50721	17171	55134	7651.5	20712	22679	17434	24045	35670	55369	25189	13123	24079	7976.3	27515	28602	12134	90118	22710	39489	12947	24331	21711	37493
TRINITY_DN102527_c0_g1_i2|m.130961	70951	59787	27743	94211	43304	52821	79916	16392	44820	135000	100000	113000	71139	26785	78563	43535	28710	50386	21285	95333	49048	22272	51345	68077	94981	46713	48400	60782	22732	22532	34185	33121	100000	20384	104000	105000	93708	47446	184000	103000	156000	103000	106000	160000	68681	99692	95115	99352	74092
TRINITY_DN63565_c1_g6_i1|m.8731	41068	13151	5449.8	8745.2	27441	9226.2	32205	25745	6157.3	7212	30740	3380.5	36867	6759.1	16299	54223	9686.9	8434	14489	15200	41429	7170.8	4821.6	11299	36729	16049	31941	13024	46210	3141.7	17711	11368	17918	22727	7694.7	40310	3383.2	32755	27644	31519	5406	32893	39398	24424	26904	15005	27659	31474	23963
TRINITY_DN30280_c0_g1_i1|m.10245	2985.3	5006	5396.3	5368	18419	5168.3	1477.8	31757	29360	19270	5126	2929.1	2506.9	12810	17235	23487	6663.2	5401.2	3669.4	17010	6303	2149.4	11441	30328	35870	31587	2712.3	2403.5	6782.2	35059	1549.4	7558.3	1976.8	29477	1993.7	34954	31264	33740	34691	27509	4726.6	34003	30056	34427	12755	4928.8	2232.5	3309.5	5206.9
TRINITY_DN97874_c0_g7_i1|m.45165	6195.3	20039	25336	16518	14011	14769	28589	10592	64171	32142	31439	30207	25433	33820	64627	50291	58613	13165	15509	9663	78313	33259	85755	144000	5554.1	16172	7593.7	26394	55251	67278	85541	19580	67576	47827	20656	9070.9	55438	53242	12188	13275	49251	15350	65672	9627.1	58631	31919	25439	12620	24449
TRINITY_DN99307_c2_g1_i1|m.31718	13947	10678	4977.3	8896.6	4878.2	19418	28143	72564	11756	7635.4	16539	46836	46966	15103	6111.1	42870	34806	15650	18589	48292	3012.4	13739	10580	24493	41290	44540	10313	11070	15221	22488	8752.1	46607	65385	64667	30474	8813	41607	5567.2	38169	40324	17408	6329.8	34805	47304	34537	42094	51895	30158	31202
TRINITY_DN113309_c4_g1_i2|m.127995	43954	47201	62371	67437	111000	67141	132000	47086	147000	74253	108000	206000	53328	70795	163000	72776	162000	65848	113000	105000	181000	77013	85256	31794	130000	95440	92342	62600	67558	53296	190000	111000	66881	53206	58407	64617	61541	32819	52902	204000	78133	71676	64555	44210	105000	94104	56582	79633	57563
TRINITY_DN90208_c1_g6_i2|m.38654	65229	179000	163000	80051	116000	154000	84535	70729	115000	63460	273000	226000	165000	132000	49289	234000	87066	211000	196000	188000	89659	190000	144000	206000	235000	339000	165000	190000	206000	92890	195000	84310	214000	181000	41181	62783	124000	70853	53482	34750	66386	17878	15709	28520	55086	139000	59499	53663	84047
TRINITY_DN87991_c0_g1_i1|m.25805	99214	106000	77988	4713.3	24644	10985	60797	4520.8	70808	65261	47636	74263	3270.6	71435	72518	134000	29195	11101	84397	13792	15932	24071	63994	71563	57650	4766.3	56237	37165	92514	145000	90430	27499	38831	24639	45548	29795	36241	39904	28196	47840	48952	28519	98633	55337	50049	22013	55166	111000	87542
TRINITY_DN113720_c1_g1_i1|m.116023	110000	29857	20603	14488	5386.9	24920	11969	17089	6512.3	34405	26340	8000.1	13476	21481	23025	17054	12543	12408	8459.5	95609	106000	22680	8186.2	4586.4	5346.5	2682.5	61074	2917.7	95912	12441	12605	17772	22881	6149.1	24296	31582	11857	31879	22011	2822	19451	2730.3	28695	62223	27082	11766	16745	48090	2146.2
TRINITY_DN118966_c1_g2_i1|m.101112	39070	146000	26850	42227	78970	21137	16536	28966	16099	19672	26369	34541	11117	27814	5883.1	15087	74755	5557.9	16397	47555	11994	216000	15570	30629	34367	28392	187000	76098	10047	83607	17352	31652	20117	15524	11141	36827	47273	39374	66930	47506	50658	50142	57295	56262	15091	128000	62871	223000	213000
TRINITY_DN103093_c1_g1_i2|m.141467	42887	43499	145000	47493	28799	47779	63396	37234	11192	18190	42711	11006	18882	33082	29188	17324	40836	35333	50498	29576	14963	53119	8089.4	74547	46336	33598	7206.9	42246	22569	51948	3773.1	33483	42202	29460	50812	35664	37881	20691	76040	26049	14645	28479	37689	16754	9335.3	43711	87931	17401	34944
TRINITY_DN96431_c0_g1_i1|m.1432	79723	12029	11444	9378.7	44934	14236	32962	21085	103000	55656	21176	22661	82161	12528	37426	20893	11361	41392	114000	162000	9905.1	33684	23245	70364	130000	7740.9	65106	44107	192000	11338	256000	36383	109000	20532	92501	34172	136000	66234	58323	86094	75261	85081	102000	76009	142000	55177	117000	55174	57540
TRINITY_DN91618_c0_g1_i3|m.39203	138000	80110	57302	152000	14845	189000	206000	162000	182000	113000	36511	29929	88422	207000	207000	17466	252000	45007	33869	51508	124000	192000	154000	313000	13186	40701	141000	25833	173000	179000	156000	181000	139000	173000	167000	94421	33863	6239.3	11556	4805.1	11815	16954	17011	7981.3	43373	7530.3	40401	6053	38298
TRINITY_DN94678_c0_g1_i1|m.53446	92382	214000	167000	67510	271000	111000	146000	68535	363000	268000	85029	136000	149000	81435	242000	300000	423000	414000	162000	135000	69592	330000	319000	148000	136000	331000	275000	123000	170000	122000	107000	142000	179000	39459	342000	85277	274000	80397	84622	197000	76373	106000	92435	62329	112000	398000	278000	115000	76915
TRINITY_DN66300_c0_g1_i1|m.2528	614000	53987	735000	790000	752000	853000	807000	840000	756000	767000	745000	793000	800000	826000	732000	62030	955000	975000	791000	162000	25741	108000	680000	762000	93955	797000	84436	35115	123000	108000	172000	757000	667000	20337	102000	182000	121000	224000	147000	164000	172000	162000	263000	189000	59287	90760	70503	513000	418000
TRINITY_DN97551_c6_g2_i3|m.35663	29642	92272	87431	52155	23253	164000	64304	59048	39788	101000	76474	53540	90333	130000	60419	80654	97641	26949	54235	39644	42613	57406	72413	80769	163000	92915	79235	33326	129000	93370	17547	37335	142000	76276	118000	27313	33420	37280	24879	14373	60937	56992	17953	26280	20935	35110	57180	35600	41305
TRINITY_DN82482_c0_g1_i1|m.30704	202000	258000	157000	151000	29747	99401	249000	373000	416000	340000	363000	259000	382000	334000	292000	355000	377000	325000	334000	193000	74403	257000	113000	189000	278000	212000	231000	253000	344000	298000	423000	345000	360000	346000	373000	542000	485000	532000	479000	247000	553000	457000	247000	562000	661000	612000	610000	416000	324000
TRINITY_DN79387_c1_g1_i1|m.22146	55421	61208	150000	23546	28373	34534	10943	33432	30372	21556	75790	18648	19252	18432	9901	85966	39348	27068	35301	66090	18361	19162	33781	43371	28581	67661	28651	28034	22593	27111	36122	43352	9723.8	24220	19025	188000	153000	174000	190000	177000	185000	178000	186000	178000	225000	254000	254000	254000	223000
TRINITY_DN114032_c0_g1_i1|m.138859	232000	119000	122000	210000	46373	117000	154000	225000	210000	157000	135000	147000	41443	143000	21560	103000	55903	61341	120000	277000	222000	81415	168000	41733	65710	35606	78950	93837	247000	276000	245000	215000	106000	169000	114000	275000	251000	156000	238000	51882	288000	62702	298000	37183	356000	116000	354000	43027	211000
TRINITY_DN94230_c2_g1_i1|m.8852	196000	40608	81767	82278	64280	11651	96757	42370	214000	40291	60034	99873	265000	228000	63049	382000	47753	61079	103000	25575	130000	79076	11437	48124	48949	121000	27310	38837	54660	43093	36788	40971	59578	16735	282000	25816	23070	16859	81575	74733	75259	51975	16627	4719	35508	23648	69348	40277	59222
TRINITY_DN80029_c2_g8_i1|m.46853	9229.5	15880	15769	12339	22353	26135	49143	7898.2	28557	6300.6	45275	36901	45603	4599.7	5345.5	6132.6	30657	25456	26037	46613	15472	22617	25075	1526.6	17597	20282	8378.3	27182	20030	31323	12756	28921	8339.6	52930	8995.5	40429	24832	6494.2	17173	9675.1	31503	19361	30076	27932	32080	8823.6	13410	19584	37957
TRINITY_DN90709_c0_g1_i1|m.42113	80573	46501	41522	33386	29682	20634	87994	63584	11339	19236	33968	40572	25950	50763	11493	37349	113000	41997	39112	50232	46314	31597	19140	53778	58166	48744	28642	34993	34426	49360	28632	19887	24820	54938	59954	70832	74674	73069	76326	30102	34251	25621	21089	22957	116000	34505	22045	52017	35104
TRINITY_DN98162_c0_g1_i1|m.6073	152000	82998	73361	91484	71688	145000	112000	115000	106000	152000	18089	182000	48937	153000	184000	173000	23262	77145	138000	181000	190000	200000	157000	173000	150000	161000	180000	190000	154000	189000	132000	92162	106000	117000	91858	128000	28608	116000	25993	147000	136000	14559	169000	131000	214000	175000	219000	91891	128000
TRINITY_DN95999_c0_g1_i1|m.31115	2984.8	19043	11897	15353	5243.9	6410	6357.7	4240.7	10779	9605.6	11684	5723.4	3997.1	7519.9	2674.8	4718.3	5965.3	3066.8	6494.4	8550.3	3969.8	6938.9	4171.7	14094	17003	4504.2	2859.6	8503.1	4502.4	1139.1	8528.5	4084.8	10690	8012.4	8564.2	11085	8084.9	2706.1	3108.7	3085.7	4276.7	5233.3	3857.8	1955.5	7116.8	3638.7	7156.8	10746	2202.4
TRINITY_DN85313_c0_g2_i1|m.11268	70099	14388	14127	57575	6527	6652.6	20686	51880	64607	11760	54804	1717.9	69426	53721	2104	10581	21144	49941	46839	33332	4616.8	47539	56493	89659	85975	87219	72771	65333	39105	33635	47086	8450.1	33478	90234	39954	47778	16524	110000	4443.1	27923	34383	31956	49607	42015	36209	38466	50910	29982	5056.8
TRINITY_DN86685_c3_g1_i1|m.41032	116000	97449	153000	72459	106000	60114	92991	38603	59729	53994	64515	37047	38750	41944	23824	120000	139000	45724	27188	101000	62658	70245	80918	84935	18167	45556	84536	67914	95530	78580	71919	73727	24870	111000	23520	516000	109000	19318	92020	47128	51446	28211	33891	47518	25284	21285	48911	118000	140000
TRINITY_DN97139_c1_g1_i1|m.51383	210000	208000	205000	240000	247000	268000	350000	407000	382000	214000	203000	238000	315000	264000	306000	222000	243000	251000	246000	234000	205000	264000	238000	307000	301000	307000	331000	307000	258000	260000	272000	282000	400000	390000	362000	170000	196000	205000	261000	265000	256000	220000	213000	239000	269000	294000	242000	185000	175000
TRINITY_DN93608_c0_g1_i1|m.34816	13736	37110	24721	24852	50846	13747	49267	25594	54118	10077	38459	47727	16316	42249	50493	35867	14174	40243	52856	43506	8589.1	29025	20722	8801.1	21139	60786	15252	7553.9	38713	21948	30591	61153	7570.1	14776	43186	8970.8	4168.7	20398	35091	21430	37637	13771	37521	29109	25497	12368	26996	33256	24451
TRINITY_DN95525_c0_g1_i1|m.20507	176000	86768	87997	50616	145000	108000	183000	25592	38475	112000	61515	72354	70374	50889	53182	83950	62527	58450	26855	56848	78701	33636	71299	48052	63626	39200	21173	26283	62001	55623	37555	48420	82811	66259	55885	105000	101000	145000	117000	46958	83943	90343	35777	81036	57093	18163	84636	17011	30326
TRINITY_DN99111_c6_g3_i1|m.51599	198000	188000	253000	141000	147000	191000	172000	133000	201000	242000	229000	200000	180000	190000	31193	98931	125000	162000	119000	83707	178000	143000	167000	92546	117000	62403	95784	71188	109000	102000	81130	142000	93756	120000	151000	242000	158000	222000	181000	135000	195000	185000	188000	181000	202000	200000	183000	285000	115000
TRINITY_DN90248_c0_g10_i1|m.38698	220000	213000	225000	55514	57783	238000	71480	77988	56540	46420	230000	217000	258000	182000	215000	249000	66948	108000	303000	253000	239000	67235	306000	70054	308000	80397	96991	340000	108000	98181	50635	21730	99804	95362	55216	156000	62531	61408	62056	46904	34091	55009	170000	24614	43218	50770	53718	61490	18708
TRINITY_DN106429_c1_g3_i2|m.134124	33691	26876	83874	71236	262000	43532	55944	95593	52045	278000	260000	115000	197000	60947	27359	38124	172000	56697	67616	92382	27876	64113	80493	68199	32895	145000	27527	31323	71638	44396	60247	71681	58935	80751	82154	60543	30246	40154	37929	138000	40001	75803	30496	134000	51319	46560	81630	138000	31379
TRINITY_DN106146_c1_g2_i1|m.150092	551000	268000	69028	436000	123000	113000	36888	78204	67928	51713	54557	32063	81402	105000	56501	74861	161000	59508	134000	121000	454000	96121	99531	53402	78128	124000	484000	561000	539000	491000	427000	402000	43608	441000	34203	460000	184000	542000	677000	691000	700000	516000	525000	489000	859000	833000	760000	535000	416000
TRINITY_DN85088_c1_g1_i1|m.24512	124000	62276	36794	31165	55631	17329	25637	58959	33365	53265	60373	49428	73695	77302	64053	39562	69108	63728	40433	74578	56644	102000	33502	23353	121000	44528	33718	95255	137000	51388	131000	30075	53870	35751	103000	65290	49351	89256	47300	62780	38181	23789	97696	100000	63775	161000	82308	65709	74050
TRINITY_DN81064_c0_g1_i1|m.21470	10934	53421	27646	13202	23010	8892.4	6947.3	12359	22383	18239	16960	19186	49279	8700.6	11423	21836	6264.2	25726	18147	20690	9645.2	29817	9744.5	29909	27566	22557	22333	11128	5205.6	15132	8650.6	15385	19527	27089	16680	2885.3	6577.7	26276	14213	2738.2	9556.2	9940	30423	4109.8	25697	16503	2570.5	5779.8	15596
TRINITY_DN117709_c0_g3_i1|m.69898	115000	112000	139000	27888	181000	133000	125000	132000	46670	68258	34623	199000	23565	55720	92486	162000	166000	54923	99944	33487	22027	88700	51078	101000	76105	48833	117000	112000	125000	118000	146000	44082	164000	136000	163000	98758	75692	42560	40180	64373	47719	33701	46038	44272	11512	55897	29194	37962	26609
TRINITY_DN93707_c1_g1_i2|m.38713	12684	77420	23636	99295	27684	120000	35153	47389	26983	170000	84920	70149	107000	11000	28633	215000	98336	63599	13030	23208	41479	15638	94306	89703	27461	27378	25277	18392	50084	67933	9580.1	50330	44989	18360	33751	24147	69421	17802	55936	65073	52153	72843	40175	21719	37251	3902.8	64041	55134	72758
TRINITY_DN99260_c2_g1_i1|m.377	96303	47086	92512	168000	144000	172000	127000	116000	97664	106000	155000	155000	101000	195000	103000	136000	92090	228000	212000	140000	159000	202000	68348	73610	24508	209000	142000	60520	176000	143000	121000	159000	217000	122000	150000	197000	159000	55769	149000	133000	135000	117000	79969	92211	71854	70728	71761	62698	111000
TRINITY_DN80923_c0_g4_i1|m.46273	104000	66413	209000	148000	56775	66578	113000	49363	96736	152000	104000	112000	62898	124000	138000	42030	178000	166000	75903	49314	69882	159000	63758	59742	265000	178000	135000	20616	110000	25489	71201	66193	116000	62918	102000	232000	177000	144000	179000	185000	188000	227000	225000	216000	128000	57992	187000	57331	186000
TRINITY_DN81278_c0_g1_i1|m.46146	29328	15179	43246	4424.3	6186.9	16256	33216	9958.3	10495	16913	27524	28988	7419.8	18871	4368.3	11722	18717	28291	18705	6475.1	4371.1	18508	18194	44111	24832	21454	27550	30442	22323	9493.7	30764	11371	32735	27618	29903	544000	484000	413000	610000	615000	599000	548000	590000	574000	829000	744000	720000	913000	898000
TRINITY_DN92008_c0_g1_i1|m.13299	89299	171000	140000	138000	89248	100000	224000	168000	195000	111000	105000	169000	99363	123000	106000	113000	114000	137000	184000	177000	168000	127000	176000	142000	201000	253000	237000	137000	164000	197000	123000	217000	229000	267000	221000	113000	132000	164000	145000	142000	134000	122000	150000	131000	160000	148000	122000	123000	151000
TRINITY_DN102986_c1_g4_i2|m.139804	95922	87239	102000	112000	117000	132000	110000	112000	102000	95207	74585	28158	94569	106000	95009	118000	88647	116000	108000	99185	81996	117000	95223	109000	109000	110000	92450	91604	76604	101000	97012	90684	86121	86627	81964	73542	60005	62333	64924	54046	57464	62349	58009	59362	63436	81819	64398	18066	59334
TRINITY_DN90887_c0_g14_i1|m.12924	365000	344000	585000	370000	324000	369000	391000	441000	433000	450000	460000	441000	427000	426000	497000	444000	375000	358000	447000	352000	403000	161000	462000	515000	453000	406000	519000	487000	514000	471000	433000	402000	636000	638000	580000	330000	241000	314000	310000	338000	259000	287000	315000	311000	427000	455000	424000	311000	596000
TRINITY_DN63379_c0_g1_i1|m.37528	171000	672000	735000	167000	160000	180000	145000	172000	156000	161000	213000	171000	169000	758000	156000	157000	722000	183000	128000	511000	110000	617000	140000	161000	162000	160000	519000	139000	505000	151000	150000	123000	114000	590000	127000	412000	366000	76277	246000	71700	62652	77401	92489	83808	91492	300000	70975	85921	82625
TRINITY_DN80056_c0_g1_i1|m.46878	344000	309000	407000	390000	2400000	173000	467000	472000	500000	333000	311000	367000	404000	2240000	409000	2450000	403000	508000	498000	379000	469000	492000	494000	430000	490000	467000	463000	503000	430000	450000	424000	449000	512000	489000	560000	250000	1440000	1520000	426000	1680000	371000	334000	305000	352000	144000	1910000	421000	236000	70306
TRINITY_DN96128_c1_g1_i1|m.37958	15741	22594	29733	11332	20021	26682	21155	4923.2	24751	39294	16637	33301	29272	21117	7328.1	35472	9705.3	18209	3810.7	10242	6647.2	14748	32444	47256	5199.7	8871.7	3660.3	26610	18915	10983	6652.8	7125	37058	42417	4782	34647	19786	22200	36214	30517	26037	3982.9	12819	31932	3035.9	8409	7795.6	16553	40077
TRINITY_DN116784_c3_g1_i2|m.92292	1961.8	11376	2840.1	21548	30499	25029	5402.1	16502	2510.4	15813	7777.3	12174	4342.5	20747	17541	5786.3	16229	8507.1	6481.5	12444	5423.8	26558	14795	3230.1	3816	23651	26144	25438	16057	10084	14594	6440.8	21416	11565	9990.1	29158	9545.3	3678.8	13235	10106	12289	37176	19320	14120	23069	15017	3325.1	17411	3493.9
TRINITY_DN75739_c0_g1_i1|m.28531	59477	214000	125000	261000	34191	54093	170000	168000	196000	43353	292000	156000	180000	193000	127000	47723	294000	53492	36947	247000	119000	40125	185000	202000	57046	44383	130000	140000	227000	55789	184000	31020	99880	189000	340000	159000	49506	87543	31105	113000	90676	79356	136000	122000	87966	146000	108000	95229	87961
TRINITY_DN95575_c0_g1_i1|m.20522	36495	50345	27079	46281	35901	49430	60118	53423	68596	84854	40932	76001	57557	42672	22476	9157.7	23160	69139	60038	10687	56846	40997	47594	50958	25764	33603	64675	62057	54765	129000	16627	35687	73031	90938	77988	31520	7601.1	47522	56704	37216	42289	36177	38622	60283	82606	59764	70994	27435	26511
TRINITY_DN88925_c0_g1_i1|m.14952	257000	167000	141000	128000	89976	215000	284000	208000	267000	165000	258000	233000	212000	264000	210000	276000	150000	159000	147000	151000	192000	259000	285000	223000	334000	255000	85382	119000	205000	192000	122000	144000	248000	155000	149000	98341	156000	111000	168000	85758	55173	79090	74070	47095	246000	77457	83655	76254	95277
TRINITY_DN89316_c0_g5_i1|m.4704	788000	734000	697000	706000	680000	680000	742000	771000	849000	769000	758000	761000	790000	780000	809000	775000	260000	800000	708000	614000	681000	380000	726000	915000	907000	853000	707000	816000	738000	816000	787000	788000	835000	840000	886000	387000	317000	317000	307000	313000	311000	265000	220000	255000	368000	351000	305000	567000	542000
TRINITY_DN74351_c0_g1_i1|m.1973	334000	106000	99365	132000	154000	198000	136000	43645	151000	95869	69192	78392	276000	157000	320000	222000	125000	53811	217000	151000	101000	141000	236000	56482	69381	63817	183000	161000	121000	211000	164000	178000	212000	175000	144000	168000	216000	155000	181000	136000	109000	136000	370000	155000	272000	285000	199000	198000	252000
TRINITY_DN77404_c0_g1_i1|m.57729	21113	96350	64315	27997	44885	84211	56582	170000	78894	18274	33107	103000	75258	60318	60069	70620	61178	36473	45805	38908	43937	81617	16743	35466	88469	109000	31682	42002	28007	55360	110000	21188	43867	97575	62905	81161	130000	51615	301000	86482	282000	280000	284000	99916	105000	66727	75520	110000	51989
TRINITY_DN89041_c0_g3_i1|m.31235	58062	27355	257000	259000	223000	12622	275000	310000	337000	24786	261000	299000	321000	295000	23103	225000	270000	26639	271000	40341	269000	27099	18929	211000	75142	287000	281000	309000	251000	279000	265000	275000	338000	336000	371000	225000	161000	218000	317000	316000	313000	252000	256000	297000	167000	298000	340000	523000	565000
TRINITY_DN91325_c0_g2_i1|m.52311	37329	20879	10075	7766.4	41088	27279	26957	13834	24970	36562	24223	21300	24555	25490	18394	20304	37884	16687	17814	9788.3	28299	15891	13497	17366	51042	21958	5708.9	4166.9	6653.8	22437	19297	13699	21376	15220	10325	49237	8456.6	62842	8629.4	10715	26613	38910	5914.2	5986.6	42818	32946	23026	78616	30251
TRINITY_DN99057_c1_g3_i2|m.37310	70595	270000	188000	336000	321000	97778	112000	210000	304000	54512	79154	146000	271000	76609	70079	290000	107000	100000	33977	189000	263000	496000	112000	347000	187000	56816	144000	147000	83467	43439	84740	145000	51757	79338	59219	54622	52017	89304	47913	190000	132000	206000	246000	213000	153000	37163	159000	173000	180000
TRINITY_DN96237_c1_g4_i1|m.35427	278000	316000	314000	251000	288000	207000	315000	274000	278000	363000	254000	312000	299000	260000	310000	341000	305000	350000	265000	214000	206000	24310	226000	27472	53611	282000	215000	269000	225000	271000	300000	277000	275000	211000	252000	472000	426000	448000	366000	382000	399000	397000	416000	370000	353000	281000	310000	303000	291000
TRINITY_DN111455_c1_g5_i1|m.66489	7207.6	3517.9	18633	9116.6	7856.6	2963.5	4238.2	2097.3	17374	6593.7	5519.7	6989.3	3687.6	7464	18232	6386	7335	14569	6590.3	12271	10242	1473.2	3511.7	3871.2	18549	10212	4929.4	7460.3	5676.2	9149.2	6909.2	15285	3199.6	15296	4209.6	5797.4	21051	4673.7	4920.6	2743.9	1939.7	9755.2	2734.5	9843	5496.8	22567	22152	20204	4657.8
TRINITY_DN113452_c2_g2_i2|m.112145	72608	48726	53044	15005	53260	25508	60810	32195	74354	26456	29177	44225	38298	35367	40465	33110	83858	39055	28969	52073	50110	15194	46595	33231	49033	56948	68496	28789	46741	47139	77424	71658	36244	18301	38005	149000	1270000	1270000	1240000	1260000	1220000	746000	792000	744000	59210	10577	219000	506000	760000
TRINITY_DN104916_c0_g1_i2|m.84760	50960	58901	41070	11201	66117	10234	74176	71638	77203	43348	42293	49296	37800	70502	40076	98438	111000	18721	46007	14088	26269	16314	116000	113000	126000	95705	102000	44726	37155	33143	60810	28148	38261	117000	38425	65976	128000	143000	54194	61375	120000	46080	132000	63322	213000	79544	14763	51936	103000
TRINITY_DN103268_c3_g3_i2|m.68766	92822	103000	41379	183000	189000	202000	102000	35615	77700	35331	6912.7	8586.4	58587	9599.5	24767	24026	41747	42972	86808	16136	19303	141000	45813	103000	51166	70109	38729	67019	57813	29028	18511	28962	24501	6468.5	14406	60752	90751	65830	31241	66228	35149	55425	78888	58152	49391	33285	32462	69686	62375
TRINITY_DN111722_c0_g1_i1|m.141911	107000	418000	111000	121000	79453	127000	444000	63599	104000	95946	407000	145000	102000	81377	87161	44313	86458	170000	57910	58506	94534	407000	82280	80162	44178	40660	126000	148000	52620	37208	71170	60727	63289	110000	108000	176000	67335	53885	143000	141000	19275	152000	206000	87087	143000	180000	134000	224000	104000
TRINITY_DN77040_c0_g1_i1|m.28648	149000	150000	175000	117000	137000	130000	141000	145000	152000	132000	134000	142000	154000	147000	137000	93295	80487	83392	118000	97693	133000	167000	155000	128000	144000	131000	145000	145000	134000	122000	112000	122000	178000	187000	179000	105000	90955	3637.8	97794	103000	109000	88465	85876	86828	157000	137000	134000	162000	155000
TRINITY_DN87430_c0_g1_i1|m.7879	114000	121000	215000	146000	163000	266000	159000	230000	272000	235000	159000	96399	1750000	173000	168000	146000	221000	282000	1490000	258000	80011	282000	489000	135000	1530000	195000	463000	251000	142000	94930	134000	133000	295000	171000	127000	62590	108000	160000	71216	200000	65530	167000	325000	57682	193000	115000	88191	82340	39274
TRINITY_DN93520_c5_g1_i2|m.29612	112000	87545	81288	27855	96915	60003	108000	109000	80788	72149	80868	141000	80731	111000	92101	59073	130000	72285	66426	40322	82497	107000	113000	89944	123000	126000	32104	62496	50080	106000	51270	61066	61694	97636	97122	81063	185000	155000	138000	109000	35554	71638	61023	46814	84710	90977	24440	38521	56086
TRINITY_DN91901_c0_g1_i1|m.41214	47374	33591	7154.3	14304	1483.8	47779	14335	49122	32481	21780	8902.8	40508	3378.9	33846	8109.8	10575	8764	11677	8400.4	12126	45107	9827.4	22630	42746	7295.4	11389	23292	50244	11294	7342.9	51989	7628.4	19374	81183	64515	44714	63512	7599.9	46575	5005	37646	42496	41964	19463	13016	43013	37702	8377.2	36671
TRINITY_DN113037_c0_g1_i1|m.146913	5212.7	9595.3	7152.3	19056	18836	5742.9	26542	10413	6298	4776.7	4888.9	5420.5	22709	9519.1	9470.1	6561	13548	33160	18539	20373	14422	13537	39610	38761	5373.3	10075	8040.3	15749	7754.9	22307	3853.6	12741	20392	11283	24116	6877.5	21784	17930	46728	8170.5	25046	20753	4389.1	6331.5	57569	5678.4	4818	18938	52518
TRINITY_DN97879_c2_g2_i1|m.45211	189000	123000	203000	158000	16147	18415	32630	29983	105000	53177	153000	49681	64992	138000	26051	43401	18383	33945	17319	73221	152000	69451	188000	22885	33503	28072	31025	19272	151000	15058	170000	60740	34084	18792	189000	12177	20401	18128	16763	9127	12043	7901.5	10332	30799	13095	9369.5	16789	9164.9	21311
TRINITY_DN91582_c1_g8_i1|m.17601	38223	40002	36584	15005	10206	43224	56659	41095	22731	3178.3	49946	47165	64397	21329	38544	33330	64973	13701	8425.5	65849	68851	32166	11493	36672	22047	9363.6	8381.5	33932	61898	9034.5	11727	62470	59300	67686	7948.1	48958	8732.7	25198	24197	9764.2	13930	13749	11712	2071.4	25530	23560	10944	18924	17013
TRINITY_DN92793_c0_g7_i4|m.2263	15306	15442	8976.1	16395	10192	74822	50794	52149	77742	55054	62507	25403	20200	9174.1	45240	20894	67880	56407	95382	66832	48927	78053	111000	84144	81398	8199.8	23389	19186	71717	55327	62364	14144	93042	94543	90188	4379.1	55219	36636	13587	39566	52651	48699	11578	9716.7	41577	64382	69307	91949	47887
TRINITY_DN80222_c0_g2_i1|m.13725	261000	22225	46367	32751	42445	69714	15549	89357	43942	77150	81714	60213	56922	81749	55223	119000	142000	64665	271000	50822	229000	21259	321000	84670	220000	100000	236000	71124	213000	43436	49542	216000	319000	63229	48037	22961	17726	37625	124000	130000	22339	89599	25144	8465.4	33226	56102	17442	26720	43544
TRINITY_DN118011_c2_g1_i1|m.157571	41854	60069	66070	76306	112000	33907	90521	41745	37156	71947	79925	31292	70528	69241	65126	61115	71467	98078	157000	99841	31195	134000	121000	83941	159000	185000	176000	233000	75839	83144	97795	13045	51381	78135	15009	222000	78796	11623	44233	87605	159000	228000	156000	154000	135000	231000	177000	19162	55227
TRINITY_DN118947_c1_g1_i1|m.101074	10799	8317.9	18538	41464	24136	45723	33381	22363	15484	16548	25653	25643	34920	15792	48331	9645.7	31882	10863	8269.7	16445	38588	27358	49019	20784	6978.4	17684	14403	26612	53490	8188	51992	25296	24526	13597	10258	66620	73150	13142	87841	78792	83271	65856	5102.9	79984	49827	3790.5	32049	19419	4929
TRINITY_DN105255_c0_g4_i1|m.135628	26323	31417	26026	29172	70236	101000	38321	8295.8	34722	46956	16806	19251	36307	24884	18770	29428	76442	48046	10940	27345	15754	90882	37531	62249	11941	20008	42048	12000	51700	30208	21103	92394	46998	6727.9	33375	27185	15413	18185	25512	8828.8	27897	32438	39433	31336	58058	44178	29212	56467	36403
TRINITY_DN89351_c0_g2_i1|m.4725	105000	16735	42350	37174	44518	30987	40370	118000	102000	33302	133000	40612	46607	26759	39969	34747	50365	54743	18709	82184	72709	108000	90340	59287	20089	40893	37768	22352	11329	81318	33901	50388	66420	54368	11193	142000	36138	146000	6790.8	104000	107000	121000	15374	65759	95926	129000	5773.5	14795	191000
TRINITY_DN102094_c0_g3_i2|m.157800	4374.7	68834	8145.5	9082.2	11475	21989	6517.5	16611	13897	9746.5	43600	72319	96940	8976.6	74327	7599.1	62255	16987	12044	30502	50509	68254	7654.1	14283	21523	7198.7	7770.2	14873	3964.2	13130	13407	8443.4	20949	4069.2	11127	246000	254000	230000	332000	338000	370000	255000	256000	266000	288000	3168.2	394000	1771.3	8729.9
TRINITY_DN106034_c0_g1_i1|m.95398	83791	4600000	151000	4300000	73001	76790	198000	66987	207000	408000	4470000	139000	355000	387000	62529	134000	146000	127000	138000	2630000	124000	82599	170000	2940000	174000	744000	87639	95690	2460000	94423	697000	2620000	101000	171000	198000	70469	79109	107000	102000	25196	84554	88126	57173	29664	118000	117000	42719	200000	56446
TRINITY_DN99024_c0_g2_i1|m.37327	31886	8589.9	21838	18533	32254	29943	6762.2	37495	26397	14010	7251.5	20000	4594.5	15857	26202	9222.7	8328.7	3882.4	13226	50353	17349	40485	4390.4	45120	6504.1	2934.2	36711	54542	43672	33960	27811	8698	20202	27366	7163.5	34043	4959.8	11585	2030.5	54985	48285	34507	38613	10653	6973.7	33704	24787	20177	25156
TRINITY_DN95606_c0_g8_i1|m.11590	58056	51289	56284	43021	23793	52386	22613	101000	87584	52565	26800	75323	22926	39589	37985	25084	78490	46790	25686	77225	67298	148000	77236	118000	70206	25594	11974	82152	63294	50253	52507	21861	75107	61440	50762	45115	24539	132000	45327	50297	16845	96204	94799	53884	13935	91671	95759	84579	62431
TRINITY_DN86107_c0_g1_i1|m.57877	27241	40847	54674	89590	110000	18691	84362	39079	50284	52848	43820	54546	24239	39731	25679	66968	34659	57400	5654.6	13413	77502	74185	38783	74813	49086	85094	71425	98906	44377	55269	48422	66168	28289	24407	166000	39321	43141	66811	41218	47198	61424	11497	19353	63371	45524	101000	27716	17693	53856
TRINITY_DN110954_c1_g2_i1|m.103056	11743	15243	8127.1	9621.9	3528.8	5548.1	14295	7461.6	13844	6599.1	4810.4	6559.3	3148.2	16516	10615	12391	5228.8	10851	11731	27969	3760.5	12825	6517.7	16605	15713	8339.5	15103	10163	21381	15109	8149.8	3483.1	12067	9699.6	11748	43234	29600	18648	32514	2887.1	6106.6	31563	36680	17034	16109	33686	2713.4	60922	55271
TRINITY_DN67139_c0_g3_i1|m.23140	38225	28482	168000	12234	202000	171000	17534	36973	37174	162000	64338	9088.9	184000	181000	190000	9200.7	13752	149000	153000	33437	44502	60943	24000	40973	35377	191000	65490	163000	20777	161000	16722	26924	150000	29370	175000	60455	27809	36301	52952	47436	52322	63446	13486	63791	28270	19389	29980	43529	28550
TRINITY_DN92193_c2_g4_i1|m.46992	131000	134000	30571	154000	128000	75834	122000	64220	74650	179000	68740	61707	41352	101000	120000	52357	92983	78496	167000	99920	118000	24436	84530	121000	47187	99831	50322	122000	102000	66540	141000	149000	118000	113000	96515	132000	118000	89047	98427	52344	39674	35382	105000	26770	108000	88093	71467	120000	22837
TRINITY_DN89879_c0_g1_i2|m.12437	36509	123000	112000	22562	102000	36718	114000	126000	36871	99485	30032	67070	99424	38472	108000	91637	82427	143000	64041	34328	47803	120000	53923	153000	139000	143000	64396	50458	74099	84357	51501	38038	161000	136000	147000	39270	44541	49795	40921	7599.7	33808	50528	44515	34858	39696	45946	37025	28122	49665
TRINITY_DN92337_c0_g2_i2|m.38299	427000	615000	254000	534000	110000	569000	342000	99518	69343	520000	358000	602000	102000	554000	31780	162000	357000	369000	36551	81691	308000	294000	291000	326000	361000	88433	82722	174000	111000	249000	42354	248000	46165	319000	279000	67743	397000	76881	29210	13066	456000	33150	296000	54719	57852	311000	288000	373000	29511
TRINITY_DN90151_c0_g3_i1|m.57675	189000	57592	176000	15186	24028	9855.3	17545	14183	24695	211000	33218	12214	26799	64969	47193	26998	261000	37280	34057	25546	15707	93115	92121	20680	14769	5727.2	178000	94017	197000	185000	29086	182000	172000	24210	51389	43536	87172	3861.6	39222	35140	16965	18009	14603	12477	59929	11760	35835	17439	56629
TRINITY_DN106452_c1_g2_i1|m.134357	65187	12471	85329	3625.3	48870	67001	10783	12978	84708	85858	4713.7	34050	17369	8797.3	11860	46035	9695.3	51955	2373.6	7305.5	2747.4	31196	17853	9405.6	7792.5	6822.5	11395	36111	7548.2	35271	8726.3	7846.9	10255	10442	5411.1	4880.6	19601	5099.5	22038	18443	27036	4085.1	21091	3467.4	20332	6896.7	21282	38994	6687
TRINITY_DN82678_c0_g1_i1|m.18376	11458	14015	7462.7	4485.3	9134.3	18508	6633.8	4213.5	13515	6473.7	16924	11231	19992	9038.1	22773	6089.2	8445.2	15048	26912	10354	13468	20625	13172	10615	12045	6230.7	7515.2	37779	8955.4	16391	8451.1	20859	21916	14842	6696.5	8891.1	43004	41627	75198	4625.8	76254	16715	44368	6204.9	5328	70529	2658.8	1712.7	27024
TRINITY_DN77335_c0_g4_i3|m.9940	40286	3784.4	30614	23458	4787.6	6904.6	28457	44588	3558.7	27553	18762	18678	3121.1	59999	31317	41842	6863.2	10127	2978.6	3581.6	12740	55263	33731	4527.4	26324	16585	16745	7653.1	25033	37020	27386	29700	7844.6	13505	5415.6	57186	8765.8	40570	6395.5	72318	19309	13327	4823.5	6469.7	17839	29389	11362	25525	3732.5
TRINITY_DN92472_c1_g1_i1|m.22539	12030	13365	7667	11502	12996	9396.5	3949.6	14881	5734.4	10662	7098.2	7268	4214.5	9161.7	5682.8	16142	4290.9	3814.4	10271	14901	42287	17033	14806	27728	22664	8984.2	10721	7112.7	7311.6	16558	39461	38947	22180	6667.4	7584.5	13990	19307	7793.6	4857.1	5893.8	10451	9116.2	4018.2	25332	22759	23383	22138	8555.5	14864
TRINITY_DN81265_c0_g1_i1|m.46107	182000	302000	286000	76451	157000	163000	83414	135000	60159	99588	75878	127000	199000	156000	79167	156000	273000	197000	388000	578000	118000	200000	159000	127000	79766	99787	287000	74204	127000	82572	105000	187000	205000	158000	176000	55538	79975	60723	246000	70021	57944	76085	55905	30518	71397	184000	57337	83692	51664
TRINITY_DN106698_c3_g8_i6|m.142688	29403	23458	151000	30919	34520	16454	210000	42766	199000	30210	193000	54308	161000	40065	89112	38921	161000	172000	17321	10085	22920	104000	41547	38266	128000	149000	14259	73260	149000	135000	72526	134000	22817	20925	49274	20333	100000	6906.5	10672	101000	85287	15994	91415	58951	84698	75976	23545	33432	40421
TRINITY_DN93472_c0_g2_i1|m.50194	39557	56754	41682	30637	62234	23997	45586	45293	58815	73325	45203	49265	59560	53461	17426	42516	55715	21171	51670	5873.5	37962	19500	19893	35592	40969	34382	33654	55970	25126	12993	17069	13080	64699	30197	16237	40110	14317	31167	26600	7527.4	12529	5482.8	7174.8	3479.5	22643	4057.6	2816.6	4006.1	6523.8
TRINITY_DN114013_c1_g2_i1|m.138868	58997	46100	203000	121000	164000	118000	58650	103000	38387	112000	65228	55861	88929	109000	70632	63538	90456	86752	37302	33699	24512	24166	111000	84482	46634	41919	59014	107000	61740	52434	54555	49520	96928	91251	92157	276000	226000	239000	449000	541000	530000	219000	436000	230000	614000	576000	269000	258000	553000
TRINITY_DN116811_c1_g4_i1|m.153308	47808	39390	18248	60370	57757	75766	38251	61063	39707	4298.7	9351.3	28893	29482	23695	19623	35839	64117	40601	75170	53424	50228	66130	42121	10684	25022	80241	40133	13781	1294.9	53050	27183	21298	36016	1017	17047	18319	26130	38338	39779	24898	32252	34545	50274	33440	34690	16873	40254	6148.1	21280
TRINITY_DN98306_c0_g2_i1|m.1919	59889	40501	62501	23650	33009	23642	22083	25234	15689	6447.3	20471	7876.8	48052	72297	14901	27235	20025	5388.6	22649	10970	14318	46121	7903.9	14060	20166	7816.2	25804	45562	15010	17746	16488	42598	54784	23724	65351	18686	29549	24838	13232	5173.3	8924.2	20070	4416.3	25479	14231	8714.4	10065	7461.1	10138
TRINITY_DN82933_c1_g2_i1|m.40837	53600	35429	35816	90020	121000	106000	97907	169000	51199	50126	49241	29609	124000	18998	140000	33765	251000	41581	134000	22436	92453	124000	81388	60589	44065	67523	35585	67752	56722	98883	45124	125000	62937	68485	39634	40723	14080	37703	80277	82560	90853	23775	48667	36396	20771	73811	44924	64690	30664
TRINITY_DN102654_c0_g7_i1|m.120288	70288	121000	158000	74888	401000	117000	92059	175000	99473	94329	215000	98237	93298	177000	139000	82668	91821	193000	187000	118000	125000	413000	287000	135000	93835	205000	233000	136000	128000	77118	134000	193000	207000	191000	250000	77960	130000	146000	56500	17010	126000	71890	46713	101000	198000	131000	55687	51232	43523
TRINITY_DN112182_c0_g2_i1|m.118273	6898.9	5780.6	6810.2	2232.2	14553	19757	4852.5	9593.6	23143	9298.4	10518	11152	37386	22370	6601.7	9063.1	19636	4973.1	18731	5404.3	10696	15066	24786	20414	8872.6	10377	12968	1059.7	16992	7849.7	12076	22453	8602.5	11230	14981	5648.7	14094	9584.8	18597	16909	10741	4517.5	3277.8	17276	8520.6	24726	12110	11753	11196
TRINITY_DN85921_c0_g1_i1|m.53219	363000	78955	55715	95570	885000	432000	484000	126000	57691	451000	462000	124000	385000	166000	519000	387000	463000	432000	129000	391000	57276	359000	323000	343000	259000	257000	499000	374000	478000	65806	319000	114000	437000	403000	578000	139000	110000	302000	84041	196000	290000	47611	202000	195000	82233	87619	293000	49530	64717
TRINITY_DN90410_c0_g1_i1|m.14545	35817	435000	472000	364000	375000	423000	72852	32166	456000	28862	28066	468000	28754	54652	435000	82536	65836	513000	19667	459000	548000	574000	49983	125000	114000	100000	62582	31597	63940	63622	84610	71281	571000	70700	81675	32711	101000	34275	58294	8964.7	27439	68578	55000	77586	7587.6	12349	53229	9324.9	314000
TRINITY_DN95674_c0_g2_i3|m.11623	80463	104000	167000	44172	42286	57897	105000	102000	23390	120000	42695	99056	53548	59260	80494	75087	60689	17943	107000	142000	81662	10486	68671	109000	78283	44633	68663	117000	149000	66397	155000	146000	192000	174000	78669	78356	73128	40090	76604	79501	82259	90087	51506	86339	109000	51897	105000	183000	97100
TRINITY_DN118410_c0_g1_i1|m.126630	86296	206000	207000	146000	181000	155000	234000	98361	194000	252000	329000	285000	58280	128000	238000	199000	114000	170000	158000	73776	160000	163000	70540	233000	167000	160000	165000	153000	84742	155000	175000	74163	41658	104000	165000	33142	70780	64559	84069	42103	83591	108000	36536	86262	52803	99165	58073	44188	125000
TRINITY_DN85467_c1_g1_i2|m.37650	182000	586000	128000	194000	615000	169000	567000	171000	614000	624000	77625	126000	150000	593000	199000	666000	642000	636000	118000	443000	442000	172000	558000	229000	621000	604000	489000	494000	490000	490000	471000	536000	358000	293000	376000	158000	47804	37380	50582	36575	28110	14088	13420	70900	62712	87576	24911	14666	49702
TRINITY_DN112202_c4_g1_i1|m.99023	9929.5	23871	36390	18440	16669	6503.6	7274.7	5102.8	19188	74496	17942	51979	16789	23991	353000	25218	42760	48517	20042	45916	89468	450000	326000	41052	169000	58868	301000	22606	59388	54487	193000	28320	80737	63564	4485.4	61169	40945	30602	20139	25153	62321	27047	58132	46935	97114	45006	43005	9199.9	115000
TRINITY_DN98295_c1_g6_i1|m.18940	27813	29507	20290	24573	8606	42273	20597	34063	24577	26541	14009	10747	129000	125000	111000	105000	28749	45620	33073	71657	28365	99582	44651	23453	7401.8	39346	6424.6	11607	19035	30868	34280	15735	88217	8060.3	126000	2637.7	10401	16870	167000	23693	152000	11837	117000	143000	43575	27468	152000	28211	10310
TRINITY_DN93712_c0_g1_i2|m.38873	90408	56481	105000	59652	124000	86234	144000	61039	94373	31009	69707	39219	68480	116000	73538	44334	79870	62607	43913	102000	39885	67925	43912	20636	94725	36584	77387	107000	71860	5985.6	61527	15137	50843	43748	91218	74255	29631	17107	34509	54279	66938	61190	16571	186000	25733	280000	24119	59605	76747
TRINITY_DN87491_c0_g1_i1|m.7770	2091.2	31909	79685	13358	16005	23336	94367	11569	6856.6	6310.5	27746	74330	15432	8126.9	11278	129000	4389.5	8612.9	24016	113000	36028	7795.2	96599	43889	20178	39086	32550	18667	93157	120000	106000	25950	11294	7862.3	11133	9753.5	6225.6	2418	24582	30814	11568	47806	8404.8	46425	53060	14905	20180	9945.3	5944.5
TRINITY_DN94986_c0_g1_i3|m.26488	138000	83232	92237	155000	101000	201000	84398	58522	160000	52072	96043	61943	125000	72257	102000	93070	101000	214000	75659	217000	42644	275000	110000	49401	211000	227000	222000	231000	70233	60500	106000	154000	217000	181000	215000	24106	37106	42323	135000	35730	163000	26466	74798	168000	217000	61179	247000	111000	430000
TRINITY_DN90358_c0_g1_i1|m.40474	21796	37856	57308	28413	51469	35325	55576	21059	16283	30250	17869	31221	70596	36767	35422	42744	27764	43485	35632	42719	63705	61171	43070	38970	74376	105000	55994	30022	17631	34060	29889	22406	47852	50233	23118	50009	88981	43800	110000	85556	90912	168000	139000	45603	46173	16830	29429	157000	55904
TRINITY_DN115675_c0_g4_i1|m.142908	149000	195000	71974	72784	181000	57065	159000	128000	49335	55399	129000	43949	49326	49097	207000	49896	70448	36935	155000	106000	140000	170000	154000	73758	156000	58184	44039	71068	150000	68026	64488	46062	64383	46755	140000	47681	97717	82593	127000	109000	123000	121000	103000	104000	110000	127000	185000	83248	47210
TRINITY_DN86408_c0_g2_i2|m.25954	33242	115000	20082	43680	16853	44952	44463	63513	12128	54639	34488	29636	18210	32901	10323	30153	43289	50911	18227	25686	54526	92925	89157	78397	13465	58389	40888	37858	40022	19038	36345	6538	19491	30623	47168	13233	28056	34838	43721	93506	12447	27124	24264	87494	33247	43980	119000	34858	50120
TRINITY_DN90654_c0_g1_i1|m.3069	148000	69623	59941	81488	13020	78828	57212	87372	62258	79761	71312	44933	82268	48911	79187	39596	55198	81922	50856	61030	22112	64880	89834	49488	59515	35655	32139	10005	49395	23412	55827	13144	47521	41945	48988	72943	104000	108000	162000	148000	160000	7954.9	129000	144000	43617	13595	155000	73640	19920
TRINITY_DN89107_c0_g1_i1|m.27705	33916	123000	39310	139000	42821	15851	164000	43514	8859.7	59049	74098	56347	75879	20083	56837	25935	109000	23411	121000	56579	102000	28919	42352	62775	42686	20550	15998	34903	29991	28685	30561	143000	13729	18066	35279	136000	213000	78962	176000	75569	96557	131000	172000	249000	120000	103000	23919	36582	142000
TRINITY_DN104693_c4_g7_i1|m.156894	99634	141000	70746	71333	139000	53177	179000	103000	127000	73884	62490	73632	131000	31396	116000	177000	172000	181000	101000	92576	129000	165000	158000	100000	148000	96870	143000	111000	102000	117000	65810	141000	126000	95274	200000	70205	116000	87790	88560	168000	105000	129000	212000	57737	133000	78758	73949	153000	50262
TRINITY_DN94687_c0_g1_i1|m.53320	55234	135000	52533	111000	92177	55740	385000	81515	53020	20903	75988	390000	50654	367000	57993	50433	73264	132000	428000	63465	76470	528000	459000	546000	547000	514000	442000	463000	406000	457000	415000	475000	465000	50197	27578	22223	92385	50727	5454.6	25182	26786	82187	30913	34991	13984	7955.6	35379	73062	53522
TRINITY_DN93030_c0_g2_i1|m.23727	40974	59289	29912	57137	61744	67447	59114	67396	66939	12930	4856.4	4547.1	47017	45428	45604	50450	12515	46119	59146	61654	35687	2724.5	13097	26162	21379	67715	43344	6606.9	3884.3	83267	13339	35958	4397.5	10767	11922	5187.4	38418	39488	39081	37364	34204	39382	6070	37872	7470.4	48290	46160	14546	36232
TRINITY_DN116356_c3_g2_i1|m.102375	37911	32698	15450	11037	8013.1	74288	33790	15314	56143	72311	41472	50140	88449	56979	67196	31364	40741	11835	5688.5	13541	41156	40302	27079	17416	28768	11513	5612.2	10745	31289	46923	17108	3024.3	32239	2379.6	12768	36674	9339.9	9671.8	28416	18752	4206.4	19929	24798	7892.5	20058	42023	27964	19605	7844.5
TRINITY_DN89807_c2_g3_i1|m.12309	60505	33343	78868	64031	8191.6	31838	58044	56559	15179	33863	65557	7311.9	14834	29566	9765.7	29475	36298	54129	35498	130000	97863	120000	34112	107000	88943	121000	95389	99005	111000	109000	92557	108000	84026	40226	99946	117000	101000	78721	106000	118000	117000	72897	94767	65440	170000	93074	90483	183000	195000
TRINITY_DN80135_c0_g1_i1|m.21176	190000	61298	50733	31681	79502	49548	48053	20778	88350	98486	74497	57717	92459	111000	35911	27512	61380	69362	171000	41378	142000	158000	59864	98610	167000	32790	47153	66209	42538	174000	69873	164000	47492	39569	31693	22565	17945	18553	63547	128000	17263	26570	28350	40352	26164	25905	152000	5872.1	36592
TRINITY_DN92302_c0_g2_i1|m.38369	83423	84660	20023	11671	12830	31452	105000	38814	32349	7049.3	22694	36963	21455	43692	68300	6123.9	34315	8134.9	24972	45296	25084	20705	31669	18874	23318	14529	13048	12984	70453	9390.5	58799	8312.9	18430	12535	9171.7	24941	60899	9713.5	63681	22581	20894	12844	69527	47363	30542	29086	23660	72389	11492
TRINITY_DN76301_c0_g2_i1|m.47184	36606	36746	151000	22437	26652	131000	51645	13614	75861	163000	32971	52803	39826	142000	41846	41341	42357	17445	76763	111000	31621	97362	48938	37573	185000	13157	33332	14788	64793	13929	74941	52612	34064	39520	78710	47462	71780	55839	61070	72029	71348	19006	77352	52896	11725	98921	56355	78537	65448
TRINITY_DN81734_c1_g3_i1|m.30131	22012	27693	33033	29260	74482	33419	17176	27391	85872	28283	22478	43004	54811	33387	83365	101000	37170	40098	16401	20275	11131	42377	45178	32598	38915	58897	12395	14824	7172.9	56955	31157	57019	34310	53287	32375	271000	253000	255000	246000	298000	358000	265000	371000	282000	362000	367000	353000	186000	165000
TRINITY_DN77116_c0_g1_i1|m.13408	514000	545000	523000	698000	25887	749000	981000	1020000	971000	101000	916000	1100000	1120000	1060000	1070000	1010000	1130000	1020000	1270000	1030000	770000	1050000	861000	1190000	1160000	84614	1040000	1110000	1040000	998000	987000	1090000	1240000	1180000	1270000	272000	622000	633000	652000	651000	680000	929000	877000	932000	1590000	1530000	1440000	910000	872000
TRINITY_DN63510_c0_g1_i1|m.8719	303000	159000	92312	167000	50472	83361	349000	409000	85692	174000	150000	45796	99434	167000	435000	185000	40392	421000	27714	210000	20185	371000	69499	91689	178000	323000	261000	437000	270000	421000	73146	81174	119000	86999	236000	79037	99555	102000	93012	63113	60987	67644	61546	71901	35965	75473	67714	36255	70175
TRINITY_DN101596_c0_g2_i1|m.137648	84937	17284	29736	92415	71647	108000	80286	45611	38510	83868	33662	72563	56652	30583	10248	55915	30183	50329	73368	95485	99258	51560	91854	52299	46896	20619	90649	11707	107000	85275	80029	27778	86904	108000	84216	65693	57512	70081	7245.9	17826	25343	59971	59466	63649	13360	12093	29788	62084	72481
TRINITY_DN87488_c0_g6_i2|m.7709	144000	109000	138000	180000	188000	146000	190000	222000	212000	133000	144000	144000	274000	276000	147000	235000	35840	515000	194000	160000	141000	79680	167000	136000	475000	162000	168000	165000	177000	177000	160000	209000	191000	227000	189000	130000	121000	167000	162000	198000	161000	134000	146000	153000	190000	133000	153000	13770	39118
TRINITY_DN81977_c0_g1_i1|m.56250	50453	41840	30361	54258	31880	60514	58347	54651	44124	57884	39555	26826	50921	30061	63795	26536	29318	69452	31856	16103	64276	117000	34640	9696.7	143000	57190	40898	58653	94698	37810	48631	63612	53313	40297	30739	6429.6	485000	27610	31788	49087	26245	57157	10416	58632	55499	49116	45475	45255	12968
TRINITY_DN85295_c0_g1_i1|m.33877	57930	99046	40875	34280	19063	116000	39180	155000	210000	138000	117000	113000	32054	157000	58358	61433	122000	116000	188000	47752	150000	233000	188000	31754	183000	94887	139000	78864	45407	143000	52214	52594	169000	201000	114000	114000	42897	98667	27479	86795	86074	32658	21744	22070	70791	30874	28797	105000	89913
TRINITY_DN99431_c1_g2_i1|m.53854	8943.5	21185	94771	22296	87227	4169	128000	151000	107000	147000	104000	42233	70014	160000	123000	32324	141000	26089	15756	18800	28750	37031	12726	10691	9803.8	58268	23394	19776	68683	62692	74152	77394	32681	15104	19067	96385	101000	31615	71577	4216.7	80006	7845.7	35292	96028	86248	49314	9606.5	18088	20253
TRINITY_DN104685_c1_g1_i1|m.156681	38742	295000	63278	111000	17972	93197	78324	96723	25979	170000	15618	47518	27938	122000	85013	39943	44008	82165	23061	16991	35147	11712	25604	54366	33842	24210	53786	213000	54871	179000	25428	30485	56840	40604	28741	54252	65434	13189	28269	21530	15823	15096	13684	61691	32022	31962	14971	9753	10499
TRINITY_DN101776_c0_g3_i1|m.89717	19041	13909	30252	92429	50121	39429	90150	43255	97395	21364	15643	20138	6415.8	13585	51700	37499	38241	94856	85847	88257	9487.5	12301	62692	15025	51771	76125	74324	22757	38329	6036.9	17859	39792	13988	98672	38266	49976	29434	54236	57090	74111	77102	8540.7	7690.4	51660	11173	9334.2	11184	17024	12134
TRINITY_DN85311_c0_g1_i1|m.11184	49531	23547	36404	90411	41045	93841	232000	161000	46310	198000	111000	341000	150000	50038	106000	121000	128000	139000	39588	60292	109000	114000	27193	207000	43669	135000	29089	72433	63467	121000	135000	190000	115000	23386	45114	169000	97592	114000	68635	112000	106000	125000	122000	91740	164000	177000	61552	226000	240000
TRINITY_DN97615_c1_g1_i2|m.17942	218000	279000	14573	42259	65637	179000	26811	36255	47045	145000	80572	60142	204000	17143	99823	188000	138000	76689	148000	95003	195000	39738	31308	85525	75689	75035	256000	226000	198000	197000	206000	91392	41074	55661	54235	223000	163000	153000	258000	158000	144000	28037	160000	159000	183000	128000	217000	79368	61018
TRINITY_DN87511_c1_g2_i1|m.49718	88729	31123	11968	13721	53673	21590	28182	20068	14094	75404	90663	34176	105000	123000	103000	99028	51904	65785	86904	61072	17065	78875	29774	19061	21807	14498	31056	97613	85906	71062	76671	81606	12295	25243	115000	121000	61812	81928	43015	39508	44961	64366	72227	54672	46652	83527	57416	139000	141000
TRINITY_DN80077_c0_g1_i1|m.46846	296000	213000	73853	350000	331000	379000	336000	449000	390000	276000	850000	874000	394000	308000	357000	348000	313000	359000	73541	333000	268000	192000	350000	139000	405000	353000	313000	300000	349000	327000	68666	379000	100000	362000	313000	127000	196000	240000	90670	81348	95996	148000	188000	172000	255000	268000	261000	199000	163000
TRINITY_DN86053_c0_g1_i1|m.18501	62121	121000	54072	19414	53881	35046	30444	20888	32304	23089	18927	16795	32786	25763	32129	7324.4	24820	37606	10259	3358.4	57586	69817	38028	19472	34477	94756	20767	59308	29030	36033	7885.7	17342	7376.7	44100	20483	14702	4839.8	4476.7	4324.5	17049	6752	6037.1	2947	2462	14006	24408	16223	3078.5	9508.2
TRINITY_DN83175_c0_g1_i1|m.2740	216000	136000	129000	117000	137000	24436	172000	102000	155000	72087	92404	146000	125000	228000	114000	182000	51245	135000	21016	187000	161000	52464	209000	122000	183000	204000	106000	105000	84553	116000	190000	22623	113000	109000	118000	90071	39400	33668	37175	103000	41704	33293	47646	133000	130000	60534	74020	75486	130000
TRINITY_DN107148_c0_g1_i1|m.72494	264000	435000	140000	169000	174000	194000	217000	352000	130000	235000	47500	274000	384000	300000	296000	171000	357000	308000	326000	110000	125000	322000	128000	417000	171000	330000	41799	124000	67861	185000	307000	197000	238000	103000	472000	156000	42605	58686	64892	40507	28580	118000	91194	21762	18802	128000	103000	46308	126000
TRINITY_DN98208_c0_g17_i1|m.18857	121000	110000	165000	219000	86760	53426	141000	127000	105000	74165	112000	267000	137000	102000	93833	183000	236000	91697	108000	183000	191000	79900	139000	140000	72614	73837	183000	245000	201000	197000	162000	178000	159000	140000	67688	76193	112000	101000	143000	131000	121000	144000	132000	140000	251000	146000	188000	103000	72519
TRINITY_DN107770_c1_g5_i1|m.139339	124000	118000	57935	151000	22375	83234	130000	35235	119000	75478	121000	83521	36289	42329	146000	23192	98604	132000	32686	77601	121000	148000	125000	85492	63388	169000	118000	159000	114000	72895	89628	51902	91534	34732	137000	29486	44455	3170.5	36006	35355	48876	60663	9258.5	30681	68760	89107	16500	26231	6798.8
TRINITY_DN96573_c0_g4_i1|m.3331	10591	10578	11028	4100.3	16952	5281.4	3647	9410.7	18740	11741	19698	19922	14787	8860.2	21420	11081	7569.2	16589	7364.6	11246	16191	4743.8	4976.8	12440	3282.8	4600.4	3619	15679	8204.8	11253	21325	10791	8158.9	5742.7	3835.7	27543	72006	52757	50171	56101	43685	53096	55381	1793.2	12308	51432	41986	51122	24618
TRINITY_DN89255_c0_g1_i1|m.22981	13201	77676	18720	12195	26263	14779	69648	8065.9	31605	32091	14641	12933	6925	20378	20650	5549.7	23761	10800	19690	22317	4771.2	16963	9806	54891	10303	4389.2	17011	7226.3	8469.8	2420.2	18140	46756	6471.3	14985	21977	12139	32054	29128	29326	11448	25939	23446	17079	4774	51316	21848	5173.8	6322.2	12264
TRINITY_DN84159_c2_g5_i1|m.17282	564000	547000	571000	474000	465000	494000	540000	563000	537000	463000	477000	510000	512000	426000	518000	5537.7	11550	7878.1	457000	424000	414000	1482	419000	3212.7	7044.5	2341.1	551000	548000	548000	419000	396000	432000	664000	689000	678000	484000	398000	410000	308000	355000	333000	333000	347000	349000	264000	261000	262000	365000	355000
TRINITY_DN104438_c0_g5_i2|m.79025	66476	209000	51416	107000	50641	116000	102000	115000	88074	76886	65818	58218	106000	136000	135000	135000	57094	97191	139000	154000	120000	165000	87958	204000	162000	145000	121000	43438	113000	165000	89517	106000	260000	146000	155000	140000	90949	85362	37187	115000	225000	115000	142000	124000	199000	65788	201000	232000	150000
TRINITY_DN90820_c1_g1_i1|m.13063	3956.4	20740	18678	11971	5163.4	26514	46498	49585	41952	17147	35799	3152.3	28432	32023	30283	33211	6281.5	35019	59778	31343	24862	57382	32465	30529	44961	38755	35877	29820	27836	43154	21546	26484	3543.3	35276	9315.9	27638	22636	21930	7601.1	30351	8026.2	34415	43557	34828	44719	22100	36745	30661	24146
TRINITY_DN76422_c0_g1_i1|m.25451	108000	104000	99906	116000	20765	87039	131000	126000	97502	88885	100000	24525	132000	132000	122000	130000	114000	48302	158000	106000	116000	13456	32933	21903	35125	29572	26964	7377.3	132000	12351	97658	121000	104000	230000	123000	726000	673000	656000	787000	805000	792000	712000	743000	763000	496000	433000	430000	340000	330000
TRINITY_DN109194_c4_g1_i1|m.85616	23007	72473	127000	46703	134000	65781	43386	32102	50953	25921	13089	38676	149000	34864	116000	133000	88949	73532	160000	75110	55298	106000	96108	96155	105000	111000	34907	110000	83071	42107	93212	91352	133000	114000	21098	72586	90227	155000	89124	107000	117000	133000	16377	47983	39621	32179	95186	14808	85363
TRINITY_DN43422_c0_g1_i1|m.8094	6625.7	5630.8	1999.3	10623	6998.5	8556.3	4311.2	4185.6	11693	5665.3	4447.7	3543.4	8328.8	6974.9	7205	5707.2	9044.7	12315	46819	24176	10319	5994.1	51869	5733.6	3890	12650	7450.7	2815.3	8016.6	25671	8035.6	10085	3205.5	19969	4796.6	3622.5	10973	32480	16625	32707	14633	10642	2890.3	5069.1	27413	2138.2	9324	26805	2327
TRINITY_DN70261_c0_g1_i1|m.50288	29832	249000	248000	153000	61817	181000	116000	52214	126000	204000	139000	205000	106000	107000	129000	90599	114000	376000	277000	63016	112000	64175	288000	35241	53818	148000	45368	31053	81594	156000	43576	107000	27384	94873	155000	150000	222000	266000	92305	38326	83815	95305	68452	123000	80109	31552	45640	139000	197000
TRINITY_DN88180_c0_g3_i1|m.42948	87134	108000	70613	151000	55661	61552	86173	106000	104000	68533	75738	113000	44326	47762	77330	338000	320000	74985	121000	73820	102000	141000	183000	110000	38493	125000	111000	121000	150000	98022	126000	102000	141000	161000	142000	45185	173000	76387	212000	267000	207000	182000	192000	138000	157000	146000	122000	49013	113000
TRINITY_DN40811_c0_g1_i1|m.17548	184000	161000	20994	155000	185000	172000	176000	174000	193000	157000	180000	182000	183000	26743	258000	246000	32978	258000	210000	204000	155000	341000	194000	39350	401000	387000	208000	283000	190000	196000	208000	194000	202000	223000	202000	151000	123000	193000	164000	188000	144000	152000	165000	139000	165000	186000	180000	132000	155000
TRINITY_DN59835_c0_g1_i1|m.40739	38930	74593	133000	19998	8608.3	47389	53267	30434	8323.5	55410	45771	52532	22827	45305	4963.3	10550	104000	39067	47728	48212	167000	36773	16506	60450	36955	55675	42015	38938	49328	97087	32339	109000	42648	7290	77689	40458	9001.7	52967	53731	54739	94425	53851	57365	89637	98659	45333	80412	48548	25340
TRINITY_DN85152_c0_g1_i2|m.57420	179000	208000	63791	43370	162000	192000	173000	176000	169000	60334	104000	147000	173000	99502	161000	122000	143000	148000	124000	125000	163000	225000	187000	135000	195000	222000	201000	207000	205000	173000	155000	241000	304000	341000	316000	81076	245000	46537	95106	49519	130000	67660	92168	88079	38957	157000	64768	131000	137000
TRINITY_DN95582_c1_g5_i1|m.20530	40986	9831	39232	7466.6	36574	15987	9929.1	39567	45227	5780.2	32244	31620	1469.8	22296	2112.2	33268	26420	47645	53534	2355.2	32698	71256	3143.9	49344	6065.5	60707	36044	42245	4927.5	59789	3857.8	37408	38323	41661	37374	28034	21015	18750	17506	21888	26317	25640	28798	30778	37679	15319	3355	24731	17324
TRINITY_DN87156_c0_g2_i1|m.5624	88835	118000	92865	123000	79968	138000	114000	96043	112000	85958	115000	83377	96904	175000	94799	103000	114000	106000	127000	127000	122000	151000	113000	108000	125000	153000	120000	144000	128000	230000	133000	120000	123000	142000	179000	147000	128000	114000	137000	135000	169000	172000	176000	175000	132000	116000	130000	96507	65900
TRINITY_DN102796_c0_g2_i1|m.77647	10630	216000	38363	34152	29664	13268	19560	51281	11593	16700	10101	23090	16488	9784.5	20057	12251	4919.1	24266	6041.7	36761	10873	31328	42446	53098	44490	37826	37020	45301	13861	44356	6794.6	19873	33627	12085	16042	14329	4798.8	28622	22903	4581.4	12314	19747	20398	30805	6673.6	19708	28758	5950.7	17099
TRINITY_DN66023_c0_g2_i1|m.51431	6656.2	23715	59126	41270	7740.6	12400	15274	67225	14610	13043	1871.8	2928.9	3360.5	33214	6292.6	21750	33198	25486	37027	31937	12934	19476	10839	16750	15410	15205	14006	13631	43003	29842	6243.4	11201	14208	18714	4574.2	13986	13388	26626	3707	15169	6067.9	6307.3	8692.1	2045.7	10742	6811.1	14533	13804	2236.6
TRINITY_DN91379_c0_g2_i1|m.52296	57332	55513	92713	84454	79796	41446	47666	73734	26298	122000	162000	42452	64239	84883	51898	86871	27301	29519	76736	72674	50629	48688	60881	57351	79682	64958	98161	146000	47487	70313	69350	67890	97928	90541	65836	44549	43630	63452	76941	7936.9	55979	25499	63887	22160	40695	93876	21816	50607	76634
TRINITY_DN85515_c0_g2_i1|m.4286	86541	86715	23349	72401	68840	74012	94420	96503	95317	78111	71216	81907	95728	83227	87332	69461	89104	79133	95705	79340	75467	103000	13766	100000	105000	95379	120000	104000	93624	86628	84120	82302	97442	109000	119000	86422	76406	77092	78065	79596	77615	72201	77199	75909	101000	115000	99613	9508.6	59064
TRINITY_DN95192_c0_g1_i1|m.3490	3390.1	16084	8217.7	7213.3	48156	20334	12021	12565	14183	6889.4	11588	22491	10890	14647	3077.4	13706	45442	7207.6	11276	31493	10796	15549	4361	8243.5	22724	40313	15120	9894.5	9376.3	3209.5	5007.2	11809	19121	29181	4277.2	19358	174000	6409.3	32613	4787.9	104000	113000	108000	120000	36274	3650.4	108000	58648	14171
TRINITY_DN95549_c1_g5_i1|m.20538	115000	96697	105000	35610	55126	24854	20057	31934	22647	26523	140000	63199	58720	16179	66131	58738	18785	61881	9995.7	23559	16708	71031	18632	35896	10405	67269	35122	11639	62828	54854	48289	20373	28487	12871	104000	104000	44276	3797.3	89567	35160	28028	5909.1	21116	15982	62183	36382	41171	6057.1	24269
TRINITY_DN48402_c0_g2_i1|m.27679	2563.8	25076	12715	2219.8	2977.7	28698	10298	25563	4474.7	2527.3	5763.8	7448.8	2846.6	17468	8005.5	8628.4	5501.5	7850.3	7298.8	32287	16466	2456.8	24049	3207.7	9326.9	25149	3305.1	19733	23676	6797.7	19767	6430.6	29950	3740.2	1506.1	47889	25568	19816	9903.1	11107	12569	9322.2	3380.5	2116.7	13098	15332	2300.5	9030.8	4239.8
TRINITY_DN115299_c4_g9_i7|m.86259	16671	158000	51632	8791.5	105000	60045	18029	131000	127000	132000	84259	86870	80609	111000	93085	98870	21172	92484	140000	11177	132000	141000	23440	32345	13097	4649	14100	139000	12448	117000	133000	7122.5	137000	127000	23439	16729	3534.5	10712	25584	5916.6	4007	40849	27213	16416	69536	19271	82383	19990	5906.9
TRINITY_DN106253_c1_g4_i1|m.62908	765000	303000	36304	957000	1010000	984000	882000	847000	906000	685000	224000	783000	45805	38785	798000	80101	123000	1060000	1010000	748000	174000	811000	250000	11705	1220000	254000	26848	227000	772000	1080000	1150000	1130000	967000	265000	292000	175000	163000	27090	172000	189000	24371	47271	101000	101000	26080	27596	218000	207000	69480
TRINITY_DN93017_c0_g2_i3|m.23534	38905	35238	44370	28955	193000	232000	19107	32694	63539	18531	30892	42686	26277	37636	26743	18606	15812	15047	19147	27599	8236.9	36484	43771	28657	45101	43834	7587.2	4846.1	21482	18275	9960.7	34053	36598	20826	19773	128000	128000	109000	129000	149000	151000	112000	118000	108000	140000	141000	141000	132000	138000
TRINITY_DN82481_c0_g1_i1|m.30702	58293	59536	105000	108000	88792	23289	8483.5	95427	107000	29242	75717	74206	147000	36519	107000	41212	115000	10420	56162	23063	109000	12659	28974	38803	76826	54864	87245	101000	126000	21058	121000	39187	32478	39281	28938	79623	156000	30056	132000	114000	58292	5989.8	159000	11873	17196	4308.2	109000	31456	68164
TRINITY_DN69001_c0_g3_i1|m.21357	328000	322000	344000	42433	192000	246000	287000	272000	347000	58714	223000	225000	227000	290000	237000	274000	324000	236000	396000	368000	379000	401000	436000	404000	384000	417000	399000	381000	353000	385000	388000	411000	468000	429000	417000	182000	135000	21293	173000	198000	177000	164000	183000	194000	255000	247000	233000	260000	239000
TRINITY_DN83429_c0_g1_i1|m.54972	21009	13583	5451.5	6837.6	11246	7114.8	10865	3917.7	6698.8	17193	19887	14130	8705.4	37521	5775.9	28625	41418	6382.4	17498	6786.2	59952	7140.6	7517.6	9355.5	21057	11230	7424.6	15462	7896.1	19808	12936	5731.6	33206	12415	26748	55223	58738	11077	3113.8	25697	64284	72389	30473	58673	10859	50438	51197	8623.4	3526.1
TRINITY_DN84232_c0_g1_i1|m.53590	14347	24469	9317.9	15473	9840.7	329000	81726	3566.4	6335.5	11883	21069	192000	12141	136000	15185	10372	33957	11800	28242	23998	15783	12228	18597	13368	8454.4	24981	8802	27575	22468	3918.9	25554	16336	9481.8	11280	10961	11085	22596	3574.7	37554	29128	28592	17314	5473.6	10107	33927	11549	45277	19125	7991.8
TRINITY_DN56451_c0_g1_i1|m.32151	36425	141000	137000	56391	13306	156000	19212	87335	33934	96308	46268	8782.9	216000	21445	53837	27440	38328	35770	43608	45521	77908	25934	26200	90673	11676	10873	175000	153000	39825	127000	66496	27866	17238	135000	32362	26108	34060	28295	59263	18408	16001	47038	58412	108000	184000	7632.1	54211	31026	129000
TRINITY_DN90012_c2_g1_i1|m.1094	82008	77640	153000	168000	190000	148000	74579	77464	75566	139000	146000	227000	97047	166000	131000	100000	276000	80438	122000	168000	300000	129000	100000	239000	100000	58445	250000	53547	213000	239000	127000	333000	171000	207000	166000	141000	178000	187000	203000	175000	223000	188000	222000	204000	285000	240000	220000	188000	188000
TRINITY_DN108966_c0_g4_i2|m.81085	162000	49580	174000	104000	78705	31714	362000	29377	47256	18791	44277	80969	74769	48515	15351	140000	41242	27091	104000	240000	256000	232000	41701	292000	190000	172000	250000	82434	241000	257000	251000	60540	90067	230000	27438	40919	55032	81577	17873	136000	72772	106000	132000	119000	123000	89765	104000	160000	30604
TRINITY_DN86224_c0_g1_i1|m.27603	257000	157000	251000	251000	220000	113000	110000	67135	249000	281000	232000	293000	331000	83240	74864	177000	83469	53986	138000	359000	168000	237000	49419	96029	221000	138000	59747	223000	74738	248000	103000	137000	31063	87549	240000	181000	89750	115000	39310	104000	99636	139000	150000	123000	91818	38403	81795	106000	149000
TRINITY_DN90898_c0_g1_i1|m.12967	133000	87659	83823	196000	201000	102000	131000	85323	65793	34426	122000	26500	44090	62784	36826	40926	54482	32208	92291	131000	34929	66781	55930	39702	19347	51331	73581	110000	118000	84890	91452	64684	98342	18683	99284	73508	68519	24091	34928	38137	56783	20314	26852	22884	83498	35809	50058	93141	101000
TRINITY_DN88582_c3_g2_i1|m.36380	54257	62446	60249	69769	12191	8795.6	77307	38024	65656	9120.1	33725	60626	29334	3482.2	48373	48452	35463	16779	63135	50820	58334	4109.2	49586	5532.8	48261	45010	25844	20997	76677	89491	4985.4	44572	65802	81522	6336.9	27082	7835.3	33500	24747	43354	16545	25662	23666	45219	32876	76581	5687.8	30578	3675.8
TRINITY_DN103674_c0_g1_i1|m.93028	274000	131000	354000	215000	170000	244000	195000	302000	393000	372000	164000	255000	444000	309000	212000	138000	214000	137000	331000	157000	396000	152000	502000	78236	128000	391000	471000	369000	288000	383000	331000	132000	50297	403000	383000	205000	495000	363000	308000	126000	390000	326000	447000	199000	500000	219000	279000	213000	748000
TRINITY_DN117217_c0_g1_i4|m.100006	5086.1	22274	24096	34890	97065	16678	17291	31053	25197	9969.4	25068	19089	16300	14865	6299.9	11938	111000	12089	8573.9	26250	7998	13723	9990.1	4866.2	122000	6743.8	11119	11287	14099	16518	27740	49683	7051.7	6851.8	16856	19889	9891.5	19707	7969.8	23759	7450	17153	17272	27740	51813	13482	14608	73823	9510
TRINITY_DN92999_c1_g1_i1|m.25199	88840	92545	90982	91351	102000	98641	59573	113000	52645	98446	101000	109000	47827	29570	81098	112000	13459	72209	30625	91388	74432	69805	34752	4995.5	32990	16770	57997	3082.9	75622	69640	32925	82143	63261	72692	65407	71044	7773.5	70320	69443	50361	40806	32226	67844	58983	2950.9	34483	42351	56782	48320
TRINITY_DN94064_c0_g1_i2|m.21678	37977	145000	44155	177000	234000	32464	141000	96262	125000	661000	74695	92826	113000	88611	41457	33261	89559	36309	61647	18468	67706	38679	100000	71494	156000	630000	91053	98252	22641	90179	83507	113000	104000	28276	194000	383000	163000	414000	180000	193000	213000	129000	35184	171000	127000	288000	173000	215000	344000
TRINITY_DN60393_c0_g4_i1|m.50320	66289	41764	16974	28801	20774	17807	8866.6	35098	16540	49561	22823	34054	29453	65565	52968	11779	22582	6097.5	35693	62861	15810	12500	43544	16509	10997	23250	24684	10064	53523	62652	39435	56436	59463	77199	30143	52770	47259	42788	23182	5046.9	27687	57218	41213	31731	33241	42521	13325	41745	47895
TRINITY_DN100514_c1_g15_i1|m.72005	22006	114000	51571	41830	143000	54311	22996	124000	56566	59299	164000	96980	68605	117000	113000	294000	80817	49423	129000	32533	68867	165000	159000	151000	128000	52266	154000	179000	47795	16053	57463	79984	156000	40388	32712	34544	16532	32185	19570	16267	35057	26611	11090	38196	4455.1	10253	20454	7021.5	24926
TRINITY_DN96796_c3_g1_i1|m.10345	185000	194000	67302	171000	203000	89681	201000	182000	88279	121000	201000	53962	79196	124000	78431	238000	182000	235000	202000	79728	93248	143000	78001	163000	95348	65389	175000	98312	86120	161000	120000	96132	200000	105000	282000	107000	170000	149000	147000	55424	80842	97458	99348	70048	82172	59943	90352	177000	211000
TRINITY_DN94330_c4_g6_i1|m.26875	63108	110000	361000	267000	420000	19674	132000	44693	113000	12619	23914	50861	61971	49436	46941	50823	36138	83777	44439	35309	33935	355000	108000	378000	36900	375000	326000	40855	328000	51589	45003	33481	61609	58575	372000	302000	152000	260000	195000	219000	9023.7	90204	198000	257000	23551	22871	164000	67585	181000
TRINITY_DN96347_c0_g1_i1|m.43291	36504	60027	44993	10792	81003	60748	29518	74561	99337	41031	75942	58681	46552	56309	34571	86446	73595	34040	19995	12460	18208	26569	27729	20147	81332	107000	16527	88833	13352	64196	32485	9638.6	72165	35065	22938	56458	10007	4510.1	46375	9860.5	18070	4727.6	4688.8	32642	10488	8846.7	9440.9	10777	5478.6
TRINITY_DN109003_c0_g2_i3|m.79981	20438	3184.2	27949	36708	23600	14834	18132	3511.4	7785.3	30053	2725.9	7777.3	17099	17181	28905	16129	6710.1	7653.3	17931	5988.9	22843	55302	12991	22409	3593.3	3168	637.43	15647	5712.3	45657	15248	16491	31447	14990	12852	22064	13451	18662	8505.8	41994	8829.9	10599	29981	6109.7	28188	5932.9	62906	4355.7	3997.2
TRINITY_DN111732_c2_g3_i5|m.141797	24576	66207	74854	85762	50801	76019	75702	37842	73417	149000	123000	106000	59743	72627	218000	128000	75217	46216	90451	292000	217000	127000	176000	148000	51713	148000	167000	166000	74313	105000	43684	167000	310000	192000	128000	44194	74694	45373	162000	176000	181000	99506	161000	84981	72869	191000	77303	228000	48949
TRINITY_DN86430_c1_g2_i1|m.25959	25887	20450	25031	18166	23705	53888	19424	21567	22398	34244	25883	32605	48469	9804.4	54373	23370	40855	15955	46484	63876	68636	35715	31254	7331.1	12571	17464	35181	28544	5225.8	19154	58155	35304	3631.5	65819	6548.4	18827	54734	15926	32357	6920.8	17357	18018	10888	23462	9272.2	22826	9621.7	28377	12587
TRINITY_DN90290_c2_g1_i1|m.38574	588000	596000	634000	537000	542000	612000	866000	663000	613000	724000	747000	695000	661000	700000	714000	641000	616000	690000	546000	489000	499000	256000	517000	245000	48910	526000	453000	557000	488000	518000	500000	616000	566000	473000	514000	1050000	919000	956000	836000	838000	857000	814000	848000	811000	1060000	1010000	979000	847000	677000
TRINITY_DN78203_c0_g1_i1|m.11404	13367	18832	40305	83365	11394	32663	47642	49024	42427	24864	19696	9286.7	33421	22617	20352	13127	7353.6	30113	38411	10805	14411	25434	41806	64819	13020	3762.2	31529	2721.4	15056	35772	21952	22572	110000	14829	7720.7	15914	39030	81013	25246	43509	21138	28821	66460	10367	32418	13076	60755	42829	25828
TRINITY_DN85365_c1_g2_i2|m.11324	72837	7327.8	123000	50790	82124	33025	15246	89586	42882	69803	26095	46172	21466	49743	27474	38781	22739	92951	20245	23794	46608	36826	50869	104000	40719	27043	98727	106000	27157	84878	79568	75239	26839	39709	22813	166000	85086	65718	165000	65959	14272	46390	199000	197000	81852	32085	12630	14386	19724
TRINITY_DN104698_c0_g3_i1|m.156812	326000	147000	140000	82308	70497	385000	169000	43144	316000	25869	51138	129000	108000	162000	153000	170000	171000	158000	99180	534000	69397	605000	124000	122000	128000	66179	608000	108000	86489	86725	77747	104000	680000	46430	104000	810000	72833	50451	121000	67551	912000	51515	59336	81572	844000	51318	832000	31283	507000
TRINITY_DN105269_c2_g1_i2|m.135478	244000	220000	105000	183000	162000	144000	169000	165000	110000	226000	276000	62654	110000	40279	141000	156000	60995	57015	307000	228000	263000	138000	105000	52354	156000	45634	229000	210000	233000	288000	216000	224000	270000	204000	165000	106000	35681	109000	151000	56156	118000	94123	170000	159000	120000	214000	255000	39105	78211
TRINITY_DN88403_c1_g3_i1|m.48124	15791	32101	19677	45196	19633	48251	32987	12156	42911	29667	46285	47888	32338	18648	25984	54549	29852	18139	17419	62305	31151	27594	23581	36887	8333.6	21362	26611	4843.6	48685	32736	11514	26616	34463	58560	15350	1450000	2070000	2080000	2330000	2310000	2360000	2050000	2140000	2200000	2340000	3270000	3170000	2160000	2180000
TRINITY_DN116449_c2_g4_i1|m.126507	22360	4551.6	35087	5146.3	20688	9920.2	11609	16500	38778	14814	54536	15586	8597.4	11718	13721	14683	5807.2	10681	22571	14142	2939.7	7206.8	40400	5575	15291	14641	9184.5	18148	4870.4	23081	8668.5	13611	3381.3	28069	22745	2093.7	10107	15020	14898	15868	2161	13430	16497	2597.1	12298	14199	5258.1	16462	19676
TRINITY_DN85417_c0_g1_i1|m.37655	16772	13572	14463	7145.1	15148	54979	5974.6	44051	71703	67803	52868	22288	21038	9816.4	25390	7217.1	28910	68754	82934	9355.6	6078.6	12354	75181	43081	82900	30794	56960	9086.3	33608	46365	83499	23613	22962	7718.1	6835.2	101000	9032	50127	9321.3	45711	36693	23236	4917.9	27348	18956	39174	39461	37393	19917
TRINITY_DN116497_c0_g7_i1|m.126393	18617	116000	12310	64505	83647	53876	28021	92296	105000	77462	49026	27947	61086	125000	43217	133000	115000	131000	121000	130000	24180	52502	92455	101000	210000	34300	86803	72222	89204	14798	31633	62523	30368	76417	8324	13922	33212	22053	8716.2	12299	8735.8	59463	22635	62967	27262	49718	17655	21589	8827.8
TRINITY_DN104673_c2_g5_i5|m.156939	360000	379000	57072	138000	112000	195000	296000	143000	225000	191000	142000	122000	195000	61363	190000	186000	64963	86097	257000	293000	318000	230000	204000	263000	173000	341000	385000	237000	478000	334000	318000	301000	345000	387000	428000	510000	525000	594000	551000	593000	574000	397000	380000	450000	219000	157000	141000	611000	626000
TRINITY_DN55704_c2_g1_i1|m.13088	29531	52928	17404	24613	37975	5354.6	39253	12126	21627	29484	7375.2	40636	36971	17834	3930.6	12930	12097	22363	5422.2	5811.2	11398	48806	22140	18906	18665	13244	36208	8051.2	11713	15086	30817	29839	30995	20674	10746	155000	14735	104000	141000	137000	143000	109000	101000	126000	52814	59992	68370	145000	161000
TRINITY_DN60326_c0_g2_i1|m.50332	154000	293000	221000	65852	47157	126000	176000	157000	53457	58664	116000	56135	132000	102000	53745	210000	242000	135000	185000	267000	139000	13853	68296	272000	241000	289000	257000	139000	225000	203000	212000	257000	183000	182000	276000	65961	73277	54662	73564	83590	63421	73864	88820	30371	129000	135000	142000	114000	73823
TRINITY_DN117445_c1_g1_i2|m.121714	32198	93444	19791	5257.9	23310	25672	67082	19101	11372	19259	12067	28996	43107	11154	23444	36577	5155.7	31856	12956	18289	68857	12024	69993	24237	18223	91019	3714.1	82088	53819	16171	23697	25506	5255.9	16257	28606	5054.2	87905	149000	30639	44370	88138	34214	39105	158000	159000	179000	161000	7875	77105
TRINITY_DN82229_c0_g1_i1|m.26125	80293	105000	55939	140000	130000	107000	59102	81308	111000	138000	87920	130000	118000	79358	105000	147000	161000	132000	18106	88607	96930	33012	151000	120000	115000	103000	95745	70586	79990	40235	135000	60335	117000	9787.1	154000	56825	116000	88590	30923	62609	25542	62931	125000	44107	19183	104000	65085	41184	44027
TRINITY_DN91448_c4_g1_i1|m.55551	131000	90074	81562	278000	170000	63379	167000	44370	178000	174000	244000	206000	210000	209000	161000	107000	78892	79780	41420	66791	95529	123000	53009	100000	78982	106000	92335	104000	78775	85162	145000	78728	140000	106000	95832	38513	589000	477000	614000	636000	583000	390000	425000	398000	110000	320000	430000	295000	332000
TRINITY_DN95458_c0_g9_i1|m.13794	74582	39719	68269	41754	66084	51337	50338	104000	60194	11554	57418	35122	57314	65495	61962	68874	57912	83878	31575	44345	79723	96405	44629	37161	71359	83502	74144	55224	52377	80788	35224	16801	29509	35010	107000	27646	12249	25032	22776	44296	35048	22056	34689	60115	50029	18677	47305	28633	26402
TRINITY_DN95299_c0_g2_i1|m.12661	71659	130000	36071	106000	50194	19544	24925	34771	24804	34743	44018	37194	67678	101000	28707	53186	115000	41520	31539	10250	18780	124000	14280	31344	88876	46989	86894	26804	6254.1	36429	33554	141000	169000	20532	25107	9304.5	16033	8510.5	44303	19611	12861	24199	41415	21997	112000	35485	92135	57756	81268
TRINITY_DN51206_c1_g1_i1|m.4016	86253	105000	54899	84527	96388	118000	43392	129000	50726	157000	32482	171000	48840	41546	57078	78499	77431	58821	140000	65167	54481	29107	57973	45286	75190	161000	76995	56081	58658	79614	62926	24808	76469	32194	83317	243000	37176	55060	168000	171000	76315	194000	28499	167000	50549	225000	114000	53167	53936
TRINITY_DN78986_c1_g3_i2|m.15788	286000	264000	278000	251000	79892	242000	325000	326000	345000	26058	24466	43102	299000	344000	310000	181000	188000	83288	22178	208000	193000	230000	216000	19978	323000	312000	15552	55435	433000	326000	268000	67731	651000	633000	669000	74040	71042	38705	80499	72166	59192	57139	55333	40850	92134	141000	83552	7685.6	16534
TRINITY_DN70144_c0_g1_i1|m.42823	4909.3	14735	21878	3143.3	33265	20719	26219	6169	26797	4101.3	9827.6	17547	11895	7291.1	12283	12535	3556.9	7196.9	17373	19218	1502.1	25752	17938	22053	37210	24395	10990	7371.9	4518.9	27590	9428.1	12392	6947.1	8420.3	12055	71621	55900	11741	4488.9	43816	42952	36733	21159	14668	2539.8	19327	24651	41179	9398.1
TRINITY_DN90908_c1_g2_i1|m.6945	74458	89912	69831	18529	63250	70260	138000	51205	62999	107000	17683	69197	37682	56463	75269	61517	66215	38311	118000	44029	193000	67260	31506	36296	70921	25923	71340	84572	197000	112000	40081	36282	36602	59940	31126	158000	140000	158000	152000	43247	176000	136000	147000	52033	219000	222000	193000	217000	160000
TRINITY_DN85043_c0_g1_i1|m.24516	24505	58497	28311	18446	125000	37896	78861	13630	53772	11194	22718	14060	35806	42226	92087	80008	36961	13832	58181	99315	87958	126000	73957	30703	146000	36355	135000	108000	28323	104000	76736	125000	116000	28488	85414	20810	76236	87573	89206	20712	38987	88462	64611	50767	41873	10198	48802	12223	88634
TRINITY_DN94990_c0_g6_i1|m.26413	73632	86205	55489	155000	88089	173000	122000	176000	193000	53184	47006	154000	74185	184000	73236	79776	94738	92214	208000	119000	200000	365000	323000	220000	162000	271000	78616	265000	162000	65189	119000	121000	231000	231000	188000	66947	89056	143000	135000	135000	152000	142000	176000	60311	139000	176000	124000	90717	146000
TRINITY_DN107194_c0_g6_i1|m.72317	29772	45308	29315	40804	25252	37910	10646	14815	29877	18604	26955	40886	36224	22972	50183	46001	48693	13904	28051	76204	40451	37075	20744	11285	25993	22960	6734.9	44556	11138	9733.4	39258	7003.9	57073	26493	46114	130000	46959	125000	39715	30735	38555	20576	31453	13643	19164	50892	90301	61862	53007
TRINITY_DN98314_c1_g2_i1|m.1669	47046	143000	39229	52642	13595	149000	153000	46841	131000	63122	21487	175000	172000	160000	162000	15237	170000	179000	117000	22980	167000	196000	177000	128000	149000	149000	114000	35505	124000	151000	41314	113000	26224	128000	101000	56084	48635	17574	20814	25966	5497.4	55612	45638	45473	37902	98579	59518	46085	73598
TRINITY_DN93375_c2_g1_i1|m.7467	18516	30546	72463	40131	48641	131000	65094	79702	87038	84078	135000	42337	58470	182000	49969	69907	237000	269000	106000	650000	49778	217000	176000	249000	245000	57881	725000	747000	35007	52987	701000	50307	628000	627000	649000	35436	38745	19725	16721	24234	18195	41883	15496	46475	21503	14135	39054	21053	23794
TRINITY_DN85853_c0_g1_i2|m.39753	51060	11434	32025	57056	92579	23775	9713.6	73619	12424	79375	15465	40435	24612	14630	46205	48086	38329	12606	45859	105000	86382	72016	66263	24732	14971	24247	16925	131000	98927	112000	16176	60077	45492	41408	34081	90879	59886	91464	131000	117000	122000	126000	131000	116000	162000	134000	155000	10074	5699.2
TRINITY_DN86683_c1_g2_i1|m.41030	404000	398000	342000	404000	330000	312000	241000	256000	124000	455000	453000	255000	49317	31512	291000	29168	19907	69959	161000	204000	208000	270000	13417	33896	112000	20143	156000	97497	153000	195000	207000	167000	123000	120000	108000	192000	220000	207000	75942	88706	83222	86394	86354	101000	81644	59858	56284	390000	356000
TRINITY_DN112511_c0_g2_i2|m.71329	37405	12323	14730	72040	83902	27123	21047	38999	28551	104000	122000	24854	19419	54895	26365	9409.4	134000	99896	82757	71463	9477	120000	30457	22074	73890	33122	88108	68667	4909.4	16295	18039	46299	11985	95257	18566	34969	9393.5	13026	16171	47786	63448	9902.8	21408	17703	16240	25455	41501	9669.3	15449
TRINITY_DN87759_c1_g3_i1|m.39017	40084	5664.2	42308	17470	23366	26898	12995	355000	352000	174000	95493	57105	113000	106000	38074	13324	78443	82324	8304.2	53591	307000	373000	324000	404000	195000	65621	320000	28395	54232	130000	150000	52685	70647	373000	26517	254000	249000	263000	166000	192000	173000	189000	202000	217000	62499	21325	66097	164000	146000
TRINITY_DN67806_c1_g1_i1|m.38198	83994	88319	91393	81436	87912	82711	101000	23518	104000	107000	54968	78904	97790	96853	95107	33600	86588	74914	113000	80822	103000	144000	134000	115000	117000	116000	134000	117000	102000	88809	103000	44313	161000	130000	152000	114000	104000	138000	154000	153000	149000	121000	107000	80126	173000	121000	121000	144000	135000
TRINITY_DN94892_c0_g1_i2|m.41727	54537	43483	277000	103000	50605	112000	36444	98885	146000	43990	131000	97019	141000	81072	93518	84866	161000	53456	48086	80906	106000	136000	47733	71178	118000	127000	114000	68162	81979	24349	26137	11292	193000	42507	28833	110000	91058	106000	93708	113000	124000	114000	125000	133000	174000	176000	165000	154000	135000
[truncated: 1,135 more rows]
[truncated: 97 more columns]

## Sheet: Highlighted proteins
		AGE_1_1	AGE_1_2	AGE_1_3	AGE_2_1	AGE_2_2	AGE_2_3	AGE_3_1	AGE_3_2	AGE_3_3	AGE_4_1	AGE_4_2	AGE_4_3	AGE_5_1	AGE_5_2	AGE_5_3	AGE_6_1	AGE_6_2	AGE_6_3	AGM_1_1	AGM_1_2	AGM_2_1	AGM_2_2	AGM_2_3	AGM_3_1	AGM_3_2	AGM_3_3	AGM_4_1	AGM_4_2	AGM_4_3	AGM_5_1	AGM_5_2	AGM_5_3	AGM_6_1	AGM_6_2	AGM_6_3	FE_1ATH_1	FE_1ATH_2	FE_1ATH_3	FE_2ATH_1	FE_2ATH_2	FE_2ATH_3	FE_3ATH_1	FE_3ATH_2	FE_3ATH_3	FE_4ATH_1	FE_4ATH_2	FE_4ATH_3	FE_5ATH_1
[truncated: 57 more rows]
[truncated: 98 more columns]

[truncated: 12 more sheets: AGE to FE, AGE to GE, AGE to ME, AGM to FM, AGM to GM, AGM to MM, FE to GE, FE to ME, FM to GM, FM to MM, GE to ME, GM to MM]
