# Supplementary material for: Flower bud proteome reveals modulation of sex-biased proteins potentially associated with sex expression and modification in dioecious Coccinia grandis
Source: BMC Plant Biol. 2019 Jul 23;19:330. doi: 10.1186/s12870-019-1937-1 (PMC6651928; doi:10.1186/s12870-019-1937-1)
Supplement: Supplementary file 7 — Data S4. Overlap of differentially expressed proteins between all the pairwise comparisons at early stage of flower development. (XLSX 42 kb) [file 12870_2019_1937_MOESM7_ESM.xlsx]

## Sheet: Not Shared
AgE vs FE	AgE vs GE	AgE vs ME	FE vs GE	FE vs ME	GE vs ME	AgE vs GE|GE vs ME
TRINITY_DN94687_c0_g1_i1|m.53320	TRINITY_DN99941_c0_g1_i1|m.16500	TRINITY_DN106507_c0_g3_i1|m.120555	TRINITY_DN104698_c0_g3_i1|m.156812	TRINITY_DN87884_c1_g1_i2|m.4892	TRINITY_DN95651_c0_g1_i1|m.11703	TRINITY_DN62502_c0_g1_i1|m.12458
TRINITY_DN76274_c1_g1_i1|m.8625	TRINITY_DN99848_c0_g6_i1|m.36692	TRINITY_DN96822_c0_g1_i2|m.55320	TRINITY_DN104368_c0_g3_i1|m.131299	TRINITY_DN75366_c1_g1_i1|m.34443	TRINITY_DN86137_c0_g3_i1|m.57885	TRINITY_DN95818_c1_g4_i3|m.52010
TRINITY_DN77449_c0_g1_i1|m.57769	TRINITY_DN78363_c0_g2_i1|m.45653	TRINITY_DN101849_c2_g2_i4|m.89917	TRINITY_DN87329_c0_g1_i1|m.24667	TRINITY_DN74095_c0_g1_i1|m.40689	TRINITY_DN109749_c0_g1_i4|m.108182	TRINITY_DN99453_c3_g9_i1|m.53870
TRINITY_DN97970_c0_g1_i5|m.48570	TRINITY_DN109017_c4_g4_i5|m.79797	TRINITY_DN92324_c0_g1_i1|m.38327	TRINITY_DN71590_c0_g1_i1|m.53062	TRINITY_DN108561_c0_g9_i1|m.118870	TRINITY_DN87938_c3_g2_i2|m.25788	TRINITY_DN94833_c0_g3_i1|m.41756
TRINITY_DN85877_c0_g1_i1|m.39661	TRINITY_DN118793_c3_g1_i2|m.104631	TRINITY_DN88582_c3_g2_i1|m.36380	TRINITY_DN98218_c1_g1_i1|m.18806	TRINITY_DN94476_c0_g1_i2|m.8365	TRINITY_DN116316_c0_g1_i1|m.102299	TRINITY_DN96091_c1_g1_i2|m.9318
TRINITY_DN31463_c0_g4_i1|m.45995	TRINITY_DN94469_c2_g1_i2|m.8407	TRINITY_DN108654_c0_g1_i1|m.69212	TRINITY_DN114032_c0_g1_i1|m.138859	TRINITY_DN95783_c6_g2_i1|m.20173	TRINITY_DN105145_c1_g8_i3|m.149141	TRINITY_DN95674_c0_g2_i3|m.11623
TRINITY_DN115299_c4_g9_i7|m.86259	TRINITY_DN88707_c1_g1_i1|m.44037	TRINITY_DN97163_c0_g8_i2|m.51412	TRINITY_DN94064_c0_g1_i2|m.21678	TRINITY_DN77843_c2_g1_i1|m.10190	TRINITY_DN82795_c0_g1_i1|m.28286	TRINITY_DN83074_c0_g1_i1|m.30774
TRINITY_DN82158_c1_g2_i1|m.20422	TRINITY_DN93003_c1_g1_i2|m.23717	TRINITY_DN44557_c0_g1_i1|m.2669	TRINITY_DN78555_c0_g1_i1|m.21071	TRINITY_DN97615_c1_g1_i2|m.17942	TRINITY_DN69998_c0_g1_i1|m.9899	TRINITY_DN99307_c2_g1_i1|m.31718
TRINITY_DN98028_c0_g3_i1|m.49869	TRINITY_DN96625_c0_g1_i2|m.32903	TRINITY_DN92444_c0_g6_i1|m.22536	TRINITY_DN85450_c0_g1_i1|m.37604	TRINITY_DN81703_c0_g3_i1|m.30106	TRINITY_DN97089_c0_g1_i1|m.50698	TRINITY_DN88688_c3_g1_i1|m.47226
TRINITY_DN116566_c0_g1_i2|m.77287	TRINITY_DN78130_c0_g1_i2|m.43093	TRINITY_DN94627_c0_g1_i1|m.53393	TRINITY_DN112310_c0_g2_i2|m.111159	TRINITY_DN80062_c0_g1_i1|m.46891	TRINITY_DN89813_c0_g1_i1|m.12378	TRINITY_DN79253_c0_g3_i2|m.24048
TRINITY_DN109615_c0_g2_i3|m.119882	TRINITY_DN85359_c0_g1_i1|m.11216	TRINITY_DN90738_c2_g6_i3|m.42152	TRINITY_DN85902_c3_g4_i2|m.53155	TRINITY_DN95825_c0_g1_i1|m.51918	TRINITY_DN90917_c1_g1_i1|m.6801	TRINITY_DN93080_c0_g1_i1|m.23691
TRINITY_DN82296_c2_g1_i2|m.26169	TRINITY_DN95851_c0_g5_i3|m.51988	TRINITY_DN116658_c0_g3_i4|m.123404	TRINITY_DN92703_c0_g1_i1|m.2074	TRINITY_DN94682_c0_g2_i1|m.53366	TRINITY_DN107778_c0_g3_i1|m.139488
TRINITY_DN98508_c0_g3_i1|m.43693	TRINITY_DN83694_c0_g2_i2|m.35042	TRINITY_DN91928_c0_g2_i1|m.41276	TRINITY_DN99458_c0_g1_i2|m.54051	TRINITY_DN84517_c0_g1_i1|m.22436	TRINITY_DN101141_c1_g1_i1|m.90932
TRINITY_DN87938_c0_g2_i1|m.25785	TRINITY_DN95290_c0_g1_i1|m.12550	TRINITY_DN109625_c1_g2_i7|m.119639	TRINITY_DN96237_c1_g4_i1|m.35427	TRINITY_DN116597_c1_g4_i1|m.77108	TRINITY_DN102039_c1_g3_i1|m.157941
TRINITY_DN107061_c1_g6_i4|m.123820	TRINITY_DN107256_c0_g14_i1|m.145512	TRINITY_DN67962_c0_g2_i1|m.8558	TRINITY_DN49682_c0_g1_i1|m.34972	TRINITY_DN66599_c0_g6_i1|m.15991	TRINITY_DN99975_c0_g2_i2|m.16551
TRINITY_DN107865_c1_g1_i1|m.124458	TRINITY_DN96555_c5_g2_i1|m.3187	TRINITY_DN105079_c1_g1_i1|m.61932	TRINITY_DN89369_c3_g2_i2|m.4776	TRINITY_DN76052_c0_g1_i1|m.19080	TRINITY_DN63608_c0_g1_i1|m.2489
TRINITY_DN33051_c0_g1_i1|m.17076	TRINITY_DN87511_c1_g2_i1|m.49718	TRINITY_DN94446_c0_g1_i1|m.8374	TRINITY_DN86601_c0_g10_i1|m.40990	TRINITY_DN101807_c2_g7_i1|m.90092	TRINITY_DN94170_c3_g1_i1|m.33754
TRINITY_DN87034_c3_g4_i2|m.5813	TRINITY_DN74116_c0_g1_i1|m.54317	TRINITY_DN93663_c0_g1_i2|m.34833	TRINITY_DN111727_c1_g2_i3|m.142008	TRINITY_DN77891_c0_g2_i1|m.10175	TRINITY_DN98842_c0_g1_i1|m.4626
TRINITY_DN117325_c0_g3_i1|m.148247	TRINITY_DN111620_c1_g3_i1|m.115654	TRINITY_DN110305_c2_g3_i1|m.134824	TRINITY_DN118509_c2_g3_i1|m.138071	TRINITY_DN89096_c0_g4_i2|m.31392	TRINITY_DN109930_c0_g2_i2|m.160801
TRINITY_DN104411_c0_g6_i1|m.78992	TRINITY_DN96128_c1_g1_i1|m.37958	TRINITY_DN95773_c1_g1_i2|m.20081	TRINITY_DN85018_c1_g1_i1|m.24586	TRINITY_DN97062_c0_g1_i2|m.50510	TRINITY_DN92008_c0_g1_i1|m.13299
TRINITY_DN80212_c0_g1_i2|m.13729	TRINITY_DN100628_c0_g1_i1|m.83135	TRINITY_DN78491_c1_g1_i1|m.12153	TRINITY_DN115062_c2_g1_i4|m.105186	TRINITY_DN103074_c0_g1_i4|m.141508	TRINITY_DN92180_c1_g14_i1|m.47118
TRINITY_DN107939_c3_g8_i9|m.117601	TRINITY_DN76265_c2_g1_i1|m.8636	TRINITY_DN76092_c0_g1_i1|m.19064	TRINITY_DN89743_c1_g1_i1|m.54713	TRINITY_DN91731_c0_g1_i1|m.5396	TRINITY_DN77370_c0_g1_i1|m.9964
TRINITY_DN86874_c1_g1_i2|m.2364	TRINITY_DN95918_c0_g2_i1|m.30916	TRINITY_DN90041_c0_g1_i1|m.937	TRINITY_DN75530_c1_g1_i1|m.27089	TRINITY_DN112563_c1_g1_i4|m.71164	TRINITY_DN105255_c0_g4_i1|m.135628
TRINITY_DN101131_c0_g1_i2|m.90759	TRINITY_DN80938_c0_g1_i1|m.46255	TRINITY_DN86785_c0_g2_i1|m.44910	TRINITY_DN78263_c0_g3_i1|m.11420	TRINITY_DN87543_c0_g5_i1|m.49668	TRINITY_DN93599_c0_g1_i1|m.29564
TRINITY_DN89119_c0_g1_i1|m.27762	TRINITY_DN111732_c2_g3_i5|m.141797	TRINITY_DN105809_c0_g2_i1|m.103342	TRINITY_DN99081_c0_g1_i1|m.37381	TRINITY_DN102355_c2_g1_i1|m.158022	TRINITY_DN112081_c0_g8_i1|m.67781
TRINITY_DN82047_c2_g2_i1|m.23031	TRINITY_DN91512_c0_g8_i1|m.17576	TRINITY_DN90862_c1_g1_i1|m.12940	TRINITY_DN85686_c0_g1_i1|m.6444	TRINITY_DN85677_c0_g1_i1|m.6420	TRINITY_DN116525_c4_g4_i1|m.76939
TRINITY_DN81265_c0_g1_i1|m.46107	TRINITY_DN103744_c2_g2_i1|m.65938	TRINITY_DN99263_c1_g1_i2|m.517	TRINITY_DN112160_c1_g1_i1|m.118125	TRINITY_DN81245_c0_g1_i1|m.46136	TRINITY_DN87714_c0_g4_i1|m.39047
TRINITY_DN81567_c0_g1_i2|m.16385	TRINITY_DN102262_c0_g2_i2|m.145978	TRINITY_DN85043_c0_g1_i1|m.24516	TRINITY_DN85897_c0_g1_i5|m.39654	TRINITY_DN92042_c1_g1_i4|m.13167	TRINITY_DN105238_c2_g1_i1|m.135178
TRINITY_DN96927_c1_g3_i3|m.21859	TRINITY_DN94629_c0_g1_i2|m.53528	TRINITY_DN89338_c3_g1_i1|m.4701	TRINITY_DN91136_c0_g2_i1|m.15643	TRINITY_DN86930_c3_g2_i1|m.57181	TRINITY_DN118793_c2_g1_i1|m.104620
TRINITY_DN96780_c0_g3_i1|m.10535	TRINITY_DN117706_c0_g11_i4|m.70089	TRINITY_DN102122_c0_g2_i2|m.64412	TRINITY_DN115870_c1_g1_i2|m.106986	TRINITY_DN98882_c0_g1_i1|m.4378	TRINITY_DN88241_c0_g2_i1|m.42686
TRINITY_DN91634_c0_g1_i1|m.39322	TRINITY_DN94097_c0_g1_i1|m.21695	TRINITY_DN92499_c0_g8_i3|m.22659	TRINITY_DN85876_c0_g1_i2|m.39630	TRINITY_DN88000_c0_g1_i1|m.34505	TRINITY_DN116679_c1_g2_i1|m.123362
TRINITY_DN88642_c2_g2_i2|m.47246	TRINITY_DN72472_c4_g2_i1|m.19971	TRINITY_DN93609_c2_g1_i1|m.34850	TRINITY_DN99670_c4_g7_i1|m.9815	TRINITY_DN87493_c0_g1_i1|m.7798	TRINITY_DN80111_c0_g1_i1|m.21220
TRINITY_DN99712_c1_g1_i2|m.46468	TRINITY_DN103366_c0_g10_i4|m.127289	TRINITY_DN80923_c0_g4_i1|m.46273	TRINITY_DN96170_c0_g1_i2|m.37814	TRINITY_DN118998_c4_g3_i2|m.101070	TRINITY_DN109003_c0_g2_i3|m.79981
TRINITY_DN84499_c0_g1_i1|m.49387	TRINITY_DN110792_c0_g2_i1|m.132397	TRINITY_DN75509_c0_g1_i1|m.27123	TRINITY_DN118485_c0_g2_i3|m.127170	TRINITY_DN88634_c1_g3_i1|m.47231	TRINITY_DN75773_c0_g1_i1|m.28549
TRINITY_DN80581_c0_g1_i2|m.47427	TRINITY_DN93831_c0_g4_i1|m.7586	TRINITY_DN91476_c7_g1_i1|m.55595	TRINITY_DN95124_c1_g2_i2|m.3720	TRINITY_DN91631_c1_g3_i1|m.39231
TRINITY_DN94531_c0_g5_i1|m.45778	TRINITY_DN78740_c0_g1_i1|m.39478	TRINITY_DN87432_c1_g1_i1|m.7864	TRINITY_DN117217_c0_g1_i4|m.100006	TRINITY_DN86440_c1_g1_i2|m.26084
TRINITY_DN108055_c0_g1_i2|m.77780		TRINITY_DN95153_c1_g7_i1|m.3798	TRINITY_DN70662_c1_g1_i1|m.57352	TRINITY_DN102220_c2_g3_i2|m.145820
TRINITY_DN98011_c4_g3_i2|m.49983		TRINITY_DN82805_c0_g5_i1|m.42335	TRINITY_DN83064_c0_g1_i1|m.30806	TRINITY_DN99153_c0_g2_i3|m.51509
TRINITY_DN82136_c4_g1_i1|m.20425		TRINITY_DN114237_c2_g1_i3|m.133991	TRINITY_DN93870_c1_g3_i2|m.7680	TRINITY_DN98578_c1_g1_i3|m.43760
TRINITY_DN86719_c0_g1_i1|m.44857		TRINITY_DN94427_c4_g4_i1|m.8250	TRINITY_DN102814_c0_g2_i1|m.97567	TRINITY_DN88010_c4_g10_i3|m.34649
TRINITY_DN100484_c0_g2_i3|m.118696		TRINITY_DN98138_c0_g1_i1|m.6230	TRINITY_DN90151_c0_g3_i1|m.57675
TRINITY_DN104916_c0_g1_i2|m.84760		TRINITY_DN88652_c0_g2_i1|m.47331	TRINITY_DN85720_c0_g1_i1|m.10047
TRINITY_DN74346_c0_g1_i1|m.1996		TRINITY_DN112534_c6_g3_i3|m.71027	TRINITY_DN94678_c0_g1_i1|m.53446
TRINITY_DN102527_c0_g1_i2|m.130961		TRINITY_DN74462_c0_g5_i1|m.17494	TRINITY_DN109822_c1_g3_i1|m.113228
TRINITY_DN103996_c0_g2_i2|m.58430			TRINITY_DN89251_c0_g4_i1|m.22789
TRINITY_DN107772_c0_g4_i2|m.139571			TRINITY_DN35438_c0_g1_i1|m.28423
TRINITY_DN112315_c5_g2_i3|m.111229			TRINITY_DN94458_c0_g1_i1|m.8141
TRINITY_DN84041_c0_g1_i1|m.47634			TRINITY_DN99943_c3_g5_i3|m.16663
TRINITY_DN117953_c2_g2_i1|m.91099			TRINITY_DN94651_c1_g1_i1|m.53282
TRINITY_DN80022_c0_g1_i2|m.46781			TRINITY_DN99920_c0_g3_i1|m.16513
TRINITY_DN83312_c0_g1_i1|m.52969			TRINITY_DN118200_c2_g6_i2|m.67281
TRINITY_DN96246_c0_g4_i1|m.35158			TRINITY_DN96355_c0_g2_i2|m.43361
TRINITY_DN90515_c1_g2_i4|m.6572			TRINITY_DN107482_c0_g3_i2|m.136570
TRINITY_DN89527_c0_g2_i2|m.44257			TRINITY_DN102796_c0_g2_i1|m.77647
TRINITY_DN94359_c0_g9_i1|m.26857			TRINITY_DN88974_c2_g1_i1|m.15060
TRINITY_DN80389_c0_g1_i2|m.52652			TRINITY_DN119043_c5_g1_i2|m.140833
TRINITY_DN92149_c1_g1_i1|m.47011			TRINITY_DN93289_c0_g1_i1|m.40290
TRINITY_DN70144_c0_g1_i1|m.42823			TRINITY_DN70153_c0_g1_i1|m.42827
TRINITY_DN107110_c2_g2_i1|m.72453			TRINITY_DN96829_c0_g6_i2|m.55240
TRINITY_DN89445_c1_g1_i1|m.34281			TRINITY_DN83329_c0_g1_i1|m.52935
TRINITY_DN104997_c1_g1_i4|m.84613			TRINITY_DN98065_c3_g1_i1|m.49739
TRINITY_DN98935_c2_g2_i2|m.44572			TRINITY_DN110428_c5_g3_i3|m.146498
TRINITY_DN79908_c3_g1_i2|m.2853			TRINITY_DN83621_c0_g1_i1|m.35022
TRINITY_DN88155_c0_g2_i3|m.42965
TRINITY_DN63508_c0_g1_i1|m.8723
TRINITY_DN103061_c1_g1_i1|m.141634

## Sheet: Shared by 2
AgE vs FE|AgE vs GE	AgE vs FE|AgE vs ME	AgE vs FE|FE vs GE	AgE vs FE|FE vs ME	AgE vs GE|AgE vs ME	AgE vs GE|FE vs GE	AgE vs ME|FE vs ME	FE vs GE|FE vs ME	FE vs ME|GE vs ME	FE vs GE|GE vs ME	AgE vs ME|GE vs ME
TRINITY_DN119029_c1_g1_i2|m.141054	TRINITY_DN106854_c1_g1_i1|m.160028	TRINITY_DN93491_c0_g3_i1|m.50171	TRINITY_DN99018_c1_g1_i3|m.37411	TRINITY_DN76965_c0_g7_i1|m.17332	TRINITY_DN103325_c0_g1_i1|m.127262	TRINITY_DN91497_c0_g1_i1|m.55614	TRINITY_DN88858_c0_g3_i2|m.13644	TRINITY_DN80924_c0_g2_i1|m.46279	TRINITY_DN83607_c0_g2_i2|m.35031	TRINITY_DN111132_c0_g1_i1|m.109214
TRINITY_DN91999_c0_g1_i1|m.41154	TRINITY_DN89927_c0_g2_i1|m.23919	TRINITY_DN59521_c0_g2_i1|m.19618	TRINITY_DN106039_c0_g1_i1|m.95530	TRINITY_DN79836_c1_g1_i1|m.31940	TRINITY_DN116786_c2_g1_i1|m.92061	TRINITY_DN78625_c0_g1_i1|m.53720	TRINITY_DN94699_c5_g2_i1|m.53458	TRINITY_DN85358_c0_g1_i1|m.11178	TRINITY_DN92754_c0_g2_i1|m.2096	TRINITY_DN83724_c0_g1_i1|m.56175
TRINITY_DN103688_c1_g1_i1|m.92840	TRINITY_DN93972_c0_g1_i2|m.28139	TRINITY_DN92829_c0_g2_i1|m.19427	TRINITY_DN118919_c0_g1_i1|m.101287	TRINITY_DN104302_c2_g17_i1|m.131562	TRINITY_DN96897_c1_g1_i1|m.55263	TRINITY_DN86068_c0_g2_i2|m.18486	TRINITY_DN79952_c0_g1_i1|m.2833	TRINITY_DN115397_c1_g5_i1|m.143912	TRINITY_DN94557_c0_g1_i1|m.45885	TRINITY_DN86645_c0_g1_i1|m.41024
TRINITY_DN88700_c0_g1_i1|m.43930	TRINITY_DN83593_c2_g1_i1|m.49154	TRINITY_DN90410_c0_g1_i1|m.14545	TRINITY_DN96310_c0_g2_i1|m.43510	TRINITY_DN78147_c0_g5_i1|m.43171	TRINITY_DN100472_c1_g3_i1|m.118691	TRINITY_DN92769_c0_g2_i1|m.2236	TRINITY_DN118504_c0_g3_i5|m.137920	TRINITY_DN92185_c0_g3_i1|m.47029	TRINITY_DN111082_c4_g5_i1|m.121155	TRINITY_DN88492_c0_g4_i2|m.48015
TRINITY_DN88145_c0_g2_i1|m.42985	TRINITY_DN105530_c0_g1_i1|m.86615	TRINITY_DN86057_c0_g1_i1|m.18580	TRINITY_DN77683_c0_g1_i1|m.38164	TRINITY_DN91747_c0_g9_i1|m.5415	TRINITY_DN116266_c0_g5_i1|m.84116	TRINITY_DN94703_c0_g4_i1|m.32430	TRINITY_DN99260_c2_g1_i1|m.377	TRINITY_DN82074_c2_g4_i3|m.23000	TRINITY_DN93008_c0_g4_i1|m.23635	TRINITY_DN97740_c0_g3_i3|m.56864
TRINITY_DN83050_c1_g7_i1|m.30816	TRINITY_DN82671_c0_g1_i1|m.18403	TRINITY_DN99976_c3_g6_i2|m.16531	TRINITY_DN89473_c0_g1_i1|m.34323	TRINITY_DN87421_c1_g1_i1|m.7824	TRINITY_DN81984_c0_g8_i1|m.56274	TRINITY_DN95675_c0_g2_i1|m.11774	TRINITY_DN105919_c1_g1_i2|m.98259	TRINITY_DN83974_c1_g2_i1|m.5072	TRINITY_DN92259_c5_g1_i1|m.30409	TRINITY_DN86902_c0_g1_i1|m.57180
TRINITY_DN79660_c0_g1_i1|m.28933	TRINITY_DN97450_c0_g1_i1|m.35999	TRINITY_DN105815_c0_g6_i2|m.103248	TRINITY_DN101179_c0_g1_i1|m.91025	TRINITY_DN53600_c1_g1_i1|m.29192	TRINITY_DN75992_c0_g1_i1|m.53822	TRINITY_DN102441_c2_g2_i1|m.114994	TRINITY_DN98148_c0_g1_i1|m.6184	TRINITY_DN79513_c0_g1_i1|m.33819	TRINITY_DN72106_c1_g2_i1|m.17173	TRINITY_DN117953_c3_g1_i1|m.91102
TRINITY_DN102670_c1_g1_i1|m.120184	TRINITY_DN97669_c0_g5_i1|m.17859	TRINITY_DN97506_c0_g2_i1|m.35665	TRINITY_DN78745_c1_g1_i1|m.39502	TRINITY_DN70581_c0_g1_i1|m.17401	TRINITY_DN84443_c0_g4_i1|m.49415	TRINITY_DN97527_c0_g1_i1|m.35784	TRINITY_DN90918_c1_g2_i1|m.6745	TRINITY_DN97827_c1_g3_i1|m.45329	TRINITY_DN74351_c0_g1_i1|m.1973	TRINITY_DN55745_c0_g1_i1|m.13098
TRINITY_DN114112_c0_g1_i1|m.75084	TRINITY_DN98314_c1_g2_i1|m.1669	TRINITY_DN83495_c0_g2_i1|m.55002	TRINITY_DN80457_c0_g1_i1|m.32118	TRINITY_DN92034_c3_g1_i3|m.13173	TRINITY_DN86858_c1_g1_i1|m.2388	TRINITY_DN81471_c1_g1_i1|m.52170	TRINITY_DN108014_c0_g8_i1|m.77925	TRINITY_DN117777_c9_g5_i1|m.69962	TRINITY_DN77229_c1_g1_i1|m.49044	TRINITY_DN90744_c2_g5_i1|m.42127
TRINITY_DN82519_c2_g1_i1|m.23306	TRINITY_DN117495_c0_g9_i1|m.121844	TRINITY_DN87951_c0_g5_i1|m.25844	TRINITY_DN101167_c2_g2_i1|m.90933	TRINITY_DN118076_c1_g2_i2|m.157465	TRINITY_DN87991_c0_g1_i1|m.25805	TRINITY_DN93607_c3_g1_i1|m.34822	TRINITY_DN112470_c3_g1_i3|m.110070	TRINITY_DN96071_c0_g1_i1|m.9192	TRINITY_DN93205_c0_g2_i1|m.40183	TRINITY_DN87346_c0_g1_i2|m.24678
TRINITY_DN90945_c0_g1_i1|m.6934	TRINITY_DN96827_c3_g2_i1|m.55144	TRINITY_DN104216_c1_g1_i1|m.74405	TRINITY_DN95428_c0_g1_i4|m.13881	TRINITY_DN107266_c3_g7_i2|m.145534	TRINITY_DN79464_c1_g1_i1|m.4080	TRINITY_DN87652_c0_g1_i1|m.14634	TRINITY_DN88561_c0_g1_i1|m.36376	TRINITY_DN86177_c1_g1_i1|m.57924	TRINITY_DN92262_c0_g1_i1|m.30524	TRINITY_DN113236_c3_g4_i5|m.83405
TRINITY_DN2146_c0_g1_i1|m.6981	TRINITY_DN107194_c0_g6_i1|m.72318	TRINITY_DN104555_c0_g1_i5|m.63641	TRINITY_DN76514_c0_g1_i1|m.10846	TRINITY_DN85046_c0_g3_i1|m.24558	TRINITY_DN80814_c0_g2_i1|m.15421	TRINITY_DN111719_c2_g1_i1|m.141782	TRINITY_DN79666_c0_g1_i1|m.28950	TRINITY_DN76707_c1_g1_i1|m.16908	TRINITY_DN93386_c0_g1_i1|m.7374	TRINITY_DN84180_c0_g2_i1|m.17234
TRINITY_DN105312_c0_g21_i1|m.98874	TRINITY_DN95022_c2_g1_i2|m.828	TRINITY_DN96276_c0_g1_i1|m.35466	TRINITY_DN88055_c0_g1_i1|m.34543	TRINITY_DN110305_c2_g2_i1|m.134822	TRINITY_DN88376_c1_g2_i1|m.22280	TRINITY_DN111257_c1_g4_i2|m.112094	TRINITY_DN70146_c4_g1_i1|m.42856	TRINITY_DN86430_c1_g2_i1|m.25959	TRINITY_DN111018_c1_g2_i1|m.121508	TRINITY_DN91140_c0_g1_i1|m.15620
TRINITY_DN74265_c1_g2_i1|m.54420	TRINITY_DN109623_c2_g3_i1|m.119753	TRINITY_DN89373_c1_g1_i1|m.4705	TRINITY_DN117966_c1_g2_i3|m.91096	TRINITY_DN113037_c0_g1_i1|m.146913	TRINITY_DN74495_c1_g2_i1|m.17456	TRINITY_DN88422_c1_g2_i1|m.48080	TRINITY_DN115099_c1_g1_i1|m.105286	TRINITY_DN81183_c0_g5_i1|m.19219	TRINITY_DN101283_c0_g1_i1|m.75536	TRINITY_DN96435_c0_g2_i1|m.1490
TRINITY_DN75617_c0_g1_i1|m.29063	TRINITY_DN114846_c1_g1_i1|m.155329	TRINITY_DN89116_c1_g2_i1|m.27735	TRINITY_DN87760_c2_g1_i2|m.39171		TRINITY_DN95162_c0_g1_i1|m.3479	TRINITY_DN95933_c1_g5_i2|m.30919	TRINITY_DN96227_c3_g1_i1|m.35179	TRINITY_DN101488_c0_g1_i1|m.92614	TRINITY_DN111722_c0_g1_i1|m.141911	TRINITY_DN85088_c1_g1_i1|m.24512
TRINITY_DN107161_c0_g3_i2|m.72558	TRINITY_DN84524_c1_g1_i1|m.22388	TRINITY_DN96059_c4_g4_i1|m.9405	TRINITY_DN70244_c0_g2_i1|m.50292		TRINITY_DN93707_c1_g1_i2|m.38713	TRINITY_DN80434_c0_g1_i1|m.32091	TRINITY_DN118919_c0_g1_i1|m.101286		TRINITY_DN96527_c0_g1_i1|m.3116	TRINITY_DN75151_c0_g1_i1|m.14854
TRINITY_DN83662_c0_g1_i1|m.35033	TRINITY_DN118159_c3_g1_i1|m.106111	TRINITY_DN105553_c0_g4_i2|m.86727	TRINITY_DN114748_c1_g2_i1|m.122670		TRINITY_DN100297_c0_g1_i1|m.109601	TRINITY_DN78689_c1_g1_i1|m.53752	TRINITY_DN111820_c0_g2_i2|m.154172		TRINITY_DN90087_c2_g1_i1|m.1100	TRINITY_DN104354_c1_g1_i2|m.131455
TRINITY_DN76383_c0_g1_i1|m.47130	TRINITY_DN104972_c0_g6_i1|m.84474	TRINITY_DN100514_c1_g15_i1|m.72005	TRINITY_DN118947_c1_g1_i1|m.101074		TRINITY_DN92308_c0_g1_i1|m.38283	TRINITY_DN95299_c0_g2_i1|m.12661	TRINITY_DN94679_c0_g1_i1|m.53392		TRINITY_DN170815_c0_g1_i1|m.120427	TRINITY_DN13030_c1_g2_i1|m.40741
TRINITY_DN100278_c1_g1_i1|m.109450	TRINITY_DN105481_c0_g1_i1|m.78648	TRINITY_DN66023_c0_g2_i1|m.51431	TRINITY_DN93409_c0_g2_i1|m.50173		TRINITY_DN107921_c0_g7_i1|m.117484	TRINITY_DN82892_c1_g3_i6|m.42407	TRINITY_DN114836_c2_g1_i2|m.155222		TRINITY_DN98375_c1_g1_i3|m.1922	TRINITY_DN86685_c3_g1_i1|m.41032
TRINITY_DN91243_c0_g1_i5|m.11091	TRINITY_DN84664_c0_g1_i1|m.19135	TRINITY_DN80362_c0_g1_i1|m.52580	TRINITY_DN91189_c1_g3_i5|m.15627		TRINITY_DN83359_c0_g2_i1|m.52944	TRINITY_DN77335_c0_g4_i3|m.9940	TRINITY_DN86887_c0_g2_i2|m.2404		TRINITY_DN95004_c0_g1_i2|m.622	TRINITY_DN81288_c0_g4_i2|m.46131
TRINITY_DN94576_c0_g1_i4|m.45822	TRINITY_DN92080_c0_g1_i1|m.13328	TRINITY_DN113256_c0_g4_i1|m.83217			TRINITY_DN86804_c1_g1_i1|m.2320	TRINITY_DN74783_c3_g9_i1|m.28793	TRINITY_DN112799_c1_g2_i1|m.88333		TRINITY_DN111829_c1_g3_i1|m.154097	TRINITY_DN83879_c0_g1_i1|m.14318
TRINITY_DN93107_c0_g1_i1|m.24978	TRINITY_DN95564_c0_g1_i2|m.20631	TRINITY_DN94819_c0_g1_i4|m.41791			TRINITY_DN86401_c0_g15_i1|m.25981	TRINITY_DN112202_c3_g4_i1|m.99020	TRINITY_DN80970_c1_g2_i1|m.46221		TRINITY_DN85152_c0_g1_i2|m.57420	TRINITY_DN83472_c0_g3_i1|m.55003
TRINITY_DN107665_c3_g5_i8|m.129955	TRINITY_DN99431_c1_g2_i1|m.53854	TRINITY_DN91085_c0_g1_i2|m.16262			TRINITY_DN99024_c0_g2_i1|m.37327	TRINITY_DN93361_c1_g2_i1|m.7296	TRINITY_DN107315_c0_g16_i3|m.64052		TRINITY_DN93923_c0_g1_i1|m.27922
TRINITY_DN88319_c1_g1_i1|m.22207	TRINITY_DN83175_c0_g1_i1|m.2740	TRINITY_DN99475_c0_g1_i2|m.54005			TRINITY_DN34016_c0_g1_i1|m.54742		TRINITY_DN85237_c0_g1_i1|m.33977		TRINITY_DN71833_c0_g1_i1|m.8705
TRINITY_DN92873_c2_g4_i1|m.19457	TRINITY_DN97180_c1_g1_i2|m.51177	TRINITY_DN94018_c0_g2_i1|m.21686			TRINITY_DN99934_c0_g2_i2|m.16701		TRINITY_DN107939_c3_g3_i2|m.117592		TRINITY_DN83829_c0_g2_i1|m.14273
TRINITY_DN83429_c0_g1_i1|m.54972	TRINITY_DN97719_c0_g1_i1|m.56747	TRINITY_DN107306_c0_g6_i1|m.64213			TRINITY_DN108932_c1_g3_i3|m.81201				TRINITY_DN95368_c0_g1_i2|m.20772
TRINITY_DN74157_c2_g1_i1|m.54361	TRINITY_DN67350_c1_g1_i1|m.24903	TRINITY_DN86754_c3_g1_i1|m.44849			TRINITY_DN110234_c0_g1_i2|m.82525				TRINITY_DN89710_c0_g1_i1|m.54496
TRINITY_DN101151_c3_g4_i2|m.90728	TRINITY_DN84044_c0_g1_i1|m.47593	TRINITY_DN77488_c1_g1_i1|m.57748							TRINITY_DN91379_c0_g2_i1|m.52296
	TRINITY_DN87488_c0_g6_i2|m.7709	TRINITY_DN106452_c1_g2_i1|m.134357							TRINITY_DN108842_c0_g2_i1|m.101616
	TRINITY_DN78358_c3_g1_i1|m.45622	TRINITY_DN115476_c0_g1_i2|m.114577							TRINITY_DN103979_c0_g1_i9|m.58128
	TRINITY_DN93332_c0_g2_i1|m.7450	TRINITY_DN97551_c6_g2_i3|m.35663							TRINITY_DN81064_c0_g1_i1|m.21470
	TRINITY_DN90012_c2_g1_i1|m.1094	TRINITY_DN93907_c0_g3_i1|m.28083							TRINITY_DN89737_c0_g1_i2|m.54664
	TRINITY_DN91991_c0_g3_i2|m.41220	TRINITY_DN20332_c0_g1_i1|m.14613							TRINITY_DN113480_c1_g2_i1|m.112389
	TRINITY_DN79383_c0_g1_i1|m.22069	TRINITY_DN92914_c0_g1_i1|m.25174							TRINITY_DN76783_c0_g2_i1|m.16889
	TRINITY_DN98907_c0_g1_i2|m.44803	TRINITY_DN53056_c0_g2_i1|m.1148							TRINITY_DN113680_c3_g1_i1|m.58726
	TRINITY_DN79363_c0_g1_i1|m.22090	TRINITY_DN79696_c0_g1_i1|m.28883							TRINITY_DN75530_c2_g1_i1|m.27092
	TRINITY_DN118011_c2_g1_i1|m.157571	TRINITY_DN86740_c0_g1_i1|m.44851							TRINITY_DN99564_c1_g6_i2|m.27471
	TRINITY_DN76930_c0_g1_i1|m.17328	TRINITY_DN110355_c0_g3_i3|m.134900							TRINITY_DN94962_c0_g11_i1|m.26416
	TRINITY_DN91475_c0_g1_i1|m.55659	TRINITY_DN117037_c0_g5_i1|m.65020							TRINITY_DN110322_c0_g6_i3|m.134758
	TRINITY_DN87024_c1_g2_i1|m.5850	TRINITY_DN97698_c0_g3_i3|m.18160							TRINITY_DN84232_c0_g1_i1|m.53590
	TRINITY_DN74443_c1_g2_i1|m.17446	TRINITY_DN99136_c0_g1_i3|m.51677							TRINITY_DN77462_c0_g1_i1|m.57765
	TRINITY_DN101903_c1_g2_i1|m.125657	TRINITY_DN91394_c1_g8_i2|m.52395							TRINITY_DN106034_c0_g1_i1|m.95398
	TRINITY_DN108837_c0_g1_i2|m.101739	TRINITY_DN105737_c2_g1_i1|m.136849
	TRINITY_DN82678_c0_g1_i1|m.18376	TRINITY_DN87623_c0_g3_i2|m.14789
	TRINITY_DN80965_c0_g1_i1|m.46278	TRINITY_DN89784_c1_g1_i1|m.54617
		TRINITY_DN99674_c0_g8_i1|m.9734
		TRINITY_DN102133_c0_g1_i1|m.64295
		TRINITY_DN82336_c1_g2_i1|m.1493
		TRINITY_DN56948_c0_g2_i1|m.46183
		TRINITY_DN94915_c0_g6_i1|m.26364
		TRINITY_DN84557_c0_g1_i1|m.22397
		TRINITY_DN111641_c0_g1_i1|m.115895
		TRINITY_DN82933_c1_g2_i1|m.40837
		TRINITY_DN102481_c2_g1_i2|m.114926
		TRINITY_DN84342_c0_g1_i1|m.30044
		TRINITY_DN83774_c4_g2_i1|m.56116
		TRINITY_DN87104_c0_g1_i1|m.5678
		TRINITY_DN79764_c0_g2_i1|m.28470
		TRINITY_DN94766_c0_g1_i3|m.32315
		TRINITY_DN87981_c0_g1_i2|m.25754
		TRINITY_DN97956_c0_g4_i1|m.48752
		TRINITY_DN86471_c2_g5_i1|m.25958
		TRINITY_DN111476_c0_g3_i3|m.66357
		TRINITY_DN99677_c2_g1_i2|m.9527
		TRINITY_DN81122_c1_g1_i1|m.19250
		TRINITY_DN95520_c0_g1_i1|m.20693
		TRINITY_DN80261_c1_g1_i1|m.13712
		TRINITY_DN84523_c2_g1_i4|m.22441
		TRINITY_DN106436_c5_g1_i2|m.134229
		TRINITY_DN78789_c1_g1_i1|m.39491
		TRINITY_DN89107_c0_g1_i1|m.27705
		TRINITY_DN103500_c1_g3_i4|m.152611
		TRINITY_DN89351_c0_g2_i1|m.4725
		TRINITY_DN95370_c0_g1_i1|m.20773
		TRINITY_DN81807_c0_g7_i1|m.12822
		TRINITY_DN8155_c0_g1_i1|m.43182
		TRINITY_DN92183_c0_g2_i1|m.47007
		TRINITY_DN112490_c0_g4_i1|m.109858
		TRINITY_DN109069_c0_g6_i1|m.80020
		TRINITY_DN77404_c0_g1_i1|m.57729
		TRINITY_DN93676_c0_g1_i3|m.34713
		TRINITY_DN76770_c0_g1_i1|m.16939
		TRINITY_DN118799_c0_g2_i1|m.104191
		TRINITY_DN109017_c4_g4_i4|m.79794
		TRINITY_DN105988_c1_g2_i3|m.98357
		TRINITY_DN101648_c0_g1_i5|m.87473
		TRINITY_DN72178_c0_g2_i1|m.17147
		TRINITY_DN92735_c1_g1_i1|m.2066
		TRINITY_DN94104_c1_g1_i1|m.33742
		TRINITY_DN95348_c1_g2_i1|m.20915

## Sheet: Shared by 3
AgE vs FE|AgE vs GE|AgE vs ME	AgE vs FE|AgE vs GE|FE vs GE	AgE vs FE|AgE vs GE|FE vs ME	AgE vs FE|AgE vs ME|FE vs GE	AgE vs FE|AgE vs ME|FE vs ME	AgE vs FE|FE vs GE|FE vs ME	AgE vs GE|AgE vs ME|FE vs GE	AgE vs GE|AgE vs ME|FE vs ME	AgE vs GE|FE vs GE|FE vs ME	AgE vs ME|FE vs GE|FE vs ME	FE vs GE|FE vs ME|GE vs ME	AgE vs ME|FE vs ME|GE vs ME	AgE vs ME|FE vs GE|GE vs ME	AgE vs GE|FE vs ME|GE vs ME	AgE vs GE|FE vs GE|GE vs ME	AgE vs FE|FE vs ME|GE vs ME	AgE vs FE|FE vs GE|GE vs ME	AgE vs FE|AgE vs ME|GE vs ME	AgE vs FE|AgE vs GE|GE vs ME
TRINITY_DN83612_c0_g1_i1|m.35059	TRINITY_DN106253_c1_g4_i1|m.62908	TRINITY_DN94230_c2_g1_i1|m.8852	TRINITY_DN93077_c1_g1_i4|m.23543	TRINITY_DN117606_c4_g3_i1|m.158598	TRINITY_DN94644_c0_g1_i1|m.53420	TRINITY_DN97837_c0_g1_i1|m.45253	TRINITY_DN87685_c3_g2_i1|m.14746	TRINITY_DN99111_c6_g3_i1|m.51599	TRINITY_DN99585_c1_g2_i2|m.27362	TRINITY_DN111134_c1_g1_i5|m.108969	TRINITY_DN108248_c0_g3_i2|m.154675	TRINITY_DN92337_c0_g2_i2|m.38299	TRINITY_DN8430_c0_g1_i1|m.10123	TRINITY_DN99934_c0_g2_i1|m.16700	TRINITY_DN93426_c6_g18_i1|m.50152	TRINITY_DN94145_c1_g1_i2|m.33710	TRINITY_DN113812_c0_g1_i6|m.105593	TRINITY_DN88154_c0_g1_i1|m.42922
TRINITY_DN96865_c0_g4_i1|m.55334	TRINITY_DN101790_c4_g1_i1|m.89828	TRINITY_DN108548_c2_g1_i1|m.119250	TRINITY_DN109006_c2_g1_i2|m.80081	TRINITY_DN98010_c1_g5_i1|m.49908	TRINITY_DN81258_c1_g1_i2|m.46132	TRINITY_DN93030_c0_g2_i1|m.23727	TRINITY_DN91975_c0_g1_i1|m.41371	TRINITY_DN107262_c0_g4_i2|m.145293	TRINITY_DN85791_c0_g2_i2|m.10010		TRINITY_DN99699_c0_g1_i1|m.9790	TRINITY_DN106206_c0_g1_i1|m.63046	TRINITY_DN94180_c0_g10_i1|m.33601	TRINITY_DN86683_c1_g2_i1|m.41030	TRINITY_DN119046_c5_g4_i1|m.140869	TRINITY_DN105376_c0_g2_i3|m.98731	TRINITY_DN98218_c0_g1_i1|m.18804	TRINITY_DN95167_c0_g3_i1|m.3535
TRINITY_DN71191_c2_g1_i2|m.17045	TRINITY_DN105096_c1_g1_i1|m.61899	TRINITY_DN98895_c1_g1_i1|m.4591	TRINITY_DN73140_c1_g1_i1|m.30282		TRINITY_DN105578_c9_g1_i5|m.86674	TRINITY_DN99453_c3_g9_i2|m.53871	TRINITY_DN61005_c0_g1_i1|m.54921	TRINITY_DN86004_c0_g1_i1|m.18490	TRINITY_DN97583_c1_g1_i1|m.35773		TRINITY_DN98638_c0_g3_i2|m.47950	TRINITY_DN103806_c2_g3_i3|m.80441	TRINITY_DN93312_c2_g2_i2|m.7369	TRINITY_DN117480_c2_g1_i1|m.121951	TRINITY_DN62683_c0_g2_i1|m.5895	TRINITY_DN103744_c2_g2_i2|m.65939	TRINITY_DN79351_c1_g1_i1|m.22073	TRINITY_DN104438_c0_g5_i2|m.79025
TRINITY_DN73056_c0_g1_i1|m.34194	TRINITY_DN83369_c0_g3_i2|m.53008	TRINITY_DN100773_c3_g2_i1|m.90284	TRINITY_DN92977_c0_g1_i1|m.25186		TRINITY_DN78986_c1_g3_i2|m.15788	TRINITY_DN86454_c0_g1_i1|m.25948	TRINITY_DN89557_c0_g1_i1|m.44156	TRINITY_DN99349_c0_g2_i4|m.31571			TRINITY_DN97023_c0_g4_i1|m.50738	TRINITY_DN63985_c0_g1_i1|m.17103	TRINITY_DN80151_c0_g1_i1|m.21202	TRINITY_DN89075_c0_g2_i1|m.31419	TRINITY_DN92959_c0_g1_i2|m.25397	TRINITY_DN95233_c0_g2_i1|m.12537	TRINITY_DN96282_c0_g2_i1|m.35153	TRINITY_DN90435_c0_g1_i1|m.14478
TRINITY_DN111779_c1_g1_i4|m.141720	TRINITY_DN89726_c0_g4_i1|m.54506	TRINITY_DN89557_c1_g1_i1|m.44158	TRINITY_DN95282_c0_g3_i1|m.12724		TRINITY_DN93375_c2_g1_i1|m.7467	TRINITY_DN96994_c0_g1_i1|m.22018	TRINITY_DN107650_c7_g2_i5|m.129972	TRINITY_DN83872_c0_g1_i1|m.14280			TRINITY_DN97139_c1_g1_i1|m.51383	TRINITY_DN85241_c0_g2_i1|m.33969		TRINITY_DN82431_c1_g1_i1|m.30731	TRINITY_DN97308_c0_g1_i1|m.48291	TRINITY_DN73288_c0_g1_i1|m.29102	TRINITY_DN90318_c1_g1_i2|m.40562	TRINITY_DN106355_c3_g2_i1|m.156422
TRINITY_DN102808_c2_g3_i1|m.97615		TRINITY_DN97522_c0_g4_i1|m.35694	TRINITY_DN76877_c1_g1_i1|m.7210		TRINITY_DN118924_c9_g2_i1|m.101455		TRINITY_DN102290_c1_g9_i1|m.145909	TRINITY_DN26397_c0_g2_i1|m.29024			TRINITY_DN89426_c0_g1_i3|m.34291	TRINITY_DN102654_c0_g7_i1|m.120288		TRINITY_DN103268_c3_g3_i2|m.68766	TRINITY_DN110144_c1_g3_i2|m.144723	TRINITY_DN98256_c0_g1_i1|m.18937	TRINITY_DN102986_c1_g4_i2|m.139804	TRINITY_DN30280_c0_g1_i1|m.10245
TRINITY_DN88521_c0_g7_i1|m.36423		TRINITY_DN97741_c0_g1_i1|m.57056	TRINITY_DN90947_c0_g1_i2|m.6820		TRINITY_DN85902_c3_g4_i1|m.53153			TRINITY_DN75341_c0_g1_i1|m.34451			TRINITY_DN187773_c0_g1_i1|m.122496	TRINITY_DN79640_c0_g1_i1|m.28892		TRINITY_DN81898_c0_g2_i2|m.12819	TRINITY_DN90540_c3_g1_i1|m.6666	TRINITY_DN110877_c3_g2_i1|m.149813	TRINITY_DN86752_c0_g1_i1|m.44937
TRINITY_DN87933_c0_g1_i1|m.25846		TRINITY_DN102531_c0_g1_i2|m.130889	TRINITY_DN88674_c2_g4_i1|m.47194		TRINITY_DN97879_c2_g2_i1|m.45211						TRINITY_DN80624_c1_g2_i1|m.45478	TRINITY_DN97381_c0_g1_i1|m.48287		TRINITY_DN98912_c0_g8_i1|m.44641	TRINITY_DN101099_c4_g11_i1|m.113075	TRINITY_DN94837_c0_g1_i1|m.41672	TRINITY_DN96478_c0_g1_i1|m.1422
TRINITY_DN116850_c13_g2_i1|m.153064		TRINITY_DN96431_c0_g1_i1|m.1432	TRINITY_DN44127_c0_g1_i1|m.189		TRINITY_DN84140_c0_g1_i1|m.17297						TRINITY_DN77040_c0_g1_i1|m.28648	TRINITY_DN89752_c2_g1_i1|m.54604		TRINITY_DN80399_c0_g9_i1|m.52594		TRINITY_DN89818_c1_g1_i1|m.12398	TRINITY_DN92707_c1_g8_i1|m.2156
TRINITY_DN103220_c0_g1_i1|m.68628			TRINITY_DN91305_c0_g1_i1|m.52463		TRINITY_DN101213_c0_g2_i2|m.75653						TRINITY_DN95175_c0_g1_i2|m.3792	TRINITY_DN110065_c1_g1_i3|m.79488		TRINITY_DN95648_c0_g2_i2|m.11618		TRINITY_DN92394_c0_g1_i1|m.38239	TRINITY_DN72244_c1_g3_i1|m.18671
TRINITY_DN84755_c0_g1_i1|m.18250			TRINITY_DN98114_c9_g2_i2|m.6285		TRINITY_DN84428_c0_g1_i1|m.49422						TRINITY_DN82225_c0_g1_i1|m.26123	TRINITY_DN88951_c3_g6_i3|m.15095		TRINITY_DN111114_c0_g5_i1|m.109076		TRINITY_DN85921_c0_g1_i1|m.53219	TRINITY_DN87002_c2_g2_i1|m.5721
TRINITY_DN97531_c2_g1_i1|m.35734			TRINITY_DN75261_c0_g2_i1|m.55776		TRINITY_DN110481_c1_g4_i3|m.146540						TRINITY_DN116685_c2_g3_i1|m.123245	TRINITY_DN51206_c1_g1_i1|m.4016		TRINITY_DN114796_c0_g4_i1|m.123003		TRINITY_DN92716_c0_g2_i1|m.2163	TRINITY_DN98695_c4_g3_i1|m.47933
TRINITY_DN95877_c0_g2_i2|m.51863			TRINITY_DN94291_c0_g1_i1|m.9040		TRINITY_DN104685_c1_g1_i1|m.156681						TRINITY_DN77441_c0_g1_i1|m.57780	TRINITY_DN57934_c3_g1_i1|m.4107		TRINITY_DN118295_c0_g1_i1|m.67424		TRINITY_DN104794_c0_g3_i2|m.71865	TRINITY_DN90154_c0_g1_i1|m.57609
TRINITY_DN109096_c0_g5_i1|m.80291			TRINITY_DN75185_c0_g2_i1|m.14795		TRINITY_DN94526_c2_g2_i1|m.45836						TRINITY_DN108497_c1_g20_i2|m.65657			TRINITY_DN70261_c0_g1_i1|m.50288		TRINITY_DN105487_c0_g1_i3|m.78606	TRINITY_DN102621_c2_g3_i1|m.120115
TRINITY_DN78573_c1_g1_i1|m.21112			TRINITY_DN118397_c1_g5_i1|m.60289		TRINITY_DN99844_c0_g1_i2|m.36975						TRINITY_DN92009_c4_g1_i1|m.13295			TRINITY_DN100807_c0_g1_i2|m.138605		TRINITY_DN97028_c0_g2_i1|m.50548
TRINITY_DN71272_c0_g1_i1|m.50837			TRINITY_DN91956_c11_g3_i1|m.41379		TRINITY_DN80921_c0_g1_i1|m.46236						TRINITY_DN84521_c1_g21_i1|m.22373			TRINITY_DN97552_c2_g1_i2|m.35640		TRINITY_DN102179_c0_g1_i1|m.64465
TRINITY_DN90248_c0_g10_i1|m.38698			TRINITY_DN76998_c0_g2_i1|m.17325		TRINITY_DN74634_c1_g3_i1|m.29456						TRINITY_DN92354_c0_g1_i1|m.38241			TRINITY_DN89664_c0_g1_i1|m.51032		TRINITY_DN103292_c0_g4_i1|m.68904
TRINITY_DN83833_c0_g1_i1|m.14308			TRINITY_DN90572_c1_g2_i3|m.6513		TRINITY_DN110777_c0_g1_i1|m.132618						TRINITY_DN106102_c1_g1_i1|m.150323			TRINITY_DN104704_c0_g4_i8|m.71603		TRINITY_DN98070_c0_g2_i1|m.49909
TRINITY_DN109617_c8_g3_i1|m.119453			TRINITY_DN113633_c0_g3_i1|m.58812		TRINITY_DN94492_c4_g7_i1|m.8268						TRINITY_DN92410_c0_g2_i1|m.22613			TRINITY_DN75739_c0_g1_i1|m.28531		TRINITY_DN106620_c0_g8_i1|m.142598
TRINITY_DN53239_c1_g1_i1|m.22530			TRINITY_DN95499_c0_g3_i1|m.14050		TRINITY_DN87222_c0_g4_i1|m.36349						TRINITY_DN117487_c2_g3_i1|m.121967			TRINITY_DN90081_c0_g2_i1|m.1069		TRINITY_DN86824_c0_g4_i1|m.2415
TRINITY_DN94980_c6_g5_i1|m.26310			TRINITY_DN98509_c0_g1_i2|m.43627		TRINITY_DN84465_c0_g8_i1|m.49360						TRINITY_DN91287_c0_g1_i1|m.10988			TRINITY_DN93473_c0_g3_i1|m.50141		TRINITY_DN98016_c0_g1_i1|m.49783
TRINITY_DN66615_c0_g1_i1|m.45973			TRINITY_DN95715_c1_g2_i1|m.20212		TRINITY_DN103647_c0_g2_i1|m.93070						TRINITY_DN86660_c0_g1_i1|m.40999			TRINITY_DN112124_c5_g6_i2|m.117918		TRINITY_DN91902_c0_g1_i1|m.41269
TRINITY_DN107471_c0_g1_i3|m.136700			TRINITY_DN96573_c0_g4_i1|m.3331		TRINITY_DN87014_c0_g2_i1|m.5877						TRINITY_DN85889_c0_g1_i1|m.39638			TRINITY_DN97194_c0_g1_i1|m.51118		TRINITY_DN90713_c0_g1_i2|m.42138
TRINITY_DN93397_c0_g3_i1|m.7308			TRINITY_DN92359_c0_g1_i1|m.38350		TRINITY_DN99246_c1_g3_i1|m.230						TRINITY_DN107799_c1_g2_i1|m.139321			TRINITY_DN81962_c0_g4_i1|m.56306		TRINITY_DN77142_c0_g1_i2|m.13402
TRINITY_DN65690_c0_g2_i1|m.5040			TRINITY_DN95192_c0_g1_i1|m.3490		TRINITY_DN83592_c1_g2_i1|m.49094						TRINITY_DN96525_c0_g2_i2|m.3381			TRINITY_DN75255_c0_g1_i1|m.55765		TRINITY_DN85295_c0_g1_i1|m.33877
TRINITY_DN86821_c0_g1_i1|m.2344			TRINITY_DN95124_c2_g1_i1|m.3722		TRINITY_DN92145_c1_g1_i1|m.47075						TRINITY_DN113720_c1_g1_i1|m.116023			TRINITY_DN115495_c4_g10_i1|m.114204		TRINITY_DN85391_c1_g1_i1|m.11228
TRINITY_DN92402_c0_g1_i1|m.22580					TRINITY_DN75170_c0_g1_i1|m.14851						TRINITY_DN89546_c1_g1_i1|m.44211			TRINITY_DN98075_c0_g1_i2|m.49770		TRINITY_DN83691_c0_g1_i1|m.35045
TRINITY_DN93371_c0_g6_i1|m.7275					TRINITY_DN102267_c2_g1_i1|m.145888						TRINITY_DN94894_c0_g2_i2|m.41647			TRINITY_DN84503_c0_g1_i1|m.22451		TRINITY_DN87087_c2_g1_i3|m.5835
TRINITY_DN97718_c0_g4_i2|m.56995					TRINITY_DN94671_c0_g1_i1|m.53373						TRINITY_DN90539_c0_g1_i1|m.6483			TRINITY_DN95575_c0_g1_i1|m.20522		TRINITY_DN112182_c0_g2_i2|m.118275
TRINITY_DN109881_c0_g1_i1|m.113485					TRINITY_DN103549_c0_g1_i3|m.152406						TRINITY_DN94881_c0_g1_i1|m.41629			TRINITY_DN99564_c1_g6_i4|m.27475		TRINITY_DN94083_c1_g2_i1|m.21772
TRINITY_DN113166_c2_g1_i7|m.116742					TRINITY_DN94917_c0_g2_i1|m.26534						TRINITY_DN90709_c0_g1_i1|m.42113			TRINITY_DN93520_c5_g1_i2|m.29612		TRINITY_DN90648_c0_g2_i1|m.2923
TRINITY_DN111482_c7_g19_i2|m.66322					TRINITY_DN108964_c0_g2_i1|m.81060						TRINITY_DN86214_c0_g7_i1|m.27496			TRINITY_DN115075_c1_g1_i3|m.105089		TRINITY_DN94095_c0_g4_i1|m.21561
TRINITY_DN98027_c0_g8_i1|m.49753					TRINITY_DN78604_c0_g2_i1|m.53747						TRINITY_DN108782_c1_g4_i1|m.76163			TRINITY_DN93023_c2_g1_i1|m.23639		TRINITY_DN101972_c4_g6_i4|m.125918
TRINITY_DN115028_c1_g4_i1|m.105037					TRINITY_DN96800_c1_g18_i1|m.55111						TRINITY_DN92987_c2_g5_i1|m.25185			TRINITY_DN703_c0_g1_i1|m.12079		TRINITY_DN116496_c2_g1_i1|m.126288
TRINITY_DN105967_c0_g2_i1|m.97982					TRINITY_DN79226_c1_g1_i1|m.24031						TRINITY_DN115644_c2_g11_i2|m.143155			TRINITY_DN86623_c0_g1_i1|m.40968
TRINITY_DN102859_c0_g1_i1|m.97505					TRINITY_DN87738_c0_g1_i1|m.39055						TRINITY_DN89360_c3_g1_i1|m.4756			TRINITY_DN98249_c0_g6_i1|m.18749
TRINITY_DN89311_c0_g1_i1|m.4711					TRINITY_DN112511_c0_g2_i2|m.71329						TRINITY_DN86978_c0_g1_i1|m.57134			TRINITY_DN92834_c0_g2_i1|m.19462
TRINITY_DN106022_c0_g1_i1|m.95543					TRINITY_DN97456_c0_g8_i1|m.35865						TRINITY_DN92917_c0_g1_i1|m.25281			TRINITY_DN109828_c0_g1_i1|m.113495
TRINITY_DN59992_c0_g2_i1|m.29875					TRINITY_DN83626_c0_g1_i1|m.35087						TRINITY_DN119046_c5_g3_i1|m.140868			TRINITY_DN77589_c0_g1_i1|m.21281
TRINITY_DN89281_c0_g1_i1|m.22907					TRINITY_DN95346_c1_g1_i1|m.20940						TRINITY_DN104316_c1_g1_i4|m.131518			TRINITY_DN114419_c2_g5_i2|m.140367
TRINITY_DN88533_c0_g2_i1|m.36493					TRINITY_DN79140_c0_g1_i1|m.31455						TRINITY_DN75435_c0_g2_i1|m.48993			TRINITY_DN91210_c0_g1_i1|m.11105
TRINITY_DN69909_c3_g1_i1|m.9920					TRINITY_DN94227_c0_g1_i3|m.8807						TRINITY_DN112580_c3_g1_i4|m.71349			TRINITY_DN104968_c1_g5_i3|m.84651
TRINITY_DN86552_c0_g4_i1|m.34026					TRINITY_DN94906_c0_g1_i1|m.26510						TRINITY_DN98970_c1_g1_i1|m.44798			TRINITY_DN88288_c0_g2_i1|m.42666
TRINITY_DN94979_c1_g2_i3|m.26526					TRINITY_DN77962_c0_g1_i1|m.46318						TRINITY_DN85415_c0_g4_i2|m.37641			TRINITY_DN98792_c1_g1_i2|m.24405
TRINITY_DN104043_c2_g2_i1|m.128726					TRINITY_DN112546_c1_g1_i1|m.71422						TRINITY_DN99665_c0_g9_i1|m.9841			TRINITY_DN98010_c1_g2_i1|m.49907
TRINITY_DN97653_c0_g1_i1|m.18114					TRINITY_DN46882_c0_g1_i1|m.10258						TRINITY_DN82231_c3_g1_i1|m.26164			TRINITY_DN95342_c3_g1_i1|m.20974
TRINITY_DN117682_c0_g1_i1|m.158735					TRINITY_DN85665_c0_g1_i1|m.6462						TRINITY_DN111341_c0_g1_i1|m.151810			TRINITY_DN116449_c2_g4_i1|m.126507
TRINITY_DN105608_c3_g8_i1|m.95014					TRINITY_DN83803_c0_g1_i1|m.14258						TRINITY_DN88381_c1_g1_i1|m.22193			TRINITY_DN82445_c0_g1_i1|m.30662
TRINITY_DN87897_c0_g1_i1|m.4967					TRINITY_DN86123_c0_g1_i1|m.57884						TRINITY_DN66225_c0_g1_i1|m.16408			TRINITY_DN100817_c0_g1_i3|m.138429
TRINITY_DN86224_c0_g1_i1|m.27603					TRINITY_DN85452_c0_g2_i1|m.37606						TRINITY_DN116422_c0_g6_i1|m.125965			TRINITY_DN63379_c0_g1_i1|m.37528
TRINITY_DN98072_c1_g2_i1|m.49859					TRINITY_DN105942_c1_g1_i1|m.98358						TRINITY_DN89180_c2_g1_i1|m.27786			TRINITY_DN93397_c0_g1_i1|m.7306
TRINITY_DN54337_c2_g2_i1|m.36208					TRINITY_DN89262_c1_g3_i2|m.22883						TRINITY_DN98684_c1_g1_i1|m.47810			TRINITY_DN86107_c0_g1_i1|m.57877
TRINITY_DN96980_c0_g1_i6|m.22048					TRINITY_DN110731_c0_g3_i2|m.132288						TRINITY_DN85912_c0_g1_i1|m.53202			TRINITY_DN91580_c0_g1_i5|m.17746
TRINITY_DN97125_c3_g1_i4|m.51369					TRINITY_DN101734_c0_g1_i1|m.89785						TRINITY_DN48086_c0_g8_i1|m.7116			TRINITY_DN87583_c0_g1_i1|m.49702
TRINITY_DN90900_c3_g9_i2|m.6799					TRINITY_DN79668_c0_g1_i2|m.28953						TRINITY_DN74287_c1_g5_i1|m.54382			TRINITY_DN105252_c3_g2_i5|m.135622
TRINITY_DN99305_c2_g3_i1|m.31855					TRINITY_DN110432_c1_g4_i1|m.146599						TRINITY_DN96712_c15_g1_i1|m.10329			TRINITY_DN95999_c0_g1_i1|m.31115
TRINITY_DN94176_c3_g2_i1|m.33679					TRINITY_DN86627_c0_g2_i1|m.41115						TRINITY_DN106789_c0_g8_i1|m.81995			TRINITY_DN93656_c0_g17_i2|m.34905
TRINITY_DN107194_c0_g6_i1|m.72317					TRINITY_DN81232_c0_g2_i1|m.46050									TRINITY_DN76626_c2_g1_i1|m.54197
TRINITY_DN99938_c1_g1_i1|m.16619					TRINITY_DN112040_c0_g1_i6|m.67915									TRINITY_DN69001_c0_g3_i1|m.21357
TRINITY_DN92472_c2_g4_i1|m.22541					TRINITY_DN101790_c4_g2_i2|m.89831									TRINITY_DN80222_c0_g2_i1|m.13725
TRINITY_DN78031_c2_g1_i1|m.28299					TRINITY_DN86590_c0_g1_i1|m.34070									TRINITY_DN87441_c2_g1_i1|m.7819
TRINITY_DN81430_c0_g1_i2|m.52222					TRINITY_DN77991_c5_g1_i1|m.46303									TRINITY_DN115685_c2_g6_i2|m.143120
TRINITY_DN90719_c2_g1_i1|m.42015					TRINITY_DN113137_c2_g2_i1|m.116759									TRINITY_DN56451_c0_g1_i1|m.32151
TRINITY_DN93176_c0_g2_i2|m.25129					TRINITY_DN98074_c0_g2_i1|m.49764									TRINITY_DN80363_c0_g2_i1|m.52622
TRINITY_DN111432_c0_g1_i2|m.66737					TRINITY_DN79128_c0_g3_i1|m.31476									TRINITY_DN99505_c3_g5_i4|m.27273
TRINITY_DN41652_c1_g4_i1|m.28775					TRINITY_DN94904_c0_g1_i1|m.26527									TRINITY_DN80603_c0_g2_i1|m.45430
TRINITY_DN95930_c1_g1_i1|m.31057					TRINITY_DN79647_c0_g1_i2|m.28941									TRINITY_DN87705_c0_g1_i1|m.39140
TRINITY_DN79203_c2_g1_i1|m.23992					TRINITY_DN88803_c0_g1_i1|m.13629									TRINITY_DN98341_c0_g1_i1|m.1696
TRINITY_DN106451_c0_g1_i1|m.134319					TRINITY_DN80182_c0_g2_i1|m.21179									TRINITY_DN85515_c0_g2_i1|m.4286
TRINITY_DN82530_c0_g13_i1|m.23249					TRINITY_DN87694_c0_g1_i1|m.14646									TRINITY_DN101776_c0_g3_i1|m.89717
TRINITY_DN117052_c1_g1_i1|m.64719					TRINITY_DN82229_c0_g1_i1|m.26125									TRINITY_DN118214_c0_g3_i1|m.66850
TRINITY_DN110954_c1_g2_i1|m.103056					TRINITY_DN90898_c0_g1_i1|m.12967									TRINITY_DN108199_c1_g1_i2|m.147533
TRINITY_DN67365_c0_g3_i1|m.24884					TRINITY_DN97352_c2_g2_i1|m.48237									TRINITY_DN80135_c0_g1_i1|m.21176
TRINITY_DN107473_c3_g3_i1|m.136590					TRINITY_DN89775_c0_g1_i1|m.54694									TRINITY_DN98347_c1_g1_i2|m.1816
TRINITY_DN87013_c0_g3_i2|m.5832					TRINITY_DN80321_c0_g1_i1|m.52672									TRINITY_DN87430_c0_g1_i1|m.7879
TRINITY_DN97462_c0_g2_i2|m.36158					TRINITY_DN105713_c3_g3_i2|m.137095									TRINITY_DN98320_c1_g1_i1|m.1793
TRINITY_DN117445_c1_g1_i2|m.121714					TRINITY_DN112679_c6_g3_i1|m.87823									TRINITY_DN88930_c0_g1_i1|m.14913
TRINITY_DN112801_c1_g1_i1|m.110569					TRINITY_DN115062_c2_g9_i1|m.105189									TRINITY_DN93885_c1_g1_i1|m.7585
TRINITY_DN94793_c0_g1_i1|m.32326					TRINITY_DN77954_c0_g2_i1|m.46297									TRINITY_DN94990_c0_g6_i1|m.26413
TRINITY_DN89911_c2_g6_i1|m.23886					TRINITY_DN90234_c0_g1_i2|m.38581									TRINITY_DN43261_c0_g1_i1|m.16107
					TRINITY_DN117335_c0_g1_i1|m.148026									TRINITY_DN81062_c1_g1_i1|m.21453
					TRINITY_DN38049_c0_g1_i1|m.9160									TRINITY_DN88862_c0_g13_i1|m.13641
					TRINITY_DN88931_c0_g2_i2|m.15088									TRINITY_DN88949_c2_g3_i1|m.14950
					TRINITY_DN91658_c0_g1_i2|m.39299									TRINITY_DN117995_c0_g3_i1|m.91488
					TRINITY_DN119010_c3_g1_i1|m.140879									TRINITY_DN93871_c0_g2_i2|m.7561
					TRINITY_DN88683_c0_g1_i1|m.47327									TRINITY_DN77116_c0_g1_i1|m.13408
					TRINITY_DN118748_c3_g2_i2|m.104602									TRINITY_DN94736_c0_g8_i1|m.32476
					TRINITY_DN76031_c3_g1_i1|m.19091									TRINITY_DN61497_c0_g2_i1|m.16944
					TRINITY_DN111660_c1_g4_i1|m.115939									TRINITY_DN106429_c1_g3_i2|m.134124
					TRINITY_DN105135_c0_g1_i4|m.149462
					TRINITY_DN98983_c1_g1_i1|m.44790
					TRINITY_DN85504_c0_g1_i1|m.4178
					TRINITY_DN99279_c0_g2_i1|m.403
					TRINITY_DN102866_c0_g2_i1|m.97707
					TRINITY_DN78062_c0_g1_i1|m.28377
					TRINITY_DN87209_c0_g1_i1|m.36233
					TRINITY_DN76504_c1_g1_i1|m.10872
					TRINITY_DN106058_c0_g1_i1|m.95307
					TRINITY_DN94544_c0_g1_i2|m.45895
					TRINITY_DN100369_c4_g1_i3|m.113791
					TRINITY_DN94620_c0_g1_i1|m.53525
					TRINITY_DN86228_c0_g1_i2|m.27588
					TRINITY_DN109063_c0_g1_i1|m.80116
					TRINITY_DN84425_c0_g1_i3|m.49386
					TRINITY_DN93488_c0_g1_i1|m.50184
					TRINITY_DN84231_c0_g5_i1|m.53586
					TRINITY_DN112153_c0_g3_i1|m.117977
					TRINITY_DN92366_c0_g1_i1|m.38234
					TRINITY_DN85853_c0_g1_i2|m.39753
					TRINITY_DN93017_c0_g2_i3|m.23534
					TRINITY_DN117788_c0_g1_i1|m.69983
					TRINITY_DN97160_c0_g1_i1|m.51167
					TRINITY_DN94562_c0_g1_i1|m.45943
					TRINITY_DN8429_c1_g2_i1|m.10133
					TRINITY_DN114013_c1_g2_i1|m.138868
					TRINITY_DN88073_c0_g12_i1|m.34549
					TRINITY_DN78548_c0_g3_i1|m.21089
					TRINITY_DN76794_c0_g1_i1|m.16919

## Sheet: Shared by 4
AgE vs FE|AgE vs GE|AgE vs ME|FE vs GE	AgE vs FE|AgE vs GE|AgE vs ME|FE vs ME	AgE vs FE|AgE vs GE|FE vs GE|FE vs ME	AgE vs FE|AgE vs ME|FE vs GE|FE vs ME	AgE vs GE|AgE vs ME|FE vs GE|FE vs ME	AgE vs ME|FE vs GE|FE vs ME|GE vs ME	AgE vs GE|FE vs GE|FE vs ME|GE vs ME	AgE vs GE|AgE vs ME|FE vs ME|GE vs ME	AgE vs GE|AgE vs ME|FE vs GE|GE vs ME	AgE vs FE|FE vs GE|FE vs ME|GE vs ME	AgE vs FE|AgE vs ME|FE vs ME|GE vs ME	AgE vs FE|AgE vs ME|FE vs GE|GE vs ME	AgE vs FE|AgE vs GE|FE vs ME|GE vs ME	AgE vs FE|AgE vs GE|FE vs GE|GE vs ME	AgE vs FE|AgE vs GE|AgE vs ME|GE vs ME
TRINITY_DN109469_c1_g1_i2|m.68114	TRINITY_DN106658_c0_g2_i1|m.142633	TRINITY_DN110772_c0_g1_i3|m.132528	TRINITY_DN72521_c0_g2_i1|m.864	TRINITY_DN87829_c0_g1_i1|m.4916	TRINITY_DN114504_c0_g5_i1|m.95898	TRINITY_DN95852_c6_g1_i3|m.51922	TRINITY_DN92416_c0_g1_i1|m.22648	TRINITY_DN85014_c0_g2_i1|m.24570	TRINITY_DN94111_c0_g2_i1|m.33688	TRINITY_DN87303_c0_g1_i1|m.24745	TRINITY_DN117630_c2_g13_i1|m.158627	TRINITY_DN115062_c2_g1_i1|m.105182	TRINITY_DN91138_c0_g1_i2|m.15635	TRINITY_DN87357_c0_g1_i1|m.24661
TRINITY_DN83635_c3_g5_i1|m.34990	TRINITY_DN95853_c2_g2_i1|m.51860	TRINITY_DN118989_c13_g1_i2|m.100902	TRINITY_DN91858_c0_g2_i1|m.19918	TRINITY_DN101362_c0_g1_i3|m.93938	TRINITY_DN84058_c0_g1_i1|m.47659	TRINITY_DN90290_c2_g1_i1|m.38574	TRINITY_DN98114_c9_g4_i1|m.6292	TRINITY_DN90565_c1_g1_i1|m.6609	TRINITY_DN91956_c10_g1_i1|m.41377	TRINITY_DN111555_c0_g2_i2|m.89147	TRINITY_DN110082_c0_g1_i1|m.79456	TRINITY_DN87320_c2_g1_i1|m.24682	TRINITY_DN87127_c0_g1_i1|m.5552	TRINITY_DN82287_c0_g3_i1|m.26208
TRINITY_DN96512_c0_g4_i1|m.3160	TRINITY_DN58740_c0_g6_i1|m.27040	TRINITY_DN81792_c0_g1_i1|m.30144	TRINITY_DN87584_c0_g1_i1|m.49603	TRINITY_DN93357_c0_g4_i1|m.7280	TRINITY_DN66539_c1_g1_i1|m.15999	TRINITY_DN97252_c2_g4_i1|m.33384	TRINITY_DN117847_c3_g4_i1|m.133048	TRINITY_DN116159_c0_g7_i1|m.60889	TRINITY_DN100646_c0_g1_i1|m.82860	TRINITY_DN94033_c1_g1_i1|m.21571	TRINITY_DN89524_c0_g3_i1|m.44187	TRINITY_DN88819_c0_g8_i1|m.13477	TRINITY_DN89720_c0_g1_i2|m.54501	TRINITY_DN99505_c3_g5_i1|m.27271
TRINITY_DN107259_c3_g20_i1|m.145494	TRINITY_DN87735_c0_g1_i1|m.39067	TRINITY_DN95194_c1_g1_i1|m.3513	TRINITY_DN95411_c0_g1_i1|m.13954	TRINITY_DN69887_c0_g1_i1|m.11954	TRINITY_DN90887_c0_g14_i1|m.12924	TRINITY_DN106253_c1_g2_i1|m.62907	TRINITY_DN114605_c1_g1_i1|m.148750	TRINITY_DN83631_c0_g3_i1|m.35043	TRINITY_DN118663_c3_g2_i5|m.70543	TRINITY_DN99576_c0_g3_i1|m.27175	TRINITY_DN85467_c1_g1_i2|m.37650	TRINITY_DN74619_c0_g1_i1|m.29471	TRINITY_DN99213_c1_g6_i4|m.388	TRINITY_DN97032_c0_g2_i1|m.50736
TRINITY_DN74909_c0_g1_i1|m.26959	TRINITY_DN96786_c0_g1_i1|m.10550	TRINITY_DN77143_c0_g1_i1|m.13412	TRINITY_DN86930_c3_g2_i2|m.57183	TRINITY_DN107744_c2_g12_i1|m.139563	TRINITY_DN91434_c3_g5_i1|m.55443	TRINITY_DN85311_c0_g1_i1|m.11184	TRINITY_DN82418_c2_g1_i1|m.30656	TRINITY_DN84548_c0_g2_i1|m.22395	TRINITY_DN85779_c0_g2_i1|m.10066	TRINITY_DN96884_c4_g1_i1|m.55088	TRINITY_DN96549_c0_g1_i1|m.3336	TRINITY_DN98114_c9_g2_i3|m.6286	TRINITY_DN101274_c0_g4_i1|m.75463	TRINITY_DN90402_c3_g4_i1|m.14439
TRINITY_DN105507_c0_g3_i1|m.86659	TRINITY_DN106146_c2_g19_i1|m.150095	TRINITY_DN96930_c0_g7_i1|m.22027	TRINITY_DN97192_c0_g1_i1|m.51237	TRINITY_DN110884_c2_g8_i1|m.149698	TRINITY_DN71244_c2_g1_i1|m.50868	TRINITY_DN102410_c0_g8_i1|m.114856	TRINITY_DN118497_c1_g1_i1|m.126979	TRINITY_DN83335_c0_g2_i1|m.52972	TRINITY_DN97565_c0_g1_i1|m.35653	TRINITY_DN88724_c1_g1_i1|m.43925	TRINITY_DN110166_c2_g19_i2|m.144773	TRINITY_DN114204_c7_g13_i2|m.134040	TRINITY_DN92728_c0_g1_i1|m.2194	TRINITY_DN118580_c7_g1_i1|m.137885
TRINITY_DN92999_c1_g1_i1|m.25199	TRINITY_DN78065_c0_g7_i1|m.28385	TRINITY_DN92528_c0_g1_i1|m.33027	TRINITY_DN86019_c2_g1_i3|m.18538	TRINITY_DN97074_c1_g4_i1|m.50715	TRINITY_DN96311_c1_g9_i1|m.43272	TRINITY_DN89185_c0_g1_i1|m.27767	TRINITY_DN88848_c2_g2_i1|m.13485	TRINITY_DN96868_c0_g3_i2|m.55289	TRINITY_DN103343_c0_g3_i1|m.127447		TRINITY_DN96935_c0_g3_i1|m.22011	TRINITY_DN84277_c2_g1_i1|m.53617	TRINITY_DN113202_c0_g2_i5|m.83720	TRINITY_DN89807_c2_g3_i1|m.12309
TRINITY_DN93753_c0_g2_i1|m.38824	TRINITY_DN77467_c0_g1_i1|m.57746	TRINITY_DN76665_c0_g4_i1|m.54174	TRINITY_DN92387_c0_g1_i1|m.38375	TRINITY_DN89041_c0_g3_i1|m.31235	TRINITY_DN113268_c1_g14_i1|m.83428	TRINITY_DN107778_c1_g3_i1|m.139490	TRINITY_DN78097_c0_g1_i1|m.28326	TRINITY_DN113732_c0_g1_i1|m.116296	TRINITY_DN116422_c0_g8_i2|m.125966		TRINITY_DN90499_c0_g11_i1|m.14462	TRINITY_DN92245_c1_g3_i4|m.30422	TRINITY_DN96922_c0_g13_i1|m.21916
TRINITY_DN99867_c0_g15_i2|m.36762		TRINITY_DN88856_c0_g1_i1|m.13655	TRINITY_DN85272_c0_g1_i1|m.33911	TRINITY_DN91099_c0_g1_i2|m.16193	TRINITY_DN46281_c0_g6_i1|m.42576	TRINITY_DN94334_c1_g6_i3|m.26856	TRINITY_DN111455_c1_g5_i1|m.66489	TRINITY_DN90984_c0_g1_i1|m.6917	TRINITY_DN114335_c2_g1_i9|m.96838		TRINITY_DN108404_c1_g2_i1|m.65776	TRINITY_DN112371_c3_g7_i2|m.111068	TRINITY_DN80989_c0_g2_i2|m.46252
TRINITY_DN98776_c0_g3_i2|m.24366		TRINITY_DN84457_c0_g1_i1|m.49343	TRINITY_DN86614_c0_g2_i1|m.41088	TRINITY_DN113309_c4_g1_i2|m.127995	TRINITY_DN108646_c1_g1_i1|m.69391	TRINITY_DN93819_c0_g1_i1|m.7699		TRINITY_DN62701_c4_g7_i1|m.12121	TRINITY_DN90208_c1_g6_i2|m.38654		TRINITY_DN75362_c0_g1_i1|m.34435	TRINITY_DN92275_c5_g2_i1|m.30490	TRINITY_DN98151_c0_g13_i2|m.5909
TRINITY_DN94626_c0_g1_i1|m.53456		TRINITY_DN80961_c1_g3_i1|m.46258	TRINITY_DN96316_c0_g10_i2|m.43531	TRINITY_DN94462_c2_g10_i1|m.8316	TRINITY_DN96177_c0_g1_i1|m.38050			TRINITY_DN98713_c1_g5_i1|m.24168	TRINITY_DN111420_c3_g1_i2|m.66307		TRINITY_DN113244_c0_g6_i1|m.83558	TRINITY_DN99057_c1_g3_i1|m.37309	TRINITY_DN76862_c1_g1_i1|m.7185
TRINITY_DN98020_c1_g3_i1|m.49756			TRINITY_DN78929_c0_g1_i1|m.15782	TRINITY_DN95170_c1_g1_i1|m.3474	TRINITY_DN93925_c2_g2_i1|m.28059			TRINITY_DN91724_c0_g2_i1|m.5291	TRINITY_DN75020_c0_g1_i1|m.7934		TRINITY_DN82667_c0_g1_i1|m.18456	TRINITY_DN113104_c0_g4_i1|m.116599	TRINITY_DN81479_c0_g1_i1|m.52174
TRINITY_DN95300_c0_g1_i1|m.20898			TRINITY_DN93895_c0_g3_i2|m.7659	TRINITY_DN115533_c0_g1_i1|m.93154	TRINITY_DN84538_c4_g1_i1|m.22489				TRINITY_DN97591_c0_g1_i1|m.35823		TRINITY_DN98325_c2_g2_i2|m.1802	TRINITY_DN114029_c0_g1_i1|m.138762	TRINITY_DN118559_c4_g1_i1|m.137900
TRINITY_DN96284_c0_g2_i1|m.35473			TRINITY_DN79495_c0_g2_i1|m.4045	TRINITY_DN85640_c1_g2_i1|m.6481					TRINITY_DN111400_c1_g1_i1|m.66538		TRINITY_DN91618_c0_g1_i3|m.39203	TRINITY_DN99436_c1_g2_i1|m.53888	TRINITY_DN98078_c1_g2_i1|m.49851
			TRINITY_DN111844_c1_g3_i3|m.154271	TRINITY_DN96589_c2_g5_i1|m.3361					TRINITY_DN109617_c8_g3_i3|m.119456		TRINITY_DN75286_c0_g1_i1|m.55738	TRINITY_DN84768_c2_g20_i1|m.18193	TRINITY_DN82170_c0_g1_i2|m.20377
			TRINITY_DN87693_c1_g1_i2|m.14653	TRINITY_DN85126_c0_g10_i1|m.57495					TRINITY_DN80073_c0_g1_i1|m.46884		TRINITY_DN100079_c0_g5_i3|m.76247	TRINITY_DN99080_c0_g1_i2|m.37294	TRINITY_DN91582_c1_g8_i1|m.17601
			TRINITY_DN63310_c1_g1_i1|m.37509	TRINITY_DN101947_c0_g4_i2|m.125720					TRINITY_DN98626_c6_g1_i1|m.47712		TRINITY_DN107333_c3_g5_i3|m.63900	TRINITY_DN93482_c0_g1_i2|m.50082	TRINITY_DN92220_c0_g1_i2|m.30459
			TRINITY_DN94795_c0_g4_i1|m.32490	TRINITY_DN89733_c1_g1_i2|m.54683					TRINITY_DN90376_c0_g1_i1|m.40555		TRINITY_DN82859_c0_g3_i1|m.42447	TRINITY_DN99243_c0_g1_i1|m.259	TRINITY_DN85491_c0_g3_i2|m.37543
			TRINITY_DN81728_c0_g1_i1|m.30148	TRINITY_DN80951_c0_g1_i1|m.46261					TRINITY_DN113139_c0_g1_i1|m.116630		TRINITY_DN88101_c0_g1_i1|m.42875	TRINITY_DN117847_c3_g5_i1|m.133049	TRINITY_DN85841_c1_g1_i1|m.39708
				TRINITY_DN98536_c1_g3_i1|m.43756					TRINITY_DN87458_c2_g4_i3|m.7878		TRINITY_DN90375_c0_g2_i1|m.40416	TRINITY_DN95045_c2_g9_i1|m.579	TRINITY_DN104698_c0_g3_i3|m.156815
				TRINITY_DN112182_c0_g2_i1|m.118273					TRINITY_DN114542_c0_g10_i3|m.95703		TRINITY_DN97430_c0_g2_i1|m.36001	TRINITY_DN109984_c6_g1_i1|m.160605	TRINITY_DN87723_c0_g1_i1|m.39005
				TRINITY_DN48402_c0_g2_i1|m.27679					TRINITY_DN91311_c1_g1_i1|m.52499		TRINITY_DN90069_c0_g2_i2|m.1083	TRINITY_DN95065_c0_g6_i1|m.555	TRINITY_DN90966_c0_g1_i2|m.6928
									TRINITY_DN89294_c0_g1_i1|m.22952		TRINITY_DN97923_c0_g1_i1|m.48633	TRINITY_DN105373_c0_g2_i1|m.98606	TRINITY_DN91721_c0_g1_i1|m.5404
									TRINITY_DN106146_c1_g2_i1|m.150092		TRINITY_DN94866_c0_g1_i1|m.41637		TRINITY_DN82082_c1_g1_i1|m.23069
									TRINITY_DN102094_c0_g3_i2|m.157800		TRINITY_DN86053_c0_g1_i1|m.18501		TRINITY_DN112841_c0_g18_i2|m.110668
											TRINITY_DN25314_c0_g1_i1|m.3		TRINITY_DN91922_c0_g5_i1|m.41289
											TRINITY_DN93369_c0_g1_i2|m.7252		TRINITY_DN101796_c0_g1_i3|m.89581
											TRINITY_DN114565_c0_g4_i2|m.96065		TRINITY_DN98253_c4_g1_i1|m.18861
											TRINITY_DN109194_c3_g1_i1|m.85614		TRINITY_DN86572_c0_g1_i1|m.34045
											TRINITY_DN93472_c0_g2_i1|m.50194		TRINITY_DN89101_c0_g1_i1|m.27701
											TRINITY_DN96298_c0_g1_i1|m.35169		TRINITY_DN92372_c1_g1_i1|m.38310
											TRINITY_DN98364_c0_g1_i1|m.1843		TRINITY_DN90900_c3_g9_i1|m.6797
											TRINITY_DN111073_c0_g2_i1|m.121204		TRINITY_DN82377_c1_g2_i1|m.1498
											TRINITY_DN106151_c0_g1_i1|m.150365
											TRINITY_DN99582_c1_g2_i1|m.27372
											TRINITY_DN93568_c0_g1_i1|m.29652
											TRINITY_DN99868_c3_g1_i4|m.36756
											TRINITY_DN93378_c1_g6_i1|m.7288
											TRINITY_DN84860_c2_g1_i1|m.52833
											TRINITY_DN96016_c0_g1_i1|m.9188
											TRINITY_DN96789_c0_g4_i3|m.10400
											TRINITY_DN95726_c1_g1_i1|m.20204
											TRINITY_DN114481_c1_g1_i4|m.140391
											TRINITY_DN114883_c0_g2_i1|m.155289
											TRINITY_DN88134_c0_g1_i1|m.42966
											TRINITY_DN107648_c1_g2_i1|m.130278
											TRINITY_DN117150_c19_g18_i2|m.62519
											TRINITY_DN97285_c1_g1_i1|m.33416
											TRINITY_DN88978_c0_g1_i1|m.14908
											TRINITY_DN104211_c2_g9_i3|m.74357
											TRINITY_DN95342_c4_g4_i1|m.20975
											TRINITY_DN107190_c0_g1_i1|m.72261
											TRINITY_DN96088_c0_g1_i1|m.9346
											TRINITY_DN104562_c0_g3_i2|m.63678
											TRINITY_DN105950_c1_g3_i1|m.98308
											TRINITY_DN94725_c0_g5_i1|m.32484
											TRINITY_DN79582_c1_g1_i1|m.33848
											TRINITY_DN107364_c1_g4_i1|m.63915
											TRINITY_DN96347_c0_g1_i1|m.43291
											TRINITY_DN89503_c0_g3_i1|m.44062
											TRINITY_DN108313_c3_g1_i1|m.130445
											TRINITY_DN86674_c0_g2_i1|m.41116
											TRINITY_DN100355_c2_g1_i6|m.114071
											TRINITY_DN105082_c0_g1_i1|m.61767
											TRINITY_DN90268_c2_g1_i1|m.38547
											TRINITY_DN95577_c0_g2_i2|m.20597
											TRINITY_DN67139_c0_g3_i1|m.23140
											TRINITY_DN58147_c1_g1_i1|m.7158
											TRINITY_DN90742_c0_g5_i1|m.42100
											TRINITY_DN93002_c1_g7_i1|m.23577
											TRINITY_DN114269_c2_g1_i1|m.133559
											TRINITY_DN99575_c0_g4_i2|m.27365
											TRINITY_DN63510_c0_g1_i1|m.8719
											TRINITY_DN95539_c0_g3_i5|m.20674
											TRINITY_DN86348_c0_g1_i2|m.23404
											TRINITY_DN87054_c0_g1_i1|m.5806
											TRINITY_DN117709_c0_g3_i1|m.69898
											TRINITY_DN91956_c11_g3_i2|m.41382
											TRINITY_DN107650_c7_g4_i1|m.129974
											TRINITY_DN80679_c0_g2_i1|m.45492
											TRINITY_DN106029_c3_g2_i5|m.95185
											TRINITY_DN88109_c0_g1_i2|m.42995
											TRINITY_DN97487_c0_g1_i2|m.36133
											TRINITY_DN89482_c0_g1_i1|m.34336
											TRINITY_DN89161_c0_g1_i1|m.27715
											TRINITY_DN86525_c1_g1_i1|m.34118
											TRINITY_DN79070_c0_g2_i1|m.29006
											TRINITY_DN115724_c0_g3_i1|m.73121
											TRINITY_DN85880_c1_g1_i1|m.39686
											TRINITY_DN56576_c0_g1_i2|m.25706
											TRINITY_DN109101_c0_g2_i1|m.85809
											TRINITY_DN105484_c4_g3_i2|m.78581
											TRINITY_DN87541_c3_g1_i1|m.49577
											TRINITY_DN113506_c1_g16_i1|m.131908
											TRINITY_DN116356_c3_g2_i1|m.102375
											TRINITY_DN91459_c0_g1_i1|m.55656
											TRINITY_DN93627_c0_g5_i1|m.34868
											TRINITY_DN80640_c0_g3_i1|m.45356
											TRINITY_DN108053_c1_g1_i1|m.78112
											TRINITY_DN111364_c3_g1_i1|m.151329
											TRINITY_DN89316_c0_g5_i1|m.4704
											TRINITY_DN107563_c1_g2_i1|m.61509
											TRINITY_DN92803_c1_g1_i1|m.19461
											TRINITY_DN108759_c0_g6_i1|m.75822
											TRINITY_DN75503_c0_g2_i1|m.27142
											TRINITY_DN87020_c0_g2_i1|m.5744
											TRINITY_DN90725_c0_g1_i3|m.42065
											TRINITY_DN70949_c0_g1_i1|m.19592
											TRINITY_DN97217_c1_g3_i1|m.33454
											TRINITY_DN114419_c2_g5_i1|m.140360
											TRINITY_DN88925_c0_g1_i1|m.14952
											TRINITY_DN83670_c0_g3_i1|m.35068
											TRINITY_DN105828_c2_g4_i3|m.103559
											TRINITY_DN95375_c0_g1_i1|m.20848
											TRINITY_DN103986_c0_g1_i1|m.58203
											TRINITY_DN85215_c0_g7_i1|m.33962
											TRINITY_DN105490_c1_g6_i1|m.78329
											TRINITY_DN8428_c0_g2_i1|m.10126
											TRINITY_DN99015_c0_g7_i2|m.37118
											TRINITY_DN87088_c0_g2_i1|m.5819
											TRINITY_DN90198_c0_g1_i1|m.57715
											TRINITY_DN69361_c0_g1_i1|m.25546
											TRINITY_DN76709_c0_g1_i2|m.16900
											TRINITY_DN86737_c0_g1_i1|m.45003
											TRINITY_DN98544_c0_g2_i2|m.43782
											TRINITY_DN93008_c0_g6_i1|m.23638
											TRINITY_DN98078_c2_g2_i1|m.49853
											TRINITY_DN116189_c1_g1_i1|m.60870
											TRINITY_DN85509_c0_g1_i1|m.4256
											TRINITY_DN115999_c2_g1_i2|m.85314
											TRINITY_DN90745_c2_g2_i1|m.42071
											TRINITY_DN93058_c0_g2_i1|m.23742
											TRINITY_DN115280_c2_g1_i1|m.86484
											TRINITY_DN97004_c0_g2_i1|m.50687
											TRINITY_DN78237_c0_g1_i1|m.11431
											TRINITY_DN84908_c0_g1_i1|m.56545
											TRINITY_DN95832_c0_g1_i1|m.51761
											TRINITY_DN79256_c1_g5_i1|m.24020
											TRINITY_DN84299_c1_g1_i1|m.53624
											TRINITY_DN83106_c0_g4_i1|m.2682
											TRINITY_DN81688_c1_g1_i1|m.29313
											TRINITY_DN82413_c0_g1_i2|m.30676
											TRINITY_DN111540_c7_g1_i2|m.89456
											TRINITY_DN98257_c0_g1_i1|m.18746
											TRINITY_DN102687_c0_g15_i1|m.120374
											TRINITY_DN85795_c3_g2_i1|m.10117
											TRINITY_DN33722_c0_g1_i1|m.34492
											TRINITY_DN91933_c0_g1_i1|m.41277
											TRINITY_DN91089_c2_g1_i1|m.16197
											TRINITY_DN110303_c0_g1_i1|m.135064
											TRINITY_DN111335_c3_g1_i1|m.151352
											TRINITY_DN92075_c0_g2_i2|m.13220
											TRINITY_DN96396_c0_g1_i1|m.43412
											TRINITY_DN77497_c0_g1_i1|m.57781
											TRINITY_DN85339_c0_g1_i1|m.11223
											TRINITY_DN87926_c0_g1_i1|m.25880
											TRINITY_DN113821_c0_g3_i4|m.105544
											TRINITY_DN99485_c1_g1_i3|m.53986
											TRINITY_DN85712_c0_g3_i1|m.10044
											TRINITY_DN90908_c1_g2_i1|m.6945
											TRINITY_DN83863_c0_g1_i1|m.14351
											TRINITY_DN89332_c0_g3_i1|m.4726
											TRINITY_DN49837_c0_g1_i1|m.8658
											TRINITY_DN98794_c0_g4_i2|m.24315
											TRINITY_DN83622_c1_g2_i1|m.35090
											TRINITY_DN96973_c2_g1_i2|m.21990
											TRINITY_DN62231_c3_g1_i1|m.1631
											TRINITY_DN92378_c2_g1_i1|m.38221
											TRINITY_DN92375_c0_g1_i2|m.38304
											TRINITY_DN82511_c2_g1_i2|m.23335
											TRINITY_DN92818_c1_g1_i1|m.19356
											TRINITY_DN95149_c1_g3_i1|m.3666
											TRINITY_DN93359_c0_g3_i1|m.7255
											TRINITY_DN102146_c2_g3_i2|m.64410
											TRINITY_DN88244_c0_g3_i1|m.42632
											TRINITY_DN87958_c0_g10_i1|m.25783
											TRINITY_DN103148_c3_g3_i1|m.152112
											TRINITY_DN91366_c0_g1_i1|m.52354
											TRINITY_DN96969_c0_g1_i1|m.21825
											TRINITY_DN96240_c2_g1_i1|m.35467
											TRINITY_DN97072_c3_g1_i1|m.50477
											TRINITY_DN86641_c2_g1_i1|m.41106
											TRINITY_DN96830_c0_g3_i2|m.55314
											TRINITY_DN109447_c1_g1_i1|m.68221
											TRINITY_DN105922_c2_g1_i1|m.98133
											TRINITY_DN82410_c2_g2_i1|m.30644
											TRINITY_DN95966_c1_g1_i1|m.31155
											TRINITY_DN40514_c2_g1_i1|m.5489
											TRINITY_DN91639_c0_g31_i2|m.39321
											TRINITY_DN92133_c1_g1_i1|m.46907
											TRINITY_DN89336_c1_g6_i1|m.4768
											TRINITY_DN87008_c1_g3_i1|m.5804
											TRINITY_DN82365_c1_g1_i1|m.1515
											TRINITY_DN99240_c3_g2_i2|m.340
											TRINITY_DN97461_c2_g4_i1|m.36024
											TRINITY_DN89130_c0_g1_i1|m.27704
											TRINITY_DN80339_c2_g2_i1|m.52635
											TRINITY_DN89687_c0_g1_i1|m.51036
											TRINITY_DN113452_c2_g2_i2|m.112145
											TRINITY_DN95583_c0_g4_i1|m.20470
											TRINITY_DN105578_c9_g1_i4|m.86671
											TRINITY_DN103702_c1_g2_i1|m.66158
											TRINITY_DN82903_c3_g1_i1|m.40788
											TRINITY_DN78047_c0_g1_i1|m.28365
											TRINITY_DN88403_c1_g3_i1|m.48124
											TRINITY_DN118846_c2_g2_i1|m.73502

## Sheet: Shared by 5
AgE vs FE|AgE vs GE|AgE vs ME|FE vs GE|FE vs ME	AgE vs GE|AgE vs ME|FE vs GE|FE vs ME|GE vs ME	AgE vs FE|AgE vs ME|FE vs GE|FE vs ME|GE vs ME	AgE vs FE|AgE vs GE|FE vs GE|FE vs ME|GE vs ME	AgE vs FE|AgE vs GE|AgE vs ME|FE vs ME|GE vs ME	AgE vs FE|AgE vs GE|AgE vs ME|FE vs GE|GE vs ME
TRINITY_DN100539_c1_g4_i1|m.72226	TRINITY_DN84159_c2_g5_i1|m.17282	TRINITY_DN86529_c0_g1_i2|m.34133	TRINITY_DN115437_c0_g15_i1|m.114252	TRINITY_DN96159_c1_g1_i1|m.38018	TRINITY_DN117872_c0_g2_i1|m.133174
TRINITY_DN101435_c3_g2_i2|m.92499	TRINITY_DN97718_c0_g4_i1|m.56994	TRINITY_DN115669_c0_g25_i1|m.143300	TRINITY_DN99856_c1_g2_i1|m.36710	TRINITY_DN77575_c0_g3_i1|m.21270	TRINITY_DN88274_c0_g1_i2|m.42681
TRINITY_DN111807_c0_g7_i2|m.154295	TRINITY_DN114008_c2_g1_i1|m.138954	TRINITY_DN84354_c1_g15_i1|m.29932	TRINITY_DN88526_c0_g1_i1|m.36386	TRINITY_DN93001_c6_g1_i2|m.23736	TRINITY_DN107539_c0_g2_i2|m.61487
TRINITY_DN81930_c0_g2_i2|m.56241	TRINITY_DN101301_c0_g1_i1|m.94044	TRINITY_DN115437_c0_g13_i1|m.114248	TRINITY_DN107474_c1_g2_i1|m.136471	TRINITY_DN89865_c0_g7_i1|m.12424	TRINITY_DN90758_c0_g1_i3|m.42032
TRINITY_DN66300_c0_g1_i1|m.2528	TRINITY_DN93007_c2_g11_i1|m.23538	TRINITY_DN93632_c0_g1_i2|m.34848	TRINITY_DN97115_c2_g4_i2|m.51103	TRINITY_DN89545_c0_g2_i1|m.44209	TRINITY_DN93377_c0_g1_i1|m.7301
TRINITY_DN83497_c0_g1_i1|m.55018	TRINITY_DN102934_c1_g3_i1|m.139746	TRINITY_DN119029_c1_g1_i2|m.141049	TRINITY_DN107770_c1_g5_i1|m.139339	TRINITY_DN83272_c0_g1_i1|m.41490	TRINITY_DN98820_c1_g2_i1|m.4436
TRINITY_DN89834_c1_g6_i3|m.12363	TRINITY_DN93975_c0_g1_i1|m.28175	TRINITY_DN105466_c1_g5_i1|m.78423	TRINITY_DN98044_c0_g1_i1|m.49974	TRINITY_DN82482_c0_g1_i1|m.30704	TRINITY_DN95677_c0_g4_i2|m.11589
TRINITY_DN96439_c0_g1_i5|m.1235	TRINITY_DN113268_c1_g7_i1|m.83425	TRINITY_DN82047_c0_g2_i1|m.23025	TRINITY_DN105091_c0_g2_i1|m.61751	TRINITY_DN80781_c3_g1_i1|m.14191	TRINITY_DN98810_c0_g2_i1|m.4341
TRINITY_DN100590_c0_g6_i1|m.72036	TRINITY_DN81330_c0_g1_i1|m.42501	TRINITY_DN66461_c0_g1_i1|m.48918	TRINITY_DN88161_c0_g2_i1|m.42968	TRINITY_DN79115_c0_g2_i1|m.31516	TRINITY_DN80376_c0_g1_i1|m.52568
TRINITY_DN88846_c0_g2_i1|m.13603	TRINITY_DN60326_c0_g2_i1|m.50332	TRINITY_DN69969_c0_g5_i1|m.9911	TRINITY_DN97583_c3_g1_i2|m.35775	TRINITY_DN82427_c2_g2_i1|m.30603	TRINITY_DN107148_c0_g1_i1|m.72494
TRINITY_DN77838_c2_g1_i1|m.10169	TRINITY_DN84438_c0_g1_i1|m.49407	TRINITY_DN89741_c1_g2_i1|m.54706	TRINITY_DN97038_c0_g3_i1|m.50532	TRINITY_DN90358_c0_g1_i1|m.40474	TRINITY_DN91084_c2_g7_i1|m.16336
TRINITY_DN102456_c6_g1_i1|m.115050	TRINITY_DN87494_c0_g2_i2|m.7834	TRINITY_DN113753_c2_g1_i4|m.116194	TRINITY_DN102645_c1_g1_i1|m.120087	TRINITY_DN97697_c0_g3_i1|m.18153	TRINITY_DN95942_c0_g1_i1|m.30947
TRINITY_DN104930_c1_g1_i2|m.84606	TRINITY_DN99304_c0_g11_i1|m.31600	TRINITY_DN118410_c0_g1_i1|m.126630	TRINITY_DN83744_c0_g1_i1|m.56188		TRINITY_DN90852_c0_g1_i1|m.13014
TRINITY_DN97834_c1_g3_i2|m.45055	TRINITY_DN84446_c1_g4_i1|m.49339	TRINITY_DN116497_c0_g7_i1|m.126393	TRINITY_DN67806_c1_g1_i1|m.38198		TRINITY_DN99804_c0_g1_i2|m.36724
TRINITY_DN74084_c1_g1_i1|m.40688	TRINITY_DN118403_c0_g1_i1|m.126739	TRINITY_DN111102_c3_g1_i1|m.108874	TRINITY_DN108843_c1_g4_i1|m.101881		TRINITY_DN80906_c0_g8_i1|m.46280
TRINITY_DN113223_c1_g15_i8|m.83313		TRINITY_DN103221_c1_g10_i1|m.68846	TRINITY_DN112433_c1_g2_i1|m.109883		TRINITY_DN118989_c13_g1_i3|m.100905
TRINITY_DN98306_c0_g2_i1|m.1919		TRINITY_DN100688_c0_g4_i1|m.83059	TRINITY_DN104673_c2_g5_i5|m.156939		TRINITY_DN80077_c0_g1_i1|m.46846
TRINITY_DN91550_c1_g1_i1|m.17759		TRINITY_DN93524_c1_g47_i1|m.29736			TRINITY_DN86326_c1_g2_i1|m.23405
TRINITY_DN117831_c4_g7_i1|m.133133		TRINITY_DN34063_c0_g4_i2|m.54746			TRINITY_DN102341_c1_g9_i1|m.158094
TRINITY_DN88393_c0_g1_i1|m.22259		TRINITY_DN88881_c1_g1_i2|m.13614			TRINITY_DN116356_c5_g1_i1|m.102378
TRINITY_DN71857_c3_g1_i1|m.8699		TRINITY_DN85267_c5_g10_i1|m.33938			TRINITY_DN87665_c0_g1_i1|m.14738
TRINITY_DN96973_c3_g1_i1|m.21992		TRINITY_DN99270_c1_g2_i1|m.460			TRINITY_DN111311_c1_g1_i2|m.151854
TRINITY_DN73746_c0_g2_i1|m.11382		TRINITY_DN95458_c0_g9_i1|m.13794			TRINITY_DN76772_c0_g1_i1|m.16922
TRINITY_DN76422_c0_g1_i1|m.25451		TRINITY_DN60326_c0_g1_i1|m.50331			TRINITY_DN97010_c1_g3_i1|m.50568
TRINITY_DN114539_c0_g1_i1|m.96261		TRINITY_DN89175_c0_g1_i1|m.27818			TRINITY_DN91477_c1_g1_i1|m.55593
		TRINITY_DN87759_c1_g3_i1|m.39017			TRINITY_DN92889_c5_g1_i1|m.19439
		TRINITY_DN105211_c1_g3_i1|m.135434			TRINITY_DN89879_c0_g1_i2|m.12437
		TRINITY_DN84028_c4_g1_i1|m.47630			TRINITY_DN105505_c1_g1_i1|m.86897
		TRINITY_DN93426_c6_g8_i1|m.50146			TRINITY_DN97784_c0_g5_i1|m.56761
		TRINITY_DN116564_c1_g8_i3|m.76726			TRINITY_DN105244_c1_g1_i3|m.135582
		TRINITY_DN105076_c3_g14_i1|m.61959			TRINITY_DN110146_c3_g3_i2|m.144812
		TRINITY_DN91448_c4_g1_i1|m.55551			TRINITY_DN112857_c3_g3_i1|m.110362
		TRINITY_DN94640_c2_g1_i2|m.53412			TRINITY_DN104752_c0_g5_i3|m.71459
		TRINITY_DN117913_c1_g19_i1|m.91590			TRINITY_DN116527_c0_g3_i1|m.77059
		TRINITY_DN93239_c1_g2_i1|m.40339			TRINITY_DN112046_c3_g2_i1|m.67842
		TRINITY_DN93720_c0_g1_i1|m.38827			TRINITY_DN43422_c0_g1_i1|m.8094
		TRINITY_DN84245_c1_g2_i1|m.53584			TRINITY_DN86595_c2_g1_i1|m.34127
		TRINITY_DN78902_c1_g1_i1|m.15818			TRINITY_DN82911_c1_g1_i2|m.40814
		TRINITY_DN89755_c0_g1_i1|m.54615			TRINITY_DN87009_c0_g1_i1|m.5791
		TRINITY_DN103356_c0_g1_i2|m.127469			TRINITY_DN82071_c1_g1_i1|m.23057
		TRINITY_DN95518_c0_g1_i1|m.20592			TRINITY_DN106756_c3_g3_i1|m.81806
		TRINITY_DN79387_c1_g1_i1|m.22146			TRINITY_DN119010_c3_g2_i1|m.140882
		TRINITY_DN93424_c0_g1_i2|m.50023			TRINITY_DN90814_c1_g1_i1|m.13081
		TRINITY_DN106811_c0_g1_i2|m.159805			TRINITY_DN96209_c0_g1_i2|m.35311
		TRINITY_DN108751_c0_g3_i1|m.76118			TRINITY_DN88876_c3_g1_i1|m.13615
		TRINITY_DN78209_c0_g2_i1|m.11436			spP00722BGAL_ECOLI
		TRINITY_DN111158_c2_g1_i1|m.108914			TRINITY_DN79022_c1_g1_i1|m.28987
		TRINITY_DN110287_c3_g2_i1|m.82793			TRINITY_DN101202_c0_g2_i1|m.75696
		TRINITY_DN99843_c0_g7_i3|m.36615			TRINITY_DN96380_c3_g1_i1|m.43251
		TRINITY_DN79081_c0_g3_i1|m.28997			TRINITY_DN116897_c13_g1_i2|m.152993
		TRINITY_DN89218_c0_g1_i1|m.22772			TRINITY_DN110546_c0_g3_i2|m.107401
		TRINITY_DN79256_c1_g1_i3|m.24019			TRINITY_DN89752_c2_g2_i1|m.54607
		TRINITY_DN69126_c0_g3_i1|m.8410
		TRINITY_DN118410_c0_g1_i1|m.126631
		TRINITY_DN90225_c0_g1_i1|m.38673
		TRINITY_DN96524_c0_g1_i2|m.3245
		TRINITY_DN84429_c0_g2_i1|m.49389
		TRINITY_DN112654_c2_g3_i1|m.87884
		TRINITY_DN81734_c1_g3_i1|m.30131
		TRINITY_DN87025_c4_g1_i1|m.5756
		TRINITY_DN90359_c0_g1_i1|m.40401
		TRINITY_DN92703_c1_g1_i2|m.2076
		TRINITY_DN82654_c0_g1_i1|m.18379
		TRINITY_DN81329_c0_g1_i1|m.42449
		TRINITY_DN111760_c1_g1_i1|m.141918
		TRINITY_DN95513_c0_g1_i1|m.20582
		TRINITY_DN91549_c1_g2_i1|m.17727
		TRINITY_DN85109_c2_g1_i1|m.57478
		TRINITY_DN99065_c1_g1_i1|m.37116
		TRINITY_DN80918_c1_g1_i1|m.46244
		TRINITY_DN83286_c1_g1_i1|m.41487
		TRINITY_DN82892_c1_g3_i4|m.42403
		TRINITY_DN118116_c1_g5_i1|m.106396
		TRINITY_DN77979_c1_g1_i1|m.46299
		TRINITY_DN81278_c0_g1_i1|m.46146
		TRINITY_DN91656_c2_g4_i1|m.39369
		TRINITY_DN85919_c0_g2_i1|m.53090

## Sheet: Shared by 6
AgE vs FE|AgE vs GE|AgE vs ME|FE vs GE|FE vs ME|GE vs ME
TRINITY_DN99220_c0_g2_i1|m.335
TRINITY_DN95737_c0_g1_i2|m.20280
TRINITY_DN117551_c1_g4_i1|m.59588
TRINITY_DN90861_c2_g1_i1|m.12960
TRINITY_DN79072_c1_g5_i1|m.29011
TRINITY_DN83273_c5_g2_i1|m.41492
TRINITY_DN80854_c0_g1_i1|m.15437
TRINITY_DN55704_c2_g1_i1|m.13088
TRINITY_DN78800_c1_g1_i1|m.25587
TRINITY_DN85571_c3_g2_i2|m.4209
TRINITY_DN71829_c0_g1_i1|m.8707
TRINITY_DN98292_c0_g5_i2|m.18913
TRINITY_DN74004_c1_g1_i2|m.40639
TRINITY_DN88634_c1_g5_i1|m.47232
TRINITY_DN87334_c2_g1_i1|m.24658
TRINITY_DN88907_c0_g6_i1|m.14929
TRINITY_DN96237_c1_g4_i2|m.35429
TRINITY_DN92948_c2_g1_i1|m.25144
TRINITY_DN92588_c0_g2_i1|m.33017
TRINITY_DN81020_c0_g1_i1|m.21477
