# Supplementary material for: Flower bud proteome reveals modulation of sex-biased proteins potentially associated with sex expression and modification in dioecious Coccinia grandis
Source: BMC Plant Biol. 2019 Jul 23;19:330. doi: 10.1186/s12870-019-1937-1 (PMC6651928; doi:10.1186/s12870-019-1937-1)
Supplement: Supplementary file 8 — Data S5. Overlap of differentially expressed proteins between all the pairwise comparisons at middle stage of flower development. (XLSX 38 kb) [file 12870_2019_1937_MOESM8_ESM.xlsx]

## Sheet: Not Shared
AgM vs FM	AgM vs GM	AgM vs MM	FM vs GM	FM vs MM	GM vs MM
TRINITY_DN98684_c1_g1_i1|m.47810	TRINITY_DN106854_c1_g1_i1|m.160028	TRINITY_DN96088_c0_g1_i1|m.9346	TRINITY_DN114419_c2_g4_i5|m.140372	TRINITY_DN93957_c1_g1_i2|m.28129	TRINITY_DN93972_c0_g1_i2|m.28139
TRINITY_DN118998_c4_g3_i2|m.101070	TRINITY_DN97837_c0_g1_i1|m.45253	TRINITY_DN94866_c0_g1_i1|m.41637	TRINITY_DN92034_c3_g1_i3|m.13173	TRINITY_DN87430_c0_g1_i1|m.7879	TRINITY_DN111132_c0_g1_i1|m.109214
TRINITY_DN89262_c1_g3_i2|m.22883	TRINITY_DN95564_c0_g1_i2|m.20631	TRINITY_DN113480_c1_g2_i1|m.112389	TRINITY_DN93609_c2_g1_i1|m.34850	TRINITY_DN91394_c1_g8_i2|m.52395	TRINITY_DN83605_c0_g1_i1|m.35037
TRINITY_DN110884_c2_g8_i1|m.149698	TRINITY_DN111555_c0_g2_i2|m.89147	TRINITY_DN104308_c1_g10_i1|m.131632	TRINITY_DN97653_c0_g1_i1|m.18114	TRINITY_DN117495_c0_g9_i1|m.121844	TRINITY_DN75341_c0_g1_i1|m.34451
TRINITY_DN105122_c0_g3_i1|m.149146	TRINITY_DN116257_c3_g1_i1|m.84299	TRINITY_DN96355_c0_g2_i2|m.43361	TRINITY_DN82439_c2_g1_i2|m.30675	TRINITY_DN88010_c4_g10_i3|m.34649	TRINITY_DN105096_c1_g1_i1|m.61899
TRINITY_DN118793_c3_g1_i2|m.104631	TRINITY_DN89599_c0_g2_i1|m.44286	TRINITY_DN92959_c0_g1_i2|m.25397	TRINITY_DN78062_c0_g1_i1|m.28377	TRINITY_DN90376_c0_g1_i1|m.40555	TRINITY_DN108561_c0_g9_i1|m.118870
TRINITY_DN75286_c0_g1_i1|m.55738	TRINITY_DN85143_c0_g1_i1|m.57444	TRINITY_DN95606_c0_g8_i1|m.11590	TRINITY_DN111161_c1_g12_i4|m.108841	TRINITY_DN89152_c2_g3_i1|m.27822	TRINITY_DN107148_c0_g1_i1|m.72494
TRINITY_DN88974_c2_g1_i1|m.15060	TRINITY_DN90248_c0_g10_i1|m.38698	TRINITY_DN73140_c1_g1_i1|m.30282	TRINITY_DN74526_c1_g1_i1|m.44390	TRINITY_DN54126_c0_g2_i2|m.24432	TRINITY_DN90081_c0_g2_i1|m.1069
TRINITY_DN100272_c2_g1_i1|m.109377	TRINITY_DN92824_c0_g2_i2|m.19545	TRINITY_DN111073_c0_g2_i1|m.121204	TRINITY_DN83492_c0_g2_i1|m.55030	TRINITY_DN90792_c0_g1_i1|m.42089	TRINITY_DN87432_c1_g1_i1|m.7864
TRINITY_DN93831_c0_g4_i1|m.7586	TRINITY_DN118159_c3_g1_i1|m.106111	TRINITY_DN86874_c1_g1_i2|m.2364	TRINITY_DN81676_c0_g1_i1|m.29385	TRINITY_DN77441_c0_g1_i1|m.57780	TRINITY_DN72521_c0_g2_i1|m.864
TRINITY_DN90208_c1_g6_i2|m.38654	TRINITY_DN79256_c1_g5_i1|m.24020	TRINITY_DN85417_c0_g1_i1|m.37655	TRINITY_DN79668_c0_g1_i2|m.28953	TRINITY_DN101223_c0_g8_i1|m.75699	TRINITY_DN82121_c2_g1_i1|m.20365
TRINITY_DN111660_c1_g4_i1|m.115939	TRINITY_DN98902_c0_g3_i2|m.44631	TRINITY_DN703_c0_g1_i1|m.12079	TRINITY_DN77893_c0_g1_i2|m.10146	TRINITY_DN110322_c0_g6_i3|m.134758	TRINITY_DN102954_c0_g10_i2|m.140008
TRINITY_DN110144_c1_g3_i2|m.144723	TRINITY_DN108037_c0_g5_i1|m.77757	TRINITY_DN101226_c0_g1_i1|m.75588	TRINITY_DN76707_c1_g1_i1|m.16908	TRINITY_DN115945_c10_g17_i1|m.85147	TRINITY_DN90654_c0_g1_i1|m.3069
TRINITY_DN99505_c3_g5_i1|m.27271	TRINITY_DN89743_c1_g1_i1|m.54713	TRINITY_DN119046_c5_g4_i1|m.140869	TRINITY_DN98148_c0_g1_i1|m.6184	TRINITY_DN75530_c1_g1_i1|m.27089	TRINITY_DN111727_c1_g2_i3|m.142008
TRINITY_DN85640_c1_g2_i1|m.6481	TRINITY_DN113753_c2_g1_i4|m.116194	TRINITY_DN85677_c0_g1_i1|m.6420	TRINITY_DN77991_c5_g1_i1|m.46303	TRINITY_DN88533_c0_g2_i1|m.36493	TRINITY_DN85504_c0_g1_i1|m.4178
TRINITY_DN90947_c0_g1_i2|m.6820	TRINITY_DN8430_c0_g1_i1|m.10123	TRINITY_DN87623_c0_g3_i2|m.14789	TRINITY_DN116784_c3_g1_i2|m.92292	TRINITY_DN103129_c0_g1_i2|m.151943	TRINITY_DN93472_c0_g2_i1|m.50194
TRINITY_DN74619_c0_g1_i1|m.29471	TRINITY_DN86224_c0_g1_i1|m.27603	TRINITY_DN94291_c0_g1_i1|m.9040	TRINITY_DN110146_c3_g3_i2|m.144812	TRINITY_DN97450_c0_g1_i1|m.35999	TRINITY_DN94671_c0_g1_i1|m.53373
TRINITY_DN92262_c0_g1_i1|m.30524	TRINITY_DN86378_c0_g1_i1|m.23437	TRINITY_DN81743_c1_g1_i1|m.30182	TRINITY_DN103744_c2_g2_i1|m.65938	TRINITY_DN89426_c0_g1_i3|m.34291	TRINITY_DN118410_c0_g1_i1|m.126630
TRINITY_DN97072_c3_g1_i1|m.50477	TRINITY_DN101596_c0_g2_i1|m.137648	TRINITY_DN107306_c0_g6_i1|m.64213	TRINITY_DN87488_c0_g6_i2|m.7709	TRINITY_DN110219_c0_g3_i2|m.82348	TRINITY_DN105091_c0_g2_i1|m.61751
TRINITY_DN56948_c0_g2_i1|m.46183	TRINITY_DN85589_c0_g1_i1|m.4246	TRINITY_DN91747_c0_g9_i1|m.5415	TRINITY_DN97527_c0_g1_i1|m.35784	TRINITY_DN116496_c2_g1_i1|m.126288	TRINITY_DN90905_c0_g6_i1|m.6937
TRINITY_DN88848_c2_g2_i1|m.13485	TRINITY_DN80362_c0_g1_i1|m.52580	TRINITY_DN117163_c18_g18_i2|m.62235	TRINITY_DN106789_c0_g8_i1|m.81995	TRINITY_DN113945_c0_g1_i1|m.144280	TRINITY_DN91580_c0_g1_i5|m.17746
TRINITY_DN98424_c0_g1_i1|m.39900	TRINITY_DN103606_c0_g3_i1|m.92831	TRINITY_DN79660_c0_g1_i1|m.28933	TRINITY_DN94230_c2_g1_i1|m.8852	TRINITY_DN91448_c5_g11_i3|m.55555	TRINITY_DN90499_c0_g11_i1|m.14462
TRINITY_DN63608_c0_g1_i1|m.2489	TRINITY_DN98070_c0_g2_i1|m.49909	TRINITY_DN77229_c1_g1_i1|m.49044	TRINITY_DN91305_c0_g1_i1|m.52463	TRINITY_DN63379_c0_g1_i1|m.37528	TRINITY_DN82336_c1_g2_i1|m.1493
TRINITY_DN74495_c1_g2_i1|m.17456	TRINITY_DN95458_c0_g9_i1|m.13794	TRINITY_DN90738_c2_g6_i3|m.42152	TRINITY_DN93121_c0_g1_i3|m.24940	TRINITY_DN102527_c0_g1_i2|m.130961	TRINITY_DN87209_c0_g1_i1|m.36233
TRINITY_DN106475_c0_g3_i1|m.134393	TRINITY_DN108053_c1_g1_i1|m.78112	TRINITY_DN92308_c0_g1_i1|m.38283	TRINITY_DN79126_c0_g1_i1|m.31531	TRINITY_DN100369_c4_g1_i3|m.113791	TRINITY_DN95194_c1_g1_i1|m.3513
TRINITY_DN87441_c2_g1_i1|m.7819	TRINITY_DN102956_c0_g1_i1|m.139786	TRINITY_DN96789_c0_g4_i3|m.10400	TRINITY_DN98341_c0_g1_i1|m.1696	TRINITY_DN104930_c1_g1_i2|m.84606	TRINITY_DN170815_c0_g1_i1|m.120427
TRINITY_DN76383_c0_g1_i1|m.47130	TRINITY_DN91922_c0_g5_i1|m.41289	TRINITY_DN96237_c1_g4_i1|m.35427	TRINITY_DN87694_c0_g1_i1|m.14646	TRINITY_DN92145_c1_g1_i1|m.47075	TRINITY_DN99679_c0_g1_i1|m.9587
TRINITY_DN115314_c0_g4_i1|m.143950	TRINITY_DN88812_c0_g1_i1|m.13637	TRINITY_DN91189_c1_g3_i5|m.15627	TRINITY_DN105243_c0_g2_i2|m.135207	TRINITY_DN107315_c0_g16_i3|m.64052	TRINITY_DN88180_c0_g3_i1|m.42948
TRINITY_DN114566_c0_g1_i2|m.95958	TRINITY_DN76504_c1_g1_i1|m.10872	TRINITY_DN86595_c2_g1_i1|m.34127	TRINITY_DN86004_c0_g1_i1|m.18490	TRINITY_DN54337_c2_g2_i1|m.36208	TRINITY_DN103093_c1_g1_i2|m.141467
TRINITY_DN106451_c0_g1_i1|m.134319	TRINITY_DN96040_c0_g2_i1|m.9191	TRINITY_DN90012_c2_g1_i1|m.1094	TRINITY_DN95233_c0_g2_i1|m.12537	TRINITY_DN106620_c0_g8_i1|m.142598	TRINITY_DN84422_c0_g4_i1|m.49326
TRINITY_DN95450_c1_g4_i1|m.13806	TRINITY_DN101790_c4_g2_i2|m.89831	TRINITY_DN108371_c0_g2_i4|m.130471	TRINITY_DN99304_c0_g11_i1|m.31600	TRINITY_DN63985_c0_g1_i1|m.17103	TRINITY_DN84832_c0_g1_i1|m.52764
TRINITY_DN111134_c1_g1_i5|m.108969	TRINITY_DN80077_c0_g1_i1|m.46846	TRINITY_DN106436_c5_g1_i2|m.134229	TRINITY_DN99081_c0_g1_i1|m.37381	TRINITY_DN111820_c0_g2_i2|m.154172	TRINITY_DN88288_c0_g2_i1|m.42666
TRINITY_DN93871_c0_g2_i2|m.7561	TRINITY_DN107256_c0_g14_i1|m.145512	TRINITY_DN116449_c2_g4_i1|m.126507	TRINITY_DN90719_c2_g1_i1|m.42015	TRINITY_DN88634_c1_g3_i1|m.47231	TRINITY_DN103986_c0_g1_i1|m.58203
TRINITY_DN84457_c0_g1_i1|m.49343	TRINITY_DN99229_c0_g1_i1|m.309	TRINITY_DN91290_c1_g1_i1|m.11111	TRINITY_DN84499_c0_g1_i1|m.49387	TRINITY_DN104916_c0_g1_i2|m.84760	TRINITY_DN83595_c1_g1_i1|m.49195
TRINITY_DN87329_c0_g1_i1|m.24667	TRINITY_DN83879_c0_g1_i1|m.14318	TRINITY_DN103702_c1_g2_i1|m.66158	TRINITY_DN106908_c0_g18_i1|m.111378	TRINITY_DN86740_c0_g1_i1|m.44851	TRINITY_DN99136_c0_g1_i3|m.51677
TRINITY_DN105482_c0_g2_i1|m.78636	TRINITY_DN93289_c0_g1_i1|m.40290	TRINITY_DN113633_c0_g3_i1|m.58812	TRINITY_DN95715_c1_g2_i1|m.20212	TRINITY_DN113166_c2_g1_i7|m.116742	TRINITY_DN93870_c1_g3_i2|m.7680
	TRINITY_DN84058_c0_g1_i1|m.47659	TRINITY_DN84299_c1_g1_i1|m.53624	TRINITY_DN82427_c2_g2_i1|m.30603	TRINITY_DN86408_c0_g2_i2|m.25954	TRINITY_DN104302_c2_g17_i1|m.131562
	TRINITY_DN77143_c0_g1_i1|m.13412	TRINITY_DN93973_c0_g1_i1|m.28120	TRINITY_DN46872_c0_g3_i1|m.10264	TRINITY_DN104558_c0_g8_i2|m.63597	TRINITY_DN92337_c0_g2_i2|m.38299
	TRINITY_DN75151_c0_g1_i1|m.14854	TRINITY_DN99670_c4_g7_i1|m.9815	TRINITY_DN99868_c3_g1_i4|m.36756	TRINITY_DN86685_c3_g1_i1|m.41032	TRINITY_DN109749_c0_g1_i4|m.108182
	TRINITY_DN96637_c0_g2_i1|m.32801	TRINITY_DN83106_c0_g4_i1|m.2682	TRINITY_DN80111_c0_g1_i1|m.21220	TRINITY_DN76301_c0_g2_i1|m.47184	TRINITY_DN111364_c3_g1_i1|m.151329
	TRINITY_DN93386_c0_g1_i1|m.7374	TRINITY_DN104752_c0_g5_i3|m.71459	TRINITY_DN98065_c3_g1_i1|m.49739	TRINITY_DN80062_c0_g1_i1|m.46891	TRINITY_DN78263_c0_g3_i1|m.11420
	TRINITY_DN112046_c3_g2_i1|m.67842	TRINITY_DN34016_c0_g1_i1|m.54742	TRINITY_DN96227_c3_g1_i1|m.35179	TRINITY_DN80970_c1_g2_i1|m.46221	TRINITY_DN95175_c0_g1_i2|m.3792
	TRINITY_DN84232_c0_g1_i1|m.53590	TRINITY_DN61808_c0_g1_i1|m.13449		TRINITY_DN89360_c3_g1_i1|m.4756	TRINITY_DN92834_c0_g2_i1|m.19462
	TRINITY_DN80389_c0_g1_i2|m.52652	TRINITY_DN89557_c0_g1_i1|m.44156		TRINITY_DN87087_c2_g1_i3|m.5835	TRINITY_DN91731_c0_g1_i1|m.5396
	TRINITY_DN94427_c4_g4_i1|m.8250	TRINITY_DN96973_c3_g1_i1|m.21992		TRINITY_DN87938_c0_g2_i1|m.25785	TRINITY_DN67415_c0_g1_i1|m.47520
	TRINITY_DN81062_c1_g1_i1|m.21453	TRINITY_DN117606_c4_g3_i1|m.158598		TRINITY_DN81898_c0_g2_i2|m.12819	TRINITY_DN97352_c2_g2_i1|m.48237
	TRINITY_DN107194_c0_g6_i1|m.72318	TRINITY_DN101202_c0_g2_i1|m.75696		TRINITY_DN92259_c4_g3_i1|m.30402	TRINITY_DN88931_c0_g2_i2|m.15088
	TRINITY_DN89251_c0_g4_i1|m.22789			TRINITY_DN102441_c2_g2_i1|m.114994	TRINITY_DN87652_c0_g1_i1|m.14634
	TRINITY_DN88319_c1_g1_i1|m.22207			TRINITY_DN91497_c0_g1_i1|m.55614	TRINITY_DN89116_c1_g2_i1|m.27735
	TRINITY_DN89720_c0_g1_i2|m.54501			TRINITY_DN74095_c0_g1_i1|m.40689	TRINITY_DN91379_c0_g2_i1|m.52296
	TRINITY_DN92061_c0_g7_i3|m.13248			TRINITY_DN78599_c1_g1_i1|m.21116	TRINITY_DN99263_c1_g1_i2|m.517
	TRINITY_DN85311_c0_g1_i1|m.11184			TRINITY_DN103074_c0_g1_i4|m.141508	TRINITY_DN87156_c0_g2_i1|m.5624
	TRINITY_DN118485_c0_g2_i3|m.127170			TRINITY_DN100278_c1_g1_i1|m.109450	TRINITY_DN93058_c0_g2_i1|m.23742
	TRINITY_DN69969_c0_g5_i1|m.9911			TRINITY_DN118076_c1_g2_i2|m.157465	TRINITY_DN103500_c1_g3_i4|m.152611
	TRINITY_DN110428_c5_g3_i3|m.146498			TRINITY_DN95783_c6_g2_i1|m.20173	TRINITY_DN91999_c0_g1_i1|m.41154
	TRINITY_DN115685_c2_g6_i2|m.143120			TRINITY_DN85126_c0_g10_i1|m.57495	TRINITY_DN81122_c1_g1_i1|m.19250
	TRINITY_DN95662_c1_g1_i1|m.11541			TRINITY_DN80923_c0_g4_i1|m.46273	TRINITY_DN85043_c0_g1_i1|m.24516
				TRINITY_DN109615_c0_g2_i3|m.119882	TRINITY_DN90900_c3_g9_i1|m.6797
				TRINITY_DN97260_c0_g1_i3|m.33478	TRINITY_DN101151_c3_g4_i2|m.90728
				TRINITY_DN98536_c1_g3_i1|m.43756	TRINITY_DN110734_c0_g1_i1|m.132315
				TRINITY_DN96127_c0_g2_i2|m.37872	TRINITY_DN96410_c0_g2_i1|m.1447
				TRINITY_DN84429_c0_g2_i1|m.49389	TRINITY_DN112563_c1_g1_i4|m.71164
				TRINITY_DN117896_c2_g8_i1|m.132877	TRINITY_DN93086_c0_g2_i1|m.23595
				TRINITY_DN81728_c0_g1_i1|m.30148	TRINITY_DN97583_c1_g1_i1|m.35773
				TRINITY_DN87958_c0_g10_i1|m.25783	TRINITY_DN78567_c0_g2_i1|m.21119
				TRINITY_DN92075_c0_g2_i2|m.13220	TRINITY_DN93608_c0_g1_i1|m.34816
				TRINITY_DN108751_c0_g3_i1|m.76118	TRINITY_DN107799_c1_g2_i1|m.139321
					TRINITY_DN74462_c0_g5_i1|m.17494
					TRINITY_DN105919_c1_g1_i2|m.98259
					TRINITY_DN97381_c0_g1_i1|m.48287
					TRINITY_DN83662_c0_g1_i1|m.35033
					TRINITY_DN98310_c0_g1_i1|m.1822
					TRINITY_DN87707_c1_g1_i4|m.39155

## Sheet: Shared by 2
AgM vs FM|AgM vs GM	AgM vs FM|AgM vs MM	AgM vs FM|FM vs GM	AgM vs FM|FM vs MM	AgM vs GM|AgM vs MM	AgM vs GM|FM vs GM	AgM vs MM|FM vs MM	FM vs GM|FM vs MM	FM vs MM|GM vs MM	FM vs GM|GM vs MM	AgM vs MM|GM vs MM	AgM vs GM|GM vs MM
TRINITY_DN114279_c0_g1_i3|m.133953	TRINITY_DN88155_c0_g2_i3|m.42965	TRINITY_DN99246_c1_g3_i1|m.230	TRINITY_DN104698_c0_g3_i1|m.156812	TRINITY_DN96935_c0_g3_i1|m.22011	TRINITY_DN98364_c0_g1_i1|m.1843	TRINITY_DN83593_c2_g1_i1|m.49154	TRINITY_DN88073_c0_g12_i1|m.34549	TRINITY_DN101734_c0_g1_i1|m.89785	TRINITY_DN75773_c0_g1_i1|m.28549	TRINITY_DN96549_c0_g1_i1|m.3336	TRINITY_DN102039_c1_g3_i1|m.157941
TRINITY_DN85877_c0_g1_i1|m.39661	TRINITY_DN104562_c0_g3_i2|m.63678	TRINITY_DN92703_c1_g1_i2|m.2076	TRINITY_DN77962_c0_g1_i1|m.46318	TRINITY_DN102621_c2_g3_i1|m.120115	TRINITY_DN91473_c0_g1_i1|m.55523	TRINITY_DN91236_c0_g1_i1|m.11164	TRINITY_DN104549_c0_g2_i3|m.63381	TRINITY_DN94111_c0_g2_i1|m.33688	TRINITY_DN92324_c0_g1_i1|m.38327	TRINITY_DN86057_c0_g1_i1|m.18580	TRINITY_DN113139_c0_g1_i1|m.116630
TRINITY_DN104211_c2_g9_i3|m.74357	TRINITY_DN94793_c0_g1_i1|m.32326	TRINITY_DN80321_c0_g1_i1|m.52672	TRINITY_DN90814_c1_g1_i1|m.13081	TRINITY_DN105942_c1_g1_i1|m.98358	TRINITY_DN94674_c0_g1_i4|m.53400	TRINITY_DN105706_c3_g2_i1|m.136918	TRINITY_DN100674_c1_g8_i1|m.83134	TRINITY_DN113300_c0_g1_i1|m.128137	TRINITY_DN107328_c0_g9_i2|m.63766	TRINITY_DN63510_c0_g1_i1|m.8719	TRINITY_DN108966_c0_g4_i2|m.81085
TRINITY_DN88384_c1_g1_i1|m.22241	TRINITY_DN97669_c0_g5_i1|m.17859	TRINITY_DN98544_c0_g2_i2|m.43782	TRINITY_DN92754_c0_g2_i1|m.2096	TRINITY_DN107161_c0_g3_i2|m.72558	TRINITY_DN110185_c5_g9_i1|m.144927	TRINITY_DN74909_c0_g1_i1|m.26959	TRINITY_DN95300_c0_g1_i1|m.20898	TRINITY_DN104685_c1_g1_i1|m.156681	TRINITY_DN115397_c1_g5_i1|m.143912	TRINITY_DN95651_c0_g1_i1|m.11703	TRINITY_DN76877_c1_g1_i1|m.7210
TRINITY_DN77391_c0_g1_i1|m.9943	TRINITY_DN87738_c0_g1_i1|m.39055	TRINITY_DN107661_c0_g1_i1|m.129904	TRINITY_DN87584_c0_g1_i1|m.49603	TRINITY_DN71272_c0_g1_i1|m.50837	TRINITY_DN88528_c1_g1_i2|m.36487	TRINITY_DN88978_c0_g1_i1|m.14908	TRINITY_DN101302_c0_g3_i1|m.93932	TRINITY_DN83744_c0_g1_i1|m.56188	TRINITY_DN108654_c0_g1_i1|m.69212	TRINITY_DN25314_c0_g1_i1|m.3	TRINITY_DN105507_c0_g3_i1|m.86659
TRINITY_DN99844_c0_g1_i2|m.36975	TRINITY_DN98011_c4_g3_i2|m.49983	TRINITY_DN97956_c0_g4_i1|m.48752	TRINITY_DN55745_c0_g1_i1|m.13098	TRINITY_DN107259_c3_g20_i1|m.145494	TRINITY_DN66465_c0_g1_i1|m.48899	TRINITY_DN107648_c1_g2_i1|m.130278	TRINITY_DN117706_c0_g11_i4|m.70089	TRINITY_DN101796_c0_g1_i3|m.89581	TRINITY_DN76965_c0_g7_i1|m.17332	TRINITY_DN119043_c5_g1_i2|m.140833	TRINITY_DN119029_c1_g1_i2|m.141054
TRINITY_DN94644_c0_g1_i1|m.53420	TRINITY_DN96786_c0_g1_i1|m.10550	TRINITY_DN100538_c0_g1_i4|m.72143	TRINITY_DN82814_c0_g3_i1|m.42436	TRINITY_DN103000_c2_g2_i1|m.141535	TRINITY_DN101141_c1_g1_i1|m.90932	TRINITY_DN107868_c0_g2_i2|m.124168	TRINITY_DN97872_c0_g1_i1|m.45123	TRINITY_DN116484_c2_g3_i3|m.126300	TRINITY_DN92254_c0_g1_i1|m.30554	TRINITY_DN69361_c0_g1_i1|m.25546	TRINITY_DN94699_c5_g2_i1|m.53458
TRINITY_DN91634_c0_g1_i1|m.39322	TRINITY_DN92528_c0_g1_i1|m.33027	TRINITY_DN116564_c1_g8_i3|m.76726	TRINITY_DN117037_c0_g5_i1|m.65020	TRINITY_DN87499_c0_g1_i1|m.7799	TRINITY_DN76514_c0_g1_i1|m.10846	TRINITY_DN107333_c3_g5_i3|m.63900	TRINITY_DN93426_c6_g18_i1|m.50152	TRINITY_DN91291_c0_g2_i1|m.11029	TRINITY_DN95290_c0_g1_i1|m.12550	TRINITY_DN111205_c1_g14_i2|m.111770	TRINITY_DN99934_c0_g2_i1|m.16700
TRINITY_DN87665_c0_g1_i1|m.14738	TRINITY_DN92042_c1_g1_i4|m.13167	TRINITY_DN87025_c4_g1_i1|m.5756	TRINITY_DN97643_c1_g12_i1|m.18026	TRINITY_DN107130_c3_g11_i1|m.72510	TRINITY_DN118295_c0_g1_i1|m.67424	TRINITY_DN94170_c3_g1_i1|m.33754	TRINITY_DN104997_c1_g1_i4|m.84613	TRINITY_DN86737_c0_g1_i1|m.45003	TRINITY_DN86228_c0_g1_i2|m.27588	TRINITY_DN94492_c4_g7_i1|m.8268	TRINITY_DN116679_c1_g2_i1|m.123362
TRINITY_DN97522_c0_g4_i1|m.35694	TRINITY_DN74634_c1_g3_i1|m.29456	TRINITY_DN110305_c2_g2_i1|m.134822	TRINITY_DN97670_c2_g1_i1|m.18001	TRINITY_DN108055_c0_g1_i2|m.77780	TRINITY_DN44557_c0_g1_i1|m.2669	TRINITY_DN112511_c0_g2_i2|m.71329	TRINITY_DN105809_c0_g2_i1|m.103342	TRINITY_DN114419_c2_g5_i1|m.140360	TRINITY_DN85491_c0_g3_i2|m.37543	TRINITY_DN78625_c0_g1_i1|m.53720	TRINITY_DN119010_c3_g1_i1|m.140879
TRINITY_DN86471_c2_g5_i1|m.25958	TRINITY_DN107939_c3_g3_i2|m.117592	TRINITY_DN112490_c0_g4_i1|m.109858	TRINITY_DN110463_c0_g2_i1|m.146645	TRINITY_DN96525_c0_g2_i2|m.3381	TRINITY_DN92402_c0_g1_i1|m.22580	TRINITY_DN89482_c0_g1_i1|m.34336	TRINITY_DN105076_c3_g1_i1|m.61958	TRINITY_DN95342_c4_g4_i1|m.20975	TRINITY_DN35438_c0_g1_i1|m.28423	TRINITY_DN105737_c2_g1_i1|m.136849	TRINITY_DN97718_c0_g4_i2|m.56995
TRINITY_DN86674_c0_g2_i1|m.41116	TRINITY_DN80951_c0_g1_i1|m.46261	TRINITY_DN75509_c0_g1_i1|m.27123	TRINITY_DN81245_c0_g1_i1|m.46136	TRINITY_DN87222_c0_g4_i1|m.36349	TRINITY_DN109096_c0_g5_i1|m.80291	TRINITY_DN118121_c2_g1_i4|m.106537	TRINITY_DN107190_c0_g1_i1|m.72261	TRINITY_DN109625_c1_g2_i7|m.119639	TRINITY_DN100817_c0_g1_i3|m.138429	TRINITY_DN91721_c0_g1_i1|m.5404	TRINITY_DN94340_c4_g28_i1|m.26819
TRINITY_DN99585_c1_g2_i2|m.27362	TRINITY_DN74443_c1_g2_i1|m.17446	TRINITY_DN87693_c1_g1_i2|m.14653	TRINITY_DN99627_c0_g2_i1|m.9540	TRINITY_DN89351_c0_g2_i1|m.4725	TRINITY_DN85046_c0_g3_i1|m.24558	TRINITY_DN101790_c4_g1_i1|m.89828	TRINITY_DN71906_c0_g2_i1|m.99	TRINITY_DN106029_c3_g2_i5|m.95185	TRINITY_DN103647_c0_g2_i1|m.93070	TRINITY_DN94197_c0_g1_i1|m.33711	TRINITY_DN98842_c0_g1_i1|m.4626
TRINITY_DN94097_c0_g1_i1|m.21695	TRINITY_DN98234_c0_g2_i1|m.18973		TRINITY_DN118799_c0_g2_i1|m.104191	TRINITY_DN84041_c0_g1_i1|m.47634	TRINITY_DN96980_c0_g1_i6|m.22048	TRINITY_DN92581_c2_g1_i1|m.33150	TRINITY_DN112081_c0_g8_i1|m.67781	TRINITY_DN101301_c0_g1_i1|m.94044	TRINITY_DN117217_c0_g1_i4|m.100006	TRINITY_DN91136_c0_g2_i1|m.15643	TRINITY_DN94227_c0_g1_i3|m.8807
TRINITY_DN101069_c2_g2_i1|m.112751	TRINITY_DN94795_c0_g4_i1|m.32490		TRINITY_DN84768_c2_g20_i1|m.18193	TRINITY_DN79383_c0_g1_i1|m.22069	TRINITY_DN81567_c0_g1_i2|m.16385	TRINITY_DN82225_c0_g1_i1|m.26123	TRINITY_DN112841_c0_g18_i2|m.110668	TRINITY_DN90318_c1_g1_i2|m.40562	TRINITY_DN94335_c1_g3_i1|m.26747	TRINITY_DN89733_c1_g1_i2|m.54683	TRINITY_DN112679_c6_g3_i1|m.87823
TRINITY_DN76783_c0_g2_i1|m.16889	TRINITY_DN89755_c0_g1_i1|m.54615		TRINITY_DN88741_c0_g2_i2|m.44006	TRINITY_DN98257_c0_g1_i1|m.18746	TRINITY_DN69909_c3_g1_i1|m.9920	TRINITY_DN99018_c1_g1_i3|m.37411	TRINITY_DN104968_c1_g5_i3|m.84651	TRINITY_DN76772_c0_g1_i1|m.16922	TRINITY_DN101131_c0_g1_i2|m.90759	TRINITY_DN111420_c3_g1_i2|m.66307	TRINITY_DN112124_c5_g6_i2|m.117918
TRINITY_DN116356_c3_g2_i1|m.102375	TRINITY_DN93017_c0_g2_i3|m.23534		TRINITY_DN113812_c0_g1_i6|m.105593	TRINITY_DN91293_c0_g1_i1|m.10969	TRINITY_DN118919_c0_g1_i1|m.101287	TRINITY_DN76611_c0_g2_i1|m.54247	TRINITY_DN98114_c9_g4_i1|m.6292	TRINITY_DN109822_c1_g3_i1|m.113228	TRINITY_DN91255_c0_g1_i2|m.10993	TRINITY_DN81479_c0_g1_i1|m.52174	TRINITY_DN90252_c0_g1_i1|m.38696
TRINITY_DN100297_c0_g1_i1|m.109601	TRINITY_DN95513_c0_g1_i1|m.20582		TRINITY_DN72472_c4_g2_i1|m.19971	TRINITY_DN92183_c0_g2_i1|m.47007	TRINITY_DN92149_c1_g1_i1|m.47011	TRINITY_DN86601_c0_g10_i1|m.40990	TRINITY_DN70146_c4_g1_i1|m.42856	TRINITY_DN103996_c0_g2_i2|m.58430	TRINITY_DN108737_c0_g2_i1|m.75859	TRINITY_DN104704_c0_g4_i8|m.71603	TRINITY_DN89910_c2_g6_i1|m.23891
TRINITY_DN107650_c7_g2_i5|m.129972	TRINITY_DN97506_c0_g2_i1|m.35665		TRINITY_DN81258_c1_g1_i2|m.46132	TRINITY_DN91988_c0_g1_i1|m.41169	TRINITY_DN82394_c0_g1_i3|m.1593	TRINITY_DN101648_c0_g1_i5|m.87473	TRINITY_DN115870_c1_g1_i2|m.106986	TRINITY_DN85779_c0_g2_i1|m.10066	TRINITY_DN95737_c0_g1_i2|m.20280	TRINITY_DN102885_c1_g1_i1|m.97798	TRINITY_DN93648_c0_g1_i1|m.34853
TRINITY_DN76002_c0_g1_i1|m.19081			TRINITY_DN93388_c0_g1_i1|m.7377	TRINITY_DN90402_c3_g4_i1|m.14439	TRINITY_DN85509_c0_g1_i1|m.4256	TRINITY_DN81265_c0_g1_i1|m.46107	TRINITY_DN104083_c4_g1_i1|m.128720	TRINITY_DN86401_c0_g15_i1|m.25981	TRINITY_DN83631_c0_g3_i1|m.35043	TRINITY_DN96527_c0_g1_i1|m.3116	TRINITY_DN105373_c0_g2_i1|m.98606
			TRINITY_DN108932_c1_g3_i3|m.81201	TRINITY_DN90539_c0_g1_i1|m.6483	TRINITY_DN97827_c1_g3_i1|m.45329	TRINITY_DN97252_c2_g4_i1|m.33384		TRINITY_DN89818_c1_g1_i1|m.12398	TRINITY_DN84551_c0_g1_i1|m.22412	TRINITY_DN89784_c1_g1_i1|m.54617	TRINITY_DN83064_c0_g1_i1|m.30806
				TRINITY_DN107194_c0_g6_i1|m.72317	TRINITY_DN89557_c1_g1_i1|m.44158	TRINITY_DN99712_c1_g1_i2|m.46468		TRINITY_DN96170_c0_g1_i2|m.37814	TRINITY_DN102814_c0_g2_i1|m.97567	TRINITY_DN77488_c1_g1_i1|m.57748	TRINITY_DN97375_c0_g1_i2|m.48407
				TRINITY_DN88422_c1_g2_i1|m.48080	TRINITY_DN94906_c0_g1_i1|m.26510	TRINITY_DN40811_c0_g1_i1|m.17548		TRINITY_DN20303_c0_g1_i1|m.14622	TRINITY_DN91724_c0_g2_i1|m.5291	TRINITY_DN99015_c0_g7_i2|m.37118	TRINITY_DN86006_c0_g1_i1|m.18499
				TRINITY_DN53600_c1_g1_i1|m.29192	TRINITY_DN86440_c1_g1_i2|m.26084	TRINITY_DN98325_c2_g2_i2|m.1802		TRINITY_DN114269_c2_g1_i1|m.133559	TRINITY_DN81984_c0_g8_i1|m.56274	TRINITY_DN84342_c0_g1_i1|m.30044	TRINITY_DN107778_c1_g3_i1|m.139490
				TRINITY_DN111722_c0_g1_i1|m.141911	TRINITY_DN107770_c1_g5_i1|m.139339	TRINITY_DN77487_c0_g1_i1|m.57741		TRINITY_DN98320_c1_g1_i1|m.1793	TRINITY_DN82859_c0_g3_i1|m.42447	TRINITY_DN38049_c0_g1_i1|m.9160	TRINITY_DN86824_c0_g4_i1|m.2415
				TRINITY_DN83429_c0_g1_i1|m.54972	TRINITY_DN116189_c1_g1_i1|m.60870	TRINITY_DN117061_c0_g2_i2|m.65257		TRINITY_DN96091_c1_g1_i2|m.9318	TRINITY_DN95022_c2_g1_i2|m.828	TRINITY_DN74740_c0_g3_i1|m.28849	TRINITY_DN89119_c0_g1_i1|m.27762
				TRINITY_DN107473_c3_g3_i1|m.136590	TRINITY_DN109205_c1_g9_i2|m.81358	TRINITY_DN82805_c0_g5_i1|m.42335		TRINITY_DN116527_c0_g3_i1|m.77059	TRINITY_DN88381_c1_g1_i1|m.22193	TRINITY_DN115437_c0_g15_i1|m.114249	TRINITY_DN20332_c0_g1_i1|m.14613
				TRINITY_DN85712_c0_g3_i1|m.10044	TRINITY_DN97439_c0_g1_i4|m.35990	TRINITY_DN83273_c5_g2_i1|m.41492		TRINITY_DN111492_c2_g1_i1|m.66457	TRINITY_DN99920_c0_g3_i1|m.16513	TRINITY_DN114542_c0_g10_i3|m.95703	TRINITY_DN100646_c0_g1_i1|m.82860
				TRINITY_DN77589_c0_g1_i1|m.21281	TRINITY_DN91377_c0_g7_i1|m.52288	TRINITY_DN80581_c0_g1_i2|m.47427		TRINITY_DN83774_c4_g2_i1|m.56116	TRINITY_DN92472_c1_g1_i1|m.22539	TRINITY_DN93520_c6_g13_i1|m.29626	TRINITY_DN85935_c0_g1_i1|m.53139
				TRINITY_DN97462_c0_g2_i2|m.36158	TRINITY_DN118663_c3_g2_i5|m.70543	TRINITY_DN108964_c0_g2_i1|m.81060		TRINITY_DN112244_c0_g1_i2|m.99046	TRINITY_DN98810_c0_g2_i1|m.4341	TRINITY_DN78142_c1_g1_i1|m.43101	TRINITY_DN111706_c4_g2_i1|m.142092
					TRINITY_DN99485_c1_g1_i3|m.53986	TRINITY_DN89037_c0_g1_i1|m.31328		TRINITY_DN84484_c0_g1_i1|m.49380	TRINITY_DN86107_c0_g1_i1|m.57877	TRINITY_DN80022_c0_g1_i2|m.46781	TRINITY_DN92829_c0_g2_i1|m.19427
					TRINITY_DN93473_c0_g3_i1|m.50141	TRINITY_DN111760_c1_g1_i1|m.141918		TRINITY_DN82231_c3_g1_i1|m.26164	TRINITY_DN69998_c0_g1_i1|m.9899	TRINITY_DN80781_c3_g1_i1|m.14191	TRINITY_DN93923_c0_g1_i1|m.27922
					TRINITY_DN113037_c0_g1_i1|m.146913	TRINITY_DN104087_c0_g1_i1|m.128856		TRINITY_DN94531_c0_g5_i1|m.45778	TRINITY_DN97697_c0_g3_i1|m.18153	TRINITY_DN91355_c0_g2_i1|m.52381	TRINITY_DN93080_c0_g1_i1|m.23691
					TRINITY_DN117966_c1_g2_i3|m.91096	TRINITY_DN89107_c0_g1_i1|m.27705		TRINITY_DN92917_c0_g1_i1|m.25281		TRINITY_DN95411_c0_g1_i1|m.13954	TRINITY_DN92728_c0_g1_i1|m.2194
					TRINITY_DN96712_c15_g1_i1|m.10329	TRINITY_DN86019_c2_g1_i3|m.18538		TRINITY_DN90745_c2_g2_i1|m.42071		TRINITY_DN96316_c0_g10_i2|m.43531	TRINITY_DN95065_c0_g6_i1|m.555
					TRINITY_DN94176_c3_g2_i1|m.33679	TRINITY_DN117639_c3_g4_i3|m.158603		TRINITY_DN108646_c1_g1_i1|m.69391		TRINITY_DN78929_c0_g1_i1|m.15782	TRINITY_DN86887_c0_g2_i2|m.2404
					TRINITY_DN84443_c0_g4_i1|m.49415	TRINITY_DN93107_c0_g1_i1|m.24978		TRINITY_DN80877_c0_g1_i1|m.15417		TRINITY_DN93712_c0_g1_i2|m.38873	TRINITY_DN94904_c0_g1_i1|m.26527
					TRINITY_DN85841_c1_g1_i1|m.39708	TRINITY_DN81430_c0_g1_i2|m.52222		TRINITY_DN110099_c0_g1_i1|m.79327		TRINITY_DN78902_c1_g1_i1|m.15818	TRINITY_DN93379_c0_g2_i1|m.7305
					TRINITY_DN118509_c2_g3_i1|m.138071	TRINITY_DN72244_c1_g3_i1|m.18671		TRINITY_DN98626_c6_g1_i1|m.47712		TRINITY_DN93426_c6_g8_i1|m.50146	TRINITY_DN88119_c1_g14_i1|m.42976
					TRINITY_DN83472_c0_g3_i1|m.55003	TRINITY_DN86214_c0_g7_i1|m.27496		TRINITY_DN96973_c2_g1_i2|m.21990		TRINITY_DN87469_c0_g2_i2|m.7848	TRINITY_DN99575_c0_g4_i2|m.27365
						TRINITY_DN102531_c0_g1_i2|m.130889		TRINITY_DN91089_c2_g1_i1|m.16197		TRINITY_DN99938_c1_g1_i1|m.16619	TRINITY_DN84140_c0_g1_i1|m.17297
						TRINITY_DN94894_c0_g2_i2|m.41647		TRINITY_DN86641_c2_g1_i1|m.41106		TRINITY_DN105424_c0_g2_i1|m.78425
						TRINITY_DN82071_c1_g1_i1|m.23057		TRINITY_DN89130_c0_g1_i1|m.27704		TRINITY_DN63508_c0_g1_i1|m.8723
						TRINITY_DN89687_c0_g1_i1|m.51036		TRINITY_DN82654_c0_g1_i1|m.18379		TRINITY_DN96573_c0_g4_i1|m.3331
						TRINITY_DN55704_c2_g1_i1|m.13088				TRINITY_DN83607_c0_g2_i2|m.35031
						TRINITY_DN99260_c3_g2_i2|m.381				TRINITY_DN98138_c0_g1_i1|m.6230
						TRINITY_DN95149_c1_g3_i1|m.3666				TRINITY_DN102146_c2_g3_i2|m.64410
						TRINITY_DN102094_c0_g3_i2|m.157800
						TRINITY_DN93239_c1_g2_i1|m.40339

## Sheet: Shared by 3
AgM vs FM|AgM vs GM|AgM vs MM	AgM vs FM|AgM vs GM|FM vs GM	AgM vs FM|AgM vs GM|FM vs MM	AgM vs FM|AgM vs MM|FM vs GM	AgM vs FM|AgM vs MM|FM vs MM	AgM vs FM|FM vs GM|FM vs MM	AgM vs GM|AgM vs MM|FM vs GM	AgM vs GM|AgM vs MM|FM vs MM	AgM vs GM|FM vs GM|FM vs MM	AgM vs MM|FM vs GM|FM vs MM	FM vs GM|FM vs MM|GM vs MM	AgM vs MM|FM vs MM|GM vs MM	AgM vs MM|FM vs GM|GM vs MM	AgM vs GM|FM vs MM|GM vs MM	AgM vs GM|FM vs GM|GM vs MM	AgM vs GM|AgM vs MM|GM vs MM	AgM vs FM|FM vs MM|GM vs MM	AgM vs FM|FM vs GM|GM vs MM	AgM vs FM|AgM vs MM|GM vs MM	AgM vs FM|AgM vs GM|GM vs MM
TRINITY_DN93375_c2_g1_i1|m.7467	TRINITY_DN95726_c1_g1_i1|m.20204	TRINITY_DN97625_c3_g1_i2|m.17896	TRINITY_DN109469_c1_g1_i2|m.68114	TRINITY_DN97163_c0_g8_i2|m.51412	TRINITY_DN82541_c0_g2_i1|m.23238	TRINITY_DN84755_c0_g1_i1|m.18250	TRINITY_DN82671_c0_g1_i1|m.18403	TRINITY_DN91912_c0_g1_i1|m.41335	TRINITY_DN93030_c0_g2_i1|m.23727	TRINITY_DN110234_c0_g1_i2|m.82525	TRINITY_DN90375_c0_g2_i1|m.40416	TRINITY_DN112202_c4_g1_i1|m.99023	TRINITY_DN89175_c0_g1_i1|m.27818	TRINITY_DN102670_c1_g1_i1|m.120184	TRINITY_DN105344_c2_g10_i9|m.98566	TRINITY_DN97942_c0_g12_i1|m.48628	TRINITY_DN8428_c0_g2_i1|m.10126	TRINITY_DN94687_c0_g1_i1|m.53320	TRINITY_DN104794_c0_g3_i2|m.71865
TRINITY_DN83050_c1_g7_i1|m.30816		TRINITY_DN88819_c0_g8_i1|m.13477	TRINITY_DN106811_c0_g1_i2|m.159805		TRINITY_DN78565_c0_g1_i1|m.21113	TRINITY_DN108563_c0_g4_i1|m.119320	TRINITY_DN82158_c1_g2_i1|m.20422	TRINITY_DN99475_c0_g1_i2|m.54005	TRINITY_DN98314_c1_g2_i1|m.1669		TRINITY_DN107563_c1_g2_i1|m.61509	TRINITY_DN75503_c0_g2_i1|m.27142	TRINITY_DN89695_c1_g1_i1|m.51002	TRINITY_DN90852_c0_g1_i1|m.13014		TRINITY_DN89102_c0_g1_i1|m.27749	TRINITY_DN76219_c0_g1_i1|m.8603	TRINITY_DN109194_c3_g1_i1|m.85614	TRINITY_DN89834_c1_g6_i3|m.12363
TRINITY_DN117872_c0_g2_i1|m.133174		TRINITY_DN99564_c1_g6_i4|m.27475			TRINITY_DN92726_c1_g1_i1|m.2254	TRINITY_DN84044_c0_g1_i1|m.47593	TRINITY_DN96282_c0_g2_i1|m.35153	TRINITY_DN83272_c0_g1_i1|m.41490	TRINITY_DN91975_c0_g1_i1|m.41371		TRINITY_DN106253_c1_g4_i1|m.62908	TRINITY_DN76119_c2_g1_i1|m.37065	TRINITY_DN89473_c0_g1_i1|m.34323	TRINITY_DN97285_c0_g1_i1|m.33412		TRINITY_DN90565_c1_g1_i1|m.6609	TRINITY_DN92914_c0_g1_i1|m.25174	TRINITY_DN98027_c0_g8_i1|m.49753	TRINITY_DN81807_c0_g7_i1|m.12822
TRINITY_DN89281_c0_g1_i1|m.22907					TRINITY_DN96284_c0_g2_i1|m.35473	TRINITY_DN83497_c0_g1_i1|m.55018	TRINITY_DN105608_c3_g8_i1|m.95014	TRINITY_DN70949_c0_g1_i1|m.19592	TRINITY_DN91956_c11_g3_i1|m.41379		TRINITY_DN105079_c1_g1_i1|m.61932	TRINITY_DN109930_c0_g2_i2|m.160801	TRINITY_DN66615_c0_g1_i1|m.45973	TRINITY_DN116786_c2_g1_i1|m.92061		TRINITY_DN8429_c1_g2_i1|m.10133	TRINITY_DN98253_c4_g1_i1|m.18861	TRINITY_DN101079_c2_g6_i3|m.113050	TRINITY_DN91512_c0_g8_i1|m.17576
TRINITY_DN99941_c0_g1_i1|m.16500					TRINITY_DN85686_c0_g1_i1|m.6444	TRINITY_DN111807_c0_g7_i2|m.154295	TRINITY_DN116316_c0_g1_i1|m.102299	TRINITY_DN87127_c0_g1_i1|m.5552	TRINITY_DN79351_c1_g1_i1|m.22073		TRINITY_DN90725_c0_g1_i3|m.42065	TRINITY_DN90069_c0_g2_i2|m.1083	TRINITY_DN84524_c1_g1_i1|m.22388	TRINITY_DN95852_c6_g1_i3|m.51922			TRINITY_DN75185_c0_g2_i1|m.14795	TRINITY_DN106353_c0_g1_i1|m.156206	TRINITY_DN107364_c1_g4_i1|m.63915
TRINITY_DN113680_c3_g1_i1|m.58726					TRINITY_DN89311_c0_g1_i1|m.4711	TRINITY_DN112625_c0_g3_i1|m.87786	TRINITY_DN98162_c0_g1_i1|m.6073	TRINITY_DN74265_c1_g2_i1|m.54420	TRINITY_DN99111_c6_g3_i1|m.51599		TRINITY_DN91434_c3_g5_i1|m.55443	TRINITY_DN99186_c1_g1_i4|m.51683	TRINITY_DN118011_c2_g1_i1|m.157571	TRINITY_DN88521_c0_g7_i1|m.36423				TRINITY_DN104354_c1_g1_i2|m.131455	TRINITY_DN88561_c0_g1_i1|m.36376
TRINITY_DN91084_c2_g7_i1|m.16336					TRINITY_DN97777_c0_g1_i2|m.56903	TRINITY_DN96307_c0_g2_i1|m.43546	TRINITY_DN98074_c0_g2_i1|m.49764	TRINITY_DN97580_c0_g1_i1|m.35633	TRINITY_DN86458_c0_g9_i1|m.26069		TRINITY_DN109006_c2_g1_i2|m.80081	TRINITY_DN97217_c1_g3_i1|m.33454	TRINITY_DN79203_c2_g1_i1|m.23992	TRINITY_DN116356_c5_g1_i1|m.102378				TRINITY_DN96555_c5_g2_i1|m.3187
TRINITY_DN59767_c0_g1_i1|m.49452					TRINITY_DN70261_c0_g1_i1|m.50288	TRINITY_DN93371_c0_g6_i1|m.7275	TRINITY_DN87327_c0_g1_i2|m.24792	TRINITY_DN49682_c0_g1_i1|m.34972	TRINITY_DN96318_c0_g1_i1|m.43288		TRINITY_DN88930_c0_g1_i1|m.14913	TRINITY_DN85295_c0_g1_i1|m.33877	TRINITY_DN66461_c0_g1_i1|m.48918	TRINITY_DN90945_c0_g1_i1|m.6934				TRINITY_DN113025_c1_g1_i3|m.146927
TRINITY_DN86821_c0_g1_i1|m.2344					TRINITY_DN94446_c0_g1_i1|m.8374	TRINITY_DN85215_c0_g7_i1|m.33962	TRINITY_DN85359_c0_g1_i1|m.11216	TRINITY_DN104216_c1_g1_i1|m.74405	TRINITY_DN56576_c0_g1_i2|m.25706		TRINITY_DN88582_c3_g2_i1|m.36380	TRINITY_DN105494_c0_g1_i1|m.78634	TRINITY_DN89807_c2_g3_i1|m.12309	TRINITY_DN35690_c0_g6_i1|m.42287				TRINITY_DN81151_c0_g2_i1|m.19332
TRINITY_DN85460_c0_g1_i1|m.37546					TRINITY_DN87714_c0_g4_i1|m.39047	TRINITY_DN105481_c0_g1_i1|m.78648	TRINITY_DN80961_c1_g3_i1|m.46258	TRINITY_DN84707_c0_g2_i1|m.18290	TRINITY_DN113236_c3_g4_i5|m.83405		TRINITY_DN107650_c7_g4_i1|m.129974	TRINITY_DN73405_c1_g5_i1|m.52128	TRINITY_DN91551_c0_g1_i1|m.17634	TRINITY_DN94180_c0_g10_i1|m.33601				TRINITY_DN91311_c1_g1_i1|m.52499
TRINITY_DN73056_c0_g1_i1|m.34194					TRINITY_DN87933_c0_g1_i1|m.25846	TRINITY_DN79387_c1_g1_i1|m.22146	TRINITY_DN92161_c0_g1_i1|m.47061	TRINITY_DN100628_c0_g1_i1|m.83135	TRINITY_DN78745_c1_g1_i1|m.39502		TRINITY_DN91618_c0_g1_i3|m.39203	TRINITY_DN114796_c0_g4_i1|m.123003	TRINITY_DN102179_c0_g1_i1|m.64465	TRINITY_DN98912_c0_g8_i1|m.44641				TRINITY_DN81329_c0_g1_i1|m.42449
TRINITY_DN116850_c13_g2_i1|m.153064					TRINITY_DN110676_c0_g3_i4|m.159726	TRINITY_DN34063_c0_g4_i2|m.54746	TRINITY_DN90435_c0_g1_i1|m.14478		TRINITY_DN81183_c0_g5_i1|m.19219		TRINITY_DN79140_c0_g1_i1|m.31455	TRINITY_DN105836_c0_g1_i1|m.103581	TRINITY_DN98078_c1_g2_i1|m.49851	TRINITY_DN84118_c0_g1_i1|m.17223				TRINITY_DN82911_c1_g1_i2|m.40814
TRINITY_DN88145_c0_g2_i1|m.42985					TRINITY_DN72563_c0_g2_i1|m.894	TRINITY_DN89255_c0_g1_i1|m.22981	TRINITY_DN104178_c0_g2_i1|m.128557		TRINITY_DN86614_c0_g2_i1|m.41088		TRINITY_DN97028_c0_g2_i1|m.50548	TRINITY_DN92366_c0_g1_i1|m.38234	TRINITY_DN108248_c0_g3_i2|m.154675	TRINITY_DN80854_c0_g1_i1|m.15437
TRINITY_DN83872_c0_g1_i1|m.14280					TRINITY_DN84231_c0_g5_i1|m.53586		TRINITY_DN107665_c3_g5_i8|m.129955				TRINITY_DN119029_c1_g1_i2|m.141049	TRINITY_DN89752_c2_g2_i1|m.54607	TRINITY_DN89185_c0_g1_i1|m.27767	TRINITY_DN98895_c1_g1_i1|m.4591
TRINITY_DN87491_c0_g1_i1|m.7770					TRINITY_DN33722_c0_g1_i1|m.34492		TRINITY_DN95499_c0_g3_i1|m.14050				TRINITY_DN117953_c3_g1_i1|m.91102		TRINITY_DN99699_c0_g1_i1|m.9790	TRINITY_DN78573_c1_g1_i1|m.21112
TRINITY_DN88241_c0_g2_i1|m.42686					TRINITY_DN108759_c0_g6_i1|m.75822		TRINITY_DN106058_c0_g1_i1|m.95307				TRINITY_DN88101_c0_g1_i1|m.42875		TRINITY_DN94962_c0_g11_i1|m.26416	TRINITY_DN100773_c3_g2_i1|m.90284
TRINITY_DN36274_c0_g4_i1|m.56475					TRINITY_DN82229_c0_g1_i1|m.26125		TRINITY_DN115299_c4_g9_i7|m.86259				TRINITY_DN80182_c0_g2_i1|m.21179		TRINITY_DN90087_c2_g1_i1|m.1100	TRINITY_DN96865_c0_g4_i1|m.55334
TRINITY_DN87685_c3_g2_i1|m.14746					TRINITY_DN104043_c2_g2_i1|m.128726		TRINITY_DN95192_c0_g1_i1|m.3490				TRINITY_DN84574_c0_g1_i1|m.22334			TRINITY_DN102122_c0_g2_i2|m.64412
TRINITY_DN94833_c0_g3_i1|m.41756					TRINITY_DN99808_c0_g14_i1|m.36965		TRINITY_DN89336_c1_g6_i1|m.4768				TRINITY_DN99677_c2_g1_i2|m.9527			TRINITY_DN113821_c0_g3_i4|m.105544
TRINITY_DN88846_c0_g2_i1|m.13603					TRINITY_DN93700_c1_g3_i1|m.38966						TRINITY_DN88688_c3_g1_i1|m.47226			TRINITY_DN75972_c0_g1_i2|m.53801
TRINITY_DN87402_c0_g1_i1|m.7771					TRINITY_DN91533_c0_g1_i1|m.17569						TRINITY_DN87421_c1_g1_i1|m.7824			TRINITY_DN77790_c2_g1_i1|m.15953
TRINITY_DN83175_c0_g1_i1|m.2740					TRINITY_DN102796_c0_g2_i1|m.77648						TRINITY_DN116525_c4_g4_i1|m.76939			TRINITY_DN86719_c0_g1_i1|m.44857
TRINITY_DN110166_c2_g19_i2|m.144773					TRINITY_DN113506_c1_g16_i1|m.131908						TRINITY_DN97032_c0_g2_i1|m.50736			TRINITY_DN92275_c5_g2_i1|m.30490
TRINITY_DN44127_c0_g1_i1|m.189					TRINITY_DN93002_c1_g7_i1|m.23577						TRINITY_DN93794_c0_g3_i1|m.38919			TRINITY_DN63548_c0_g1_i1|m.8737
TRINITY_DN114883_c0_g2_i1|m.155289					TRINITY_DN98218_c1_g1_i1|m.18806						TRINITY_DN85467_c1_g1_i2|m.37650			TRINITY_DN89369_c3_g2_i2|m.4776
TRINITY_DN109881_c0_g1_i1|m.113485					TRINITY_DN94544_c0_g1_i2|m.45895						TRINITY_DN87583_c0_g1_i1|m.49702			TRINITY_DN75170_c0_g1_i1|m.14851
TRINITY_DN93332_c0_g2_i1|m.7450					TRINITY_DN92382_c1_g1_i4|m.38323						TRINITY_DN101274_c0_g4_i1|m.75463			TRINITY_DN110432_c1_g4_i1|m.146599
TRINITY_DN113309_c4_g1_i2|m.127995					TRINITY_DN112182_c0_g2_i2|m.118275						TRINITY_DN80135_c0_g1_i1|m.21176			TRINITY_DN99848_c0_g6_i1|m.36692
TRINITY_DN111844_c1_g3_i3|m.154271					TRINITY_DN98638_c0_g3_i2|m.47950						TRINITY_DN105487_c0_g1_i3|m.78606			TRINITY_DN62502_c0_g1_i1|m.12458
TRINITY_DN78491_c1_g1_i1|m.12153					TRINITY_DN92707_c1_g8_i1|m.2156						TRINITY_DN103343_c0_g3_i1|m.127447			TRINITY_DN115437_c0_g15_i1|m.114252
TRINITY_DN87938_c3_g2_i2|m.25788					TRINITY_DN99453_c3_g9_i1|m.53870						TRINITY_DN92977_c0_g1_i1|m.25186			TRINITY_DN53239_c1_g1_i1|m.22530
TRINITY_DN92873_c2_g4_i1|m.19457					TRINITY_DN91631_c1_g3_i1|m.39231						TRINITY_DN71244_c2_g1_i1|m.50868			TRINITY_DN117682_c0_g1_i1|m.158735
TRINITY_DN102290_c1_g9_i1|m.145909					TRINITY_DN99431_c1_g2_i1|m.53854						TRINITY_DN83335_c0_g2_i1|m.52972			TRINITY_DN107744_c2_g12_i1|m.139563
TRINITY_DN93409_c0_g2_i1|m.50173					TRINITY_DN89101_c0_g1_i1|m.27701						TRINITY_DN98078_c2_g2_i1|m.49853			TRINITY_DN93001_c6_g1_i2|m.23736
					TRINITY_DN76794_c0_g1_i1|m.16919						TRINITY_DN106355_c3_g2_i1|m.156422			TRINITY_DN77497_c0_g1_i1|m.57781
											TRINITY_DN87411_c3_g1_i1|m.7721			TRINITY_DN92999_c1_g1_i1|m.25199
											TRINITY_DN76760_c2_g1_i1|m.16925			TRINITY_DN117480_c2_g1_i1|m.121951
											TRINITY_DN89524_c0_g3_i1|m.44187			TRINITY_DN85339_c0_g1_i1|m.11223
											TRINITY_DN99270_c1_g2_i1|m.460			TRINITY_DN88683_c0_g1_i1|m.47327
											TRINITY_DN77040_c0_g1_i1|m.28648			TRINITY_DN75530_c2_g1_i1|m.27092
											TRINITY_DN94725_c0_g5_i1|m.32484			TRINITY_DN95877_c0_g2_i2|m.51863
											TRINITY_DN94145_c1_g1_i2|m.33710			TRINITY_DN118924_c9_g2_i1|m.101455
											TRINITY_DN90268_c2_g1_i1|m.38547			TRINITY_DN88652_c0_g2_i1|m.47331
											TRINITY_DN92354_c0_g1_i1|m.38241			TRINITY_DN46281_c0_g6_i1|m.42576
											TRINITY_DN86645_c0_g1_i1|m.41024			TRINITY_DN94444_c0_g12_i2|m.8373
											TRINITY_DN106371_c0_g1_i1|m.156473			TRINITY_DN89750_c0_g1_i1|m.54515
											TRINITY_DN107471_c0_g1_i3|m.136700			TRINITY_DN82445_c0_g1_i1|m.30662
											TRINITY_DN91210_c0_g1_i1|m.11105			TRINITY_DN114335_c2_g1_i9|m.96838
											TRINITY_DN82287_c0_g3_i1|m.26208			TRINITY_DN115724_c0_g3_i1|m.73121
											TRINITY_DN110305_c2_g3_i1|m.134824			TRINITY_DN88546_c0_g2_i2|m.36497
											TRINITY_DN104972_c0_g6_i1|m.84474			TRINITY_DN79464_c1_g1_i1|m.4080
											TRINITY_DN99006_c0_g2_i1|m.37288			TRINITY_DN89527_c0_g2_i2|m.44257
											TRINITY_DN86525_c1_g1_i1|m.34118			TRINITY_DN91956_c10_g1_i1|m.41377
											TRINITY_DN90041_c0_g1_i1|m.937			TRINITY_DN108641_c0_g1_i1|m.69092
											TRINITY_DN84438_c0_g1_i1|m.49407			TRINITY_DN84538_c4_g1_i1|m.22489
											TRINITY_DN106102_c1_g1_i1|m.150323			TRINITY_DN69001_c0_g3_i1|m.21357
											TRINITY_DN84180_c0_g2_i1|m.17234			TRINITY_DN114836_c2_g1_i2|m.155222
											TRINITY_DN67139_c0_g3_i1|m.23140			TRINITY_DN85415_c0_g4_i2|m.37641
											TRINITY_DN94462_c2_g10_i1|m.8316			TRINITY_DN84521_c1_g21_i1|m.22373
											TRINITY_DN90314_c1_g1_i1|m.40552			TRINITY_DN116597_c1_g4_i1|m.77108
											TRINITY_DN88134_c0_g1_i1|m.42966			TRINITY_DN93520_c5_g1_i2|m.29612
											TRINITY_DN82795_c0_g1_i1|m.28286			TRINITY_DN90898_c0_g1_i1|m.12967
											TRINITY_DN84664_c0_g1_i1|m.19135			TRINITY_DN93599_c0_g1_i1|m.29564
											TRINITY_DN91099_c0_g1_i2|m.16193			TRINITY_DN103366_c0_g10_i4|m.127289
											TRINITY_DN82933_c1_g2_i1|m.40837			TRINITY_DN59835_c0_g1_i1|m.40739
											TRINITY_DN73288_c0_g1_i1|m.29102			TRINITY_DN116422_c0_g8_i2|m.125966
											TRINITY_DN88376_c1_g2_i1|m.22280			TRINITY_DN86454_c0_g1_i1|m.25948
											TRINITY_DN92444_c0_g6_i1|m.22536			TRINITY_DN93819_c0_g1_i1|m.7699
											TRINITY_DN84548_c0_g2_i1|m.22395			TRINITY_DN104698_c0_g3_i3|m.156815
											TRINITY_DN102654_c0_g7_i1|m.120288			TRINITY_DN88109_c0_g1_i2|m.42995
											TRINITY_DN60393_c0_g4_i1|m.50320			TRINITY_DN109101_c0_g2_i1|m.85809
											TRINITY_DN105828_c2_g4_i3|m.103559			TRINITY_DN114504_c0_g5_i1|m.95898
											TRINITY_DN84488_c0_g1_i1|m.49297			TRINITY_DN85665_c0_g1_i1|m.6462
											TRINITY_DN107061_c1_g6_i4|m.123820			TRINITY_DN82481_c0_g1_i1|m.30702
											TRINITY_DN80187_c0_g1_i1|m.21189			TRINITY_DN86858_c1_g1_i1|m.2388
											TRINITY_DN87632_c4_g1_i1|m.14642			TRINITY_DN93205_c0_g2_i1|m.40183
											TRINITY_DN83670_c0_g3_i1|m.35068			TRINITY_DN101776_c0_g3_i1|m.89717
											TRINITY_DN95004_c0_g1_i2|m.622			TRINITY_DN96347_c0_g1_i1|m.43291
											TRINITY_DN75739_c0_g1_i1|m.28531			TRINITY_DN96059_c4_g4_i1|m.9405
											TRINITY_DN92426_c0_g19_i2|m.22641			TRINITY_DN96930_c0_g7_i1|m.22027
											TRINITY_DN94033_c1_g1_i1|m.21571			TRINITY_DN81064_c0_g1_i1|m.21470
											TRINITY_DN86137_c0_g3_i1|m.57885			TRINITY_DN102481_c2_g1_i2|m.114926
											TRINITY_DN78209_c0_g2_i1|m.11436			TRINITY_DN87991_c0_g1_i1|m.25805
											TRINITY_DN86123_c0_g1_i1|m.57884			TRINITY_DN94476_c0_g1_i2|m.8365
											TRINITY_DN82377_c1_g2_i1|m.1498			TRINITY_DN94682_c0_g2_i1|m.53366
											TRINITY_DN94469_c2_g1_i2|m.8407			TRINITY_DN76031_c3_g1_i1|m.19091
											TRINITY_DN96980_c0_g1_i5|m.22047			TRINITY_DN98375_c1_g1_i3|m.1922
											TRINITY_DN90290_c2_g1_i1|m.38574			TRINITY_DN81792_c0_g1_i1|m.30144
											TRINITY_DN114759_c1_g9_i1|m.122941			TRINITY_DN87951_c0_g5_i1|m.25844
											TRINITY_DN95850_c0_g1_i3|m.51757			TRINITY_DN43422_c0_g1_i1|m.8094
											TRINITY_DN96134_c0_g20_i1|m.37908			TRINITY_DN108870_c0_g2_i2|m.101736
											TRINITY_DN115099_c1_g1_i1|m.105286			TRINITY_DN67806_c1_g1_i1|m.38198
											TRINITY_DN94095_c0_g4_i1|m.21561			TRINITY_DN94334_c1_g6_i3|m.26856
											TRINITY_DN108782_c1_g4_i1|m.76163			TRINITY_DN80989_c0_g2_i2|m.46252
											TRINITY_DN95549_c1_g5_i1|m.20538			TRINITY_DN90198_c0_g1_i1|m.57715
											TRINITY_DN81688_c1_g1_i1|m.29313			TRINITY_DN88862_c0_g13_i1|m.13641
											TRINITY_DN99843_c0_g7_i3|m.36615			TRINITY_DN94562_c0_g1_i1|m.45943
											TRINITY_DN92416_c0_g1_i1|m.22648			TRINITY_DN99943_c3_g5_i3|m.16663
											TRINITY_DN88772_c0_g1_i1|m.44020			TRINITY_DN105252_c3_g2_i5|m.135622
											TRINITY_DN94915_c0_g6_i1|m.26364			TRINITY_DN95124_c1_g2_i2|m.3720
											TRINITY_DN93895_c0_g3_i2|m.7659			TRINITY_DN88856_c0_g1_i1|m.13655
											TRINITY_DN85795_c3_g2_i1|m.10117			TRINITY_DN87705_c0_g1_i1|m.39140
											TRINITY_DN96478_c0_g1_i1|m.1422			TRINITY_DN95942_c0_g1_i1|m.30947
											TRINITY_DN63565_c1_g6_i1|m.8731			TRINITY_DN112857_c3_g3_i1|m.110362
											TRINITY_DN84028_c4_g1_i1|m.47630			TRINITY_DN113732_c0_g1_i1|m.116296
											TRINITY_DN85272_c0_g1_i1|m.33911			TRINITY_DN88161_c0_g2_i1|m.42968
											TRINITY_DN95832_c0_g1_i1|m.51761			TRINITY_DN102998_c1_g3_i2|m.140016
											TRINITY_DN72178_c0_g2_i1|m.17147			TRINITY_DN61497_c0_g2_i1|m.16944
											TRINITY_DN89218_c0_g1_i1|m.22772			TRINITY_DN107921_c0_g7_i1|m.117484
											TRINITY_DN77404_c0_g1_i1|m.57729			TRINITY_DN41652_c1_g4_i1|m.28775
											TRINITY_DN110303_c0_g1_i1|m.135064			TRINITY_DN85720_c0_g1_i1|m.10047
											TRINITY_DN95966_c1_g1_i1|m.31155			TRINITY_DN93885_c1_g1_i1|m.7585
											TRINITY_DN84311_c1_g1_i2|m.30074			TRINITY_DN91325_c0_g2_i1|m.52311
											TRINITY_DN85241_c0_g2_i1|m.33969			TRINITY_DN91243_c0_g1_i5|m.11091
											TRINITY_DN82678_c0_g1_i1|m.18376			TRINITY_DN84503_c0_g1_i1|m.22451
											TRINITY_DN90867_c0_g6_i1|m.12910			TRINITY_DN118559_c4_g1_i1|m.137900
											TRINITY_DN114962_c1_g13_i1|m.155895			TRINITY_DN99213_c1_g6_i4|m.388
											TRINITY_DN111335_c3_g1_i1|m.151352			TRINITY_DN82892_c1_g3_i6|m.42407
											TRINITY_DN92302_c0_g2_i1|m.38369			TRINITY_DN107474_c1_g2_i1|m.136471
											TRINITY_DN117953_c2_g2_i1|m.91099			TRINITY_DN86572_c0_g1_i1|m.34045
											TRINITY_DN76770_c0_g1_i1|m.16939			TRINITY_DN117551_c1_g4_i1|m.59588
											TRINITY_DN98295_c1_g6_i1|m.18940			TRINITY_DN80814_c0_g2_i1|m.15421
											TRINITY_DN98508_c0_g3_i1|m.43693			TRINITY_DN106429_c1_g3_i2|m.134124
											TRINITY_DN74419_c0_g1_i1|m.17492
											TRINITY_DN98882_c0_g1_i1|m.4378
											TRINITY_DN111158_c2_g1_i1|m.108914
											TRINITY_DN92387_c0_g1_i1|m.38375
											TRINITY_DN8155_c0_g1_i1|m.43182
											TRINITY_DN111540_c7_g1_i2|m.89456
											TRINITY_DN87926_c0_g1_i1|m.25880
											TRINITY_DN114539_c0_g1_i1|m.96261
											TRINITY_DN96310_c0_g2_i1|m.43510
											TRINITY_DN94557_c0_g1_i1|m.45885
											TRINITY_DN104316_c1_g1_i4|m.131518
											TRINITY_DN87002_c2_g2_i1|m.5721
											TRINITY_DN105922_c2_g1_i1|m.98133
											TRINITY_DN94620_c0_g1_i1|m.53525
											TRINITY_DN88244_c0_g3_i1|m.42632
											TRINITY_DN98020_c1_g3_i1|m.49756
											TRINITY_DN99576_c0_g3_i1|m.27175
											TRINITY_DN95583_c0_g4_i1|m.20470
											TRINITY_DN89445_c1_g1_i1|m.34281
											TRINITY_DN71857_c3_g1_i1|m.8699
											TRINITY_DN90225_c0_g1_i1|m.38673
											TRINITY_DN91366_c0_g1_i1|m.52354
											TRINITY_DN78165_c0_g1_i1|m.43099
											TRINITY_DN102687_c0_g15_i1|m.120374
											TRINITY_DN88000_c0_g1_i1|m.34505
											TRINITY_DN117150_c19_g18_i2|m.62519
											TRINITY_DN84517_c0_g1_i1|m.22436
											TRINITY_DN77335_c0_g4_i3|m.9940
											TRINITY_DN92735_c1_g1_i1|m.2066
											TRINITY_DN92133_c1_g1_i1|m.46907
											TRINITY_DN109017_c4_g4_i4|m.79794
											TRINITY_DN102262_c0_g2_i2|m.145978
											TRINITY_DN78237_c0_g1_i1|m.11431
											TRINITY_DN79226_c1_g1_i1|m.24031
											TRINITY_DN95933_c1_g5_i2|m.30919
											TRINITY_DN96435_c0_g2_i1|m.1490
											TRINITY_DN79470_c0_g5_i1|m.4046
											TRINITY_DN83622_c1_g2_i1|m.35090
											TRINITY_DN98292_c0_g5_i2|m.18913
											TRINITY_DN92375_c0_g1_i2|m.38304
											TRINITY_DN99065_c1_g1_i1|m.37116
											TRINITY_DN93975_c0_g1_i1|m.28175
											TRINITY_DN79022_c1_g1_i1|m.28987
											TRINITY_DN84877_c2_g2_i2|m.52823
											TRINITY_DN95525_c0_g1_i1|m.20507
											TRINITY_DN98256_c0_g1_i1|m.18937
											TRINITY_DN118748_c2_g10_i1|m.104595
											TRINITY_DN87008_c1_g3_i1|m.5804
											TRINITY_DN96524_c0_g1_i2|m.3245
											TRINITY_DN70581_c0_g1_i1|m.17401
											TRINITY_DN97461_c2_g4_i1|m.36024
											TRINITY_DN118497_c1_g1_i1|m.126979
											TRINITY_DN73746_c0_g2_i1|m.11382
											TRINITY_DN103148_c3_g3_i1|m.152112
											TRINITY_DN69126_c0_g3_i1|m.8410
											TRINITY_DN91549_c1_g2_i1|m.17727
											TRINITY_DN99240_c3_g2_i2|m.340
											TRINITY_DN101488_c0_g1_i1|m.92614
											TRINITY_DN82410_c2_g2_i1|m.30644
											TRINITY_DN92818_c1_g1_i1|m.19356
											TRINITY_DN93720_c0_g1_i1|m.38827
											TRINITY_DN109063_c0_g1_i1|m.80116
											TRINITY_DN116897_c13_g1_i2|m.152993
											TRINITY_DN87009_c0_g1_i1|m.5791
											TRINITY_DN92948_c2_g1_i1|m.25144
											TRINITY_DN119010_c3_g2_i1|m.140882
											TRINITY_DN81278_c0_g1_i1|m.46146
											TRINITY_DN87334_c2_g1_i1|m.24658
											TRINITY_DN82892_c1_g3_i4|m.42403
											TRINITY_DN89338_c3_g1_i1|m.4701
											TRINITY_DN83286_c1_g1_i1|m.41487
											TRINITY_DN78047_c0_g1_i1|m.28365
											TRINITY_DN87303_c0_g1_i1|m.24745
											TRINITY_DN85571_c3_g2_i2|m.4209
											TRINITY_DN85919_c0_g2_i1|m.53090
											TRINITY_DN85109_c2_g1_i1|m.57478
											TRINITY_DN99665_c0_g9_i1|m.9841
											TRINITY_DN105211_c1_g3_i1|m.135434

## Sheet: Shared by 4
AgM vs FM|AgM vs GM|AgM vs MM|FM vs GM	AgM vs FM|AgM vs GM|AgM vs MM|FM vs MM	AgM vs FM|AgM vs GM|FM vs GM|FM vs MM	AgM vs FM|AgM vs MM|FM vs GM|FM vs MM	AgM vs GM|AgM vs MM|FM vs GM|FM vs MM	AgM vs MM|FM vs GM|FM vs MM|GM vs MM	AgM vs GM|FM vs GM|FM vs MM|GM vs MM	AgM vs GM|AgM vs MM|FM vs MM|GM vs MM	AgM vs GM|AgM vs MM|FM vs GM|GM vs MM	AgM vs FM|FM vs GM|FM vs MM|GM vs MM	AgM vs FM|AgM vs MM|FM vs MM|GM vs MM	AgM vs FM|AgM vs MM|FM vs GM|GM vs MM	AgM vs FM|AgM vs GM|FM vs MM|GM vs MM	AgM vs FM|AgM vs GM|FM vs GM|GM vs MM	AgM vs FM|AgM vs GM|AgM vs MM|GM vs MM
TRINITY_DN93004_c1_g1_i1|m.23740	TRINITY_DN113244_c0_g6_i1|m.83558	TRINITY_DN89545_c0_g2_i1|m.44209	TRINITY_DN83724_c0_g1_i1|m.56175	TRINITY_DN118846_c1_g1_i1|m.73500	TRINITY_DN116685_c2_g3_i1|m.123245	TRINITY_DN102645_c1_g1_i1|m.120087	TRINITY_DN95346_c1_g1_i1|m.20940	TRINITY_DN106658_c0_g2_i1|m.142633	TRINITY_DN98776_c0_g3_i2|m.24366	TRINITY_DN97430_c0_g2_i1|m.36001	TRINITY_DN26397_c0_g2_i1|m.29024	TRINITY_DN117630_c2_g13_i1|m.158627	TRINITY_DN97038_c0_g3_i1|m.50532	TRINITY_DN110082_c0_g1_i1|m.79456
TRINITY_DN91477_c1_g1_i1|m.55593	TRINITY_DN80457_c0_g1_i1|m.32118	TRINITY_DN88267_c0_g2_i1|m.42610	TRINITY_DN110954_c1_g2_i1|m.103056	TRINITY_DN78065_c0_g7_i1|m.28385	TRINITY_DN97583_c3_g1_i2|m.35775	TRINITY_DN114204_c7_g13_i2|m.134040	TRINITY_DN116566_c0_g1_i2|m.77287	TRINITY_DN58740_c0_g6_i1|m.27040	TRINITY_DN97192_c0_g1_i1|m.51237	TRINITY_DN115533_c0_g1_i1|m.93154	TRINITY_DN93568_c0_g1_i1|m.29652	TRINITY_DN80376_c0_g1_i1|m.52568	TRINITY_DN98114_c9_g2_i3|m.6286	TRINITY_DN87735_c0_g1_i1|m.39067
	TRINITY_DN87357_c0_g1_i1|m.24661	TRINITY_DN99436_c1_g2_i1|m.53888		TRINITY_DN102456_c6_g1_i1|m.115050	TRINITY_DN90887_c0_g14_i1|m.12924	TRINITY_DN91639_c0_g31_i2|m.39321	TRINITY_DN99220_c0_g2_i1|m.335	TRINITY_DN86326_c1_g2_i1|m.23405		TRINITY_DN89751_c1_g1_i1|m.54611	TRINITY_DN78986_c1_g3_i2|m.15788	TRINITY_DN79081_c0_g3_i1|m.28997	TRINITY_DN93397_c0_g3_i1|m.7308	TRINITY_DN86552_c0_g4_i1|m.34026
	TRINITY_DN112801_c1_g1_i1|m.110569	TRINITY_DN106756_c3_g3_i1|m.81806		TRINITY_DN99099_c0_g2_i1|m.37253	TRINITY_DN93627_c0_g5_i1|m.34868	TRINITY_DN97718_c0_g4_i1|m.56994	TRINITY_DN83367_c0_g10_i1|m.53039	TRINITY_DN95853_c2_g2_i1|m.51860		TRINITY_DN99846_c1_g3_i1|m.36734	TRINITY_DN97180_c1_g1_i2|m.51177	TRINITY_DN94629_c0_g1_i2|m.53528	TRINITY_DN87054_c0_g1_i1|m.5806	TRINITY_DN77449_c0_g1_i1|m.57769
		TRINITY_DN81321_c1_g2_i1|m.42482		TRINITY_DN100539_c1_g4_i1|m.72226	TRINITY_DN66539_c1_g1_i1|m.15999	TRINITY_DN76274_c1_g1_i1|m.8625	TRINITY_DN89316_c0_g5_i1|m.4704	TRINITY_DN111482_c7_g19_i2|m.66322		TRINITY_DN84908_c0_g1_i1|m.56545	TRINITY_DN98163_c1_g3_i2|m.6195	TRINITY_DN82431_c1_g1_i1|m.30731	TRINITY_DN93656_c0_g17_i2|m.34905	TRINITY_DN115495_c4_g10_i1|m.114204
		TRINITY_DN103268_c3_g3_i2|m.68766		TRINITY_DN88274_c0_g1_i2|m.42681	TRINITY_DN90713_c0_g1_i2|m.42138	TRINITY_DN76265_c2_g1_i1|m.8636	TRINITY_DN31463_c0_g4_i1|m.45995	TRINITY_DN87458_c2_g4_i3|m.7878		TRINITY_DN93176_c0_g2_i2|m.25129	TRINITY_DN92803_c1_g1_i1|m.19461	TRINITY_DN95648_c0_g2_i2|m.11618	TRINITY_DN82482_c0_g1_i1|m.30704	TRINITY_DN74004_c1_g1_i2|m.40639
		TRINITY_DN85902_c3_g4_i2|m.53155		TRINITY_DN83612_c0_g1_i1|m.35059	TRINITY_DN85152_c0_g1_i2|m.57420	TRINITY_DN112315_c5_g2_i3|m.111229	TRINITY_DN115999_c2_g1_i2|m.85314	TRINITY_DN86219_c1_g5_i1|m.27500		TRINITY_DN94640_c2_g1_i2|m.53412	TRINITY_DN96780_c0_g3_i1|m.10535	TRINITY_DN103688_c1_g1_i1|m.92840	TRINITY_DN78740_c0_g1_i1|m.39478	TRINITY_DN95539_c0_g3_i5|m.20674
		TRINITY_DN82296_c2_g1_i2|m.26169		TRINITY_DN95167_c0_g3_i1|m.3535	TRINITY_DN92889_c5_g1_i1|m.19439	TRINITY_DN82082_c1_g1_i1|m.23069	TRINITY_DN117847_c3_g4_i1|m.133048	TRINITY_DN93482_c0_g1_i2|m.50082		TRINITY_DN49837_c0_g1_i1|m.8658	TRINITY_DN62701_c4_g7_i1|m.12121	TRINITY_DN116159_c0_g7_i1|m.60889	TRINITY_DN102341_c1_g9_i1|m.158094	TRINITY_DN71590_c0_g1_i1|m.53062
		TRINITY_DN99505_c3_g5_i4|m.27273		TRINITY_DN112490_c0_g1_i1|m.109854	TRINITY_DN92180_c1_g14_i1|m.47118	TRINITY_DN106151_c0_g1_i1|m.150365	TRINITY_DN97004_c0_g2_i1|m.50687	TRINITY_DN95342_c3_g1_i1|m.20974		TRINITY_DN110287_c3_g2_i1|m.82793	TRINITY_DN98713_c1_g5_i1|m.24168	TRINITY_DN92245_c1_g3_i4|m.30422	TRINITY_DN93707_c1_g1_i2|m.38713
				TRINITY_DN95582_c1_g5_i1|m.20530	TRINITY_DN97552_c2_g1_i2|m.35640	TRINITY_DN83074_c0_g1_i1|m.30774	TRINITY_DN76709_c0_g1_i2|m.16900	TRINITY_DN91991_c0_g3_i2|m.41220		TRINITY_DN96237_c1_g4_i2|m.35429	TRINITY_DN89741_c1_g2_i1|m.54706	TRINITY_DN98661_c0_g4_i1|m.47768
				TRINITY_DN97125_c3_g1_i4|m.51369	TRINITY_DN88877_c0_g1_i1|m.13602	TRINITY_DN114419_c2_g5_i2|m.140367	TRINITY_DN82365_c1_g1_i1|m.1515	TRINITY_DN117831_c4_g7_i1|m.133133			TRINITY_DN77130_c0_g1_i1|m.13370	TRINITY_DN109617_c8_g3_i1|m.119453
				TRINITY_DN103674_c0_g1_i1|m.93028	TRINITY_DN96240_c2_g1_i1|m.35467	TRINITY_DN88949_c2_g3_i1|m.14950	TRINITY_DN88876_c3_g1_i1|m.13615	TRINITY_DN91928_c0_g2_i1|m.41276			TRINITY_DN118397_c1_g5_i1|m.60289	TRINITY_DN86590_c0_g1_i1|m.34070
				TRINITY_DN89865_c0_g7_i1|m.12424	TRINITY_DN93359_c0_g3_i1|m.7255	TRINITY_DN106747_c0_g7_i1|m.82061	TRINITY_DN97139_c1_g1_i1|m.51383	TRINITY_DN91085_c0_g1_i2|m.16262			TRINITY_DN102410_c0_g8_i1|m.114856	TRINITY_DN100355_c2_g1_i6|m.114071
				TRINITY_DN112371_c3_g7_i2|m.111068	TRINITY_DN78555_c0_g1_i1|m.21071		TRINITY_DN80624_c1_g2_i1|m.45478	TRINITY_DN75992_c0_g1_i1|m.53822			TRINITY_DN79513_c0_g1_i1|m.33819	TRINITY_DN90966_c0_g1_i2|m.6928
				TRINITY_DN75261_c0_g2_i1|m.55776	TRINITY_DN103356_c0_g1_i2|m.127469		TRINITY_DN104438_c0_g5_i2|m.79025	TRINITY_DN92008_c0_g1_i1|m.13299			TRINITY_DN84277_c2_g1_i1|m.53617	TRINITY_DN109984_c6_g1_i1|m.160605
				TRINITY_DN111311_c1_g1_i2|m.151854	TRINITY_DN78789_c1_g1_i1|m.39491		TRINITY_DN117913_c1_g19_i1|m.91590	TRINITY_DN86623_c0_g1_i1|m.40968			TRINITY_DN94083_c1_g2_i1|m.21772	TRINITY_DN97740_c0_g3_i3|m.56864
				TRINITY_DN118989_c13_g1_i3|m.100905	TRINITY_DN78130_c0_g1_i2|m.43093		TRINITY_DN89332_c0_g3_i1|m.4726	TRINITY_DN94736_c0_g8_i1|m.32476			TRINITY_DN115062_c2_g1_i1|m.105182	TRINITY_DN91063_c0_g2_i1|m.16310
				TRINITY_DN111779_c1_g1_i4|m.141720	TRINITY_DN88634_c1_g5_i1|m.47232		TRINITY_DN117847_c3_g5_i1|m.133049	TRINITY_DN105505_c1_g1_i1|m.86897			TRINITY_DN99279_c0_g2_i1|m.403	TRINITY_DN110792_c0_g2_i1|m.132397
				TRINITY_DN90820_c1_g1_i1|m.13063	TRINITY_DN118793_c2_g1_i1|m.104620		TRINITY_DN105076_c3_g14_i1|m.61959				TRINITY_DN118410_c0_g1_i1|m.126631	TRINITY_DN97089_c0_g1_i1|m.50698
				TRINITY_DN116811_c1_g4_i1|m.153308	TRINITY_DN105578_c9_g1_i4|m.86671		TRINITY_DN93007_c2_g11_i1|m.23538				TRINITY_DN83863_c0_g1_i1|m.14351	TRINITY_DN114013_c1_g2_i1|m.138868
				TRINITY_DN86348_c0_g1_i2|m.23404			TRINITY_DN80918_c1_g1_i1|m.46244				TRINITY_DN113104_c0_g4_i1|m.116599	TRINITY_DN113202_c0_g2_i5|m.83720
				TRINITY_DN100514_c1_g15_i1|m.72005			TRINITY_DN91656_c2_g4_i1|m.39369				TRINITY_DN102866_c0_g2_i1|m.97707	TRINITY_DN77116_c0_g1_i1|m.13408
				TRINITY_DN82519_c2_g1_i1|m.23306			spP00722BGAL_ECOLI				TRINITY_DN81734_c1_g3_i1|m.30131	TRINITY_DN96298_c0_g1_i1|m.35169
				TRINITY_DN78358_c3_g1_i1|m.45622			TRINITY_DN82667_c0_g1_i1|m.18456				TRINITY_DN99453_c3_g9_i2|m.53871	TRINITY_DN89710_c0_g1_i1|m.54496
				TRINITY_DN80921_c0_g1_i1|m.46236			TRINITY_DN89180_c2_g1_i1|m.27786				TRINITY_DN95348_c1_g2_i1|m.20915	TRINITY_DN98044_c0_g1_i1|m.49974
				TRINITY_DN91956_c11_g3_i2|m.41382			TRINITY_DN92716_c0_g2_i1|m.2163				TRINITY_DN71829_c0_g1_i1|m.8707	TRINITY_DN74028_c0_g1_i1|m.40692
				TRINITY_DN101362_c0_g1_i3|m.93938			TRINITY_DN93378_c1_g6_i1|m.7288				TRINITY_DN112654_c2_g3_i1|m.87884
				TRINITY_DN59992_c0_g2_i1|m.29875							TRINITY_DN92588_c0_g2_i1|m.33017
				TRINITY_DN108152_c0_g1_i3|m.147429
				TRINITY_DN106022_c0_g1_i1|m.95543
				TRINITY_DN96822_c0_g1_i2|m.55320
				TRINITY_DN96663_c1_g2_i1|m.32832
				TRINITY_DN114846_c1_g1_i1|m.155329
				TRINITY_DN94359_c0_g9_i1|m.26857
				TRINITY_DN56651_c0_g1_i1|m.4834
				TRINITY_DN99804_c0_g1_i2|m.36724
				TRINITY_DN88674_c2_g4_i1|m.47194
				TRINITY_DN66225_c0_g1_i1|m.16408
				TRINITY_DN98114_c9_g2_i2|m.6285
				TRINITY_DN93196_c0_g2_i1|m.25078
				TRINITY_DN88707_c1_g1_i1|m.44037
				TRINITY_DN105466_c1_g5_i1|m.78423
				TRINITY_DN78147_c0_g5_i1|m.43171
				TRINITY_DN107110_c2_g2_i1|m.72453
				TRINITY_DN2146_c0_g1_i1|m.6981
				TRINITY_DN102986_c1_g4_i2|m.139804
				TRINITY_DN87034_c3_g4_i2|m.5813
				TRINITY_DN84425_c0_g1_i3|m.49386
				TRINITY_DN98028_c0_g3_i1|m.49869
				TRINITY_DN92009_c4_g1_i1|m.13295
				TRINITY_DN110777_c0_g1_i1|m.132618
				TRINITY_DN86444_c1_g1_i1|m.26086
				TRINITY_DN98562_c1_g1_i2|m.43681
				TRINITY_DN108548_c2_g1_i1|m.119250
				TRINITY_DN75435_c0_g2_i1|m.48993
				TRINITY_DN87511_c1_g2_i1|m.49718
				TRINITY_DN110546_c0_g3_i2|m.107401
				TRINITY_DN80965_c0_g1_i1|m.46278
				TRINITY_DN80640_c0_g3_i1|m.45356
				TRINITY_DN110731_c0_g3_i2|m.132288
				TRINITY_DN78800_c1_g1_i1|m.25587
				TRINITY_DN98306_c0_g2_i1|m.1919
				TRINITY_DN113452_c2_g2_i2|m.112145

## Sheet: Shared by 5
AgM vs FM|AgM vs GM|AgM vs MM|FM vs GM|FM vs MM	AgM vs GM|AgM vs MM|FM vs GM|FM vs MM|GM vs MM	AgM vs FM|AgM vs MM|FM vs GM|FM vs MM|GM vs MM	AgM vs FM|AgM vs GM|FM vs GM|FM vs MM|GM vs MM	AgM vs FM|AgM vs GM|AgM vs MM|FM vs MM|GM vs MM	AgM vs FM|AgM vs GM|AgM vs MM|FM vs GM|GM vs MM
TRINITY_DN115669_c0_g25_i1|m.143300	TRINITY_DN79072_c1_g5_i1|m.29011	TRINITY_DN60326_c0_g1_i1|m.50331	TRINITY_DN96159_c1_g1_i1|m.38018	TRINITY_DN83635_c3_g5_i1|m.34990	TRINITY_DN76665_c0_g4_i1|m.54174
TRINITY_DN81930_c0_g2_i2|m.56241	TRINITY_DN97834_c1_g3_i2|m.45055	TRINITY_DN113249_c0_g5_i2|m.83636	TRINITY_DN101435_c3_g2_i2|m.92499	TRINITY_DN108843_c1_g4_i1|m.101881	TRINITY_DN95677_c0_g4_i2|m.11589
TRINITY_DN91858_c0_g2_i1|m.19918	TRINITY_DN94980_c6_g5_i1|m.26310	TRINITY_DN90758_c0_g1_i3|m.42032	TRINITY_DN115437_c0_g13_i1|m.114248	TRINITY_DN99057_c1_g3_i1|m.37309	TRINITY_DN101179_c0_g1_i1|m.91025
TRINITY_DN87829_c0_g1_i1|m.4916	TRINITY_DN66300_c0_g1_i1|m.2528	TRINITY_DN111341_c0_g1_i1|m.151810	TRINITY_DN90861_c2_g1_i1|m.12960	TRINITY_DN79128_c0_g3_i1|m.31476	TRINITY_DN98820_c1_g2_i1|m.4436
TRINITY_DN74287_c1_g5_i1|m.54382	TRINITY_DN114029_c0_g1_i1|m.138762	TRINITY_DN92793_c0_g7_i4|m.2263	TRINITY_DN98075_c0_g1_i2|m.49770	TRINITY_DN77575_c0_g3_i1|m.21270	TRINITY_DN105244_c1_g1_i3|m.135582
TRINITY_DN79836_c1_g1_i1|m.31940	TRINITY_DN97010_c1_g3_i1|m.50568	TRINITY_DN93753_c0_g2_i1|m.38824	TRINITY_DN96439_c0_g1_i5|m.1235	TRINITY_DN88403_c1_g3_i1|m.48124
TRINITY_DN62683_c0_g2_i1|m.5895	TRINITY_DN91550_c1_g1_i1|m.17759	TRINITY_DN96396_c0_g1_i1|m.43412	TRINITY_DN96209_c0_g1_i2|m.35311	TRINITY_DN90358_c0_g1_i1|m.40474
TRINITY_DN97531_c2_g1_i1|m.35734	TRINITY_DN110772_c0_g1_i3|m.132528	TRINITY_DN69887_c0_g1_i1|m.11954	TRINITY_DN83359_c0_g2_i1|m.52944	TRINITY_DN80906_c0_g8_i1|m.46280
TRINITY_DN77843_c2_g1_i1|m.10190	TRINITY_DN99867_c0_g15_i2|m.36762	TRINITY_DN98218_c0_g1_i1|m.18804	TRINITY_DN118989_c13_g1_i2|m.100902	TRINITY_DN88526_c0_g1_i1|m.36386
TRINITY_DN101099_c4_g11_i1|m.113075	TRINITY_DN102859_c0_g1_i1|m.97505	TRINITY_DN72106_c1_g2_i1|m.17173	TRINITY_DN95818_c1_g4_i3|m.52010	TRINITY_DN96830_c0_g3_i2|m.55314
TRINITY_DN187773_c0_g1_i1|m.122496	TRINITY_DN94703_c0_g4_i1|m.32430	TRINITY_DN62231_c3_g1_i1|m.1631	TRINITY_DN98861_c0_g2_i1|m.4529	TRINITY_DN40514_c2_g1_i1|m.5489
TRINITY_DN76422_c0_g1_i1|m.25451	TRINITY_DN94917_c0_g2_i1|m.26534	TRINITY_DN88907_c0_g6_i1|m.14929	TRINITY_DN98072_c1_g2_i1|m.49859	TRINITY_DN81020_c0_g1_i1|m.21477
TRINITY_DN89911_c2_g6_i1|m.23886	TRINITY_DN106146_c2_g19_i1|m.150095	TRINITY_DN110065_c1_g1_i3|m.79488	TRINITY_DN86683_c1_g2_i1|m.41030	TRINITY_DN97074_c1_g4_i1|m.50715
	TRINITY_DN85014_c0_g2_i1|m.24570	TRINITY_DN67365_c0_g3_i1|m.24884		TRINITY_DN96380_c3_g1_i1|m.43251
	TRINITY_DN93524_c1_g47_i1|m.29736	TRINITY_DN30280_c0_g1_i1|m.10245
	TRINITY_DN86529_c0_g1_i2|m.34133	TRINITY_DN96969_c0_g1_i1|m.21825
	TRINITY_DN109617_c8_g3_i3|m.119456	TRINITY_DN76998_c0_g2_i1|m.17325
	TRINITY_DN103442_c0_g2_i1|m.108138	TRINITY_DN82903_c3_g1_i1|m.40788
	TRINITY_DN115028_c1_g4_i1|m.105037	TRINITY_DN118846_c2_g2_i1|m.73502
	TRINITY_DN77979_c1_g1_i1|m.46299
	TRINITY_DN80151_c0_g1_i1|m.21202
	TRINITY_DN82170_c0_g1_i2|m.20377
	TRINITY_DN43261_c0_g1_i1|m.16107
	TRINITY_DN58147_c1_g1_i1|m.7158
	TRINITY_DN95674_c0_g2_i3|m.11623
	TRINITY_DN97194_c0_g1_i1|m.51118
	TRINITY_DN90984_c0_g1_i1|m.6917
	TRINITY_DN95518_c0_g1_i1|m.20592
	TRINITY_DN106253_c1_g2_i1|m.62907
	TRINITY_DN105255_c0_g4_i1|m.135628
	TRINITY_DN85515_c0_g2_i1|m.4286
	TRINITY_DN89503_c0_g3_i1|m.44062
	TRINITY_DN98010_c1_g2_i1|m.49907
	TRINITY_DN93312_c2_g2_i2|m.7369
	TRINITY_DN99243_c0_g1_i1|m.259
	TRINITY_DN95575_c0_g1_i1|m.20522
	TRINITY_DN79640_c0_g1_i1|m.28892
	TRINITY_DN76626_c2_g1_i1|m.54197
	TRINITY_DN110590_c0_g3_i2|m.107474
	TRINITY_DN102934_c1_g3_i1|m.139746
	TRINITY_DN81330_c0_g1_i1|m.42501
	TRINITY_DN114008_c2_g1_i1|m.138954
	TRINITY_DN99582_c1_g2_i1|m.27372
	TRINITY_DN95045_c2_g9_i1|m.579
	TRINITY_DN97487_c0_g1_i2|m.36133
	TRINITY_DN92372_c1_g1_i1|m.38310
	TRINITY_DN74116_c0_g1_i1|m.54317
	TRINITY_DN86902_c0_g1_i1|m.57180
	TRINITY_DN103979_c0_g1_i9|m.58128
	TRINITY_DN94990_c0_g6_i1|m.26413
	TRINITY_DN107539_c0_g2_i2|m.61487
	TRINITY_DN117995_c0_g3_i1|m.91488
	TRINITY_DN108199_c1_g1_i2|m.147533
	TRINITY_DN89879_c0_g1_i2|m.12437
	TRINITY_DN97565_c0_g1_i1|m.35653
	TRINITY_DN85256_c0_g5_i1|m.33888
	TRINITY_DN96994_c0_g1_i1|m.22018
	TRINITY_DN114605_c1_g1_i1|m.148750
	TRINITY_DN112182_c0_g2_i1|m.118273
	TRINITY_DN91138_c0_g1_i2|m.15635
	TRINITY_DN84446_c1_g4_i1|m.49339
	TRINITY_DN87494_c0_g2_i2|m.7834
	TRINITY_DN48402_c0_g2_i1|m.27679
	TRINITY_DN118403_c0_g1_i1|m.126739
	TRINITY_DN98010_c1_g5_i1|m.49908

## Sheet: Shared by 6
AgM vs FM|AgM vs GM|AgM vs MM|FM vs GM|FM vs MM|GM vs MM
TRINITY_DN81703_c0_g3_i1|m.30106
TRINITY_DN97591_c0_g1_i1|m.35823
TRINITY_DN60326_c0_g2_i1|m.50332
TRINITY_DN97784_c0_g5_i1|m.56761
TRINITY_DN118116_c1_g5_i1|m.106396
