# Supplementary material for: Flower bud proteome reveals modulation of sex-biased proteins potentially associated with sex expression and modification in dioecious Coccinia grandis
Source: BMC Plant Biol. 2019 Jul 23;19:330. doi: 10.1186/s12870-019-1937-1 (PMC6651928; doi:10.1186/s12870-019-1937-1)
Supplement: Supplementary file 9 — Data S6. Normalized peak areas for the proteins involved in male and female reproductive organ development, seed development and embryo development along with their respective Arabidopsis accession IDs. (XLSX 144 kb) [file 12870_2019_1937_MOESM9_ESM.xlsx]

## Sheet: Male related proteins
	AGE_1_1	AGE_1_2	AGE_1_3	AGE_2_1	AGE_2_2	AGE_2_3	AGE_3_1	AGE_3_2	AGE_3_3	AGE_4_1	AGE_4_2	AGE_4_3	AGE_5_1	AGE_5_2	AGE_5_3	AGE_6_1	AGE_6_2	AGE_6_3	AGM_1_1	AGM_1_2	AGM_2_1	AGM_2_2	AGM_2_3	AGM_3_1	AGM_3_2	AGM_3_3	AGM_4_1	AGM_4_2	AGM_4_3	AGM_5_1	AGM_5_2	AGM_5_3	AGM_6_1	AGM_6_2	AGM_6_3	FE_1ATH_1	FE_1ATH_2	FE_1ATH_3	FE_2ATH_1	FE_2ATH_2	FE_2ATH_3	FE_3ATH_1	FE_3ATH_2	FE_3ATH_3	FE_4ATH_1	FE_4ATH_2	FE_4ATH_3	FE_5ATH_1	FE_5ATH_2
Protein	AGE	AGE	AGE	AGE	AGE	AGE	AGE	AGE	AGE	AGE	AGE	AGE	AGE	AGE	AGE	AGE	AGE	AGE	AGM	AGM	AGM	AGM	AGM	AGM	AGM	AGM	AGM	AGM	AGM	AGM	AGM	AGM	AGM	AGM	AGM	FE	FE	FE	FE	FE	FE	FE	FE	FE	FE	FE	FE	FE	FE
BOB1	74765.3	24691.8	22064.8	59873	23329	26195.7	22314.9	44443	15862.9	44373	9505.35	29532.7	84342	99586	18157.3	28838.5	34253.3	48512	31104.7	87618	67719.3	80877.9	39366.9	47799.1	54529	18962.9	40763.5	74180.1	19239	31625.4	21777.8	28358.4	45253.6	57405.2	69063.3	206185	207071	232815	227050	220782	204556	208998	225807	206329	324595	283615	293405	181595	187048
RPN10	89298.9	171252	139846	138070	89247.6	100297	223668	167853	194943	111063	105469	168659	99362.6	123298	105676	113209	114487	137057	183678	176749	168463	127448	175799	142366	201488	253293	236977	136645	163698	197123	123445	216668	228594	266992	221243	113139	131790	164360	145056	142075	134360	121778	150310	131469	160057	147623	121505	122513	150943
CEP1	21913.1	4279.56	28037.9	3818.35	16096.7	3090.32	22286.8	4130.83	3183.61	10439.7	3827.86	4889.52	5018.57	4028.99	12290.5	5654.59	5162.92	12296	38580.9	7024.51	7292.4	24241.5	2878.27	5044	9140.97	6429.04	20954.2	10080	2175.79	4881.28	6640.19	7164.94	15026.3	5635.92	3488.1	3165.65	1734.04	5450.18	4706.59	2805.53	23269.1	8880.32	1885.93	21175.2	20145.6	3464.11	24394.6	21946.3	7435.37
AMS	12706.7	36684.1	62867.5	31871.8	11749.6	9695.98	6000.17	21477.1	36888.4	77370.6	84525.3	82463.4	20619.1	7882.6	42511	109852	26110.7	72787.8	25006.7	9447.28	15377	12989.2	26709.4	14273.1	15299.6	19458.9	51523.1	13995.8	61481.5	12153.9	8947.4	28232.8	52194.6	11296.9	26231	267668	259521	275371	14861.1	117186	141538	194059	139730	3068.64	4208.82	15957.6	95060.5	278823	8906.74
ARP4	71610.9	58990.3	68871	25494.2	97050.7	91998.7	31837.9	36188.3	106037	95718.3	35408.5	49742.9	15339.3	87613.8	88818.9	33622.5	80268.2	9680.9	14231.8	107221	42600.5	57527	34184.9	40583.9	47252.3	50233.8	35813.1	28671.7	73976.8	45987.5	70081.8	16332.8	30403.9	83087.2	124357	76963.4	68749.8	36063.7	38974.9	17633.6	45662	78037	15573.7	15916.4	57100.4	46227.4	58244.5	62523.2	6220.99
PIRL9	12854.8	22721.2	27989.8	18648.6	4600.72	19807.3	10880.3	4949.42	21155.3	8119.88	21471.4	21651.7	16744.1	8487.02	11768.4	25719.2	14625.6	27372	15598.6	8127.6	18754.6	8579.52	10256.7	23796.9	8431.56	13413.3	9008.98	7164.6	29972.1	7498.41	12450.4	7289.56	4944.86	34007.9	5520.46	23077.9	31395.6	1547.9	26684.8	20254.7	4899.93	24888.4	4382.87	1559.76	2278.2	12158.5	3042.14	9339.38	7069.14
HMGB6	30553.1	24527.3	34690.6	14005.8	26109.5	38036.8	37498	46974.1	13429.5	49885.4	65272.3	69754.7	7053.47	50106.2	8036.78	45828.2	17993.7	14266	24796	18165.2	44620.8	5758.85	59315.8	50273.5	23223.6	4113.51	64710.4	46574	44255.9	52939.9	14408.8	11689.9	60989.1	20043.9	50373.4	35363.7	8815.13	24496.7	35654.6	24232.6	17524.7	18349.5	8625.75	88769.5	26640.8	33571.5	40757.7	42776	8022.38
SBP2	36841.2	17247.7	16578.1	20352.9	23117.4	61516.1	47029.9	31984.9	10712.5	21480.3	96832.9	104804	73113.5	42748.9	43122.7	81970.2	62894.8	47570.7	51601.1	22236.7	34450	37693.1	23217.7	32914.4	61846.2	39439.8	38301.2	47996.3	18950.2	58299.6	5192.31	85970.5	53988.3	62448	40963.4	65953.3	50206.2	76891.7	27562.7	19795	28528.3	35508.8	30983.7	28096.2	14188.6	25583.2	9934.63	75782.6	8167.2
NFD5	24356.9	35423.7	14344.8	24776.6	149714	17226.5	11148.1	33501.1	41338	13705.8	43588.8	34134.4	18102	22857.1	19488	10964.1	31186.4	28993.2	8601.42	19142.6	27316.5	35202	29866.1	14863.8	37431.8	21718.8	14486.9	5432.04	27642.2	4676.17	25712.1	3366.87	15436.8	13056.6	24273.4	12601.6	11236.9	17078.1	13446.8	15308.1	7920	6127.46	23027.9	34678.7	42325.3	44393.4	10939.7	11082	11903
LAP6	49505	48542.5	47906	44428.7	150420	28588.8	66884.3	34069.8	34353.4	94543.4	48037.3	49266.2	62194.3	34531.5	81889	95645.6	21542.9	117158	96153.8	65655.9	107889	102793	149773	84153.2	48161.3	74664	49224.6	51347.9	96383.5	107372	76128.7	174345	68796.9	16160.3	52786.2	141155	88780.9	153190	62850.6	118970	102037	54297.1	63973.1	126422	62334.6	122156	56210.1	116908	24059
ACOS5	25429.2	10983.1	10890.4	19804.5	37038.4	11829.1	23699.8	8181.31	27405.8	7816.17	20846.9	21386	14404.2	12725.1	21330.3	15073.1	8770.92	6730.9	11897.8	3967.4	20188.3	10067.4	15522.4	12322.3	15471.3	7973.98	15627.9	19095.9	13918.9	25822.2	21632.7	29882.9	38205.6	6945.19	75643.8	7137.1	5025.23	19219.5	8491.24	31371.1	14215.7	3261.38	8038.18	32292.1	21257.3	44919.5	14424.9	4737.66	7431.3
TKPR1	207071	352448	234986	207834	137765	272356	208386	250169	149977	241265	230627	308931	268509	356425	234969	226246	185262	173510	283277	120144	213984	249226	227703	268090	178641	268128	316326	188772	129690	105353	275565	261540	108169	112881	342091	30368	102973	61076.9	56026.3	29831.7	59902.1	88013	59445.7	56621.7	233073	112687	66766.3	115612	121064
TKPR2	98478.8	67168.3	19861	16806.9	44313.6	40879.4	39865	82444.6	120706	140102	18099.4	65653	49239.9	38475.9	122837	35818.9	206017	47317.1	18701.4	109830	40112.6	54555.7	22584	43704.3	85592.4	84500.1	90009.3	44866.8	55122.1	74859.1	100349	64844.1	35535.3	30181.5	38258.2	7213.31	65371.7	12895	35996.1	77734	61633	68700.6	93413.7	52463.4	21881.1	122033	28392.1	142451	43398.8
LAP5	30310.7	116981	34797.8	51540.5	113083	112208	62275.4	75587.6	133097	119081	41530.5	63020.7	17540.8	17115.4	164062	196401	206847	231022	163375	19824.9	198769	193793	152203	198630	52208.8	204727	104099	110342	107685	175130	150309	153786	148434	96978.7	18810.6	97594.6	100464	17582.5	142293	18047.7	152606	29265.5	60901.2	226150	61264.5	28949.2	231026	139230	78500.9
TPLATE	57926.1	150720	68621.4	60067.6	22454.9	40183.3	143514	65022.2	113399	83136.9	31803	98995	113105	29962	132232	125461	96122.2	150001	46106.7	26389	170128	53401.5	47138.1	37577.7	41725.4	163787	10247.1	114354	112240	138802	19213.9	41349.5	114240	135602	61728.3	93647.9	35539	40552.5	72915.8	68340.4	16116	12660.8	23035.3	116975	19003.7	69367.4	35629.2	144734	56593.8
RGP2	65961.3	75478.9	42542.6	75036.5	126548	54785.6	43636.1	159982	210645	9393.69	65659.8	69479	12620.2	37126.5	21402.3	43877.9	176967	192987	48305	47740.4	26320.8	40413.5	46947.1	166062	237877	51715.6	41044.3	63583.9	302272	26205.7	35708.7	50229.6	133901	13070.1	38101.9	416681	392740	408007	262454	281785	17220	331185	350721	366785	257527	250165	244135	214441	280185
MSI1	12822.5	51716.2	17666.5	30609.4	13566.4	242764	21747.6	60064.2	95136.5	45953.6	17873	280386	271064	289496	38927.5	263941	324396	11054.9	58237.4	85205	39392.5	72406.1	94912.8	112728	193490	45377	25434.2	39500.4	27508	24204.7	19196.9	88194.1	18539.7	72356.9	48537.2	72202.1	34408.7	109503	23516.2	39718	47122.9	18612.7	75677	36195.9	4511.59	12854.5	40918.8	35176.5	8035.31
MGP1	75487.1	107919	83328.3	31717.9	125205	22529.9	103272	95302	120765	79792.2	60426.6	96634.4	44073.9	342038	79174.3	78816.3	148713	312118	50495.5	137489	101072	299089	263569	125871	263018	271566	61416	104769	37346	236342	63823.3	119784	36439.3	99105	22074.4	53195.7	212454	49452.1	64264.6	184088	97836.7	236550	215184	231050	203799	272221	134910	50115	236046
USP	716083	666260	62841.6	653645	406763	165997	222519	766883	137644	549079	193324	168897	99054.6	109905	181962	133947	161849	74302.9	492099	499580	478415	143384	218111	213262	206797	607088	687977	630566	645250	546971	646067	597789	793439	699919	717066	515482	634176	554883	560494	539048	544607	485987	535958	511678	534099	598711	501025	347054	366604
C4H	91523.2	37860.9	156935	4616.04	44595.9	71809.3	39226.5	34273.2	135384	138699	33140.1	5968.14	163873	144397	70399.4	93261.3	181731	26388.6	137397	54440.8	10651.7	14723.3	29419.2	48747.8	49240.1	213406	42247.3	147921	131713	12417.3	60157.5	76500.9	31915.7	131091	63360	23089.8	11632	29926.6	2435.48	16104	23453.8	12582	17654.7	21614.1	8627.06	25122.5	13827.7	24479.6	26889.3
EDA9	252406	198065	262633	356139	210474	228911	200072	192165	171336	249115	288871	270965	288654	268021	213796	224656	216572	242602	194720	60555.5	310804	156351	228259	59836.4	152204	138481	296192	323824	162466	138127	195508	125663	348663	223855	309088	139291	84520	77907.1	88099.2	69322.5	63438.1	128172	137423	132595	137010	229390	42526.7	155165	99283.2
PSP	20632	18719.4	30788.4	37243.8	16985	10474.9	9145.54	5900.26	28775	9676.41	2744.54	34863.7	9252.92	7533.41	10280.3	10619.7	12499.7	3841.57	5726.25	11593.6	7979.55	10457.6	4465.41	9928.12	9378.81	3190	4029.09	29972.4	28324.8	9945.51	4244.75	7890.88	30737.7	32397.4	6857.53	10257.8	11845.3	7914.24	8095.44	5781.51	5692.91	6796.92	3645.14	3322.08	6218.22	15314.6	5395.7	10430.3	10973
ANN5	88840	92544.9	90982.2	91351.4	102366	98641.5	59573	112509	52644.9	98445.5	101032	109366	47827.2	29570	81097.6	112015	13458.7	72208.8	30625	91387.7	74431.6	69805.5	34751.7	4995.51	32989.9	16769.7	57997.2	3082.89	75622.5	69640.4	32924.6	82143.1	63261.5	72692	65407.3	71044.1	7773.48	70320.3	69442.6	50361.1	40805.5	32226.3	67844.4	58983.1	2950.94	34482.6	42350.6	56782	48320
RAB1C	188745	123347	202889	158191	16147.4	18415.4	32629.5	29983.1	105242	53176.8	152565	49681.4	64991.5	137675	26051	43401.5	18383.2	33945.3	17318.9	73221	151549	69450.6	187711	22885.3	33502.6	28072.3	31025.4	19272.4	151236	15058.4	170228	60739.7	34083.9	18792.4	189274	12176.7	20401.3	18128.5	16762.7	9127.01	12043.1	7901.48	10332.2	30799	13095.1	9369.47	16789	9164.85	21311.3
QRT3	31189	94095.7	54962.8	52403.7	104555	68782.6	58461.5	17491.7	40773.3	92053.5	82693.8	39776.9	88132.1	104855	50929.5	65348.9	67055.5	55989.6	45151.1	75420.7	95285.5	84552.3	70564.2	67483.7	49155.3	69284.2	38150.3	47198.8	90911.9	54017.8	39749.7	48169.9	37454.7	87196.1	66572.5	29897.9	57449.7	73373.4	60867.1	31518.2	47579.9	61251.6	33078.5	61054.7	33524.7	118728	87644.9	50538.8	62830.7
MOB1-like	57147.5	48017.9	168249	85830.3	91782	45160.7	64573.2	57898.7	42279.6	108395	101148	41014.8	75933.3	83219.7	94470.1	52861	59649.5	86304.9	74870.2	41217.4	139607	146041	61907.2	95210.7	119391	83079.8	49750.9	87233.6	128415	99430.2	129310	121476	98582	27730.3	85535.8	19584.1	82536	32060.5	62222.5	32733.5	47821.7	99385.2	33719.8	34680.4	23385.3	40119.9	23469.3	57590.8	80242.2
iPGAM2	110785	132417	214183	73805.7	74361.1	127135	149589	61280.1	36619.3	113588	72036.7	168703	74514	146834	181212	146283	60191.2	195603	57139.4	96385.4	177125	101730	148206	109027	208811	95877.6	164759	168015	91669.9	82712.3	70535	118559	46053.9	207285	82648.6	361227	346726	88713.5	359031	375175	286768	438536	407777	335339	117789	61929.9	179929	82750.3	435112
VHA-A	127067	136055	222867	81654.2	114983	244193	152019	84929.3	256688	293242	157967	64940.5	94491.3	44602.8	165246	100886	93436.7	110240	156535	61934.1	64108.7	424283	311441	428704	443808	124968	40740.1	43100.6	135380	81585.8	61249.8	141498	102849	53802.7	37276.8	71378.8	71597.8	207626	64320.4	77187.8	64564.8	59060.6	156797	111119	90866.6	115969	64761.7	54994.1	245353
CDC2	39556.6	56754.1	41682.3	30637.3	62233.6	23996.7	45586.3	45293.5	58815.3	73325	45203.2	49264.6	59560	53461.2	17426.2	42515.7	55715.4	21170.9	51670.3	5873.51	37962.1	19500.2	19893.2	35592.1	40969	34382.4	33654	55969.6	25126.1	12993.2	17069.2	13080.2	64698.8	30196.8	16236.6	40110.3	14317.3	31166.9	26600.4	7527.37	12529.1	5482.85	7174.76	3479.51	22643	4057.61	2816.6	4006.09	6523.8
UGP2	281344	185312	255574	233078	222390	249674	177895	151489	263621	225098	254825	162326	237408	280364	67617.3	195737	257199	239409	271372	216177	152326	97149.8	310376	77339.3	101473	178767	229120	201462	177007	284971	241959	258899	265764	242692	232583	105038	86112.1	121018	38879.9	120098	83195.2	27364.8	112599	176108	70858.8	120923	33428.7	80099.5	144478
XPO1A	186169	316834	264343	85784.6	144458	30216.9	165355	95643.7	120616	44212.6	55280.8	42396.7	225184	189772	311098	32403.2	62234.5	168405	196140	227145	141666	115112	202050	242095	425453	278656	317729	120934	73203.2	229095	89954.7	171681	320925	197572	186600	53046.5	118053	92906.1	155576	40227.8	89896.1	225325	236939	253348	256136	196899	206588	113036	188769
ACAT2	283887	260434	37268.8	407388	420318	430004	232392	267104	246393	136413	264918	322391	322071	287086	259677	268208	285671	305373	275106	253191	18978.4	373537	321231	19418.7	261427	281462	221169	231715	206643	251435	227633	204382	243597	211970	205060	117535	14579.3	145432	93042.3	109576	84289.8	125103	111036	115197	132272	77666.3	20329	130997	105176
CDI	96303.1	47086.1	92511.8	167544	143917	172136	126575	115735	97664	106196	154550	155126	101132	194892	103405	136149	92090.3	227594	212393	139707	159482	201936	68348.3	73610	24508	208673	142113	60520.3	175700	142897	120900	159178	216703	121520	150488	197324	158902	55768.7	149113	132645	134978	116649	79969.2	92210.8	71853.8	70728	71760.7	62697.6	111428
AtkdsA1	137665	80109.7	57302.1	152111	14845.1	189013	206375	162099	181758	112571	36510.9	29929.3	88421.7	206660	207037	17465.8	251545	45006.6	33869	51508.5	123617	192301	154127	313092	13186.1	40700.9	141321	25833.3	173042	179435	155773	181289	138626	172973	166869	94420.5	33862.9	6239.25	11555.8	4805.12	11815.1	16954.4	17010.6	7981.34	43372.9	7530.29	40401.3	6053.04	38297.9
FUM1	248793	278918	102590	56918.8	64412.5	52747.1	182750	25042.4	74654.3	127383	23914.1	131967	80712.3	64397.3	63492.1	26691.3	47522.2	239140	59028.2	69937.3	50976.3	26673.4	155028	173218	130381	45328.4	85860.2	83894.6	228961	139186	59395.1	79736.3	255111	107830	141023	179918	35274.8	55406.7	219999	191973	15836.9	173971	230020	184908	360677	207548	232618	40207.5	78107.8
MAGO	17532.4	7461.51	4497.27	23067.5	30428.7	14829.1	1082.77	8965.33	8667.38	6110.46	2568.1	20270.5	2324.2	18366.8	7047.53	4103.12	4011.82	19035.6	26010.4	9312.3	4236.08	25946.8	3107.96	5724.4	12499.8	2456.91	10904	4914.38	23567.8	3408.43	2856.03	3333.22	3055.64	7578.12	4773.12	2563.25	8705.78	3724.5	10598	3706.4	1694.91	9042.65	2863.07	5072.23	3906.01	2564.97	6264.31	4865.26	8015.36
AT1G60420	11739.5	8212.05	237534	10728.6	9867.98	26287.7	138526	74465.1	43566	13384.9	12512.2	22089.7	64215.6	48232.3	33408.4	14955.1	14708	11167.2	17015.3	26226.7	12801	11683.9	34857.4	3635.84	4875.54	12650.8	3091.6	21509.4	9389.83	13244.3	17227.3	30391.5	14494.4	14851.8	10015.6	18027.2	10310.6	39160.6	78864.6	63427.6	54101.5	72733.3	6538.75	6844.58	8017.41	10212.2	2603.96	12255.4	19862.4
CXE18	78190.5	337290	328855	360462	343711	328629	220344	447421	408797	18672.4	54636.8	405808	36815.1	285411	403624	532072	588419	353979	246921	259953	377062	500603	287441	133222	380770	438752	217075	277380	252887	18305	67395.1	358166	203464	330612	214392	234374	222425	242049	234174	287534	179651	262933	257215	253997	215818	224789	227522	221223	179971
UNE5	46990.6	13939	42568.1	26192.6	32292	38732.1	24263.5	104428	69895.2	53375.5	15330.6	67003.3	25212.2	15573.1	39573.6	49751	60201.9	38529.5	22021.1	58354.4	15464.5	13861.8	58943.1	44712.8	67003.7	22546.8	32079.5	37036.2	61689.2	36591.7	20632.7	23345.3	27562.4	57031.4	28768.4	35286.5	78278.4	39671.1	372280	393296	347065	329803	268607	56624.5	52572.3	36394.6	21524.5	15251.9	65937.5
OASA1	84614.2	45982.7	128095	837141	10161.8	97625.1	27403.4	28196.9	103303	102957	10827.7	40754.1	1.00117e+06	119241	53524.5	96916.4	184090	77488.3	30180.8	48213.5	32693.8	170090	27132.7	45922.8	18462.5	34751.9	20799.3	24459.9	30553.5	74910.5	14284.2	25610.2	86580.8	85002.6	27027.3	26796.8	46693.1	29898.3	116887	87904	72313.6	96793.9	73854	49543.2	51239.6	28141.8	9255.62	7661.63	37196.8
OASB	12053.1	26312.2	39919.3	49864.4	229761	14369.1	285876	13691.6	266339	58140.1	67566.7	18052	54048.6	22440.1	34839.3	17924.2	30189.6	63629.7	62078.4	6535.25	18442.5	26551.9	56903.1	16639.1	132563	75493.6	15842.6	21520.4	36394.4	31217.3	16877.2	15725.3	35197.8	15384.3	45372.7	30683.1	43695.9	8373.67	53581	16922.8	228517	65493	20333.1	66185.3	11675.6	85862	18735.1	104222	30299
TCTP	216056	233577	273186	67707.1	248115	58791	75298.3	55897.9	222289	246778	293803	255204	273811	308115	101073	81591.5	374699	118884	48244.3	52802.6	34480	151902	64382.7	105593	144971	82121	283348	67634.8	42615.2	66662.7	67646.2	97208.2	94548	77653	55269.1	21422	49655.5	88417.4	70945.4	93218.8	91999.4	105088	39178.7	29232	99013.4	69839.7	51930.3	98526.2	148114
[truncated: 97 more columns]

## Sheet: Female related ptns+seed embryo
	FE_1ATH_1	FE_1ATH_2	FE_1ATH_3	FE_2ATH_1	FE_2ATH_2	FE_2ATH_3	FE_3ATH_1	FE_3ATH_2	FE_3ATH_3	FE_4ATH_1	FE_4ATH_2	FE_4ATH_3	FE_5ATH_1	FE_5ATH_2	FE_5ATH_3	FE_6ATH_1	FE_6ATH_2	FE_6ATH_3	FM_1_1	FM_1_2	FM_1_3	FM_2_1	FM_2_2	FM_2_3	FM_3_1	FM_3_2	FM_3_3	FM_3N_1	FM_3N_2	FM_3N_3	FM_4_1 tr|A0A0G2UMV8|A0A0G2UMV8_BACLI FM_4_1	FM_4_2	FM_4_3	FM_5_1	FM_5_2	FM_5_3	FM_6_1	FM_6_2	FM_6_3	ME_1ATH_1	ME_1ATH_2	ME_1ATH_3	ME_2ATH_1	ME_2ATH_2	ME_2ATH_3	ME_3ATH_1	ME_3ATH_2	ME_3ATH_3	ME_4ATH_1
Gene	FE	FE	FE	FE	FE	FE	FE	FE	FE	FE	FE	FE	FE	FE	FE	FE	FE	FE	FM	FM	FM	FM	FM	FM	FM	FM	FM	FM	FM	FM	FM	FM	FM	FM	FM	FM	FM	FM	FM	ME	ME	ME	ME	ME	ME	ME	ME	ME	ME
OVA6	9546.65	4242.73	5276.77	32922.1	5620.81	36278.1	8657.79	11167.4	8586.02	40690.4	12739.1	45748.8	17285.6	10145.8	23752.8	12013.6	20476.5	9029.88	7576.32	36794.7	26339	10859.2	7516.48	9169.32	25218.5	15332.4	15871.5	34561.9	20383.4	94410.1	9555.27	22523.7	77968.4	27205.4	32904.2	39337.4	4827.88	65256.1	34256.3	57888.4	10910.8	75103	10825.1	6173.9	24372.7	5781.79	30334.4	8692.68	16910.8
ERS	23071	15831.2	5863.38	101890	49778.4	38688	12920.8	63293.4	31301.6	86581.7	31318.1	7607	49806.4	9049.07	56118.5	79608.2	87683.4	58263	281911	99507.5	118903	369188	305823	332156	293268	395407	494376	43778.5	409812	410873	433493	442138	477246	706599	656639	703765	681331	661220	644263	30772.7	418162	375569	516298	412624	12529	58413.9	45294.3	6727.56	21686.3
OASA1	26796.8	46693.1	29898.3	116887	87904	72313.6	96793.9	73854	49543.2	51239.6	28141.8	9255.62	7661.63	37196.8	7572.82	46893.9	8732.07	58867	19922.1	36567.2	12527.8	6668.54	43313	21476.1	61149.9	61178.9	62751.5	34874.8	34188.7	31808	18819.4	7586.34	56159.8	120549	34939.3	71679.2	117762	58890.2	29944.1	210637	25851.9	68644.4	102075	23933.5	140615	18600.4	25406.9	85873	112079
UNE5	35286.5	78278.4	39671.1	372280	393296	347065	329803	268607	56624.5	52572.3	36394.6	21524.5	15251.9	65937.5	86938.9	8211.48	38630.7	378426	53715	59847.6	28170.6	69667.9	66595.9	21142.2	22679.6	69429.2	25111.2	13443.9	21588.2	22501	36196.3	39298.5	40844.6	39717.1	78463	64987.1	30227	47048	67113.5	54714.1	62250.3	31330.6	139991	58406.8	418384	39192.3	227807	292905	311458
OASB	30683.1	43695.9	8373.67	53581	16922.8	228517	65493	20333.1	66185.3	11675.6	85862	18735.1	104222	30299	89286.1	12881.5	63597.3	14752.4	46936	12587.7	57117.9	63943	35342.3	26095.9	70825.8	68319.4	29090.1	16865	53196.2	51570.1	57102	46187.4	40370.5	10014	9259.76	19674.8	43574.9	89340.9	17090.4	65474.4	89236.2	47751.1	86328.5	28281.9	36789.2	133283	22985.6	120249	85182.3
HOG1	109342	166225	103574	141477	80123.6	91456.5	88219.7	99344.6	131697	9051.04	56592.7	6592.03	86256.4	149020	9937.71	103525	148770	102310	120688	5947.8	21236.9	103149	77108.6	22431.5	96261.9	141743	99542.5	82013.5	117387	13958.5	110860	133303	129896	128187	20019.8	129609	33543	144474	145397	99952.9	42722.3	30112.1	29699.5	2618.21	109596	86565.2	15569.5	62867.3	9281.33
MSD1	25868.9	9225.58	24512	20435	29631	8731.25	6349.42	8458.79	22983.1	20286.6	19933.3	12232.1	19663.3	14111.8	16328	28567.3	37313.6	37025.1	7559.99	43927.3	15618.4	12081.4	14923.1	11476.4	10360.6	40679.2	18584.8	15388.1	10311.7	8258.42	6463.8	10503.1	22449.1	10419.4	49425.3	27682.9	63906.5	9659.96	16695.3	9867.6	21849.9	14310	7376.73	4393.03	20192	29377.5	26094.5	19182.4	3012.72
AAT	136262	50697.4	78379	25177.7	56890.8	64386.5	64333.1	42065.3	59595.7	47794.5	4189.16	54684.3	93689.6	66631.1	67276.8	9493.45	54428.3	129610	9519.14	81062.7	72408.7	23539.4	5550.91	32699.9	17861.4	57261.1	79501.2	86493.3	46468.6	39034.4	117310	22030	13632.6	31270.4	120826	107607	131443	46552.1	53801.1	41876	104148	28116.2	3629.98	23559.2	73623.1	90683.6	20083.1	68253.9	71625.5
MSI1	72202.1	34408.7	109503	23516.2	39718	47122.9	18612.7	75677	36195.9	4511.59	12854.5	40918.8	35176.5	8035.31	31233.4	15558	9481.18	16739.7	22153.5	66704.4	66321.3	43191.7	49063.9	34129.9	58621.6	282371	57647.2	23297.5	42203	62319.1	57676.7	22896.8	56359.9	34419.3	306298	343308	327861	335908	327802	218965	272371	15264.1	48648.5	53053.9	29851.5	33409.4	16113.2	14535.1	7473.5
WSIP2	1.54894e+06	1.3114e+06	1.36657e+06	1.34791e+06	1.25266e+06	1.43728e+06	724351	756476	764631	827236	796849	800745	2.88342e+06	2.97144e+06	3.13126e+06	1.87445e+06	1.86692e+06	1.41684e+06	1.02497e+06	1.21488e+06	1.0444e+06	1.26026e+06	1.0114e+06	941912	1.01475e+06	201208	139776	528952	169655	101227	172841	87872.4	192907	164304	66145.5	226591	128966	74389	114966	1.67101e+06	1.47424e+06	1.51714e+06	1.41102e+06	1.46833e+06	962420	1.56477e+06	1.55551e+06	1.21344e+06	995040
VPS46	35002.1	48558.2	17004.5	25512.9	21537.4	50386.2	70031.9	22394.5	51933.5	62236.4	109483	51646.1	43757.8	80491.3	64526.8	5935.59	115021	15394.8	66326.4	88546.4	238890	48313.1	151312	162736	223871	113618	322967	52301	277225	262384	280362	45389.5	275294	63511.3	55649.1	24458.3	195416	211648	198965	109376	279578	252185	153117	214793	29392.7	26863.7	16390.4	32324.1	26005.7
MCM2	73737.4	119894	23512.2	20684.1	28780.7	40284.3	48604.1	80404.8	76680.1	8623.74	62646.3	37738	22093.2	83360.2	77204.4	70386.3	174040	51210.5	99737.5	58555.5	102631	60562.7	127459	17242.9	15461.5	7574.58	24239.9	132786	15475.8	90531.8	62029.7	131377	102167	39383.7	18727	22253.4	28647	45405.4	178967	28387.1	153563	69940	23217	128071	27619	16141.9	70292.3	61524	50854.4
APX1	770124	1.73446e+06	1.22573e+06	2.526e+06	2.56828e+06	2.54393e+06	2.37098e+06	2.3503e+06	2.29991e+06	90215.4	72521.6	1.81143e+06	482837	1.42802e+06	341460	54087	31406.4	2.11294e+06	31864.7	38026.5	59655.9	41207.4	33284.5	85380.3	50986.2	77309.8	32660	55502.8	61232.2	38268.7	17111.3	15261.8	59140.9	35625.4	108277	25999.8	22118	54779	89573	180920	23364.6	21734.1	105597	20640.2	1.51326e+06	940743	1.14682e+06	986244	1.18057e+06
eIF6A	84426.2	166164	80183	83091.5	126684	122956	179016	186158	145969	112543	38015.5	72286.6	62677.2	50870	108357	120719	26466.3	47655.5	189503	122692	151069	149691	249797	201833	104570	33262.2	59083.5	55727.3	141752	210164	149190	149789	170480	131477	143692	51308.9	27348.7	83602.8	73081.3	68329.1	197970	30988.4	133259	204798	84384	117417	27227.5	74909.5	17657.5
ASIL2	72943.2	103872	107522	161999	148427	160393	7954.87	129100	143938	43616.5	13595.1	154955	73640.4	19919.9	9618.17	61214.2	12094.9	96425.5	76022.5	59164.6	24362.9	37960.7	83036.5	28031.1	55665.1	82495.3	10940.1	15209.1	50419.8	52298.5	8241.86	25378.3	25843.9	10683.7	18924.3	114333	17099.7	70140.2	46951.8	103749	112528	112006	82956	43145.6	83490.8	13646.8	90541.2	39542.9	43278.7
GRP2B	208262	160991	186008	12534.8	181826	179236	148046	148190	151975	336930	264939	248156	356268	381901	359335	293101	358979	256948	184052	153628	165735	8936.18	136155	133106	136776	219647	175670	257657	196842	222518	175742	189912	189172	253995	32696.1	248507	319901	69796.2	291404	179824	234768	163458	285341	234798	172498	82927.7	51438.3	131047	114469
EDA9	139291	84520	77907.1	88099.2	69322.5	63438.1	128172	137423	132595	137010	229390	42526.7	155165	99283.2	136930	148091	103595	134675	101936	182547	65559.3	97626.9	182364	151665	187781	154871	141305	123813	268343	214871	176559	155974	227265	198370	126178	239782	73056.2	44317.2	167646	166896	265027	34048.8	252342	165655	191357	137907	179687	148997	164314
ACC1	75478.9	63870.9	80890.8	12061	106401	42039.3	37020.1	49666.7	15721.6	26434	50564.1	40766.6	83141	74605.2	28127.6	24654.9	12430	13509.7	81657.8	34563.4	17478.9	125470	51838.9	109034	64698.5	159251	29512	106412	111461	16470.2	139014	91455.5	26998.3	86549.3	157978	63699.8	42426.1	46394.3	17382.8	17952.9	198945	158618	27084.4	22349.1	11058.2	53472.6	14595.8	14054.5	93922.9
KCR1	46771.6	14371.2	11166.2	7919.64	45694.4	22996.2	15584.7	15396.1	33160.2	30722.2	25417.7	10715.6	29158.4	22770.7	14868.9	32949.4	5931.5	43349.5	57146.3	22562.2	50193.6	9522.92	34343	20897.7	60629.3	22463.7	62292.4	20847.6	35412.2	21215.7	48422.8	31987	15207.3	93410.6	19513.7	11342.8	18405.3	94392.5	26636.1	54101.5	32702.6	35116.4	44903.8	43079.8	59039.6	11317	16809	111682	93304.3
BOB1	206185	207071	232815	227050	220782	204556	208998	225807	206329	324595	283615	293405	181595	187048	191829	18737.9	336317	207459	11651.1	47442.9	76339.6	35523.1	23503.6	15810.9	35135.4	62801.4	53840.2	49916.6	97098.4	27147.1	37815.5	17235	18294	23171	17451.1	36295.9	66827.4	56366.9	36568.3	83618.2	30855.3	47293.5	20650	18342.1	221280	154645	213842	132061	139278
PSP	10257.8	11845.3	7914.24	8095.44	5781.51	5692.91	6796.92	3645.14	3322.08	6218.22	15314.6	5395.7	10430.3	10973	4225.8	4159.43	8532.72	7989.41	6587.78	14006.4	40625	8126.74	3338.23	9321.25	9966.35	8761.79	16158.9	9865.31	6580.97	7653.07	29745.3	7683.37	4882.4	9944.29	19328.1	33735.3	27817.2	13401.7	8361.19	34722.3	33646.2	31600.4	23100.4	30259.1	2146.26	6344.42	9834.55	6041.03	11178.2
NMT1	17552.8	10153.8	48004.9	6917.36	9702.28	5427.37	45601.5	10191.7	43058.8	3703.49	6560.65	11029.7	10267	15340.1	39506.6	90986.1	13720.3	6080.39	24235.5	15736.3	9081.45	32587.9	43842.2	35774.6	28674.8	31393.7	9840.68	2939.1	17032.2	42198.7	9109.71	17484.3	78267.8	13483.8	35129.2	22597.1	52246.9	43163.6	19126.1	28001	55060	30318.4	7296.44	21164.2	5581.46	43894.1	9960.58	5650.29	17450.8
MIPS3	160761	137337	156339	34718.8	45478.4	23702.5	26532.8	26164.6	142191	22790.7	18080.2	72575.6	82982.6	22329.8	60400.6	36511.5	41423.3	175386	59539.3	26949.4	67109.8	59026.1	18521.2	34008.1	37176.2	21376.3	109501	37284.5	54796.8	37281.4	54340.4	74903.7	32924.5	35257.3	14244.7	62114.1	115510	15547.4	63711.2	44607.3	32566.8	79963.3	46956.8	35103.4	106131	179423	120264	145956	133051
SYNC1	242802	142076	47728.3	96290	137420	135668	111387	46298.5	142693	67039.2	249920	43470.6	253310	269769	298323	51589.1	299483	257622	164848	65940.2	136791	143526	110705	210634	186327	227086	130655	101298	165937	153924	142374	162529	119736	175877	67449	18346.9	58674.2	300960	159803	409906	50185.9	126367	90728.1	406384	246508	289240	201873	123208	123969
MDH	27122.7	133450	31385.7	25558.4	88376.5	26932.2	15007	27198.4	29826.5	118677	77181.3	37160.7	59755.4	16276.3	78540.9	86152.7	19533.5	155952	88112	68625.7	10634.5	24866	39590.6	102243	119090	9326.15	32000.3	6444.04	25617.2	28792	52415.5	93154.5	31542.5	49122.7	74876.8	109821	58788.2	46967.8	98843.5	112739	89202.2	16791.9	68231.8	14409.3	90538.2	45825.5	107955	156684	162585
VCS	63300.3	20205.6	43337.5	9812.73	17251.6	8857.58	8273.03	19165.1	14175.1	56916.6	37876.9	86074.8	81473.8	9159.29	14527.7	105398	93970.7	72377.1	15153.7	66787.6	38283.3	44391.2	61735.2	31636.5	20630.8	17862.4	10769.6	99023.8	55488.5	105267	7678.15	28050.3	99802.9	54174	20926.2	12424.1	25345.2	24321.5	33474.1	25626	22509	12390.3	59215.6	24031.6	25163.8	88728.9	81646.4	16290.8	59938.1
HCC1	11817.5	55449.3	91857.4	64522.9	83525.9	93424.1	113191	85982.4	83544.2	6685.46	129058	118702	19982.9	18413.1	43788.4	5892.97	86495	50494.3	65877.5	23003.4	71490.4	6099.02	8773.44	92398.8	26318.5	28791.7	20910.6	48188.4	36307	12675.1	63289.6	27817.9	38611.5	92172.6	21556	105336	49620.3	51567.8	21001.5	77600.4	17795.1	82341.7	24351.3	36709.5	34387.1	64445.9	30521.2	76393.6	66083
OPS	8724.92	2725.63	15504	12739.6	31651.8	17552.6	48749	23287.8	9095.95	40061.4	51655.2	69101.3	75542.6	4297.21	42853.3	20571.4	6396.66	14321.4	5111.62	33981.2	43402.2	32768.7	42589.1	6543.93	34197.2	5315.96	2885.81	47617.8	31024.2	31931.9	4968.19	25621	75585	10740.8	17230.7	56413.4	8544.1	9182	21835.5	48822.2	31278.3	23983.1	12363.6	85463.5	27817.9	6784.64	13716.9	9126.27	24677.9
GLY3	143199	25394.2	43510.6	74096.5	66304.6	58171.1	231928	40508.2	214774	505622	513134	91423.8	195152	44768.2	89131.2	203665	236545	72504	65011.3	149097	95268.7	113331	132650	47941	154402	167993	327205	82725.5	162100	100643	91197.3	175265	151047	224556	116888	110744	97217.7	175324	35794.8	225896	177783	187048	152582	135534	111030	81004.4	37734.7	29343.9	38190.4
MST1	8449.27	26922.3	30810.3	120884	110255	21978.1	104875	3159.4	26001	45637.4	5057.14	6987.16	6458.51	21179.3	22322.1	36350.4	10016	106080	3777.33	2856.54	29000.4	2716.34	3101.27	5988.88	35520.4	10649.2	10295.6	8274.96	5798.92	10460.3	8925.11	11705	5710.39	3002.25	9265.47	14111.5	3328.88	16751	5332.78	12021.2	5690.36	9279.55	18390.6	2921.67	138578	48790.9	6242.86	81784.2	91241.3
MAGO	2563.25	8705.78	3724.5	10598	3706.4	1694.91	9042.65	2863.07	5072.23	3906.01	2564.97	6264.31	4865.26	8015.36	17711.6	1771.75	12144.2	4734.23	3739.42	9778.97	16445.2	14040.9	2205.71	10946	16432.5	18961.9	20489.3	8224.77	31669.8	2969.12	7233.4	13287.5	13926	4585.21	19859.1	31080	41287.8	9139.32	18044.4	9100.35	8025.43	7564.18	3424.18	41992.9	5840.42	3199.61	12269	5032.2	4363.08
DCP2	33451.9	45626.7	20999	31998.7	24015.6	49721.6	13204.4	27511.5	17040.6	23855.6	83909.8	19496.4	16146.3	13723.5	237738	320565	42628.6	73408.6	42900.6	52552.2	434479	53267.6	33402.7	6929.07	37038.7	24308.5	46681.3	67477.9	64983.6	16951.6	46094	411681	13036.3	515299	6498.18	23035.3	448144	69476.7	17767.8	73903.4	27211.8	63078.7	87072.3	48410.7	62961.8	10953.7	125457	8894.13	17243.2
UBP14	93659.7	38382.6	34425	27545.3	79408.9	61337	64108.9	71531.3	10784.8	107201	85937.5	78870.9	82617.1	82494.1	94208.7	110461	26051.1	5845.41	128847	124381	118399	26481.1	100019	66470.5	63893.8	24542.5	17914.6	22690.3	66731.9	30812.7	38724.5	14597.9	17563.4	15555.3	22122.7	27994.6	58760.6	10014	19910.7	67409.3	78930.5	30979.5	6552.71	46961.4	43395.7	84550.8	102832	48035.5	72742.3
CPN60A	1.16348e+06	1.03896e+06	1.06326e+06	574195	603481	454709	992770	1.2668e+06	1.27442e+06	217201	198421	278716	811507	364236	403529	115581	490444	841401	138685	150458	129672	50142.9	37465.3	164704	411682	58441.1	518217	76671.6	131425	107228	88168.2	47246.2	204978	200267	204807	306482	361261	294330	252585	389578	86236.5	476123	45251.5	60953.7	1.33219e+06	1.18394e+06	1.03871e+06	942676	1.00755e+06
CDC2	40110.3	14317.3	31166.9	26600.4	7527.37	12529.1	5482.85	7174.76	3479.51	22643	4057.61	2816.6	4006.09	6523.8	8939.75	11583.5	16841.4	7130.21	40005.9	21324.4	22879.7	25157.9	9360.39	26747.9	21524.1	35806.5	12697.3	35121.3	57820.9	24515.9	21731.9	19172	19471.8	13712	29305.2	15841.1	17337.6	39075.4	35108.1	18359.7	41423.2	9923.24	21452.2	5864.19	10913.8	35820.9	11110.6	23308.3	31300.6
DOT2	105155	93708.5	47446.1	183756	102513	155858	103398	106303	159496	68680.6	99692.1	95115.5	99352.4	74092.3	28472.5	44552.1	99277.9	94664.9	24566.3	217014	59777.9	54789	71405.6	46935.5	63857.4	21996.3	152783	64815.6	102752	21692.8	75116.3	74601	35458.2	99896	51718.5	37282.3	98314.5	76602.2	96853.4	36347.2	19151	153788	88213	59853.9	102895	118678	106156	40405.5	80167.9
emb1211	13962.5	20603.5	35279.6	37402.3	7320.91	24383	15467.1	32986.1	23088.6	14259.2	140695	23578.5	87299.3	12164.3	108538	22366.7	17124	31351.2	49772.3	177165	41755.8	50898.7	48198.4	46231.7	3007.26	12939.9	77959.6	97965	16243.6	7890.86	37792.5	72773.7	32970.2	104432	23166.5	15710	70379	12967.8	15724	41423.7	46166	44956	22539.8	51045.1	13360	13198.1	88922.6	25835.6	13919.1
TPL	46896.2	46068.7	24149.8	35015.7	66730.8	120040	31551.6	34809	33097.9	60277	69239	63532.8	49785.8	43511.2	82251.6	54616.3	61360.6	65542.3	117022	100152	233736	58818.6	71041.6	34046.9	63141.2	36164.3	155219	131071	100958	81109.7	113889	75025.2	27928.8	47740.8	107048	255829	77914	143139	289827	96479	116145	125131	40315.1	43306	611722	838196	686909	541220	59734.6
At4g24660	73249.6	73917.1	78986.4	76829.1	75093.9	77035.8	58146.1	53293.9	61642	53837.8	52287.4	53824.1	63114.9	47897	61076.2	75888.3	90218.3	77878.9	42812.6	5080.51	44339.2	63897.4	38058.8	10051.6	28136.9	3356	17035.3	9889.61	34519.2	43554.2	59080.7	36740.6	35252.5	911.453	9243.66	12589	5397.41	11415	16754.1	15993.6	1709.02	60737.9	17844.3	87569	58185.7	2776.68	18211.9	16034.5	32310.3
RPN12a	6872.56	13925.3	32705.3	52667.9	32399.1	49864.2	48606.8	45383	54510.2	28786.8	41896.4	32801	22185.3	30372.9	32170.1	38045.4	39710.1	38853.1	59785.6	69277.5	101272	57871.5	82497.4	76502.1	80574.6	37362.8	96461	31911.9	65815.5	81687.2	6617.63	76392.7	28645.5	102917	108606	122608	118228	111365	117260	16665.7	10355.1	6768.9	18438.4	17146.2	28455.2	14026.2	11448.1	10336.5	19061.7
RRF	35605.3	22038.2	3073.67	52876.1	35234.9	2981.79	25609.1	6225.71	10597.3	63044.7	7855.87	51509.7	5103.68	80206.3	11316.3	36169	15689.8	49311.2	51778.3	38505.8	28943.9	5499.09	13490.3	2007.47	13827.6	6723.19	68199.4	5916.82	21572.7	49601.9	37623.3	48374.4	59814.2	26584.6	64104.7	44400.6	7287.48	61440.3	42978.4	47623.2	15992.8	15577.4	26568	9118.56	20588.9	28555.2	14036.1	28099.4	25541.8
AT1G10270	34969	9393.52	13026.1	16171.3	47785.8	63448.1	9902.76	21408.2	17703	16239.7	25455.4	41501.1	9669.34	15448.6	10158.2	19676.7	16009	35537.7	12832.6	32824.8	52819.9	68438.9	9923.61	24845.5	111368	14175.1	78759.2	27956.9	34404.3	45429.3	64099.4	13803.1	131738	46759.5	57971.6	29252.1	17127.6	56861.6	21555.4	122508	9016.94	98686.7	15225.2	49963	87743.5	80973.5	51434.2	74125.3	66534.9
DL1	5713.98	40019	60386.8	61708.6	52380.7	45053.3	60975.1	59854	74734.6	16378.8	72484.3	4693.99	18084.7	42425	4958.79	8031.44	24164.5	25588.4	6368.81	9956.34	32698.3	7774.87	2172.09	31560.4	7711.77	22928.8	7914.61	5900.73	18344.9	6135.36	8604.14	9850.15	11871.9	6048.94	14020.6	17866.7	6487.15	11778.6	5944.67	5970.28	14945.7	53926.1	22407.1	11785.2	66771.8	37999	12722.4	13881.8	43245.4
NSN1	23010.8	3254.1	41003.4	17399.9	7684.98	24598.3	24707.7	35516.5	100404	36155.7	13566.4	17164.5	36130.1	23058.9	22138.3	24158.4	13512.7	15261.9	274105	249806	252281	11346.8	6775.65	242488	237202	341612	350246	54561.9	296178	314530	298949	20826.3	314727	24494.3	22534.4	33285	10636.7	70286.8	445037	58129.7	79240.4	46994.2	30972.6	65579.8	4664.35	37889.7	14211.5	47623.8	32687.6
PDIL1-1	19731.1	38906.8	27573.1	38666.3	48900	12597.1	29089.7	27071.7	24337.3	39404.1	45437	37259.2	52470.1	60894.1	51175.1	14780.4	25273.9	9739.88	33865	24067.5	16363.2	9887.27	9342.69	42358.3	34336.1	55994.9	45368.5	43142.9	51331.5	16290.9	24485.9	10988.7	6462.12	33665.2	16756.2	18181.3	30452.1	98010.5	20689.3	13857	53268.9	112527	14990.3	35868.8	73757.5	4431.07	74768.1	22566.6	25995.5
TUF	291029	119435	259069	257426	172309	154725	289105	171727	198660	262987	131448	250990	105769	107488	82327.1	245742	149014	114115	215513	362337	357929	218199	412365	353091	248093	54522	97906.3	396853	237305	450816	396243	269659	401014	259176	257699	15030.9	87656.5	43422	264573	389376	138216	389681	301666	495941	318393	21068.3	146985	160687	183567
MEE51	7439.72	1377.58	21185.1	3450.04	6411.24	4060.23	2585.64	6217.32	21798.6	19842.3	4699.41	11092.1	7695.84	17819.6	13625.5	28642.8	18687.9	52565.2	10168.8	3413.64	21212.3	3194.82	9302.42	6670.69	17257.5	3248.99	17124.4	11720.7	13783.5	23015.4	14208.2	8196.11	15321.3	12298.1	20877.7	17707.2	2421.39	15980.3	7830.53	5751.24	10437.1	12431.5	6268.28	6711.59	36386.1	87435.2	13905.3	4213.83	8490.1
MEE32	20333.5	100390	6906.54	10672.2	100735	85287.3	15994.1	91414.5	58951	84698.3	75975.7	23545.4	33432.2	40421.1	28439.4	108594	130046	83214.2	111699	29315.7	16713.9	28731.9	14315.3	32666.9	6202.18	112950	62024.4	116125	177297	58079.4	60191.8	39390.1	153648	10630.6	19720.2	28214.7	124477	95307.6	159399	79159.6	171900	72032.1	111026	107044	28198.1	83581	77025.5	67904	45084
TCTP	21422	49655.5	88417.4	70945.4	93218.8	91999.4	105088	39178.7	29232	99013.4	69839.7	51930.3	98526.2	148114	66497.2	72341.9	47525	142509	65643.7	184579	54934.5	36271.9	88171	43662.7	33771.9	276258	326625	232001	41125	77801	210334	64995.7	102923	68478.8	358747	262048	313976	174159	114347	39412.1	148385	86805.2	201913	176250	89914	40398.4	67494.7	65670.9	44714.8
HMGB6	35363.7	8815.13	24496.7	35654.6	24232.6	17524.7	18349.5	8625.75	88769.5	26640.8	33571.5	40757.7	42776	8022.38	4843.23	31296.9	45060.8	27612.6	11512.7	9836.06	23924.2	64489	9377.42	39436.2	76307.5	82176.7	68904.5	13855.6	40442.9	31024	67350.8	43983.7	48915.6	61501	11617	146925	56976.9	57489.3	41107.8	13525.4	56496.8	5062.57	63021.4	53584.3	35226.8	26769.6	11233	27857	49301.2
SBP2	65953.3	50206.2	76891.7	27562.7	19795	28528.3	35508.8	30983.7	28096.2	14188.6	25583.2	9934.63	75782.6	8167.2	55254	14985.7	79982	62950.4	44385.3	65390.5	68739.4	45336.1	88289.5	101473	64927.5	73594.4	76081.5	28380.8	72479.9	55092.9	46868.2	14441.4	10198.6	78756.6	32169.6	24675.2	49141	51450.9	35200.8	64890.1	14431.2	71455.4	79664.9	60601.9	21799.5	96818.1	50365	67914.1	66336
NFD5	12601.6	11236.9	17078.1	13446.8	15308.1	7920	6127.46	23027.9	34678.7	42325.3	44393.4	10939.7	11082	11903	4851.7	7117.34	8196.9	12968.2	19547.2	27336.9	35187.6	22071.1	29603.7	61261.3	33191	44440.1	38201.7	19151.7	25848.6	12595.5	26459	43937	14052.1	20423.7	35957.9	47007.1	28517.4	165737	54907.4	37051.2	49613.5	32640.2	15020.6	39333.9	45002.1	18807	17645.9	6381.87	19359.9
MOB1-like	19584.1	82536	32060.5	62222.5	32733.5	47821.7	99385.2	33719.8	34680.4	23385.3	40119.9	23469.3	57590.8	80242.2	43989	86085.6	33915.3	84215	42481.5	77484.4	30255.7	94938.7	115897	63192.2	26045.1	123527	51728.8	23551.2	83769.5	140625	99167.3	146722	173473	36333.7	43784.2	106155	83757	72581	108704	86739.7	90355.5	89971.3	26929.9	38022.5	59723	44308.6	81179.1	33978	40263.7
XPO1A	53046.5	118053	92906.1	155576	40227.8	89896.1	225325	236939	253348	256136	196899	206588	113036	188769	265233	153764	165385	31279.5	360772	78653.1	53842.4	454749	28732.4	341034	339517	221580	61843.8	333826	153782	42079.4	169856	76720.7	264625	214773	141526	43234.9	213418	52350.6	140029	337496	138606	421551	286891	229473	182321	220644	209018	78580.7	42676.2
AT3G15010	276855	276446	287769	269333	242770	294203	231454	264223	292448	376024	366195	305086	217562	238431	257189	400275	355710	264920	359308	369901	341738	303598	325912	306778	355309	318022	70697.5	307081	313994	350649	291325	258660	205851	13890	158012	70937.9	18181.9	78274	22250.3	27293	135448	42720.5	21688.6	292886	206634	186894	182248	157583	144403
UBA2A	187759	186814	173491	228842	199460	187240	146258	142714	157826	290741	262745	257731	229696	126954	160196	198259	227291	156335	146381	197719	168281	260118	154559	183293	158965	235071	207519	238449	241369	261516	176311	236385	183764	226198	206575	254973	265593	230799	266749	312238	264062	242646	174737	148672	99264.7	43512.2	96708.1	122500	79171
EFE	22111.6	93306	97937.4	15404.9	55055.3	123442	459205	117155	182628	257675	1.05731e+06	1.09032e+06	69349.8	119206	401367	26625.8	554129	137471	188911	460308	49770.9	228728	579020	144014	89049.5	119365	53221.8	45312.6	176243	277447	144200	78998.8	92572.2	85351.8	266425	382882	81664.1	200875	38868.1	110442	517547	45240.6	29372.3	50234.5	123384	14448.3	229878	28476.2	665185
CDI	197324	158902	55768.7	149113	132645	134978	116649	79969.2	92210.8	71853.8	70728	71760.7	62697.6	111428	67073.3	96799.5	73697.7	20904.9	172020	102891	79812.2	119376	162285	146523	144029	183889	51585.1	140997	113900	297754	132837	171085	153370	129718	35894.1	173680	272658	122103	198687	174814	201317	155051	97153.4	161289	86533.7	362922	324528	216976	52396.8
ACD1	9074.95	7081.52	15732.9	6016.04	11639.1	8988.01	8435.08	2236.79	14407.7	25212.5	5329.46	17112.3	5967.16	7966.35	4055.58	31667.1	12998.5	28175.3	9138.88	16805.9	24910.9	10743.5	25132.3	5724.75	31035.1	13695.7	16499.1	24659.6	12967	20866.5	19674.2	7381.16	5519.65	14664.3	26901.4	11361.3	1857.45	32555.9	25938.7	5718.54	16247.2	16003.2	5031.66	24692.3	5011.18	10110.2	27325.2	9808.88	15585.2
ARA12	68198.2	71883.6	63473.1	47860	52501.3	7420.58	48257.1	11356.2	16892.7	52692.6	29301.6	3728.75	66505.2	4724.62	11727.1	44665.5	74782.2	55232.9	92404	38092.1	67913.8	73352.1	66803.4	10601.4	66792.6	6216.66	101229	37521.1	64411.3	110859	80365.5	11561.2	40357	6283.38	77923.8	13494.5	3078.02	51187.8	56574	13621.4	35255.6	11104.2	109851	96728.9	58018	13522.4	36092.5	30553.6	17655.1
GAPC1	981934	1.11393e+06	1.17273e+06	655441	707806	774789	844798	876125	888588	789356	809319	756744	1.24147e+06	1.20133e+06	1.22459e+06	876520	755237	1.08108e+06	868363	897974	966386	808433	873709	908513	1.16088e+06	91072.6	67550.5	44537.2	33252.7	56188.8	64959	84072	120208	46407.9	51820.4	82313.2	74019.3	58629.1	35174.2	219248	78502.5	49065.6	36396.1	32466.1	986497	2.1197e+06	2.06699e+06	1.61119e+06	1.6326e+06
TKPR1	30368	102973	61076.9	56026.3	29831.7	59902.1	88013	59445.7	56621.7	233073	112687	66766.3	115612	121064	76636.4	119637	118451	51202.4	110402	120155	47457.8	78036	121086	54578.1	192683	136860	75960.6	76376.7	87262.9	347057	364092	363920	40823.2	69848.7	130872	117124	147905	158247	96868.5	420252	108997	117285	323785	352159	76842	90870.1	24182.7	337640	406064
PKP-ALPHA	102147	26452.2	33682.3	113888	19870.5	32659.6	33657.7	40264.9	28527	30947.6	18804.6	45788.8	52760.1	18514.5	51112.6	101051	16457.7	8460.12	18061.6	10089.7	12440.8	33187.1	60484.6	27045.3	9025.79	27703.6	87189.5	137558	20127.6	50748.2	25871.8	14756.2	19715	112404	45475	21317.2	66773.9	29706.6	41277.6	14429.5	14500	410562	27847.6	9975.65	77588.1	102116	42433.2	55433.1	73373.5
PEP	12135.2	18535.3	30217	34275.6	65398.8	56842	9805.66	5916.06	3608.96	91676.3	41011.9	3649.04	23128.7	18127.2	10442.9	17856.1	55872.1	20410.3	36986.6	9380.84	19049	48044.8	28041.6	50431.9	23230.2	31527.7	15348.9	20718.2	16496.1	32263.8	18114.1	48231.1	16426.5	10264.5	29194.4	10183.9	9570.33	8403.32	26701.7	92938.9	35309.2	13081.6	52678.5	35033.1	23871.7	36523.1	25789.4	7049.89	12874
RACK1B_AT	11758	45752.9	10168.5	30870.5	20304.8	14649.1	9357.19	23430.6	16707.8	22849.7	12128.1	12832.7	6472.71	27579	20607.7	59696	43474.5	17508.3	64133.9	14592.9	31048.2	42647.9	30100.1	10718.9	55546.9	32079.7	47416.5	48479.5	12507.1	25112.2	127349	15318.7	41442	39888.4	82527	36132.3	28882.1	33926.5	41296.1	40079.3	65632.8	6704.45	11161.8	41160.5	51608.8	19730.6	29055.8	27161.9	43001.6
ACT7	1.80936e+06	1.73192e+06	1.79445e+06	1.60066e+06	1.67316e+06	1.75691e+06	1.66214e+06	1.74677e+06	1.84668e+06	2.33429e+06	2.27869e+06	2.08871e+06	1.36896e+06	1.23817e+06	1.48197e+06	2.21057e+06	2.06976e+06	1.54634e+06	75527.1	59458.4	56980.9	172247	120525	29011.8	66892.2	209488	202117	57437.6	52886.7	148485	162236	13460.2	105462	140992	78071.9	11386.8	43038.3	45222.5	39132.1	112633	113307	23288.9	33082	182837	1.48352e+06	2.08292e+06	1.71763e+06	3.17024e+06	3.31776e+06
[truncated: 26 more columns]

## Sheet: Arabidopsis ID to Trinity ID
Arabidopsis ID	Uniprot name	Trinity ID
AT2G02850	ARPN	TRINITY_DN77314_c1_g3_i1
AT5G53400	BOB1	TRINITY_DN90225_c0_g1_i1
AT4G38630	RPN10	TRINITY_DN92008_c0_g1_i1
AT5G50260	CEP1	TRINITY_DN104968_c1_g5_i2
AT2G16910	AMS	TRINITY_DN102146_c2_g3_i2
AT2G20140	RPT2b	TRINITY_DN102467_c1_g38_i1
AT4G29040	RPT2a	TRINITY_DN95607_c1_g2_i1
AT1G18450	ARP4	TRINITY_DN89941_c0_g1_i1
AT5G22000	RHF2A	TRINITY_DN100614_c1_g1_i2
AT3G11330	PIRL9	TRINITY_DN111719_c2_g1_i1
AT3G28730	HMG	TRINITY_DN99693_c0_g1_i1
AT5G23420	HMGB6	TRINITY_DN88376_c1_g2_i1
AT4G14040	SBP2	TRINITY_DN96878_c0_g3_i1
AT1G19520	NFD5	TRINITY_DN111134_c1_g1_i5
AT1G02050	LAP6	TRINITY_DN99305_c2_g3_i1
AT1G69500	CYP704B1	TRINITY_DN89608_c3_g2_i1
AT1G62940	ACOS5	TRINITY_DN114605_c1_g1_i1
AT1G01280	CYP703A2	TRINITY_DN99059_c0_g1_i1
AT4G35420	TKPR1	TRINITY_DN74634_c1_g3_i1
AT1G68540	TKPR2	TRINITY_DN83458_c1_g1_i1
AT4G34850	LAP5	TRINITY_DN77391_c0_g1_i1
AT3G02230	RGP1	TRINITY_DN32255_c0_g1_i1
AT3G23940	AT3G23940	TRINITY_DN99141_c1_g1_i2
AT3G01780	TPLATE	TRINITY_DN116189_c1_g1_i1
AT3G59530	LAP3	TRINITY_DN68943_c0_g1_i1
AT5G15650	RGP2	TRINITY_DN92375_c0_g1_i2
AT5G58230	MSI1	TRINITY_DN91138_c0_g1_i2
AT2G21870	MGP1	TRINITY_DN100272_c2_g1_i1
AT3G05530	RPT5A	TRINITY_DN108404_c2_g1_i1
AT5G52560	USP	TRINITY_DN92528_c0_g1_i1
AT2G39800	P5CS1	TRINITY_DN84375_c0_g1_i1
AT2G30490	C4H	TRINITY_DN109194_c3_g1_i1
AT4G34200	EDA9	TRINITY_DN114112_c0_g1_i1
AT1G18640	PSP	TRINITY_DN85665_c0_g1_i1
AT1G68090	ANN5	TRINITY_DN92999_c1_g1_i1
AT4G01370	MPK4	TRINITY_DN89194_c0_g2_i1
AT4G17530	RAB1C	TRINITY_DN97879_c2_g2_i1
AT4G20050	QRT3	TRINITY_DN115533_c0_g1_i1
AT5G45550	MOB1-like	TRINITY_DN87467_c0_g2_i1
AT3G09090	DEX1	TRINITY_DN109864_c0_g1_i1
AT3G08590	iPGAM2	TRINITY_DN84028_c4_g1_i1
AT1G14830	DL1C	TRINITY_DN91614_c1_g1_i1
AT1G78900	VHA-A	TRINITY_DN70146_c4_g1_i1
AT1G65060	4CL3	TRINITY_DN111419_c1_g8_i1
AT2G37040	PAL1	TRINITY_DN94639_c0_g1_i1
AT3G48750	CDC2	TRINITY_DN93472_c0_g2_i1
AT2G07050	CAS1	TRINITY_DN98517_c0_g1_i2
AT2G43790	MPK6	TRINITY_DN86940_c2_g3_i1
AT5G17310	UGP2	TRINITY_DN71272_c0_g1_i1
AT5G17020	XPO1A	TRINITY_DN87974_c2_g1_i2
AT3G11980	FAR2	TRINITY_DN70662_c1_g1_i2
AT2G39990	EIF2	TRINITY_DN94880_c0_g5_i1
AT5G48230	ACAT2	TRINITY_DN90852_c0_g1_i1
AT1G64980	CDI	TRINITY_DN99260_c2_g1_i1
AT1G79500	AtkdsA1	TRINITY_DN91618_c0_g1_i3
AT2G47510	FUM1	TRINITY_DN90862_c1_g1_i1
AT1G02140	MAGO	TRINITY_DN91394_c1_g8_i2
AT1G60420	AT1G60420	TRINITY_DN102220_c2_g3_i2
AT5G23530	CXE18	TRINITY_DN96663_c1_g2_i1
AT2G47470	UNE5	TRINITY_DN84245_c1_g2_i1
AT4G14880	OASA1	TRINITY_DN94335_c1_g3_i1
AT2G34590	AT2G34590	TRINITY_DN83973_c0_g1_i2
AT5G27540	MIRO1	TRINITY_DN93336_c0_g3_i1
AT2G43750	OASB	TRINITY_DN91377_c0_g7_i1
AT5G64070	PI-4KBETA1	TRINITY_DN117325_c0_g6_i1
AT3G16640	TCTP	TRINITY_DN79582_c1_g1_i1
AT5G52520	OVA6	TRINITY_DN118485_c0_g2_i3
AT5G64050	ERS	TRINITY_DN107539_c0_g2_i2
AT1G69180	CRC	TRINITY_DN80626_c0_g1_i1
AT4G13940	HOG1	TRINITY_DN78062_c0_g1_i1
AT3G10920	MSD1	TRINITY_DN90867_c0_g6_i1
AT2G22250	AAT	TRINITY_DN99938_c1_g1_i1
AT3G15880	WSIP2	TRINITY_DN96209_c0_g1_i2
AT2G21470	SAE2	TRINITY_DN101985_c0_g1_i1
AT3G10670	NAP7	TRINITY_DN88224_c0_g1_i1
AT1G17730	VPS46	TRINITY_DN87933_c0_g1_i1
AT1G44900	MCM2	TRINITY_DN108870_c0_g2_i2
AT1G07890	APX1	TRINITY_DN78047_c0_g1_i1
AT3G55620	eIF6A	TRINITY_DN94469_c2_g1_i2
AT3G14180	ASIL2	TRINITY_DN90654_c0_g1_i1
AT2G21060	GRP2B	TRINITY_DN95045_c2_g9_i1
AT1G36160	ACC1	TRINITY_DN114481_c1_g1_i4
AT1G67730	KCR1	TRINITY_DN101213_c0_g2_i2
AT3G10220	EMB2804	TRINITY_DN99736_c0_g2_i3
AT1G35680	RPL21C	TRINITY_DN77267_c0_g1_i1
AT3G46740	TOC75-III	TRINITY_DN91337_c1_g4_i1
AT5G57020	NMT1	TRINITY_DN90905_c0_g6_i1
AT3G61140	FUS6	TRINITY_DN101804_c0_g5_i2
AT5G10170	MIPS3	TRINITY_DN91476_c7_g1_i1
AT5G56680	SYNC1	TRINITY_DN94833_c0_g3_i1
AT4G26300	emb1027	TRINITY_DN99422_c0_g1_i2
AT3G47520	MDH	TRINITY_DN90539_c0_g1_i1
AT4G15900	PRL1	TRINITY_DN94546_c0_g1_i1
AT3G13300	VCS	TRINITY_DN108654_c0_g1_i1
AT3G08950	HCC1	TRINITY_DN93121_c0_g1_i3
AT1G14610	TWN2	TRINITY_DN94492_c4_g11_i1
AT3G09070	OPS	TRINITY_DN104562_c0_g3_i2
AT1G53580	GLY3	TRINITY_DN98713_c1_g5_i1
AT3G51840	ACX4	TRINITY_DN93052_c0_g1_i2
AT3G08640	AT3G08640	TRINITY_DN86750_c1_g1_i4
AT1G79230	MST1	TRINITY_DN92075_c0_g2_i2
AT5G13710	SMT1	TRINITY_DN82969_c0_g2_i2
AT4G02570	CUL1	TRINITY_DN98957_c1_g1_i1
AT5G13570	DCP2	TRINITY_DN102808_c2_g3_i1
AT3G20630	UBP14	TRINITY_DN93058_c0_g2_i1
AT2G28000	CPN60A	TRINITY_DN86641_c2_g1_i1
AT5G16780	DOT2	TRINITY_DN102527_c0_g1_i2
AT5G22640	emb1211	TRINITY_DN85241_c0_g2_i1
AT1G15750	TPL	TRINITY_DN113753_c2_g1_i4
AT4G24660	At4g24660	TRINITY_DN108843_c1_g4_i1
AT1G69770	CMT3	TRINITY_DN91370_c0_g1_i1
AT1G64520	RPN12a	TRINITY_DN83272_c0_g1_i1
AT1G69780	ATHB13	TRINITY_DN86030_c1_g1_i1
AT3G63190	RRF	TRINITY_DN93700_c1_g3_i1
AT5G42190	ASK2	TRINITY_DN78067_c0_g1_i1
AT1G10270	AT1G10270	TRINITY_DN112511_c0_g2_i2
AT5G42080	DL1	TRINITY_DN96284_c0_g2_i1
AT3G07050	NSN1	TRINITY_DN97028_c0_g2_i1
AT3G49240	emb1796	TRINITY_DN97841_c0_g1_i1
AT1G21750	PDIL1-1	TRINITY_DN103366_c0_g10_i4
AT4G11150	TUF	TRINITY_DN81898_c0_g2_i2
AT4G04040	MEE51	TRINITY_DN70581_c0_g1_i1
AT2G38280	FAC1	TRINITY_DN98415_c0_g1_i1
AT3G54010	PAS1	TRINITY_DN99386_c0_g1_i2
AT3G06350	MEE32	TRINITY_DN106698_c3_g8_i6
AT5G46210	CUL4	TRINITY_DN86849_c1_g1_i2
AT2G41060	AT2G41060	TRINITY_DN114598_c1_g2_i2
AT3G15010	AT3G15010	TRINITY_DN105135_c0_g1_i4
AT3G56860	UBA2A	TRINITY_DN117847_c3_g4_i1
AT1G05010	EFE	TRINITY_DN103061_c1_g1_i1
AT3G44880	ACD1	TRINITY_DN89750_c0_g1_i1
AT5G67360	ARA12	TRINITY_DN106022_c0_g1_i1
AT3G27670	RST1	TRINITY_DN118677_c0_g1_i1
AT3G10380	SEC8	TRINITY_DN105032_c1_g1_i2
AT5G52920	PKP-BETA1	TRINITY_DN91322_c0_g1_i1
AT3G04120	GAPC1	TRINITY_DN105578_c9_g1_i4
AT3G22960	PKP-ALPHA	TRINITY_DN104182_c2_g1_i2
AT5G22650	HD2B	TRINITY_DN86099_c7_g2_i1
AT4G32320	APX6	TRINITY_DN111349_c0_g4_i4
AT4G26000	PEP	TRINITY_DN86821_c0_g1_i1
AT1G48630	RACK1B_AT	TRINITY_DN97352_c2_g2_i1
AT5G09810	ACT7	TRINITY_DN116897_c13_g1_i2
